# Supplementary material for: Profiling SLAs for cloud system infrastructures and user interactions
Source: PeerJ Comput Sci. 2021 May 12;7:e513. doi: 10.7717/peerj-cs.513 (PMC8157057; doi:10.7717/peerj-cs.513)
Supplement: Supplemental Information 1 — This file contains the data of all the batches of simulations. Each batch of simulations has the same infrastructure, workload, and allocation strategy configuration. Each simulation in a batch varies the number of priority users and reserved machines. Several columns have been added to the results in order to show the configuration parameters of the simulation. The columns of the dataset are as follows: - Number_of_nodes – Categorical. The number of nodes comprising the infrastructure. Possible values: [64_nodes, 128_nodes, 256_nodes, 348_nodes, 448_nodes] - Number_of_users – Categorical. This is the number of users comprising the workload. The meaning of “2k_users” is 2000 users. Possible values: [2k_users, 5k_users, 7.5k_users, 10k_users] - Percentage_of_priority – Categorical. This is the percentage of high-priority users in the workload. The meaning of “2_priority” is 2% of the total number of users are high-priority users. Possible values: [0_priority, 2_priority, 4_priority, 6_priority, 8_priority, 10_priority, 12_priority, 14_priority, 16_priority, 18_priority, 20_priority, 22_priority, 24_priority, 26_priority, 28_priority, 30_priority, 32_priority, 34_priority, 36_priority, 38_priority, 40_priority] - Percentage_of_reserved – Categorical. This is the percentage of reserved machines in the infrastructure. The meaning of “2_reserved” is 2% of the total number of nodes are reserved for high-priority users. Possible values: [0_reserved, 2_reserved, 4_reserved, 6_reserved, 8_reserved, 10_reserved, 12_reserved, 14_reserved, 16_reserved, 18_reserved, 20_reserved] - Strategy – Categorical. This is the allocation strategy. The meaning of “NR-first” is non-reserved resources served first, and the meaning of “R-first” is reserved resources served first. Possible values: [NR-first, R-first] - Index – Integer. This is the index of the simulation within the batch of simulations. - Simulation – Categorical. This is the configuration of the simulation within the batch of [file peerj-cs-07-513-s001.csv]

Number_of_nodes	Number_of_users	Percentage_of_priority	Percentage_of_reserved	Strategy	Index	Simulation	Priority_provided	Priority_nonreserved_provided	Regular_provided	Total_unprovided	Regular_unprovided	Priority_unprovided	Income_from_offers	Number_offers_accepted	Number_users_accept_offer	Renting_timeouts	Users_no_wait	Users_wait	Total_income
128_nodes	10k_users	0_priority	0_reserved	NR-first	0	0_priority-0_reserved	0	0	2871	7129	7129	0	17.889	1009	959	113	344	9656	622.019
128_nodes	10k_users	0_priority	2_reserved	NR-first	1	0_priority-2_reserved	0	0	2784	7216	7216	0	17.604	996	949	113	366	9634	599.39
128_nodes	10k_users	0_priority	4_reserved	NR-first	2	0_priority-4_reserved	0	0	2694	7306	7306	0	17.367	986	939	112	308	9692	570.639
128_nodes	10k_users	0_priority	6_reserved	NR-first	3	0_priority-4_reserved	0	0	2632	7368	7368	0	16.47	959	918	108	295	9705	549.53
128_nodes	10k_users	0_priority	8_reserved	NR-first	4	0_priority-8_reserved	0	0	2721	7279	7279	0	16.239	956	918	109	361	9639	579.749
128_nodes	10k_users	0_priority	10_reserved	NR-first	5	0_priority-10_reserved	0	0	2412	7588	7588	0	15.507	905	865	106	222	9778	467.205
128_nodes	10k_users	0_priority	12_reserved	NR-first	6	0_priority-12_reserved	0	0	2487	7513	7513	0	15.672	915	876	106	246	9754	504.55
128_nodes	10k_users	0_priority	14_reserved	NR-first	7	0_priority-14_reserved	0	0	2381	7619	7619	0	14.079	854	823	103	201	9799	479.399
128_nodes	10k_users	0_priority	16_reserved	NR-first	8	0_priority-16_reserved	0	0	2355	7645	7645	0	12.918	830	807	99	205	9795	466.01
128_nodes	10k_users	0_priority	18_reserved	NR-first	9	0_priority-18_reserved	0	0	2355	7645	7645	0	12.384	820	798	96	160	9840	474.074
128_nodes	10k_users	0_priority	20_reserved	NR-first	10	0_priority-20_reserved	0	0	2201	7799	7799	0	12.579	803	779	95	147	9853	427.047
128_nodes	10k_users	2_priority	0_reserved	NR-first	11	2_priority-0_reserved	0	7	2859	7134	6941	193	17.301	991	949	113	564	9436	608.226
128_nodes	10k_users	2_priority	2_reserved	NR-first	12	2_priority-2_reserved	47	5	2785	7163	7015	148	18.2475	1007	959	114	580	9420	598.722
128_nodes	10k_users	2_priority	4_reserved	NR-first	13	2_priority-4_reserved	73	4	2715	7208	7085	123	18.9045	1012	962	114	537	9463	586.413
128_nodes	10k_users	2_priority	6_reserved	NR-first	14	2_priority-4_reserved	107	4	2715	7174	7085	89	19.338	1007	955	114	526	9474	617.047
128_nodes	10k_users	2_priority	8_reserved	NR-first	15	2_priority-8_reserved	129	5	2646	7220	7154	66	19.644	1002	952	112	479	9521	616.158
128_nodes	10k_users	2_priority	10_reserved	NR-first	16	2_priority-10_reserved	136	6	2453	7405	7347	58	19.8225	956	901	108	469	9531	578.508
128_nodes	10k_users	2_priority	12_reserved	NR-first	17	2_priority-12_reserved	144	3	2466	7387	7334	53	19.818	951	896	108	457	9543	588.328
128_nodes	10k_users	2_priority	14_reserved	NR-first	18	2_priority-14_reserved	149	4	2491	7356	7309	47	18.1005	916	871	106	444	9556	647.377
128_nodes	10k_users	2_priority	16_reserved	NR-first	19	2_priority-16_reserved	155	2	2359	7484	7441	43	16.3275	870	836	104	417	9583	620.148
128_nodes	10k_users	2_priority	18_reserved	NR-first	20	2_priority-18_reserved	163	4	2334	7499	7466	33	17.124	873	833	104	384	9616	644.423
128_nodes	10k_users	2_priority	20_reserved	NR-first	21	2_priority-20_reserved	168	1	2187	7644	7613	31	16.8585	848	808	103	339	9661	600.779
128_nodes	10k_users	4_priority	0_reserved	NR-first	22	4_priority-0_reserved	0	13	2851	7136	6749	387	17.733	986	940	113	796	9204	599.669
128_nodes	10k_users	4_priority	2_reserved	NR-first	23	4_priority-2_reserved	54	11	2733	7202	6867	335	18.087	996	947	113	775	9225	569.334
128_nodes	10k_users	4_priority	4_reserved	NR-first	24	4_priority-4_reserved	82	14	2698	7206	6902	304	18.4875	1006	957	114	741	9259	571.187
128_nodes	10k_users	4_priority	6_reserved	NR-first	25	4_priority-4_reserved	139	10	2698	7153	6902	251	19.563	1014	963	113	748	9252	589.456
128_nodes	10k_users	4_priority	8_reserved	NR-first	26	4_priority-8_reserved	173	9	2669	7149	6931	218	20.2245	1011	958	114	745	9255	619.912
128_nodes	10k_users	4_priority	10_reserved	NR-first	27	4_priority-10_reserved	221	8	2607	7164	6993	171	20.661	1011	954	112	703	9297	646.058
128_nodes	10k_users	4_priority	12_reserved	NR-first	28	4_priority-12_reserved	236	7	2471	7286	7129	157	22.1025	1000	934	113	639	9361	608.776
128_nodes	10k_users	4_priority	14_reserved	NR-first	29	4_priority-14_reserved	263	6	2496	7235	7104	131	22.239	978	917	112	663	9337	657.926
128_nodes	10k_users	4_priority	16_reserved	NR-first	30	4_priority-16_reserved	262	9	2408	7321	7192	129	20.088	928	879	106	613	9387	651.06
128_nodes	10k_users	4_priority	18_reserved	NR-first	31	4_priority-18_reserved	279	6	2265	7450	7335	115	19.758	893	843	103	584	9416	623.503
128_nodes	10k_users	4_priority	20_reserved	NR-first	32	4_priority-20_reserved	295	3	2172	7530	7428	102	21.828	917	855	105	537	9463	619.194
128_nodes	10k_users	6_priority	0_reserved	NR-first	33	6_priority-0_reserved	0	23	2931	7046	6469	577	18.336	981	929	113	1043	8957	626.847
128_nodes	10k_users	6_priority	2_reserved	NR-first	34	6_priority-2_reserved	70	18	2692	7220	6708	512	18.582	1000	948	114	927	9073	549.956
128_nodes	10k_users	6_priority	4_reserved	NR-first	35	6_priority-4_reserved	103	20	2708	7169	6692	477	18.6675	1003	951	113	961	9039	573.549
128_nodes	10k_users	6_priority	6_reserved	NR-first	36	6_priority-4_reserved	173	16	2683	7128	6717	411	18.9645	1007	960	114	917	9083	586.327
128_nodes	10k_users	6_priority	8_reserved	NR-first	37	6_priority-8_reserved	187	16	2605	7192	6795	397	19.383	1011	960	113	864	9136	568.405
128_nodes	10k_users	6_priority	10_reserved	NR-first	38	6_priority-10_reserved	242	22	2570	7166	6830	336	21.7875	1028	970	115	935	9065	610.605
128_nodes	10k_users	6_priority	12_reserved	NR-first	39	6_priority-12_reserved	283	18	2528	7171	6872	299	22.08	1023	958	110	899	9101	640.348
128_nodes	10k_users	6_priority	14_reserved	NR-first	40	6_priority-14_reserved	324	17	2485	7174	6915	259	21.5805	990	933	110	857	9143	660.979
128_nodes	10k_users	6_priority	16_reserved	NR-first	41	6_priority-16_reserved	344	16	2317	7323	7083	240	21.2265	947	891	109	812	9188	627.535
128_nodes	10k_users	6_priority	18_reserved	NR-first	42	6_priority-18_reserved	379	7	2343	7271	7057	214	23.166	948	887	109	777	9223	686.549
128_nodes	10k_users	6_priority	20_reserved	NR-first	43	6_priority-20_reserved	402	8	2197	7393	7203	190	22.9545	928	870	105	722	9278	651.366
128_nodes	10k_users	8_priority	0_reserved	NR-first	44	8_priority-0_reserved	0	32	2893	7075	6307	768	19.005	977	918	111	1257	8743	602.341
128_nodes	10k_users	8_priority	2_reserved	NR-first	45	8_priority-2_reserved	63	29	2786	7122	6414	708	18.3195	982	934	113	1213	8787	590.435
128_nodes	10k_users	8_priority	4_reserved	NR-first	46	8_priority-4_reserved	92	30	2764	7114	6436	678	18.441	988	939	113	1185	8815	585.555
128_nodes	10k_users	8_priority	6_reserved	NR-first	47	8_priority-4_reserved	145	30	2650	7175	6550	625	19.2315	996	946	114	1171	8829	552.803
128_nodes	10k_users	8_priority	8_reserved	NR-first	48	8_priority-8_reserved	185	19	2602	7194	6598	596	19.137	998	948	113	1110	8890	543.182
128_nodes	10k_users	8_priority	10_reserved	NR-first	49	8_priority-10_reserved	247	20	2516	7217	6684	533	20.472	1012	956	114	1094	8906	557.313
128_nodes	10k_users	8_priority	12_reserved	NR-first	50	8_priority-12_reserved	295	18	2416	7271	6784	487	21.2385	1006	948	113	1062	8938	553.482
128_nodes	10k_users	8_priority	14_reserved	NR-first	51	8_priority-14_reserved	343	16	2468	7173	6732	441	22.5	1024	962	113	1049	8951	610.424
128_nodes	10k_users	8_priority	16_reserved	NR-first	52	8_priority-16_reserved	383	13	2420	7184	6780	404	22.017	994	938	113	1026	8974	637.51
128_nodes	10k_users	8_priority	18_reserved	NR-first	53	8_priority-18_reserved	432	16	2282	7270	6918	352	23.181	968	906	110	992	9008	636.269
128_nodes	10k_users	8_priority	20_reserved	NR-first	54	8_priority-20_reserved	464	13	2177	7346	7023	323	23.7945	955	889	108	981	9019	628.761
128_nodes	10k_users	10_priority	0_reserved	NR-first	55	10_priority-0_reserved	0	39	2857	7104	6143	961	17.907	946	896	108	1463	8537	578.602
128_nodes	10k_users	10_priority	2_reserved	NR-first	56	10_priority-2_reserved	53	31	2853	7063	6147	916	18.1335	960	908	109	1391	8609	601.355
128_nodes	10k_users	10_priority	4_reserved	NR-first	57	10_priority-4_reserved	84	42	2772	7102	6228	874	18.723	970	916	110	1428	8572	581.51
128_nodes	10k_users	10_priority	6_reserved	NR-first	58	10_priority-4_reserved	162	28	2670	7140	6330	810	18.681	976	925	111	1294	8706	559.947
128_nodes	10k_users	10_priority	8_reserved	NR-first	59	10_priority-8_reserved	187	33	2582	7198	6418	780	18.9795	982	933	113	1338	8662	530.35
128_nodes	10k_users	10_priority	10_reserved	NR-first	60	10_priority-10_reserved	235	33	2494	7238	6506	732	20.5455	1005	951	114	1326	8674	519.034
128_nodes	10k_users	10_priority	12_reserved	NR-first	61	10_priority-12_reserved	286	25	2474	7215	6526	689	20.4915	1006	954	113	1291	8709	547.393
128_nodes	10k_users	10_priority	14_reserved	NR-first	62	10_priority-14_reserved	341	26	2424	7209	6576	633	20.772	997	944	113	1247	8753	558.433
128_nodes	10k_users	10_priority	16_reserved	NR-first	63	10_priority-16_reserved	399	28	2396	7177	6604	573	21.6975	994	941	114	1226	8774	609.784
128_nodes	10k_users	10_priority	18_reserved	NR-first	64	10_priority-18_reserved	455	20	2380	7145	6620	525	23.232	992	931	113	1187	8813	661.866
128_nodes	10k_users	10_priority	20_reserved	NR-first	65	10_priority-20_reserved	507	16	2247	7230	6753	477	23.592	981	917	111	1157	8843	643.924
128_nodes	10k_users	12_priority	0_reserved	NR-first	66	12_priority-0_reserved	0	53	2929	7018	5871	1147	18.501	943	883	105	1645	8355	599.346
128_nodes	10k_users	12_priority	2_reserved	NR-first	67	12_priority-2_reserved	54	57	2904	6985	5896	1089	18.1005	951	899	108	1617	8383	614.305
128_nodes	10k_users	12_priority	4_reserved	NR-first	68	12_priority-4_reserved	98	48	2810	7044	5990	1054	18.7875	966	912	110	1634	8366	586.45
128_nodes	10k_users	12_priority	6_reserved	NR-first	69	12_priority-4_reserved	165	38	2705	7092	6095	997	18.1965	967	920	111	1545	8455	557.905
128_nodes	10k_users	12_priority	8_reserved	NR-first	70	12_priority-8_reserved	203	37	2644	7116	6156	960	18.4455	972	924	110	1528	8472	553.213
128_nodes	10k_users	12_priority	10_reserved	NR-first	71	12_priority-10_reserved	255	43	2483	7219	6317	902	19.9545	994	940	114	1522	8478	512.874
128_nodes	10k_users	12_priority	12_reserved	NR-first	72	12_priority-12_reserved	301	37	2449	7213	6351	862	20.97	1004	948	114	1529	8471	519.331
128_nodes	10k_users	12_priority	14_reserved	NR-first	73	12_priority-14_reserved	346	26	2458	7170	6342	828	20.583	1001	947	113	1429	8571	547.122
128_nodes	10k_users	12_priority	16_reserved	NR-first	74	12_priority-16_reserved	393	29	2372	7206	6428	778	21.225	1000	944	113	1437	8563	551.841
128_nodes	10k_users	12_priority	18_reserved	NR-first	75	12_priority-18_reserved	457	26	2330	7187	6470	717	20.733	975	924	110	1406	8594	595.456
128_nodes	10k_users	12_priority	20_reserved	NR-first	76	12_priority-20_reserved	510	21	2219	7250	6581	669	21.9735	966	908	111	1377	8623	605.694
128_nodes	10k_users	14_priority	0_reserved	NR-first	77	14_priority-0_reserved	0	76	2948	6976	5652	1324	18.15	929	872	104	1897	8103	604.884
128_nodes	10k_users	14_priority	2_reserved	NR-first	78	14_priority-2_reserved	60	67	2834	7039	5766	1273	18.78	947	889	109	1820	8180	573.249
128_nodes	10k_users	14_priority	4_reserved	NR-first	79	14_priority-4_reserved	96	69	2778	7057	5822	1235	18.732	956	901	109	1804	8196	562.837
128_nodes	10k_users	14_priority	6_reserved	NR-first	80	14_priority-4_reserved	156	58	2748	7038	5852	1186	19.068	960	906	110	1800	8200	570.395
128_nodes	10k_users	14_priority	8_reserved	NR-first	81	14_priority-8_reserved	197	52	2631	7120	5969	1151	18.792	965	915	110	1718	8282	539.664
128_nodes	10k_users	14_priority	10_reserved	NR-first	82	14_priority-10_reserved	253	55	2604	7088	5996	1092	20.679	998	943	114	1764	8236	564.417
128_nodes	10k_users	14_priority	12_reserved	NR-first	83	14_priority-12_reserved	319	51	2502	7128	6098	1030	21.4665	1002	945	114	1767	8233	565.836
128_nodes	10k_users	14_priority	14_reserved	NR-first	84	14_priority-14_reserved	355	44	2431	7170	6169	1001	21.483	998	938	114	1657	8343	544.96
128_nodes	10k_users	14_priority	16_reserved	NR-first	85	14_priority-16_reserved	427	45	2363	7165	6237	928	20.691	992	941	113	1638	8362	565.342
128_nodes	10k_users	14_priority	18_reserved	NR-first	86	14_priority-18_reserved	488	28	2334	7150	6266	884	22.437	1004	944	113	1588	8412	586.072
128_nodes	10k_users	14_priority	20_reserved	NR-first	87	14_priority-20_reserved	521	21	2218	7240	6382	858	22.212	986	930	113	1566	8434	565.733
128_nodes	10k_users	16_priority	0_reserved	NR-first	88	16_priority-0_reserved	0	109	2957	6934	5443	1491	19.266	937	874	106	2200	7800	632.683
128_nodes	10k_users	16_priority	2_reserved	NR-first	89	16_priority-2_reserved	63	95	2780	7062	5620	1442	18.2565	937	883	106	2060	7940	564.409
128_nodes	10k_users	16_priority	4_reserved	NR-first	90	16_priority-4_reserved	100	77	2807	7016	5593	1423	18.9855	949	892	108	2014	7986	575.181
128_nodes	10k_users	16_priority	6_reserved	NR-first	91	16_priority-4_reserved	150	63	2724	7063	5676	1387	19.626	955	894	109	1989	8011	554.927
128_nodes	10k_users	16_priority	8_reserved	NR-first	92	16_priority-8_reserved	178	58	2587	7177	5813	1364	18.39	952	902	109	1958	8042	490.023
128_nodes	10k_users	16_priority	10_reserved	NR-first	93	16_priority-10_reserved	244	64	2535	7157	5865	1292	18.843	960	910	109	1949	8051	508.856
128_nodes	10k_users	16_priority	12_reserved	NR-first	94	16_priority-12_reserved	298	63	2459	7180	5941	1239	20.8605	990	934	111	1971	8029	510.076
128_nodes	10k_users	16_priority	14_reserved	NR-first	95	16_priority-14_reserved	390	46	2373	7191	6027	1164	21.102	992	932	113	1875	8125	515.763
128_nodes	10k_users	16_priority	16_reserved	NR-first	96	16_priority-16_reserved	398	50	2373	7179	6027	1152	20.7285	994	939	113	1884	8116	501.81
128_nodes	10k_users	16_priority	18_reserved	NR-first	97	16_priority-18_reserved	501	35	2293	7171	6107	1064	22.0005	1016	955	113	1837	8163	548.672
128_nodes	10k_users	16_priority	20_reserved	NR-first	98	16_priority-20_reserved	545	30	2258	7167	6142	1025	22.65	998	937	113	1786	8214	578.73
128_nodes	10k_users	18_priority	0_reserved	NR-first	99	18_priority-0_reserved	0	119	2918	6963	5282	1681	19.623	927	859	104	2444	7556	595.757
128_nodes	10k_users	18_priority	2_reserved	NR-first	100	18_priority-2_reserved	59	115	2914	6912	5286	1626	18.939	936	876	106	2401	7599	607.196
128_nodes	10k_users	18_priority	4_reserved	NR-first	101	18_priority-4_reserved	91	99	2745	7065	5455	1610	19.665	944	879	105	2321	7679	538.332
128_nodes	10k_users	18_priority	6_reserved	NR-first	102	18_priority-4_reserved	147	80	2729	7044	5471	1573	18.924	939	884	106	2230	7770	555.158
128_nodes	10k_users	18_priority	8_reserved	NR-first	103	18_priority-8_reserved	190	67	2641	7102	5559	1543	18.987	941	887	105	2156	7844	520.482
128_nodes	10k_users	18_priority	10_reserved	NR-first	104	18_priority-10_reserved	219	64	2559	7158	5641	1517	18.693	941	891	106	2116	7884	487.847
128_nodes	10k_users	18_priority	12_reserved	NR-first	105	18_priority-12_reserved	305	70	2494	7131	5706	1425	20.4795	974	920	109	2141	7859	523.156
128_nodes	10k_users	18_priority	14_reserved	NR-first	106	18_priority-14_reserved	378	59	2413	7150	5787	1363	20.4675	974	917	110	2110	7890	512.062
128_nodes	10k_users	18_priority	16_reserved	NR-first	107	18_priority-16_reserved	421	45	2297	7237	5903	1334	20.6685	983	928	111	2054	7946	471.633
128_nodes	10k_users	18_priority	18_reserved	NR-first	108	18_priority-18_reserved	462	41	2259	7238	5941	1297	21.6	991	930	112	2009	7991	489.99
128_nodes	10k_users	18_priority	20_reserved	NR-first	109	18_priority-20_reserved	532	44	2227	7197	5973	1224	24.282	1022	953	113	2065	7935	537.724
128_nodes	10k_users	20_priority	0_reserved	NR-first	110	20_priority-0_reserved	0	159	2948	6893	5052	1841	19.452	925	860	104	2629	7371	599.334
128_nodes	10k_users	20_priority	2_reserved	NR-first	111	20_priority-2_reserved	56	146	2828	6970	5172	1798	19.296	927	863	106	2577	7423	558.096
128_nodes	10k_users	20_priority	4_reserved	NR-first	112	20_priority-4_reserved	102	124	2823	6951	5177	1774	19.86	945	879	107	2578	7422	572.461
128_nodes	10k_users	20_priority	6_reserved	NR-first	113	20_priority-4_reserved	145	108	2736	7011	5264	1747	18.867	929	874	107	2467	7533	544.145
128_nodes	10k_users	20_priority	8_reserved	NR-first	114	20_priority-8_reserved	196	107	2622	7075	5378	1697	18.978	931	873	106	2452	7548	522.569
128_nodes	10k_users	20_priority	10_reserved	NR-first	115	20_priority-10_reserved	255	76	2627	7042	5373	1669	18.9015	940	891	107	2380	7620	529.344
128_nodes	10k_users	20_priority	12_reserved	NR-first	116	20_priority-12_reserved	294	74	2451	7181	5549	1632	19.575	949	896	108	2329	7671	466.437
128_nodes	10k_users	20_priority	14_reserved	NR-first	117	20_priority-14_reserved	366	72	2442	7120	5558	1562	20.3715	965	910	108	2357	7643	514.895
128_nodes	10k_users	20_priority	16_reserved	NR-first	118	20_priority-16_reserved	379	70	2342	7209	5658	1551	20.0835	962	910	109	2307	7693	470.068
128_nodes	10k_users	20_priority	18_reserved	NR-first	119	20_priority-18_reserved	453	57	2272	7218	5728	1490	21.1575	977	919	112	2274	7726	473.143
128_nodes	10k_users	20_priority	20_reserved	NR-first	120	20_priority-20_reserved	518	47	2212	7223	5788	1435	21.621	976	924	111	2210	7790	470.825
128_nodes	10k_users	22_priority	0_reserved	NR-first	121	22_priority-0_reserved	0	214	2936	6850	4864	1986	20.187	946	879	108	2918	7082	604.42
128_nodes	10k_users	22_priority	2_reserved	NR-first	122	22_priority-2_reserved	58	188	2866	6888	4934	1954	19.827	943	879	107	2823	7177	575.001
128_nodes	10k_users	22_priority	4_reserved	NR-first	123	22_priority-4_reserved	104	161	2817	6918	4983	1935	19.5585	933	870	106	2802	7198	571.859
128_nodes	10k_users	22_priority	6_reserved	NR-first	124	22_priority-4_reserved	151	141	2682	7026	5118	1908	20.0835	934	872	107	2666	7334	523.963
128_nodes	10k_users	22_priority	8_reserved	NR-first	125	22_priority-8_reserved	192	141	2613	7054	5187	1867	19.5675	935	879	107	2681	7319	500.701
128_nodes	10k_users	22_priority	10_reserved	NR-first	126	22_priority-10_reserved	241	110	2640	7009	5160	1849	19.65	945	892	108	2612	7388	522.906
128_nodes	10k_users	22_priority	12_reserved	NR-first	127	22_priority-12_reserved	312	104	2488	7096	5312	1784	19.794	949	898	108	2580	7420	494.107
128_nodes	10k_users	22_priority	14_reserved	NR-first	128	22_priority-14_reserved	350	90	2391	7169	5409	1760	20.811	960	901	108	2513	7487	476.297
128_nodes	10k_users	22_priority	16_reserved	NR-first	129	22_priority-16_reserved	394	77	2372	7157	5428	1729	21.099	971	913	110	2477	7523	471.977
128_nodes	10k_users	22_priority	18_reserved	NR-first	130	22_priority-18_reserved	438	70	2294	7198	5506	1692	21.252	968	913	111	2469	7531	465.092
128_nodes	10k_users	22_priority	20_reserved	NR-first	131	22_priority-20_reserved	560	55	2298	7087	5502	1585	21.9045	979	920	113	2424	7576	525.312
128_nodes	10k_users	24_priority	0_reserved	NR-first	132	24_priority-0_reserved	0	229	3009	6762	4591	2171	19.671	918	853	106	3142	6858	620.618
128_nodes	10k_users	24_priority	2_reserved	NR-first	133	24_priority-2_reserved	50	209	2843	6898	4757	2141	19.332	916	851	106	3052	6948	539.715
128_nodes	10k_users	24_priority	4_reserved	NR-first	134	24_priority-4_reserved	99	178	2672	7051	4928	2123	19.572	917	855	106	2929	7071	489.004
128_nodes	10k_users	24_priority	6_reserved	NR-first	135	24_priority-4_reserved	140	189	2721	6950	4879	2071	19.6815	929	869	106	2957	7043	532.291
128_nodes	10k_users	24_priority	8_reserved	NR-first	136	24_priority-8_reserved	186	146	2612	7056	4988	2068	20.577	933	867	107	2890	7110	509.026
128_nodes	10k_users	24_priority	10_reserved	NR-first	137	24_priority-10_reserved	267	133	2576	7024	5024	2000	19.7025	934	878	106	2831	7169	512.849
128_nodes	10k_users	24_priority	12_reserved	NR-first	138	24_priority-12_reserved	292	140	2501	7067	5099	1968	20.7345	949	892	109	2824	7176	503.613
128_nodes	10k_users	24_priority	14_reserved	NR-first	139	24_priority-14_reserved	355	87	2479	7079	5121	1958	20.0925	937	877	105	2736	7264	499.089
128_nodes	10k_users	24_priority	16_reserved	NR-first	140	24_priority-16_reserved	395	84	2366	7155	5234	1921	19.5705	937	884	105	2670	7330	462.122
128_nodes	10k_users	24_priority	18_reserved	NR-first	141	24_priority-18_reserved	457	74	2290	7179	5310	1869	21.135	961	903	110	2640	7360	452.277
128_nodes	10k_users	24_priority	20_reserved	NR-first	142	24_priority-20_reserved	511	48	2313	7128	5287	1841	20.8635	951	893	107	2603	7397	494.786
128_nodes	10k_users	26_priority	0_reserved	NR-first	143	26_priority-0_reserved	0	266	2936	6798	4464	2334	19.56	916	850	106	3356	6644	586.798
128_nodes	10k_users	26_priority	2_reserved	NR-first	144	26_priority-2_reserved	69	238	2828	6865	4572	2293	19.608	917	853	106	3267	6733	541.837
128_nodes	10k_users	26_priority	4_reserved	NR-first	145	26_priority-4_reserved	104	209	2767	6920	4633	2287	18.816	902	842	105	3181	6819	527.477
128_nodes	10k_users	26_priority	6_reserved	NR-first	146	26_priority-4_reserved	155	210	2669	6966	4731	2235	20.148	932	870	105	3213	6787	511.5
128_nodes	10k_users	26_priority	8_reserved	NR-first	147	26_priority-8_reserved	194	200	2687	6919	4713	2206	20.724	947	881	107	3156	6844	518.856
128_nodes	10k_users	26_priority	10_reserved	NR-first	148	26_priority-10_reserved	253	171	2557	7019	4843	2176	19.8555	929	872	106	3069	6931	493.097
128_nodes	10k_users	26_priority	12_reserved	NR-first	149	26_priority-12_reserved	293	172	2555	6980	4845	2135	20.0295	946	890	107	3068	6932	505.354
128_nodes	10k_users	26_priority	14_reserved	NR-first	150	26_priority-14_reserved	348	128	2413	7111	4987	2124	18.9915	924	873	104	2983	7017	458.259
128_nodes	10k_users	26_priority	16_reserved	NR-first	151	26_priority-16_reserved	360	106	2349	7185	5051	2134	19.5	913	858	104	2895	7105	433.92
128_nodes	10k_users	26_priority	18_reserved	NR-first	152	26_priority-18_reserved	458	86	2299	7157	5101	2056	20.997	944	889	105	2839	7161	449.185
128_nodes	10k_users	26_priority	20_reserved	NR-first	153	26_priority-20_reserved	514	87	2239	7160	5161	1999	21.96	959	900	108	2857	7143	455.639
128_nodes	10k_users	28_priority	0_reserved	NR-first	154	28_priority-0_reserved	0	307	2882	6811	4318	2493	19.269	901	837	104	3515	6485	548.783
128_nodes	10k_users	28_priority	2_reserved	NR-first	155	28_priority-2_reserved	65	249	2885	6801	4315	2486	19.029	899	834	104	3497	6503	557.161
128_nodes	10k_users	28_priority	4_reserved	NR-first	156	28_priority-4_reserved	90	247	2784	6879	4416	2463	19.6575	903	837	106	3433	6567	528.071
128_nodes	10k_users	28_priority	6_reserved	NR-first	157	28_priority-4_reserved	148	246	2674	6932	4526	2406	19.581	917	857	106	3430	6570	501.712
128_nodes	10k_users	28_priority	8_reserved	NR-first	158	28_priority-8_reserved	185	214	2614	6987	4586	2401	19.707	912	851	105	3388	6612	493.49
128_nodes	10k_users	28_priority	10_reserved	NR-first	159	28_priority-10_reserved	243	169	2694	6894	4506	2388	19.938	917	854	104	3275	6725	525.868
128_nodes	10k_users	28_priority	12_reserved	NR-first	160	28_priority-12_reserved	265	182	2543	7010	4657	2353	20.8905	932	871	106	3288	6712	477.513
128_nodes	10k_users	28_priority	14_reserved	NR-first	161	28_priority-14_reserved	356	147	2457	7040	4743	2297	20.7015	944	883	105	3192	6808	469.633
128_nodes	10k_users	28_priority	16_reserved	NR-first	162	28_priority-16_reserved	385	149	2392	7074	4808	2266	19.9065	929	877	105	3193	6807	453.615
128_nodes	10k_users	28_priority	18_reserved	NR-first	163	28_priority-18_reserved	441	95	2314	7150	4886	2264	20.238	926	872	105	3054	6946	430.754
128_nodes	10k_users	28_priority	20_reserved	NR-first	164	28_priority-20_reserved	529	91	2350	7030	4850	2180	22.3275	954	891	109	3060	6940	482.089
128_nodes	10k_users	30_priority	0_reserved	NR-first	165	30_priority-0_reserved	0	333	2881	6786	4119	2667	20.007	902	832	104	3768	6232	563.97
128_nodes	10k_users	30_priority	2_reserved	NR-first	166	30_priority-2_reserved	57	295	2788	6860	4212	2648	19.6755	908	840	105	3680	6320	499.341
128_nodes	10k_users	30_priority	4_reserved	NR-first	167	30_priority-4_reserved	98	268	2779	6855	4221	2634	18.537	888	828	104	3606	6394	503.402
128_nodes	10k_users	30_priority	6_reserved	NR-first	168	30_priority-4_reserved	150	268	2644	6938	4356	2582	19.5255	905	844	106	3652	6348	489.927
128_nodes	10k_users	30_priority	8_reserved	NR-first	169	30_priority-8_reserved	201	268	2619	6912	4381	2531	19.434	913	857	106	3617	6383	496.017
128_nodes	10k_users	30_priority	10_reserved	NR-first	170	30_priority-10_reserved	250	206	2569	6975	4431	2544	20.0235	915	852	105	3472	6528	461.115
128_nodes	10k_users	30_priority	12_reserved	NR-first	171	30_priority-12_reserved	286	217	2466	7031	4534	2497	20.7495	932	870	107	3515	6485	438.225
128_nodes	10k_users	30_priority	14_reserved	NR-first	172	30_priority-14_reserved	379	188	2451	6982	4549	2433	20.2215	930	875	106	3462	6538	476.62
128_nodes	10k_users	30_priority	16_reserved	NR-first	173	30_priority-16_reserved	411	149	2374	7066	4626	2440	19.824	909	855	105	3351	6649	450.785
128_nodes	10k_users	30_priority	18_reserved	NR-first	174	30_priority-18_reserved	463	154	2318	7065	4682	2383	20.589	930	873	106	3355	6645	465.493
128_nodes	10k_users	30_priority	20_reserved	NR-first	175	30_priority-20_reserved	495	113	2200	7192	4800	2392	20.9535	917	859	106	3233	6767	405.373
128_nodes	10k_users	32_priority	0_reserved	NR-first	176	32_priority-0_reserved	0	352	2867	6781	3933	2848	20.103	899	826	105	3927	6073	532.001
128_nodes	10k_users	32_priority	2_reserved	NR-first	177	32_priority-2_reserved	52	351	2752	6845	4048	2797	19.494	896	833	105	3909	6091	508.607
128_nodes	10k_users	32_priority	4_reserved	NR-first	178	32_priority-4_reserved	89	340	2725	6846	4075	2771	19.8975	913	846	105	3932	6068	487.745
128_nodes	10k_users	32_priority	6_reserved	NR-first	179	32_priority-4_reserved	151	289	2620	6940	4180	2760	20.478	920	851	106	3789	6211	458.941
128_nodes	10k_users	32_priority	8_reserved	NR-first	180	32_priority-8_reserved	192	295	2581	6932	4219	2713	20.49	922	856	105	3778	6222	478.002
128_nodes	10k_users	32_priority	10_reserved	NR-first	181	32_priority-10_reserved	238	256	2455	7051	4345	2706	19.836	913	849	105	3758	6242	417.892
128_nodes	10k_users	32_priority	12_reserved	NR-first	182	32_priority-12_reserved	302	246	2415	7037	4385	2652	20.442	936	877	106	3704	6296	432.157
128_nodes	10k_users	32_priority	14_reserved	NR-first	183	32_priority-14_reserved	370	209	2291	7130	4509	2621	20.805	933	873	107	3604	6396	396.996
128_nodes	10k_users	32_priority	16_reserved	NR-first	184	32_priority-16_reserved	431	212	2285	7072	4515	2557	20.9295	936	875	107	3659	6341	447.1
128_nodes	10k_users	32_priority	18_reserved	NR-first	185	32_priority-18_reserved	466	153	2300	7081	4500	2581	20.8695	929	870	104	3516	6484	427.831
128_nodes	10k_users	32_priority	20_reserved	NR-first	186	32_priority-20_reserved	528	149	2226	7097	4574	2523	21.051	936	882	106	3536	6464	429.39
128_nodes	10k_users	34_priority	0_reserved	NR-first	187	34_priority-0_reserved	0	391	2859	6750	3741	3009	20.154	894	822	104	4170	5830	548.297
128_nodes	10k_users	34_priority	2_reserved	NR-first	188	34_priority-2_reserved	55	376	2715	6854	3885	2969	20.1585	902	831	106	4151	5849	470.723
128_nodes	10k_users	34_priority	4_reserved	NR-first	189	34_priority-4_reserved	96	355	2731	6818	3869	2949	19.65	902	837	105	4103	5897	495.947
128_nodes	10k_users	34_priority	6_reserved	NR-first	190	34_priority-4_reserved	168	326	2634	6872	3966	2906	20.448	920	856	105	4076	5924	467.102
128_nodes	10k_users	34_priority	8_reserved	NR-first	191	34_priority-8_reserved	208	325	2563	6904	4037	2867	20.292	929	867	106	4023	5977	444.351
128_nodes	10k_users	34_priority	10_reserved	NR-first	192	34_priority-10_reserved	271	273	2506	6950	4094	2856	20.2335	924	860	105	3958	6042	440.024
128_nodes	10k_users	34_priority	12_reserved	NR-first	193	34_priority-12_reserved	301	276	2464	6959	4136	2823	20.61	931	872	106	3949	6051	438.523
128_nodes	10k_users	34_priority	14_reserved	NR-first	194	34_priority-14_reserved	359	234	2402	7005	4198	2807	20.5935	924	861	104	3876	6124	413.791
128_nodes	10k_users	34_priority	16_reserved	NR-first	195	34_priority-16_reserved	427	214	2377	6982	4223	2759	20.259	922	866	106	3823	6177	446.301
128_nodes	10k_users	34_priority	18_reserved	NR-first	196	34_priority-18_reserved	466	206	2230	7098	4370	2728	22.497	945	877	105	3765	6235	413.003
128_nodes	10k_users	34_priority	20_reserved	NR-first	197	34_priority-20_reserved	533	167	2139	7161	4461	2700	21.4995	935	876	105	3727	6273	381.371
128_nodes	10k_users	36_priority	0_reserved	NR-first	198	36_priority-0_reserved	0	406	2848	6746	3552	3194	20.496	893	815	104	4311	5689	529.388
128_nodes	10k_users	36_priority	2_reserved	NR-first	199	36_priority-2_reserved	52	402	2756	6790	3644	3146	20.685	893	820	105	4330	5670	500.203
128_nodes	10k_users	36_priority	4_reserved	NR-first	200	36_priority-4_reserved	102	369	2636	6893	3764	3129	19.6095	887	821	105	4268	5732	444.396
128_nodes	10k_users	36_priority	6_reserved	NR-first	201	36_priority-4_reserved	160	361	2618	6861	3782	3079	21.489	923	847	105	4227	5773	453.442
128_nodes	10k_users	36_priority	8_reserved	NR-first	202	36_priority-8_reserved	198	351	2556	6895	3844	3051	19.4055	897	837	104	4242	5758	448.164
128_nodes	10k_users	36_priority	10_reserved	NR-first	203	36_priority-10_reserved	269	317	2481	6933	3919	3014	20.619	935	871	106	4129	5871	419.813
128_nodes	10k_users	36_priority	12_reserved	NR-first	204	36_priority-12_reserved	309	312	2501	6878	3899	2979	20.1855	926	863	105	4182	5818	460.324
128_nodes	10k_users	36_priority	14_reserved	NR-first	205	36_priority-14_reserved	386	294	2280	7040	4120	2920	20.6235	923	860	104	4097	5903	410.573
128_nodes	10k_users	36_priority	16_reserved	NR-first	206	36_priority-16_reserved	398	269	2359	6974	4041	2933	19.65	916	862	106	4091	5909	424.857
128_nodes	10k_users	36_priority	18_reserved	NR-first	207	36_priority-18_reserved	447	213	2236	7104	4164	2940	20.9535	924	862	105	4021	5979	369.607
128_nodes	10k_users	36_priority	20_reserved	NR-first	208	36_priority-20_reserved	538	192	2183	7087	4217	2870	22.2615	935	869	106	3967	6033	396.656
128_nodes	10k_users	38_priority	0_reserved	NR-first	209	38_priority-0_reserved	0	461	2830	6709	3370	3339	21.636	914	832	105	4607	5393	527.846
128_nodes	10k_users	38_priority	2_reserved	NR-first	210	38_priority-2_reserved	67	420	2729	6784	3471	3313	21.333	913	832	104	4501	5499	484.018
128_nodes	10k_users	38_priority	4_reserved	NR-first	211	38_priority-4_reserved	99	398	2776	6727	3424	3303	21.8055	920	836	106	4441	5559	517.356
128_nodes	10k_users	38_priority	6_reserved	NR-first	212	38_priority-4_reserved	165	379	2581	6875	3619	3256	20.3595	906	841	106	4406	5594	430.51
128_nodes	10k_users	38_priority	8_reserved	NR-first	213	38_priority-8_reserved	212	394	2523	6871	3677	3194	20.946	928	858	106	4420	5580	436.3
128_nodes	10k_users	38_priority	10_reserved	NR-first	214	38_priority-10_reserved	235	345	2464	6956	3736	3220	20.526	893	826	105	4407	5593	404.432
128_nodes	10k_users	38_priority	12_reserved	NR-first	215	38_priority-12_reserved	293	342	2429	6936	3771	3165	20.427	920	856	106	4327	5673	411.132
128_nodes	10k_users	38_priority	14_reserved	NR-first	216	38_priority-14_reserved	386	327	2383	6904	3817	3087	20.8125	933	870	107	4289	5711	443.728
128_nodes	10k_users	38_priority	16_reserved	NR-first	217	38_priority-16_reserved	409	298	2287	7006	3913	3093	21.093	932	870	107	4237	5763	388.421
128_nodes	10k_users	38_priority	18_reserved	NR-first	218	38_priority-18_reserved	480	241	2146	7133	4054	3079	20.475	904	846	106	4177	5823	366.568
128_nodes	10k_users	38_priority	20_reserved	NR-first	219	38_priority-20_reserved	582	223	2157	7038	4043	2995	22.365	943	877	106	4184	5816	402.772
128_nodes	10k_users	40_priority	0_reserved	NR-first	220	40_priority-0_reserved	0	460	2783	6757	3217	3540	21.93	899	812	105	4692	5308	493.479
128_nodes	10k_users	40_priority	2_reserved	NR-first	221	40_priority-2_reserved	58	501	2661	6780	3339	3441	22.653	952	866	107	4772	5228	456.112
128_nodes	10k_users	40_priority	4_reserved	NR-first	222	40_priority-4_reserved	86	418	2657	6839	3343	3496	20.7375	887	810	105	4628	5372	440.905
128_nodes	10k_users	40_priority	6_reserved	NR-first	223	40_priority-4_reserved	171	417	2607	6805	3393	3412	21.129	921	849	106	4623	5377	431.874
128_nodes	10k_users	40_priority	8_reserved	NR-first	224	40_priority-8_reserved	206	426	2496	6872	3504	3368	21.513	927	850	105	4612	5388	409.13
128_nodes	10k_users	40_priority	10_reserved	NR-first	225	40_priority-10_reserved	252	404	2481	6863	3519	3344	20.958	920	853	105	4605	5395	423.552
128_nodes	10k_users	40_priority	12_reserved	NR-first	226	40_priority-12_reserved	309	372	2474	6845	3526	3319	20.364	902	837	106	4545	5455	454.747
128_nodes	10k_users	40_priority	14_reserved	NR-first	227	40_priority-14_reserved	399	331	2391	6879	3609	3270	21.6045	929	860	107	4502	5498	441.513
128_nodes	10k_users	40_priority	16_reserved	NR-first	228	40_priority-16_reserved	429	330	2303	6938	3697	3241	20.868	926	863	105	4498	5502	432.279
128_nodes	10k_users	40_priority	18_reserved	NR-first	229	40_priority-18_reserved	509	330	2173	6988	3827	3161	21.333	924	860	106	4467	5533	423.499
128_nodes	10k_users	40_priority	20_reserved	NR-first	230	40_priority-20_reserved	560	271	2148	7021	3852	3169	20.4345	917	859	106	4417	5583	394.422
128_nodes	10k_users	0_priority	0_reserved	R-first	0	0_priority-0_reserved	0	0	2871	7129	7129	0	17.889	1009	959	113	344	9656	622.019
128_nodes	10k_users	0_priority	2_reserved	R-first	1	0_priority-2_reserved	0	0	2784	7216	7216	0	17.604	996	949	113	366	9634	599.39
128_nodes	10k_users	0_priority	4_reserved	R-first	2	0_priority-4_reserved	0	0	2694	7306	7306	0	17.367	986	939	112	308	9692	570.639
128_nodes	10k_users	0_priority	6_reserved	R-first	3	0_priority-4_reserved	0	0	2632	7368	7368	0	16.47	959	918	108	295	9705	549.53
128_nodes	10k_users	0_priority	8_reserved	R-first	4	0_priority-8_reserved	0	0	2721	7279	7279	0	16.239	956	918	109	361	9639	579.749
128_nodes	10k_users	0_priority	10_reserved	R-first	5	0_priority-10_reserved	0	0	2412	7588	7588	0	15.507	905	865	106	222	9778	467.205
128_nodes	10k_users	0_priority	12_reserved	R-first	6	0_priority-12_reserved	0	0	2487	7513	7513	0	15.672	915	876	106	246	9754	504.55
128_nodes	10k_users	0_priority	14_reserved	R-first	7	0_priority-14_reserved	0	0	2381	7619	7619	0	14.079	854	823	103	201	9799	479.399
128_nodes	10k_users	0_priority	16_reserved	R-first	8	0_priority-16_reserved	0	0	2355	7645	7645	0	12.918	830	807	99	205	9795	466.01
128_nodes	10k_users	0_priority	18_reserved	R-first	9	0_priority-18_reserved	0	0	2355	7645	7645	0	12.384	820	798	96	160	9840	474.074
128_nodes	10k_users	0_priority	20_reserved	R-first	10	0_priority-20_reserved	0	0	2201	7799	7799	0	12.579	803	779	95	147	9853	427.047
128_nodes	10k_users	2_priority	0_reserved	R-first	11	2_priority-0_reserved	0	7	2859	7134	6941	193	17.301	991	949	113	564	9436	608.226
128_nodes	10k_users	2_priority	2_reserved	R-first	12	2_priority-2_reserved	60	1	2743	7196	7057	139	18.213	1013	965	114	611	9389	594.613
128_nodes	10k_users	2_priority	4_reserved	R-first	13	2_priority-4_reserved	83	0	2796	7121	7004	117	17.9385	1008	966	114	547	9453	619.592
128_nodes	10k_users	2_priority	6_reserved	R-first	14	2_priority-4_reserved	104	0	2695	7201	7105	96	19.137	1006	956	114	484	9516	597.571
128_nodes	10k_users	2_priority	8_reserved	R-first	15	2_priority-8_reserved	127	0	2603	7270	7197	73	18.588	971	923	110	459	9541	599.514
128_nodes	10k_users	2_priority	10_reserved	R-first	16	2_priority-10_reserved	142	0	2575	7283	7225	58	20.5785	979	919	112	459	9541	623.322
128_nodes	10k_users	2_priority	12_reserved	R-first	17	2_priority-12_reserved	147	0	2497	7356	7303	53	19.4745	940	890	107	459	9541	616.296
128_nodes	10k_users	2_priority	14_reserved	R-first	18	2_priority-14_reserved	149	0	2513	7338	7287	51	18.831	922	872	106	435	9565	628.665
128_nodes	10k_users	2_priority	16_reserved	R-first	19	2_priority-16_reserved	158	0	2380	7462	7420	42	17.6445	883	839	105	428	9572	630.37
128_nodes	10k_users	2_priority	18_reserved	R-first	20	2_priority-18_reserved	168	0	2330	7502	7470	32	16.98	870	832	103	377	9623	647.786
128_nodes	10k_users	2_priority	20_reserved	R-first	21	2_priority-20_reserved	169	0	2161	7670	7639	31	16.7385	837	797	102	348	9652	594.292
128_nodes	10k_users	4_priority	0_reserved	R-first	22	4_priority-0_reserved	0	13	2851	7136	6749	387	17.733	986	940	113	796	9204	599.669
128_nodes	10k_users	4_priority	2_reserved	R-first	23	4_priority-2_reserved	59	3	2728	7210	6872	338	18.4275	1001	949	113	813	9187	570.796
128_nodes	10k_users	4_priority	4_reserved	R-first	24	4_priority-4_reserved	86	1	2747	7166	6853	313	18.729	1005	952	114	799	9201	589.961
128_nodes	10k_users	4_priority	6_reserved	R-first	25	4_priority-4_reserved	154	0	2730	7116	6870	246	19.7685	1025	975	114	743	9257	611.092
128_nodes	10k_users	4_priority	8_reserved	R-first	26	4_priority-8_reserved	168	1	2685	7146	6915	231	19.3215	1007	956	114	735	9265	608.269
128_nodes	10k_users	4_priority	10_reserved	R-first	27	4_priority-10_reserved	231	0	2553	7216	7047	169	21.3765	1007	946	112	686	9314	621.254
128_nodes	10k_users	4_priority	12_reserved	R-first	28	4_priority-12_reserved	234	0	2497	7269	7103	166	20.7705	984	926	112	675	9325	617.714
128_nodes	10k_users	4_priority	14_reserved	R-first	29	4_priority-14_reserved	257	0	2375	7368	7225	143	20.838	945	889	107	610	9390	598.054
128_nodes	10k_users	4_priority	16_reserved	R-first	30	4_priority-16_reserved	276	0	2421	7303	7179	124	21.663	941	881	107	628	9372	658.717
128_nodes	10k_users	4_priority	18_reserved	R-first	31	4_priority-18_reserved	285	0	2304	7411	7296	115	21.864	934	873	107	601	9399	638.246
128_nodes	10k_users	4_priority	20_reserved	R-first	32	4_priority-20_reserved	298	0	2193	7509	7407	102	20.418	896	844	105	553	9447	620.474
128_nodes	10k_users	6_priority	0_reserved	R-first	33	6_priority-0_reserved	0	23	2931	7046	6469	577	18.336	981	929	113	1043	8957	626.847
128_nodes	10k_users	6_priority	2_reserved	R-first	34	6_priority-2_reserved	61	10	2796	7133	6604	529	18.4995	990	940	113	1048	8952	588.795
128_nodes	10k_users	6_priority	4_reserved	R-first	35	6_priority-4_reserved	95	5	2720	7180	6680	500	18.9585	1000	948	113	1044	8956	569.709
128_nodes	10k_users	6_priority	6_reserved	R-first	36	6_priority-4_reserved	149	4	2693	7154	6707	447	19.251	1012	962	114	941	9059	570.793
128_nodes	10k_users	6_priority	8_reserved	R-first	37	6_priority-8_reserved	204	1	2689	7106	6711	395	19.8615	1023	974	113	886	9114	604.899
128_nodes	10k_users	6_priority	10_reserved	R-first	38	6_priority-10_reserved	243	3	2576	7178	6824	354	20.763	1023	970	113	868	9132	601.615
128_nodes	10k_users	6_priority	12_reserved	R-first	39	6_priority-12_reserved	283	1	2573	7143	6827	316	21.777	1018	956	112	966	9034	638.347
128_nodes	10k_users	6_priority	14_reserved	R-first	40	6_priority-14_reserved	331	1	2507	7161	6893	268	20.415	980	932	113	811	9189	655.376
128_nodes	10k_users	6_priority	16_reserved	R-first	41	6_priority-16_reserved	340	0	2428	7232	6972	260	21.792	960	901	108	837	9163	651.384
128_nodes	10k_users	6_priority	18_reserved	R-first	42	6_priority-18_reserved	379	1	2277	7343	7123	220	23.8335	965	897	109	827	9173	642.429
128_nodes	10k_users	6_priority	20_reserved	R-first	43	6_priority-20_reserved	403	0	2266	7331	7134	197	24.0585	946	879	108	775	9225	669.922
128_nodes	10k_users	8_priority	0_reserved	R-first	44	8_priority-0_reserved	0	32	2893	7075	6307	768	19.005	977	918	111	1257	8743	602.341
128_nodes	10k_users	8_priority	2_reserved	R-first	45	8_priority-2_reserved	65	13	2835	7087	6365	722	18.1425	978	931	112	1218	8782	604.071
128_nodes	10k_users	8_priority	4_reserved	R-first	46	8_priority-4_reserved	102	8	2792	7098	6408	690	18.7455	990	936	111	1154	8846	589.726
128_nodes	10k_users	8_priority	6_reserved	R-first	47	8_priority-4_reserved	155	6	2629	7210	6571	639	18.42	989	942	112	1158	8842	527.896
128_nodes	10k_users	8_priority	8_reserved	R-first	48	8_priority-8_reserved	201	2	2626	7171	6574	597	18.483	993	945	112	1129	8871	563.989
128_nodes	10k_users	8_priority	10_reserved	R-first	49	8_priority-10_reserved	235	7	2585	7173	6615	558	20.145	1019	969	113	1096	8904	557.742
128_nodes	10k_users	8_priority	12_reserved	R-first	50	8_priority-12_reserved	283	3	2504	7210	6696	514	21.774	1025	967	113	1146	8854	571.654
128_nodes	10k_users	8_priority	14_reserved	R-first	51	8_priority-14_reserved	360	1	2460	7179	6740	439	22.677	1012	948	113	1042	8958	614.813
128_nodes	10k_users	8_priority	16_reserved	R-first	52	8_priority-16_reserved	387	1	2410	7202	6790	412	21.8895	982	924	113	1011	8989	633.796
128_nodes	10k_users	8_priority	18_reserved	R-first	53	8_priority-18_reserved	447	0	2309	7244	6891	353	23.3925	979	915	110	988	9012	644.542
128_nodes	10k_users	8_priority	20_reserved	R-first	54	8_priority-20_reserved	465	0	2241	7294	6959	335	22.6815	931	872	106	984	9016	644.501
128_nodes	10k_users	10_priority	0_reserved	R-first	55	10_priority-0_reserved	0	39	2857	7104	6143	961	17.907	946	896	108	1463	8537	578.602
128_nodes	10k_users	10_priority	2_reserved	R-first	56	10_priority-2_reserved	52	23	2812	7113	6188	925	18.339	967	915	111	1390	8610	571.142
128_nodes	10k_users	10_priority	4_reserved	R-first	57	10_priority-4_reserved	91	18	2746	7145	6254	891	18.3285	969	917	111	1375	8625	554.911
128_nodes	10k_users	10_priority	6_reserved	R-first	58	10_priority-4_reserved	151	15	2742	7092	6258	834	18.597	976	926	112	1383	8617	577.194
128_nodes	10k_users	10_priority	8_reserved	R-first	59	10_priority-8_reserved	180	11	2713	7096	6287	809	18.036	966	921	109	1404	8596	580.313
128_nodes	10k_users	10_priority	10_reserved	R-first	60	10_priority-10_reserved	256	5	2497	7242	6503	739	19.5945	994	942	113	1336	8664	522.63
128_nodes	10k_users	10_priority	12_reserved	R-first	61	10_priority-12_reserved	292	2	2481	7225	6519	706	20.976	1003	944	113	1317	8683	534.318
128_nodes	10k_users	10_priority	14_reserved	R-first	62	10_priority-14_reserved	358	1	2421	7220	6579	641	20.4975	985	936	113	1265	8735	564.571
128_nodes	10k_users	10_priority	16_reserved	R-first	63	10_priority-16_reserved	386	2	2409	7203	6591	612	21.372	988	932	113	1252	8748	586.826
128_nodes	10k_users	10_priority	18_reserved	R-first	64	10_priority-18_reserved	482	1	2308	7209	6692	517	24.7005	1003	929	113	1237	8763	632.813
128_nodes	10k_users	10_priority	20_reserved	R-first	65	10_priority-20_reserved	520	1	2366	7113	6634	479	22.9635	980	923	111	1196	8804	684.169
128_nodes	10k_users	12_priority	0_reserved	R-first	66	12_priority-0_reserved	0	53	2929	7018	5871	1147	18.501	943	883	105	1645	8355	599.346
128_nodes	10k_users	12_priority	2_reserved	R-first	67	12_priority-2_reserved	52	33	2914	7001	5886	1115	18.0045	949	897	107	1632	8368	610.397
128_nodes	10k_users	12_priority	4_reserved	R-first	68	12_priority-4_reserved	98	23	2794	7085	6006	1079	18.231	955	906	109	1627	8373	569.927
128_nodes	10k_users	12_priority	6_reserved	R-first	69	12_priority-4_reserved	146	16	2670	7168	6130	1038	17.9685	955	906	108	1606	8394	524.287
128_nodes	10k_users	12_priority	8_reserved	R-first	70	12_priority-8_reserved	171	16	2673	7140	6127	1013	19.3725	977	921	112	1564	8436	533.54
128_nodes	10k_users	12_priority	10_reserved	R-first	71	12_priority-10_reserved	262	10	2519	7209	6281	928	19.866	994	944	113	1554	8446	512.447
128_nodes	10k_users	12_priority	12_reserved	R-first	72	12_priority-12_reserved	312	2	2546	7140	6254	886	19.7865	996	944	112	1567	8433	552.596
128_nodes	10k_users	12_priority	14_reserved	R-first	73	12_priority-14_reserved	353	7	2456	7184	6344	840	20.2695	996	942	113	1450	8550	528.264
128_nodes	10k_users	12_priority	16_reserved	R-first	74	12_priority-16_reserved	373	3	2417	7207	6383	824	20.682	999	945	112	1439	8561	531.329
128_nodes	10k_users	12_priority	18_reserved	R-first	75	12_priority-18_reserved	487	1	2318	7194	6482	712	23.016	1008	942	111	1427	8573	604.056
128_nodes	10k_users	12_priority	20_reserved	R-first	76	12_priority-20_reserved	528	3	2332	7137	6468	669	21.882	979	926	113	1432	8568	629.091
128_nodes	10k_users	14_priority	0_reserved	R-first	77	14_priority-0_reserved	0	76	2948	6976	5652	1324	18.15	929	872	104	1897	8103	604.884
128_nodes	10k_users	14_priority	2_reserved	R-first	78	14_priority-2_reserved	51	57	2887	7005	5713	1292	18.0825	937	885	106	1875	8125	591.032
128_nodes	10k_users	14_priority	4_reserved	R-first	79	14_priority-4_reserved	96	41	2802	7061	5798	1263	18.6315	957	905	108	1827	8173	560.596
128_nodes	10k_users	14_priority	6_reserved	R-first	80	14_priority-4_reserved	154	26	2707	7113	5893	1220	18.228	952	902	108	1779	8221	533.374
128_nodes	10k_users	14_priority	8_reserved	R-first	81	14_priority-8_reserved	193	19	2656	7132	5944	1188	18.5055	961	913	109	1728	8272	528.552
128_nodes	10k_users	14_priority	10_reserved	R-first	82	14_priority-10_reserved	259	15	2499	7227	6101	1126	19.6065	981	929	113	1763	8237	492.58
128_nodes	10k_users	14_priority	12_reserved	R-first	83	14_priority-12_reserved	304	15	2481	7200	6119	1081	20.292	994	942	114	1727	8273	497.648
128_nodes	10k_users	14_priority	14_reserved	R-first	84	14_priority-14_reserved	370	7	2427	7196	6173	1023	20.6205	996	940	114	1736	8264	524.584
128_nodes	10k_users	14_priority	16_reserved	R-first	85	14_priority-16_reserved	402	8	2406	7184	6194	990	21.975	1006	945	114	1651	8349	525.471
128_nodes	10k_users	14_priority	18_reserved	R-first	86	14_priority-18_reserved	472	4	2261	7263	6339	924	22.008	1005	947	114	1659	8341	522.896
128_nodes	10k_users	14_priority	20_reserved	R-first	87	14_priority-20_reserved	517	2	2292	7189	6308	881	21.7395	981	923	112	1597	8403	575.867
128_nodes	10k_users	16_priority	0_reserved	R-first	88	16_priority-0_reserved	0	109	2957	6934	5443	1491	19.266	937	874	106	2200	7800	632.683
128_nodes	10k_users	16_priority	2_reserved	R-first	89	16_priority-2_reserved	55	72	2857	7016	5543	1473	19.1565	945	883	107	2088	7912	567.8
128_nodes	10k_users	16_priority	4_reserved	R-first	90	16_priority-4_reserved	87	60	2799	7054	5601	1453	19.0545	940	877	105	2060	7940	547.721
128_nodes	10k_users	16_priority	6_reserved	R-first	91	16_priority-4_reserved	148	34	2734	7084	5666	1418	18.672	944	889	106	2003	7997	543.557
128_nodes	10k_users	16_priority	8_reserved	R-first	92	16_priority-8_reserved	198	32	2626	7144	5774	1370	19.362	962	908	110	1972	8028	502.722
128_nodes	10k_users	16_priority	10_reserved	R-first	93	16_priority-10_reserved	255	25	2616	7104	5784	1320	18.9855	962	911	109	1938	8062	530.189
128_nodes	10k_users	16_priority	12_reserved	R-first	94	16_priority-12_reserved	284	14	2580	7122	5820	1302	19.1745	969	918	111	1963	8037	515.498
128_nodes	10k_users	16_priority	14_reserved	R-first	95	16_priority-14_reserved	363	17	2474	7146	5926	1220	20.4945	990	936	111	1988	8012	526.675
128_nodes	10k_users	16_priority	16_reserved	R-first	96	16_priority-16_reserved	388	13	2366	7233	6034	1199	20.7075	995	940	114	1910	8090	472.491
128_nodes	10k_users	16_priority	18_reserved	R-first	97	16_priority-18_reserved	477	8	2324	7191	6076	1115	21.255	997	942	113	1891	8109	521.682
128_nodes	10k_users	16_priority	20_reserved	R-first	98	16_priority-20_reserved	534	6	2286	7174	6114	1060	22.044	1003	941	113	1830	8170	562.898
128_nodes	10k_users	18_priority	0_reserved	R-first	99	18_priority-0_reserved	0	119	2918	6963	5282	1681	19.623	927	859	104	2444	7556	595.757
128_nodes	10k_users	18_priority	2_reserved	R-first	100	18_priority-2_reserved	59	93	2847	7001	5353	1648	18.7305	929	872	107	2367	7633	554.692
128_nodes	10k_users	18_priority	4_reserved	R-first	101	18_priority-4_reserved	96	83	2870	6951	5330	1621	19.0485	936	879	106	2431	7569	584.646
128_nodes	10k_users	18_priority	6_reserved	R-first	102	18_priority-4_reserved	153	58	2734	7055	5466	1589	19.1505	942	884	106	2267	7733	531.047
128_nodes	10k_users	18_priority	8_reserved	R-first	103	18_priority-8_reserved	196	37	2704	7063	5496	1567	19.497	952	892	108	2213	7787	527.414
128_nodes	10k_users	18_priority	10_reserved	R-first	104	18_priority-10_reserved	253	21	2601	7125	5599	1526	19.1955	951	902	109	2164	7836	513.306
128_nodes	10k_users	18_priority	12_reserved	R-first	105	18_priority-12_reserved	300	20	2552	7128	5648	1480	19.1205	960	911	109	2156	7844	503.581
128_nodes	10k_users	18_priority	14_reserved	R-first	106	18_priority-14_reserved	370	16	2427	7187	5773	1414	19.842	967	913	110	2133	7867	491.426
128_nodes	10k_users	18_priority	16_reserved	R-first	107	18_priority-16_reserved	399	10	2373	7218	5827	1391	19.8285	973	924	110	2059	7941	480.004
128_nodes	10k_users	18_priority	18_reserved	R-first	108	18_priority-18_reserved	469	8	2316	7207	5884	1323	21.4275	991	934	113	2065	7935	479.371
128_nodes	10k_users	18_priority	20_reserved	R-first	109	18_priority-20_reserved	542	8	2312	7138	5888	1250	22.341	1001	941	113	2113	7887	549.999
128_nodes	10k_users	20_priority	0_reserved	R-first	110	20_priority-0_reserved	0	159	2948	6893	5052	1841	19.452	925	860	104	2629	7371	599.334
128_nodes	10k_users	20_priority	2_reserved	R-first	111	20_priority-2_reserved	49	130	2875	6946	5125	1821	19.23	928	867	106	2660	7340	571.128
128_nodes	10k_users	20_priority	4_reserved	R-first	112	20_priority-4_reserved	96	100	2843	6961	5157	1804	19.0035	930	869	106	2488	7512	569.305
128_nodes	10k_users	20_priority	6_reserved	R-first	113	20_priority-4_reserved	138	78	2696	7088	5304	1784	19.1175	933	876	107	2473	7527	512.572
128_nodes	10k_users	20_priority	8_reserved	R-first	114	20_priority-8_reserved	182	68	2727	7023	5273	1750	19.6275	946	890	109	2466	7534	536.431
128_nodes	10k_users	20_priority	10_reserved	R-first	115	20_priority-10_reserved	254	36	2673	7037	5327	1710	19.2705	944	891	107	2401	7599	534.966
128_nodes	10k_users	20_priority	12_reserved	R-first	116	20_priority-12_reserved	275	31	2551	7143	5449	1694	19.3695	948	894	109	2357	7643	477.78
128_nodes	10k_users	20_priority	14_reserved	R-first	117	20_priority-14_reserved	335	23	2524	7118	5476	1642	19.722	955	903	108	2410	7590	494.836
128_nodes	10k_users	20_priority	16_reserved	R-first	118	20_priority-16_reserved	388	13	2425	7174	5575	1599	19.527	954	901	107	2355	7645	484.019
128_nodes	10k_users	20_priority	18_reserved	R-first	119	20_priority-18_reserved	459	6	2348	7187	5652	1535	20.4495	978	927	111	2262	7738	454.859
128_nodes	10k_users	20_priority	20_reserved	R-first	120	20_priority-20_reserved	556	12	2271	7161	5729	1432	22.1145	993	935	112	2329	7671	539.525
128_nodes	10k_users	22_priority	0_reserved	R-first	121	22_priority-0_reserved	0	214	2936	6850	4864	1986	20.187	946	879	108	2918	7082	604.42
128_nodes	10k_users	22_priority	2_reserved	R-first	122	22_priority-2_reserved	59	145	2898	6898	4902	1996	20.076	925	856	106	2894	7106	579.31
128_nodes	10k_users	22_priority	4_reserved	R-first	123	22_priority-4_reserved	88	133	2944	6835	4856	1979	20.2095	935	867	107	2828	7172	592.405
128_nodes	10k_users	22_priority	6_reserved	R-first	124	22_priority-4_reserved	174	98	2716	7012	5084	1928	19.749	941	880	105	2756	7244	514.775
128_nodes	10k_users	22_priority	8_reserved	R-first	125	22_priority-8_reserved	176	104	2816	6904	4984	1920	20.3415	948	885	109	2750	7250	566.827
128_nodes	10k_users	22_priority	10_reserved	R-first	126	22_priority-10_reserved	255	61	2660	7024	5140	1884	19.821	945	892	108	2637	7363	519.5
128_nodes	10k_users	22_priority	12_reserved	R-first	127	22_priority-12_reserved	280	48	2547	7125	5253	1872	19.812	945	887	107	2616	7384	473.287
128_nodes	10k_users	22_priority	14_reserved	R-first	128	22_priority-14_reserved	330	25	2490	7155	5310	1845	19.743	942	891	106	2553	7447	452.292
128_nodes	10k_users	22_priority	16_reserved	R-first	129	22_priority-16_reserved	353	28	2381	7238	5419	1819	19.341	944	893	106	2512	7488	418.199
128_nodes	10k_users	22_priority	18_reserved	R-first	130	22_priority-18_reserved	436	15	2366	7183	5434	1749	19.9815	957	905	108	2556	7444	454.695
128_nodes	10k_users	22_priority	20_reserved	R-first	131	22_priority-20_reserved	538	18	2304	7140	5496	1644	21.2385	980	928	112	2570	7430	512.475
128_nodes	10k_users	24_priority	0_reserved	R-first	132	24_priority-0_reserved	0	229	3009	6762	4591	2171	19.671	918	853	106	3142	6858	620.618
128_nodes	10k_users	24_priority	2_reserved	R-first	133	24_priority-2_reserved	53	206	2847	6894	4753	2141	19.89	924	857	106	3124	6876	558.949
128_nodes	10k_users	24_priority	4_reserved	R-first	134	24_priority-4_reserved	90	182	2824	6904	4776	2128	19.6665	927	861	105	3075	6925	544.24
128_nodes	10k_users	24_priority	6_reserved	R-first	135	24_priority-4_reserved	148	121	2777	6954	4823	2131	19.4145	909	846	106	2996	7004	545.108
128_nodes	10k_users	24_priority	8_reserved	R-first	136	24_priority-8_reserved	193	125	2742	6940	4858	2082	19.698	933	872	106	3022	6978	544.608
128_nodes	10k_users	24_priority	10_reserved	R-first	137	24_priority-10_reserved	246	72	2646	7036	4954	2082	20.4465	939	874	105	2894	7106	500.463
128_nodes	10k_users	24_priority	12_reserved	R-first	138	24_priority-12_reserved	267	72	2568	7093	5032	2061	20.136	932	873	106	2845	7155	469.279
128_nodes	10k_users	24_priority	14_reserved	R-first	139	24_priority-14_reserved	335	52	2476	7137	5124	2013	19.6455	930	873	105	2794	7206	452.787
128_nodes	10k_users	24_priority	16_reserved	R-first	140	24_priority-16_reserved	371	46	2505	7078	5095	1983	20.28	946	888	108	2767	7233	488.868
128_nodes	10k_users	24_priority	18_reserved	R-first	141	24_priority-18_reserved	427	28	2371	7174	5229	1945	19.893	951	900	108	2776	7224	441.242
128_nodes	10k_users	24_priority	20_reserved	R-first	142	24_priority-20_reserved	523	24	2272	7181	5328	1853	20.853	961	909	110	2823	7177	470.426
128_nodes	10k_users	26_priority	0_reserved	R-first	143	26_priority-0_reserved	0	266	2936	6798	4464	2334	19.56	916	850	106	3356	6644	586.798
128_nodes	10k_users	26_priority	2_reserved	R-first	144	26_priority-2_reserved	60	215	2801	6924	4599	2325	19.965	916	848	105	3319	6681	529.737
128_nodes	10k_users	26_priority	4_reserved	R-first	145	26_priority-4_reserved	104	189	2809	6898	4591	2307	19.8615	915	847	104	3252	6748	535.765
128_nodes	10k_users	26_priority	6_reserved	R-first	146	26_priority-4_reserved	175	146	2688	6991	4712	2279	20.028	918	851	106	3220	6780	515.438
128_nodes	10k_users	26_priority	8_reserved	R-first	147	26_priority-8_reserved	206	126	2767	6901	4633	2268	20.8485	930	857	107	3219	6781	542.096
128_nodes	10k_users	26_priority	10_reserved	R-first	148	26_priority-10_reserved	257	119	2649	6975	4751	2224	20.4495	938	874	105	3166	6834	512.211
128_nodes	10k_users	26_priority	12_reserved	R-first	149	26_priority-12_reserved	280	107	2568	7045	4832	2213	19.9245	924	865	105	3132	6868	476.832
128_nodes	10k_users	26_priority	14_reserved	R-first	150	26_priority-14_reserved	357	71	2467	7105	4933	2172	20.1045	936	881	107	3063	6937	467.636
128_nodes	10k_users	26_priority	16_reserved	R-first	151	26_priority-16_reserved	384	57	2520	7039	4880	2159	20.589	938	877	107	3019	6981	499.448
128_nodes	10k_users	26_priority	18_reserved	R-first	152	26_priority-18_reserved	426	26	2420	7128	4980	2148	19.722	933	879	104	2940	7060	446.237
128_nodes	10k_users	26_priority	20_reserved	R-first	153	26_priority-20_reserved	501	29	2335	7135	5065	2070	19.9005	936	884	106	2963	7037	467.914
128_nodes	10k_users	28_priority	0_reserved	R-first	154	28_priority-0_reserved	0	307	2882	6811	4318	2493	19.269	901	837	104	3515	6485	548.783
128_nodes	10k_users	28_priority	2_reserved	R-first	155	28_priority-2_reserved	66	250	2877	6807	4323	2484	19.1745	900	842	104	3549	6451	555.802
128_nodes	10k_users	28_priority	4_reserved	R-first	156	28_priority-4_reserved	98	203	2904	6795	4296	2499	19.941	908	839	106	3476	6524	549.986
128_nodes	10k_users	28_priority	6_reserved	R-first	157	28_priority-4_reserved	179	165	2831	6825	4369	2456	20.442	930	865	107	3448	6552	549.518
128_nodes	10k_users	28_priority	8_reserved	R-first	158	28_priority-8_reserved	200	173	2742	6885	4458	2427	20.52	929	858	105	3436	6564	519.827
128_nodes	10k_users	28_priority	10_reserved	R-first	159	28_priority-10_reserved	271	126	2694	6909	4506	2403	19.8735	919	859	106	3408	6592	500.095
128_nodes	10k_users	28_priority	12_reserved	R-first	160	28_priority-12_reserved	279	126	2573	7022	4627	2395	20.574	932	865	106	3331	6669	455.351
128_nodes	10k_users	28_priority	14_reserved	R-first	161	28_priority-14_reserved	359	104	2563	6974	4637	2337	20.316	933	875	107	3354	6646	504.425
128_nodes	10k_users	28_priority	16_reserved	R-first	162	28_priority-16_reserved	411	61	2467	7061	4733	2328	20.8335	948	889	109	3311	6689	451.458
128_nodes	10k_users	28_priority	18_reserved	R-first	163	28_priority-18_reserved	447	53	2414	7086	4786	2300	19.125	912	861	104	3221	6779	458.297
128_nodes	10k_users	28_priority	20_reserved	R-first	164	28_priority-20_reserved	534	35	2381	7050	4819	2231	20.058	922	871	106	3171	6829	520.202
128_nodes	10k_users	30_priority	0_reserved	R-first	165	30_priority-0_reserved	0	333	2881	6786	4119	2667	20.007	902	832	104	3768	6232	563.97
128_nodes	10k_users	30_priority	2_reserved	R-first	166	30_priority-2_reserved	65	281	2822	6832	4178	2654	19.5105	891	827	104	3749	6251	534.086
128_nodes	10k_users	30_priority	4_reserved	R-first	167	30_priority-4_reserved	94	262	2883	6761	4117	2644	20.337	911	840	105	3698	6302	572.249
128_nodes	10k_users	30_priority	6_reserved	R-first	168	30_priority-4_reserved	183	203	2763	6851	4237	2614	21.0735	928	854	106	3672	6328	527.16
128_nodes	10k_users	30_priority	8_reserved	R-first	169	30_priority-8_reserved	203	180	2710	6907	4290	2617	20.424	911	841	105	3594	6406	509.729
128_nodes	10k_users	30_priority	10_reserved	R-first	170	30_priority-10_reserved	246	175	2686	6893	4314	2579	20.1345	924	861	105	3645	6355	488.42
128_nodes	10k_users	30_priority	12_reserved	R-first	171	30_priority-12_reserved	290	131	2584	6995	4416	2579	20.157	910	847	105	3605	6395	468.745
128_nodes	10k_users	30_priority	14_reserved	R-first	172	30_priority-14_reserved	377	97	2548	6978	4452	2526	20.607	925	860	106	3549	6451	495.448
128_nodes	10k_users	30_priority	16_reserved	R-first	173	30_priority-16_reserved	420	115	2556	6909	4444	2465	20.808	934	874	107	3591	6409	530.951
128_nodes	10k_users	30_priority	18_reserved	R-first	174	30_priority-18_reserved	455	75	2427	7043	4573	2470	19.8975	916	864	106	3461	6539	462.4
128_nodes	10k_users	30_priority	20_reserved	R-first	175	30_priority-20_reserved	522	56	2310	7112	4690	2422	19.9425	917	863	106	3428	6572	447.171
128_nodes	10k_users	32_priority	0_reserved	R-first	176	32_priority-0_reserved	0	352	2867	6781	3933	2848	20.103	899	826	105	3927	6073	532.001
128_nodes	10k_users	32_priority	2_reserved	R-first	177	32_priority-2_reserved	59	307	2923	6711	3877	2834	20.7615	908	834	105	3952	6048	577.772
128_nodes	10k_users	32_priority	4_reserved	R-first	178	32_priority-4_reserved	95	297	2808	6800	3992	2808	20.175	906	837	106	3881	6119	508.223
128_nodes	10k_users	32_priority	6_reserved	R-first	179	32_priority-4_reserved	170	247	2695	6888	4105	2783	20.6295	922	853	106	3895	6105	472.675
128_nodes	10k_users	32_priority	8_reserved	R-first	180	32_priority-8_reserved	219	217	2743	6821	4057	2764	21.441	935	861	107	3915	6085	521.022
128_nodes	10k_users	32_priority	10_reserved	R-first	181	32_priority-10_reserved	275	184	2623	6918	4177	2741	20.448	920	854	105	3818	6182	471.913
128_nodes	10k_users	32_priority	12_reserved	R-first	182	32_priority-12_reserved	315	161	2585	6939	4215	2724	20.979	932	867	106	3814	6186	464.606
128_nodes	10k_users	32_priority	14_reserved	R-first	183	32_priority-14_reserved	379	129	2513	6979	4287	2692	20.0325	918	859	105	3802	6198	462.31
128_nodes	10k_users	32_priority	16_reserved	R-first	184	32_priority-16_reserved	420	106	2518	6956	4282	2674	20.3025	916	856	106	3739	6261	475.818
128_nodes	10k_users	32_priority	18_reserved	R-first	185	32_priority-18_reserved	456	100	2404	7040	4396	2644	20.796	923	863	106	3754	6246	446.342
128_nodes	10k_users	32_priority	20_reserved	R-first	186	32_priority-20_reserved	512	69	2311	7108	4489	2619	20.6685	925	867	106	3636	6364	425.888
128_nodes	10k_users	34_priority	0_reserved	R-first	187	34_priority-0_reserved	0	391	2859	6750	3741	3009	20.154	894	822	104	4170	5830	548.297
128_nodes	10k_users	34_priority	2_reserved	R-first	188	34_priority-2_reserved	64	345	2853	6738	3747	2991	19.5675	892	830	105	4149	5851	532.503
128_nodes	10k_users	34_priority	4_reserved	R-first	189	34_priority-4_reserved	102	301	2791	6806	3809	2997	19.29	877	815	103	4134	5866	499.197
128_nodes	10k_users	34_priority	6_reserved	R-first	190	34_priority-4_reserved	177	267	2708	6848	3892	2956	21.312	920	845	104	4139	5861	488.0
128_nodes	10k_users	34_priority	8_reserved	R-first	191	34_priority-8_reserved	195	255	2778	6772	3822	2950	21.204	919	843	106	4055	5945	511.977
128_nodes	10k_users	34_priority	10_reserved	R-first	192	34_priority-10_reserved	270	219	2655	6856	3945	2911	20.757	922	855	105	4070	5930	484.798
128_nodes	10k_users	34_priority	12_reserved	R-first	193	34_priority-12_reserved	301	206	2587	6906	4013	2893	21.747	930	854	106	4092	5908	471.131
128_nodes	10k_users	34_priority	14_reserved	R-first	194	34_priority-14_reserved	388	152	2585	6875	4015	2860	20.34	911	851	106	4029	5971	490.204
128_nodes	10k_users	34_priority	16_reserved	R-first	195	34_priority-16_reserved	419	144	2518	6919	4082	2837	20.2965	917	860	105	4024	5976	479.694
128_nodes	10k_users	34_priority	18_reserved	R-first	196	34_priority-18_reserved	493	119	2391	6997	4209	2788	21.2685	933	871	106	3953	6047	445.015
128_nodes	10k_users	34_priority	20_reserved	R-first	197	34_priority-20_reserved	539	82	2374	7005	4226	2779	20.841	930	874	107	3921	6079	437.509
128_nodes	10k_users	36_priority	0_reserved	R-first	198	36_priority-0_reserved	0	406	2848	6746	3552	3194	20.496	893	815	104	4311	5689	529.388
128_nodes	10k_users	36_priority	2_reserved	R-first	199	36_priority-2_reserved	61	370	2802	6767	3598	3169	19.8285	883	811	103	4330	5670	514.0
128_nodes	10k_users	36_priority	4_reserved	R-first	200	36_priority-4_reserved	105	325	2749	6821	3651	3170	20.82	901	823	103	4288	5712	485.719
128_nodes	10k_users	36_priority	6_reserved	R-first	201	36_priority-4_reserved	154	323	2677	6846	3723	3123	21.039	914	842	106	4282	5718	463.761
128_nodes	10k_users	36_priority	8_reserved	R-first	202	36_priority-8_reserved	211	284	2757	6748	3643	3105	21.51	920	845	105	4303	5697	513.907
128_nodes	10k_users	36_priority	10_reserved	R-first	203	36_priority-10_reserved	262	260	2570	6908	3830	3078	21.7095	931	858	106	4277	5723	446.314
128_nodes	10k_users	36_priority	12_reserved	R-first	204	36_priority-12_reserved	317	214	2588	6881	3812	3069	22.0605	930	855	107	4310	5690	461.205
128_nodes	10k_users	36_priority	14_reserved	R-first	205	36_priority-14_reserved	372	194	2547	6887	3853	3034	21.222	931	866	106	4231	5769	449.245
128_nodes	10k_users	36_priority	16_reserved	R-first	206	36_priority-16_reserved	411	159	2509	6921	3891	3030	20.196	908	850	105	4179	5821	433.647
128_nodes	10k_users	36_priority	18_reserved	R-first	207	36_priority-18_reserved	463	154	2391	6992	4009	2983	21.2715	936	872	105	4191	5809	429.94
128_nodes	10k_users	36_priority	20_reserved	R-first	208	36_priority-20_reserved	535	117	2328	7020	4072	2948	22.1145	940	875	107	4156	5844	423.128
128_nodes	10k_users	38_priority	0_reserved	R-first	209	38_priority-0_reserved	0	461	2830	6709	3370	3339	21.636	914	832	105	4607	5393	527.846
128_nodes	10k_users	38_priority	2_reserved	R-first	210	38_priority-2_reserved	61	397	2737	6805	3463	3342	21.324	893	811	105	4493	5507	485.303
128_nodes	10k_users	38_priority	4_reserved	R-first	211	38_priority-4_reserved	99	396	2736	6769	3464	3305	21.366	909	834	106	4503	5497	495.178
128_nodes	10k_users	38_priority	6_reserved	R-first	212	38_priority-4_reserved	150	349	2761	6740	3439	3301	21.477	912	834	105	4514	5486	496.061
128_nodes	10k_users	38_priority	8_reserved	R-first	213	38_priority-8_reserved	195	326	2650	6829	3550	3279	22.0965	927	846	106	4537	5463	461.784
128_nodes	10k_users	38_priority	10_reserved	R-first	214	38_priority-10_reserved	258	295	2689	6758	3511	3247	21.42	925	855	106	4508	5492	506.644
128_nodes	10k_users	38_priority	12_reserved	R-first	215	38_priority-12_reserved	293	249	2593	6865	3607	3258	20.715	901	835	105	4405	5595	461.833
128_nodes	10k_users	38_priority	14_reserved	R-first	216	38_priority-14_reserved	359	247	2517	6877	3683	3194	20.6535	921	860	106	4455	5545	438.798
128_nodes	10k_users	38_priority	16_reserved	R-first	217	38_priority-16_reserved	401	225	2499	6875	3701	3174	22.416	931	861	107	4508	5492	463.811
128_nodes	10k_users	38_priority	18_reserved	R-first	218	38_priority-18_reserved	471	152	2455	6922	3745	3177	21.009	907	845	106	4460	5540	434.836
128_nodes	10k_users	38_priority	20_reserved	R-first	219	38_priority-20_reserved	545	143	2306	7006	3894	3112	21.3495	923	862	106	4391	5609	429.336
128_nodes	10k_users	40_priority	0_reserved	R-first	220	40_priority-0_reserved	0	460	2783	6757	3217	3540	21.93	899	812	105	4692	5308	493.479
128_nodes	10k_users	40_priority	2_reserved	R-first	221	40_priority-2_reserved	68	451	2707	6774	3293	3481	22.554	914	824	105	4757	5243	480.813
128_nodes	10k_users	40_priority	4_reserved	R-first	222	40_priority-4_reserved	110	421	2766	6703	3234	3469	22.233	923	839	106	4717	5283	501.715
128_nodes	10k_users	40_priority	6_reserved	R-first	223	40_priority-4_reserved	165	374	2681	6780	3319	3461	21.6675	917	840	105	4729	5271	451.777
128_nodes	10k_users	40_priority	8_reserved	R-first	224	40_priority-8_reserved	202	360	2733	6705	3267	3438	21.6585	913	833	105	4661	5339	511.801
128_nodes	10k_users	40_priority	10_reserved	R-first	225	40_priority-10_reserved	268	301	2607	6824	3393	3431	20.316	886	820	105	4658	5342	452.637
128_nodes	10k_users	40_priority	12_reserved	R-first	226	40_priority-12_reserved	298	309	2591	6802	3409	3393	21.8655	914	843	106	4718	5282	460.741
128_nodes	10k_users	40_priority	14_reserved	R-first	227	40_priority-14_reserved	382	266	2461	6891	3539	3352	22.7475	938	862	107	4690	5310	427.034
128_nodes	10k_users	40_priority	16_reserved	R-first	228	40_priority-16_reserved	408	217	2454	6921	3546	3375	21.1485	911	848	106	4644	5356	402.637
128_nodes	10k_users	40_priority	18_reserved	R-first	229	40_priority-18_reserved	478	195	2384	6943	3616	3327	22.449	931	860	107	4634	5366	402.393
128_nodes	10k_users	40_priority	20_reserved	R-first	230	40_priority-20_reserved	556	179	2390	6875	3610	3265	21.2025	928	869	106	4649	5351	449.696
128_nodes	2k_users	0_priority	0_reserved	NR-first	0	0_priority-0_reserved	0	0	1849	151	151	0	29.415	541	381	57	1534	466	1628.47
128_nodes	2k_users	0_priority	2_reserved	NR-first	1	0_priority-2_reserved	0	0	1847	153	153	0	29.382	541	381	57	1479	521	1596.97
128_nodes	2k_users	0_priority	4_reserved	NR-first	2	0_priority-4_reserved	0	0	1844	156	156	0	29.532	541	380	57	1501	499	1592.03
128_nodes	2k_users	0_priority	6_reserved	NR-first	3	0_priority-4_reserved	0	0	1837	163	163	0	29.367	541	380	57	1459	541	1550.4
128_nodes	2k_users	0_priority	8_reserved	NR-first	4	0_priority-8_reserved	0	0	1839	161	161	0	29.37	541	380	57	1449	551	1551.27
128_nodes	2k_users	0_priority	10_reserved	NR-first	5	0_priority-10_reserved	0	0	1827	173	173	0	29.457	541	381	57	1419	581	1493.98
128_nodes	2k_users	0_priority	12_reserved	NR-first	6	0_priority-12_reserved	0	0	1825	175	175	0	29.202	541	381	57	1412	588	1485.65
128_nodes	2k_users	0_priority	14_reserved	NR-first	7	0_priority-14_reserved	0	0	1816	184	184	0	29.259	541	380	57	1385	615	1460.73
128_nodes	2k_users	0_priority	16_reserved	NR-first	8	0_priority-16_reserved	0	0	1799	201	201	0	29.205	541	381	57	1399	601	1408.78
128_nodes	2k_users	0_priority	18_reserved	NR-first	9	0_priority-18_reserved	0	0	1779	221	221	0	29.334	541	380	57	1396	604	1350.33
128_nodes	2k_users	0_priority	20_reserved	NR-first	10	0_priority-20_reserved	0	0	1774	226	226	0	29.067	541	381	57	1379	621	1337.82
128_nodes	2k_users	2_priority	0_reserved	NR-first	11	2_priority-0_reserved	0	31	1812	157	148	9	29.385	539	379	57	1565	435	1622.33
128_nodes	2k_users	2_priority	2_reserved	NR-first	12	2_priority-2_reserved	0	30	1811	159	149	10	29.562	541	380	57	1505	495	1586.13
128_nodes	2k_users	2_priority	4_reserved	NR-first	13	2_priority-4_reserved	0	32	1810	158	150	8	29.475	541	381	57	1515	485	1590.66
128_nodes	2k_users	2_priority	6_reserved	NR-first	14	2_priority-4_reserved	4	29	1802	165	158	7	29.382	541	379	57	1441	559	1539.85
128_nodes	2k_users	2_priority	8_reserved	NR-first	15	2_priority-8_reserved	8	28	1802	162	158	4	29.22	541	380	57	1448	552	1554.44
128_nodes	2k_users	2_priority	10_reserved	NR-first	16	2_priority-10_reserved	9	27	1797	167	163	4	29.487	541	381	57	1466	534	1536.86
128_nodes	2k_users	2_priority	12_reserved	NR-first	17	2_priority-12_reserved	8	28	1781	183	179	4	29.337	541	380	57	1439	561	1485.0
128_nodes	2k_users	2_priority	14_reserved	NR-first	18	2_priority-14_reserved	10	26	1786	178	174	4	29.385	541	379	57	1427	573	1489.65
128_nodes	2k_users	2_priority	16_reserved	NR-first	19	2_priority-16_reserved	9	27	1760	204	200	4	29.325	541	380	57	1393	607	1410.75
128_nodes	2k_users	2_priority	18_reserved	NR-first	20	2_priority-18_reserved	10	26	1740	224	220	4	29.268	541	380	57	1388	612	1360.54
128_nodes	2k_users	2_priority	20_reserved	NR-first	21	2_priority-20_reserved	12	27	1749	212	211	1	29.43	541	380	57	1422	578	1399.87
128_nodes	2k_users	4_priority	0_reserved	NR-first	22	4_priority-0_reserved	0	62	1774	164	146	18	29.325	539	379	57	1530	470	1582.08
128_nodes	2k_users	4_priority	2_reserved	NR-first	23	4_priority-2_reserved	0	65	1776	159	144	15	29.535	541	381	57	1529	471	1592.94
128_nodes	2k_users	4_priority	4_reserved	NR-first	24	4_priority-4_reserved	3	57	1771	169	149	20	29.625	541	380	57	1508	492	1554.89
128_nodes	2k_users	4_priority	6_reserved	NR-first	25	4_priority-4_reserved	9	58	1770	163	150	13	29.445	541	380	57	1473	527	1563.11
128_nodes	2k_users	4_priority	8_reserved	NR-first	26	4_priority-8_reserved	13	57	1767	163	153	10	29.565	541	378	57	1462	538	1564.58
128_nodes	2k_users	4_priority	10_reserved	NR-first	27	4_priority-10_reserved	15	57	1761	167	159	8	29.472	541	380	57	1471	529	1545.9
128_nodes	2k_users	4_priority	12_reserved	NR-first	28	4_priority-12_reserved	14	58	1746	182	174	8	29.439	541	380	57	1460	540	1499.26
128_nodes	2k_users	4_priority	14_reserved	NR-first	29	4_priority-14_reserved	17	55	1735	193	185	8	29.199	541	379	56	1411	589	1460.15
128_nodes	2k_users	4_priority	16_reserved	NR-first	30	4_priority-16_reserved	15	57	1728	200	192	8	29.43	541	380	57	1441	559	1437.48
128_nodes	2k_users	4_priority	18_reserved	NR-first	31	4_priority-18_reserved	18	54	1729	199	191	8	29.379	541	380	57	1419	581	1429.84
128_nodes	2k_users	4_priority	20_reserved	NR-first	32	4_priority-20_reserved	22	54	1711	213	209	4	29.397	541	380	57	1403	597	1414.58
128_nodes	2k_users	6_priority	0_reserved	NR-first	33	6_priority-0_reserved	0	93	1739	168	141	27	29.397	541	381	57	1540	460	1571.67
128_nodes	2k_users	6_priority	2_reserved	NR-first	34	6_priority-2_reserved	2	90	1738	170	142	28	29.469	541	380	57	1528	472	1557.68
128_nodes	2k_users	6_priority	4_reserved	NR-first	35	6_priority-4_reserved	3	88	1733	176	147	29	29.58	541	381	57	1534	466	1535.52
128_nodes	2k_users	6_priority	6_reserved	NR-first	36	6_priority-4_reserved	10	88	1734	168	146	22	29.565	541	380	57	1502	498	1558.08
128_nodes	2k_users	6_priority	8_reserved	NR-first	37	6_priority-8_reserved	21	81	1731	167	149	18	29.595	541	379	57	1493	507	1566.23
128_nodes	2k_users	6_priority	10_reserved	NR-first	38	6_priority-10_reserved	21	85	1727	167	153	14	29.562	541	381	57	1491	509	1563.03
128_nodes	2k_users	6_priority	12_reserved	NR-first	39	6_priority-12_reserved	19	87	1721	173	159	14	29.2965	541	380	57	1468	532	1530.59
128_nodes	2k_users	6_priority	14_reserved	NR-first	40	6_priority-14_reserved	25	82	1708	185	172	13	29.397	541	380	57	1440	560	1489.26
128_nodes	2k_users	6_priority	16_reserved	NR-first	41	6_priority-16_reserved	24	84	1685	207	195	12	29.361	541	380	57	1425	575	1429.21
128_nodes	2k_users	6_priority	18_reserved	NR-first	42	6_priority-18_reserved	26	82	1681	211	199	12	29.508	541	380	57	1430	570	1420.2
128_nodes	2k_users	6_priority	20_reserved	NR-first	43	6_priority-20_reserved	24	84	1675	217	205	12	29.499	541	380	57	1434	566	1401.67
128_nodes	2k_users	8_priority	0_reserved	NR-first	44	8_priority-0_reserved	0	126	1706	168	134	34	29.295	539	380	57	1580	420	1595.11
128_nodes	2k_users	8_priority	2_reserved	NR-first	45	8_priority-2_reserved	1	123	1700	176	140	36	29.46	541	381	57	1545	455	1544.95
128_nodes	2k_users	8_priority	4_reserved	NR-first	46	8_priority-4_reserved	1	122	1700	177	140	37	29.52	541	381	57	1552	448	1544.74
128_nodes	2k_users	8_priority	6_reserved	NR-first	47	8_priority-4_reserved	12	119	1698	171	142	29	29.52	541	380	57	1495	505	1544.87
128_nodes	2k_users	8_priority	8_reserved	NR-first	48	8_priority-8_reserved	17	123	1695	165	145	20	29.52	541	381	58	1515	485	1574.92
128_nodes	2k_users	8_priority	10_reserved	NR-first	49	8_priority-10_reserved	26	114	1687	173	153	20	29.64	541	380	57	1476	524	1534.48
128_nodes	2k_users	8_priority	12_reserved	NR-first	50	8_priority-12_reserved	27	114	1686	173	154	19	29.577	541	379	57	1496	504	1543.14
128_nodes	2k_users	8_priority	14_reserved	NR-first	51	8_priority-14_reserved	29	114	1664	193	176	17	29.547	541	380	57	1471	529	1482.94
128_nodes	2k_users	8_priority	16_reserved	NR-first	52	8_priority-16_reserved	33	111	1663	193	177	16	29.367	541	380	57	1444	556	1474.28
128_nodes	2k_users	8_priority	18_reserved	NR-first	53	8_priority-18_reserved	32	112	1653	203	187	16	29.352	541	380	57	1449	551	1448.98
128_nodes	2k_users	8_priority	20_reserved	NR-first	54	8_priority-20_reserved	31	113	1630	226	210	16	29.577	541	381	57	1438	562	1390.22
128_nodes	2k_users	10_priority	0_reserved	NR-first	55	10_priority-0_reserved	0	158	1665	177	135	42	29.385	539	379	57	1583	417	1557.98
128_nodes	2k_users	10_priority	2_reserved	NR-first	56	10_priority-2_reserved	3	154	1665	178	135	43	29.325	539	380	58	1542	458	1540.09
128_nodes	2k_users	10_priority	4_reserved	NR-first	57	10_priority-4_reserved	2	151	1663	184	137	47	29.5575	541	381	57	1564	436	1523.97
128_nodes	2k_users	10_priority	6_reserved	NR-first	58	10_priority-4_reserved	12	147	1659	182	141	41	29.4	541	379	57	1509	491	1516.5
128_nodes	2k_users	10_priority	8_reserved	NR-first	59	10_priority-8_reserved	23	144	1656	177	144	33	29.415	541	380	57	1506	494	1537.33
128_nodes	2k_users	10_priority	10_reserved	NR-first	60	10_priority-10_reserved	28	142	1654	176	146	30	29.484	541	381	57	1511	489	1542.11
128_nodes	2k_users	10_priority	12_reserved	NR-first	61	10_priority-12_reserved	32	136	1650	182	150	32	29.697	541	378	57	1487	513	1520.83
128_nodes	2k_users	10_priority	14_reserved	NR-first	62	10_priority-14_reserved	32	145	1633	190	167	23	29.367	541	381	57	1492	508	1500.4
128_nodes	2k_users	10_priority	16_reserved	NR-first	63	10_priority-16_reserved	38	141	1620	201	180	21	29.4	541	380	57	1463	537	1467.88
128_nodes	2k_users	10_priority	18_reserved	NR-first	64	10_priority-18_reserved	39	140	1618	203	182	21	29.577	541	380	57	1464	536	1466.88
128_nodes	2k_users	10_priority	20_reserved	NR-first	65	10_priority-20_reserved	43	137	1602	218	198	20	29.6295	541	379	57	1467	533	1417.0
128_nodes	2k_users	12_priority	0_reserved	NR-first	66	12_priority-0_reserved	0	187	1632	181	128	53	29.337	539	378	56	1568	432	1551.36
128_nodes	2k_users	12_priority	2_reserved	NR-first	67	12_priority-2_reserved	2	188	1629	181	131	50	29.52	541	381	57	1576	424	1540.21
128_nodes	2k_users	12_priority	4_reserved	NR-first	68	12_priority-4_reserved	3	185	1629	183	131	52	29.6265	541	380	57	1568	432	1532.91
128_nodes	2k_users	12_priority	6_reserved	NR-first	69	12_priority-4_reserved	13	182	1622	183	138	45	29.397	541	379	58	1523	477	1523.47
128_nodes	2k_users	12_priority	8_reserved	NR-first	70	12_priority-8_reserved	26	180	1620	174	140	34	29.37	541	380	57	1518	482	1558.52
128_nodes	2k_users	12_priority	10_reserved	NR-first	71	12_priority-10_reserved	31	171	1621	177	139	38	29.481	541	380	57	1527	473	1551.1
128_nodes	2k_users	12_priority	12_reserved	NR-first	72	12_priority-12_reserved	28	177	1615	180	145	35	29.457	541	380	57	1525	475	1535.45
128_nodes	2k_users	12_priority	14_reserved	NR-first	73	12_priority-14_reserved	39	171	1612	178	148	30	29.49	541	380	57	1518	482	1541.6
128_nodes	2k_users	12_priority	16_reserved	NR-first	74	12_priority-16_reserved	38	173	1596	193	164	29	29.592	541	381	57	1483	517	1489.83
128_nodes	2k_users	12_priority	18_reserved	NR-first	75	12_priority-18_reserved	41	172	1590	197	170	27	29.472	541	380	57	1491	509	1492.02
128_nodes	2k_users	12_priority	20_reserved	NR-first	76	12_priority-20_reserved	48	168	1564	220	196	24	29.391	541	380	57	1463	537	1428.96
128_nodes	2k_users	14_priority	0_reserved	NR-first	77	14_priority-0_reserved	0	215	1595	190	125	65	29.082	537	378	57	1579	421	1525.41
128_nodes	2k_users	14_priority	2_reserved	NR-first	78	14_priority-2_reserved	2	214	1595	189	125	64	29.445	539	378	56	1579	421	1520.23
128_nodes	2k_users	14_priority	4_reserved	NR-first	79	14_priority-4_reserved	6	214	1595	185	125	60	29.655	541	381	57	1599	401	1540.73
128_nodes	2k_users	14_priority	6_reserved	NR-first	80	14_priority-4_reserved	16	210	1589	185	131	54	29.4975	541	380	57	1559	441	1528.92
128_nodes	2k_users	14_priority	8_reserved	NR-first	81	14_priority-8_reserved	20	206	1589	185	131	54	29.6745	541	381	57	1554	446	1526.41
128_nodes	2k_users	14_priority	10_reserved	NR-first	82	14_priority-10_reserved	38	190	1587	185	133	52	29.361	541	380	57	1485	515	1516.72
128_nodes	2k_users	14_priority	12_reserved	NR-first	83	14_priority-12_reserved	33	198	1581	188	139	49	29.6475	541	379	57	1521	479	1513.53
128_nodes	2k_users	14_priority	14_reserved	NR-first	84	14_priority-14_reserved	43	199	1576	182	144	38	29.565	541	380	57	1547	453	1543.77
128_nodes	2k_users	14_priority	16_reserved	NR-first	85	14_priority-16_reserved	42	201	1567	190	153	37	29.6175	541	380	57	1508	492	1498.56
128_nodes	2k_users	14_priority	18_reserved	NR-first	86	14_priority-18_reserved	47	197	1560	196	160	36	29.691	541	380	57	1513	487	1489.78
128_nodes	2k_users	14_priority	20_reserved	NR-first	87	14_priority-20_reserved	51	195	1540	214	180	34	29.5875	541	380	57	1482	518	1450.24
128_nodes	2k_users	16_priority	0_reserved	NR-first	88	16_priority-0_reserved	0	250	1558	192	122	70	29.28	539	379	57	1591	409	1517.69
128_nodes	2k_users	16_priority	2_reserved	NR-first	89	16_priority-2_reserved	5	246	1556	193	124	69	29.457	541	381	57	1584	416	1506.57
128_nodes	2k_users	16_priority	4_reserved	NR-first	90	16_priority-4_reserved	5	242	1557	196	123	73	29.622	541	381	58	1579	421	1496.01
128_nodes	2k_users	16_priority	6_reserved	NR-first	91	16_priority-4_reserved	18	243	1555	184	125	59	29.58	541	380	57	1575	425	1535.19
128_nodes	2k_users	16_priority	8_reserved	NR-first	92	16_priority-8_reserved	23	235	1553	189	127	62	29.6775	541	381	57	1559	441	1513.86
128_nodes	2k_users	16_priority	10_reserved	NR-first	93	16_priority-10_reserved	34	228	1551	187	129	58	29.4315	541	381	57	1525	475	1519.38
128_nodes	2k_users	16_priority	12_reserved	NR-first	94	16_priority-12_reserved	34	231	1548	187	132	55	29.58	541	380	57	1552	448	1528.18
128_nodes	2k_users	16_priority	14_reserved	NR-first	95	16_priority-14_reserved	51	222	1535	192	145	47	29.322	541	380	57	1497	503	1503.61
128_nodes	2k_users	16_priority	16_reserved	NR-first	96	16_priority-16_reserved	47	230	1534	189	146	43	29.7975	541	380	57	1533	467	1512.27
128_nodes	2k_users	16_priority	18_reserved	NR-first	97	16_priority-18_reserved	56	222	1519	203	161	42	29.622	541	381	57	1505	495	1480.9
128_nodes	2k_users	16_priority	20_reserved	NR-first	98	16_priority-20_reserved	56	225	1509	210	171	39	29.469	541	380	57	1509	491	1463.87
128_nodes	2k_users	18_priority	0_reserved	NR-first	99	18_priority-0_reserved	0	283	1522	195	118	77	29.157	537	376	54	1617	383	1522.07
128_nodes	2k_users	18_priority	2_reserved	NR-first	100	18_priority-2_reserved	4	275	1526	195	114	81	29.175	537	377	55	1584	416	1502.74
128_nodes	2k_users	18_priority	4_reserved	NR-first	101	18_priority-4_reserved	2	281	1523	194	117	77	29.58	541	381	57	1611	389	1509.03
128_nodes	2k_users	18_priority	6_reserved	NR-first	102	18_priority-4_reserved	21	271	1517	191	123	68	29.28	539	377	56	1573	427	1517.23
128_nodes	2k_users	18_priority	8_reserved	NR-first	103	18_priority-8_reserved	30	259	1518	193	122	71	29.67	541	381	58	1536	464	1501.64
128_nodes	2k_users	18_priority	10_reserved	NR-first	104	18_priority-10_reserved	36	255	1515	194	125	69	29.385	539	380	57	1547	453	1510.71
128_nodes	2k_users	18_priority	12_reserved	NR-first	105	18_priority-12_reserved	32	265	1511	192	129	63	29.577	541	380	57	1556	444	1510.65
128_nodes	2k_users	18_priority	14_reserved	NR-first	106	18_priority-14_reserved	46	256	1499	199	141	58	29.46	541	380	57	1546	454	1485.96
128_nodes	2k_users	18_priority	16_reserved	NR-first	107	18_priority-16_reserved	51	254	1490	205	150	55	29.5545	541	380	57	1522	478	1463.99
128_nodes	2k_users	18_priority	18_reserved	NR-first	108	18_priority-18_reserved	53	259	1487	201	153	48	29.604	541	381	57	1528	472	1485.56
128_nodes	2k_users	18_priority	20_reserved	NR-first	109	18_priority-20_reserved	60	254	1469	217	171	46	29.652	541	380	57	1535	465	1460.37
128_nodes	2k_users	20_priority	0_reserved	NR-first	110	20_priority-0_reserved	0	317	1488	195	112	83	29.325	539	378	56	1636	364	1518.71
128_nodes	2k_users	20_priority	2_reserved	NR-first	111	20_priority-2_reserved	5	305	1488	202	112	90	29.652	541	381	57	1605	395	1481.93
128_nodes	2k_users	20_priority	4_reserved	NR-first	112	20_priority-4_reserved	8	300	1482	210	118	92	29.697	541	381	57	1611	389	1457.8
128_nodes	2k_users	20_priority	6_reserved	NR-first	113	20_priority-4_reserved	7	300	1482	211	118	93	29.6925	541	380	57	1605	395	1454.47
128_nodes	2k_users	20_priority	8_reserved	NR-first	114	20_priority-8_reserved	29	293	1478	200	122	78	29.22	539	379	56	1588	412	1498.35
128_nodes	2k_users	20_priority	10_reserved	NR-first	115	20_priority-10_reserved	33	294	1477	196	123	73	29.6595	541	381	57	1582	418	1504.95
128_nodes	2k_users	20_priority	12_reserved	NR-first	116	20_priority-12_reserved	38	291	1476	195	124	71	29.775	541	380	57	1583	417	1514.28
128_nodes	2k_users	20_priority	14_reserved	NR-first	117	20_priority-14_reserved	47	292	1466	195	134	61	29.5725	541	381	57	1575	425	1511.88
128_nodes	2k_users	20_priority	16_reserved	NR-first	118	20_priority-16_reserved	56	286	1460	198	140	58	29.562	541	381	57	1540	460	1503.6
128_nodes	2k_users	20_priority	18_reserved	NR-first	119	20_priority-18_reserved	60	282	1449	209	151	58	29.628	541	381	57	1538	462	1468.19
128_nodes	2k_users	20_priority	20_reserved	NR-first	120	20_priority-20_reserved	69	280	1443	208	157	51	29.7675	541	381	57	1528	472	1491.06
128_nodes	2k_users	22_priority	0_reserved	NR-first	121	22_priority-0_reserved	0	339	1450	211	110	101	29.157	533	372	56	1640	360	1490.29
128_nodes	2k_users	22_priority	2_reserved	NR-first	122	22_priority-2_reserved	5	341	1451	203	109	94	29.6775	541	381	57	1650	350	1493.86
128_nodes	2k_users	22_priority	4_reserved	NR-first	123	22_priority-4_reserved	4	332	1453	211	107	104	29.502	541	381	57	1598	402	1451.26
128_nodes	2k_users	22_priority	6_reserved	NR-first	124	22_priority-4_reserved	10	330	1441	219	119	100	29.634	541	380	57	1625	375	1432.84
128_nodes	2k_users	22_priority	8_reserved	NR-first	125	22_priority-8_reserved	24	327	1443	206	117	89	29.3025	537	373	54	1585	415	1475.72
128_nodes	2k_users	22_priority	10_reserved	NR-first	126	22_priority-10_reserved	40	321	1442	197	118	79	29.625	541	381	58	1599	401	1516.25
128_nodes	2k_users	22_priority	12_reserved	NR-first	127	22_priority-12_reserved	47	316	1438	199	122	77	29.7	541	380	57	1589	411	1506.18
128_nodes	2k_users	22_priority	14_reserved	NR-first	128	22_priority-14_reserved	55	310	1434	201	126	75	29.5935	541	380	57	1547	453	1493.45
128_nodes	2k_users	22_priority	16_reserved	NR-first	129	22_priority-16_reserved	61	312	1429	198	131	67	29.667	541	381	57	1554	446	1504.03
128_nodes	2k_users	22_priority	18_reserved	NR-first	130	22_priority-18_reserved	67	305	1423	205	137	68	29.937	541	381	57	1548	452	1479.12
128_nodes	2k_users	22_priority	20_reserved	NR-first	131	22_priority-20_reserved	71	307	1399	223	161	62	29.6145	541	381	58	1539	461	1443.9
128_nodes	2k_users	24_priority	0_reserved	NR-first	132	24_priority-0_reserved	0	362	1424	214	96	118	29.4	535	369	56	1627	373	1490.57
128_nodes	2k_users	24_priority	2_reserved	NR-first	133	24_priority-2_reserved	8	366	1419	207	101	106	29.6625	541	381	57	1650	350	1485.0
128_nodes	2k_users	24_priority	4_reserved	NR-first	134	24_priority-4_reserved	6	370	1417	207	103	104	29.5725	541	381	57	1656	344	1485.37
128_nodes	2k_users	24_priority	6_reserved	NR-first	135	24_priority-4_reserved	24	364	1405	207	115	92	29.571	541	380	57	1630	370	1480.07
128_nodes	2k_users	24_priority	8_reserved	NR-first	136	24_priority-8_reserved	27	361	1404	208	116	92	29.5425	539	378	56	1628	372	1481.22
128_nodes	2k_users	24_priority	10_reserved	NR-first	137	24_priority-10_reserved	38	350	1405	207	115	92	29.625	541	381	57	1589	411	1476.04
128_nodes	2k_users	24_priority	12_reserved	NR-first	138	24_priority-12_reserved	42	350	1404	204	116	88	29.5875	541	381	57	1605	395	1496.28
128_nodes	2k_users	24_priority	14_reserved	NR-first	139	24_priority-14_reserved	59	342	1399	200	121	79	29.5425	541	381	57	1596	404	1510.16
128_nodes	2k_users	24_priority	16_reserved	NR-first	140	24_priority-16_reserved	66	333	1392	209	128	81	29.607	541	381	57	1566	434	1476.75
128_nodes	2k_users	24_priority	18_reserved	NR-first	141	24_priority-18_reserved	69	336	1390	205	130	75	29.8875	541	381	57	1567	433	1486.05
128_nodes	2k_users	24_priority	20_reserved	NR-first	142	24_priority-20_reserved	72	336	1374	218	146	72	29.3895	541	381	57	1537	463	1454.49
128_nodes	2k_users	26_priority	0_reserved	NR-first	143	26_priority-0_reserved	0	406	1380	214	100	114	29.34	539	379	57	1676	324	1477.41
128_nodes	2k_users	26_priority	2_reserved	NR-first	144	26_priority-2_reserved	7	403	1381	209	99	110	29.7075	541	381	57	1659	341	1475.45
128_nodes	2k_users	26_priority	4_reserved	NR-first	145	26_priority-4_reserved	4	404	1379	213	101	112	29.61	541	381	57	1673	327	1467.56
128_nodes	2k_users	26_priority	6_reserved	NR-first	146	26_priority-4_reserved	25	395	1374	206	106	100	29.625	541	380	57	1624	376	1479.52
128_nodes	2k_users	26_priority	8_reserved	NR-first	147	26_priority-8_reserved	31	391	1368	210	112	98	29.295	537	377	56	1643	357	1483.04
128_nodes	2k_users	26_priority	10_reserved	NR-first	148	26_priority-10_reserved	40	389	1367	204	113	91	29.865	541	381	57	1633	367	1500.87
128_nodes	2k_users	26_priority	12_reserved	NR-first	149	26_priority-12_reserved	43	379	1367	211	113	98	29.88	541	381	58	1608	392	1470.26
128_nodes	2k_users	26_priority	14_reserved	NR-first	150	26_priority-14_reserved	62	370	1367	201	113	88	29.5425	539	379	56	1580	420	1509.42
128_nodes	2k_users	26_priority	16_reserved	NR-first	151	26_priority-16_reserved	61	376	1357	206	123	83	29.556	541	381	58	1580	420	1485.18
128_nodes	2k_users	26_priority	18_reserved	NR-first	152	26_priority-18_reserved	80	356	1349	215	131	84	29.1765	537	378	56	1564	436	1473.45
128_nodes	2k_users	26_priority	20_reserved	NR-first	153	26_priority-20_reserved	79	359	1340	222	140	82	29.607	541	381	57	1564	436	1458.51
128_nodes	2k_users	28_priority	0_reserved	NR-first	154	28_priority-0_reserved	0	439	1355	206	85	121	29.316	535	372	56	1674	326	1514.95
128_nodes	2k_users	28_priority	2_reserved	NR-first	155	28_priority-2_reserved	8	429	1345	218	95	123	29.4525	539	380	58	1665	335	1456.22
128_nodes	2k_users	28_priority	4_reserved	NR-first	156	28_priority-4_reserved	9	426	1343	222	97	125	29.55	541	381	57	1658	342	1433.03
128_nodes	2k_users	28_priority	6_reserved	NR-first	157	28_priority-4_reserved	14	407	1337	242	103	139	29.7825	541	380	58	1630	370	1367.22
128_nodes	2k_users	28_priority	8_reserved	NR-first	158	28_priority-8_reserved	33	424	1333	210	107	103	29.4225	541	381	58	1627	373	1479.4
128_nodes	2k_users	28_priority	10_reserved	NR-first	159	28_priority-10_reserved	40	414	1331	215	109	106	29.799	541	381	58	1631	369	1467.54
128_nodes	2k_users	28_priority	12_reserved	NR-first	160	28_priority-12_reserved	45	403	1329	223	111	112	29.6775	541	380	57	1635	365	1445.95
128_nodes	2k_users	28_priority	14_reserved	NR-first	161	28_priority-14_reserved	52	407	1327	214	113	101	29.607	541	381	57	1630	370	1479.04
128_nodes	2k_users	28_priority	16_reserved	NR-first	162	28_priority-16_reserved	70	394	1326	210	114	96	29.334	539	379	57	1587	413	1489.33
128_nodes	2k_users	28_priority	18_reserved	NR-first	163	28_priority-18_reserved	72	397	1317	214	123	91	29.679	541	381	57	1605	395	1479.52
128_nodes	2k_users	28_priority	20_reserved	NR-first	164	28_priority-20_reserved	85	388	1303	224	137	87	29.655	541	380	57	1593	407	1461.28
128_nodes	2k_users	30_priority	0_reserved	NR-first	165	30_priority-0_reserved	0	460	1314	226	86	140	29.16	531	366	56	1666	334	1472.2
128_nodes	2k_users	30_priority	2_reserved	NR-first	166	30_priority-2_reserved	6	464	1305	225	95	130	29.4675	539	380	58	1689	311	1438.75
128_nodes	2k_users	30_priority	4_reserved	NR-first	167	30_priority-4_reserved	8	460	1304	228	96	132	29.7375	541	381	57	1679	321	1424.87
128_nodes	2k_users	30_priority	6_reserved	NR-first	168	30_priority-4_reserved	33	454	1303	210	97	113	29.5965	541	380	57	1639	361	1478.9
128_nodes	2k_users	30_priority	8_reserved	NR-first	169	30_priority-8_reserved	32	451	1304	213	96	117	29.697	539	376	57	1654	346	1482.82
128_nodes	2k_users	30_priority	10_reserved	NR-first	170	30_priority-10_reserved	36	456	1294	214	106	108	29.7525	541	381	58	1666	334	1476.31
128_nodes	2k_users	30_priority	12_reserved	NR-first	171	30_priority-12_reserved	46	438	1296	220	104	116	29.6925	541	381	57	1619	381	1448.23
128_nodes	2k_users	30_priority	14_reserved	NR-first	172	30_priority-14_reserved	51	444	1292	213	108	105	29.9265	541	380	57	1647	353	1485.19
128_nodes	2k_users	30_priority	16_reserved	NR-first	173	30_priority-16_reserved	67	433	1288	212	112	100	29.505	539	380	57	1620	380	1484.06
128_nodes	2k_users	30_priority	18_reserved	NR-first	174	30_priority-18_reserved	76	428	1280	216	120	96	29.6295	541	381	57	1626	374	1479.14
128_nodes	2k_users	30_priority	20_reserved	NR-first	175	30_priority-20_reserved	90	413	1275	222	125	97	29.6925	541	380	57	1595	405	1464.22
128_nodes	2k_users	32_priority	0_reserved	NR-first	176	32_priority-0_reserved	0	506	1271	223	89	134	29.307	535	371	55	1723	277	1474.86
128_nodes	2k_users	32_priority	2_reserved	NR-first	177	32_priority-2_reserved	6	501	1269	224	91	133	29.595	541	381	57	1697	303	1443.42
128_nodes	2k_users	32_priority	4_reserved	NR-first	178	32_priority-4_reserved	10	481	1275	234	85	149	29.5545	541	381	57	1694	306	1422.1
128_nodes	2k_users	32_priority	6_reserved	NR-first	179	32_priority-4_reserved	29	489	1265	217	95	122	29.2305	539	379	57	1660	340	1469.33
128_nodes	2k_users	32_priority	8_reserved	NR-first	180	32_priority-8_reserved	29	485	1265	221	95	126	29.46	539	378	56	1665	335	1453.43
128_nodes	2k_users	32_priority	10_reserved	NR-first	181	32_priority-10_reserved	46	474	1262	218	98	120	29.667	541	381	57	1638	362	1467.63
128_nodes	2k_users	32_priority	12_reserved	NR-first	182	32_priority-12_reserved	46	467	1255	232	105	127	29.6175	541	381	57	1645	355	1419.77
128_nodes	2k_users	32_priority	14_reserved	NR-first	183	32_priority-14_reserved	62	458	1254	226	106	120	29.6295	541	381	57	1620	380	1442.56
128_nodes	2k_users	32_priority	16_reserved	NR-first	184	32_priority-16_reserved	73	448	1253	226	107	119	29.775	541	381	57	1614	386	1442.19
128_nodes	2k_users	32_priority	18_reserved	NR-first	185	32_priority-18_reserved	77	453	1246	224	114	110	29.5725	541	380	57	1597	403	1447.75
128_nodes	2k_users	32_priority	20_reserved	NR-first	186	32_priority-20_reserved	88	444	1237	231	123	108	29.877	541	381	57	1607	393	1441.01
128_nodes	2k_users	34_priority	0_reserved	NR-first	187	34_priority-0_reserved	0	519	1236	245	84	161	29.112	534	374	56	1700	300	1407.51
128_nodes	2k_users	34_priority	2_reserved	NR-first	188	34_priority-2_reserved	9	517	1233	241	87	154	29.415	535	374	56	1691	309	1401.23
128_nodes	2k_users	34_priority	4_reserved	NR-first	189	34_priority-4_reserved	8	518	1232	242	88	154	29.517	541	381	58	1689	311	1386.35
128_nodes	2k_users	34_priority	6_reserved	NR-first	190	34_priority-4_reserved	27	523	1225	225	95	130	29.4075	539	379	57	1710	290	1456.51
128_nodes	2k_users	34_priority	8_reserved	NR-first	191	34_priority-8_reserved	39	504	1220	237	100	137	29.445	537	376	55	1655	345	1409.94
128_nodes	2k_users	34_priority	10_reserved	NR-first	192	34_priority-10_reserved	48	496	1225	231	95	136	29.61	539	378	56	1652	348	1434.11
128_nodes	2k_users	34_priority	12_reserved	NR-first	193	34_priority-12_reserved	42	512	1219	227	101	126	29.73	541	381	57	1677	323	1440.82
128_nodes	2k_users	34_priority	14_reserved	NR-first	194	34_priority-14_reserved	61	499	1212	228	108	120	29.7	541	381	57	1644	356	1428.85
128_nodes	2k_users	34_priority	16_reserved	NR-first	195	34_priority-16_reserved	67	499	1212	222	108	114	29.688	541	381	57	1644	356	1461.01
128_nodes	2k_users	34_priority	18_reserved	NR-first	196	34_priority-18_reserved	69	499	1205	227	115	112	29.865	541	381	58	1653	347	1451.22
128_nodes	2k_users	34_priority	20_reserved	NR-first	197	34_priority-20_reserved	91	469	1198	242	122	120	29.97	541	381	57	1613	387	1411.12
128_nodes	2k_users	36_priority	0_reserved	NR-first	198	36_priority-0_reserved	0	568	1200	232	80	152	29.58	539	377	57	1739	261	1445.24
128_nodes	2k_users	36_priority	2_reserved	NR-first	199	36_priority-2_reserved	11	562	1196	231	84	147	29.4375	539	378	56	1726	274	1434.19
128_nodes	2k_users	36_priority	4_reserved	NR-first	200	36_priority-4_reserved	15	536	1204	245	76	169	29.7645	541	381	57	1699	301	1391.54
128_nodes	2k_users	36_priority	6_reserved	NR-first	201	36_priority-4_reserved	31	544	1191	234	89	145	29.5725	539	378	57	1689	311	1426.82
128_nodes	2k_users	36_priority	8_reserved	NR-first	202	36_priority-8_reserved	36	540	1186	238	94	144	29.6625	539	377	57	1689	311	1407.48
128_nodes	2k_users	36_priority	10_reserved	NR-first	203	36_priority-10_reserved	43	543	1186	228	94	134	29.7495	541	381	57	1705	295	1449.07
128_nodes	2k_users	36_priority	12_reserved	NR-first	204	36_priority-12_reserved	45	537	1185	233	95	138	29.745	541	380	57	1698	302	1434.35
128_nodes	2k_users	36_priority	14_reserved	NR-first	205	36_priority-14_reserved	62	528	1177	233	103	130	29.745	541	381	57	1668	332	1425.69
128_nodes	2k_users	36_priority	16_reserved	NR-first	206	36_priority-16_reserved	64	520	1174	242	106	136	29.847	541	381	57	1653	347	1397.37
128_nodes	2k_users	36_priority	18_reserved	NR-first	207	36_priority-18_reserved	91	499	1172	238	108	130	29.919	539	379	57	1623	377	1417.85
128_nodes	2k_users	36_priority	20_reserved	NR-first	208	36_priority-20_reserved	93	501	1174	232	106	126	29.844	541	381	57	1632	368	1457.03
128_nodes	2k_users	38_priority	0_reserved	NR-first	209	38_priority-0_reserved	0	600	1164	236	76	160	29.4	539	380	57	1746	254	1435.62
128_nodes	2k_users	38_priority	2_reserved	NR-first	210	38_priority-2_reserved	14	589	1162	235	78	157	29.5875	539	378	56	1726	274	1421.75
128_nodes	2k_users	38_priority	4_reserved	NR-first	211	38_priority-4_reserved	12	593	1158	237	82	155	29.76	541	381	57	1745	255	1414.2
128_nodes	2k_users	38_priority	6_reserved	NR-first	212	38_priority-4_reserved	30	580	1157	233	83	150	29.535	541	381	58	1721	279	1441.25
128_nodes	2k_users	38_priority	8_reserved	NR-first	213	38_priority-8_reserved	39	571	1153	237	87	150	29.685	541	381	57	1709	291	1414.75
128_nodes	2k_users	38_priority	10_reserved	NR-first	214	38_priority-10_reserved	44	574	1153	229	87	142	29.817	541	381	57	1708	292	1442.44
128_nodes	2k_users	38_priority	12_reserved	NR-first	215	38_priority-12_reserved	47	559	1150	244	90	154	29.7525	541	381	57	1684	316	1399.94
128_nodes	2k_users	38_priority	14_reserved	NR-first	216	38_priority-14_reserved	62	559	1145	234	95	139	29.82	541	381	57	1675	325	1430.58
128_nodes	2k_users	38_priority	16_reserved	NR-first	217	38_priority-16_reserved	61	567	1138	234	102	132	29.637	541	381	57	1689	311	1427.36
128_nodes	2k_users	38_priority	18_reserved	NR-first	218	38_priority-18_reserved	85	543	1135	237	105	132	29.85	541	381	57	1659	341	1422.24
128_nodes	2k_users	38_priority	20_reserved	NR-first	219	38_priority-20_reserved	91	536	1133	240	107	133	29.58	539	380	57	1635	365	1425.8
128_nodes	2k_users	40_priority	0_reserved	NR-first	220	40_priority-0_reserved	0	627	1130	243	70	173	29.46	539	379	57	1756	244	1422.1
128_nodes	2k_users	40_priority	2_reserved	NR-first	221	40_priority-2_reserved	10	623	1123	244	77	167	29.6175	541	381	57	1739	261	1392.77
128_nodes	2k_users	40_priority	4_reserved	NR-first	222	40_priority-4_reserved	11	618	1127	244	73	171	29.64	541	381	57	1745	255	1396.69
128_nodes	2k_users	40_priority	6_reserved	NR-first	223	40_priority-4_reserved	28	615	1118	239	82	157	29.3625	537	376	55	1721	279	1413.38
128_nodes	2k_users	40_priority	8_reserved	NR-first	224	40_priority-8_reserved	29	607	1117	247	83	164	29.7075	539	378	56	1731	269	1389.66
128_nodes	2k_users	40_priority	10_reserved	NR-first	225	40_priority-10_reserved	39	618	1119	224	81	143	29.655	541	381	57	1722	278	1467.86
128_nodes	2k_users	40_priority	12_reserved	NR-first	226	40_priority-12_reserved	47	599	1112	242	88	154	29.7945	541	381	57	1705	295	1405.77
128_nodes	2k_users	40_priority	14_reserved	NR-first	227	40_priority-14_reserved	65	582	1111	242	89	153	29.802	541	381	57	1697	303	1422.64
128_nodes	2k_users	40_priority	16_reserved	NR-first	228	40_priority-16_reserved	72	587	1104	237	96	141	29.6625	539	377	57	1698	302	1433.78
128_nodes	2k_users	40_priority	18_reserved	NR-first	229	40_priority-18_reserved	83	580	1100	237	100	137	29.7225	539	380	57	1680	320	1428.88
128_nodes	2k_users	40_priority	20_reserved	NR-first	230	40_priority-20_reserved	83	581	1098	238	102	136	29.5725	539	380	57	1676	324	1443.42
128_nodes	2k_users	0_priority	0_reserved	R-first	0	0_priority-0_reserved	0	0	1849	151	151	0	29.415	541	381	57	1534	466	1628.47
128_nodes	2k_users	0_priority	2_reserved	R-first	1	0_priority-2_reserved	0	0	1847	153	153	0	29.382	541	381	57	1479	521	1596.97
128_nodes	2k_users	0_priority	4_reserved	R-first	2	0_priority-4_reserved	0	0	1844	156	156	0	29.532	541	380	57	1501	499	1592.03
128_nodes	2k_users	0_priority	6_reserved	R-first	3	0_priority-4_reserved	0	0	1837	163	163	0	29.367	541	380	57	1459	541	1550.4
128_nodes	2k_users	0_priority	8_reserved	R-first	4	0_priority-8_reserved	0	0	1839	161	161	0	29.37	541	380	57	1449	551	1551.27
128_nodes	2k_users	0_priority	10_reserved	R-first	5	0_priority-10_reserved	0	0	1827	173	173	0	29.457	541	381	57	1419	581	1493.98
128_nodes	2k_users	0_priority	12_reserved	R-first	6	0_priority-12_reserved	0	0	1825	175	175	0	29.202	541	381	57	1412	588	1485.65
128_nodes	2k_users	0_priority	14_reserved	R-first	7	0_priority-14_reserved	0	0	1816	184	184	0	29.259	541	380	57	1385	615	1460.73
128_nodes	2k_users	0_priority	16_reserved	R-first	8	0_priority-16_reserved	0	0	1799	201	201	0	29.205	541	381	57	1399	601	1408.78
128_nodes	2k_users	0_priority	18_reserved	R-first	9	0_priority-18_reserved	0	0	1779	221	221	0	29.334	541	380	57	1396	604	1350.33
128_nodes	2k_users	0_priority	20_reserved	R-first	10	0_priority-20_reserved	0	0	1774	226	226	0	29.067	541	381	57	1379	621	1337.82
128_nodes	2k_users	2_priority	0_reserved	R-first	11	2_priority-0_reserved	0	31	1812	157	148	9	29.385	539	379	57	1565	435	1622.33
128_nodes	2k_users	2_priority	2_reserved	R-first	12	2_priority-2_reserved	24	7	1812	157	148	9	29.4225	541	381	57	1511	489	1606.8
128_nodes	2k_users	2_priority	4_reserved	R-first	13	2_priority-4_reserved	27	3	1810	160	150	10	29.5695	541	381	57	1500	500	1588.76
128_nodes	2k_users	2_priority	6_reserved	R-first	14	2_priority-4_reserved	29	3	1807	161	153	8	29.6145	541	380	57	1477	523	1577.08
128_nodes	2k_users	2_priority	8_reserved	R-first	15	2_priority-8_reserved	31	0	1803	166	157	9	29.6715	541	381	58	1454	546	1543.3
128_nodes	2k_users	2_priority	10_reserved	R-first	16	2_priority-10_reserved	36	0	1798	166	162	4	29.5995	541	381	57	1437	563	1536.17
128_nodes	2k_users	2_priority	12_reserved	R-first	17	2_priority-12_reserved	36	0	1794	170	166	4	29.7975	541	381	57	1486	514	1537.71
128_nodes	2k_users	2_priority	14_reserved	R-first	18	2_priority-14_reserved	36	0	1792	172	168	4	29.6715	541	380	57	1455	545	1520.12
128_nodes	2k_users	2_priority	16_reserved	R-first	19	2_priority-16_reserved	36	0	1782	182	178	4	29.5815	541	380	57	1442	558	1494.35
128_nodes	2k_users	2_priority	18_reserved	R-first	20	2_priority-18_reserved	36	0	1745	219	215	4	29.5065	541	380	57	1406	594	1381.41
128_nodes	2k_users	2_priority	20_reserved	R-first	21	2_priority-20_reserved	38	0	1731	231	229	2	29.2335	541	381	57	1366	634	1350.54
128_nodes	2k_users	4_priority	0_reserved	R-first	22	4_priority-0_reserved	0	62	1774	164	146	18	29.325	539	379	57	1530	470	1582.08
128_nodes	2k_users	4_priority	2_reserved	R-first	23	4_priority-2_reserved	41	24	1776	159	144	15	29.5245	541	381	57	1541	459	1610.19
128_nodes	2k_users	4_priority	4_reserved	R-first	24	4_priority-4_reserved	50	13	1774	163	146	17	30.0375	541	380	57	1524	476	1590.01
128_nodes	2k_users	4_priority	6_reserved	R-first	25	4_priority-4_reserved	56	5	1770	169	150	19	29.895	541	380	57	1486	514	1558.1
128_nodes	2k_users	4_priority	8_reserved	R-first	26	4_priority-8_reserved	57	5	1772	166	148	18	29.967	541	379	57	1495	505	1571.73
128_nodes	2k_users	4_priority	10_reserved	R-first	27	4_priority-10_reserved	65	0	1764	171	156	15	29.955	541	381	57	1467	533	1542.73
128_nodes	2k_users	4_priority	12_reserved	R-first	28	4_priority-12_reserved	67	2	1752	179	168	11	30.045	541	381	57	1474	526	1521.93
128_nodes	2k_users	4_priority	14_reserved	R-first	29	4_priority-14_reserved	72	0	1746	182	174	8	30.135	541	380	57	1499	501	1530.16
128_nodes	2k_users	4_priority	16_reserved	R-first	30	4_priority-16_reserved	72	0	1759	169	161	8	29.859	541	380	58	1416	584	1536.53
128_nodes	2k_users	4_priority	18_reserved	R-first	31	4_priority-18_reserved	72	0	1732	196	188	8	29.907	541	380	57	1421	579	1453.53
128_nodes	2k_users	4_priority	20_reserved	R-first	32	4_priority-20_reserved	72	0	1715	213	205	8	29.922	541	380	56	1435	565	1409.42
128_nodes	2k_users	6_priority	0_reserved	R-first	33	6_priority-0_reserved	0	93	1739	168	141	27	29.397	541	381	57	1540	460	1571.67
128_nodes	2k_users	6_priority	2_reserved	R-first	34	6_priority-2_reserved	50	41	1739	170	141	29	29.4045	539	379	57	1554	446	1585.04
128_nodes	2k_users	6_priority	4_reserved	R-first	35	6_priority-4_reserved	70	22	1735	173	145	28	30.072	541	381	58	1512	488	1559.26
128_nodes	2k_users	6_priority	6_reserved	R-first	36	6_priority-4_reserved	81	10	1731	178	149	29	30.195	541	381	57	1501	499	1532.42
128_nodes	2k_users	6_priority	8_reserved	R-first	37	6_priority-8_reserved	84	8	1734	174	146	28	30.213	541	380	57	1497	503	1550.91
128_nodes	2k_users	6_priority	10_reserved	R-first	38	6_priority-10_reserved	91	3	1731	175	149	26	30.285	541	380	57	1451	549	1536.6
128_nodes	2k_users	6_priority	12_reserved	R-first	39	6_priority-12_reserved	97	2	1727	174	153	21	30.21	541	381	57	1476	524	1542.57
128_nodes	2k_users	6_priority	14_reserved	R-first	40	6_priority-14_reserved	100	1	1723	176	157	19	30.42	541	380	57	1504	496	1545.47
128_nodes	2k_users	6_priority	16_reserved	R-first	41	6_priority-16_reserved	104	1	1718	177	162	15	30.435	541	381	57	1494	506	1535.66
128_nodes	2k_users	6_priority	18_reserved	R-first	42	6_priority-18_reserved	106	0	1706	188	174	14	30.339	541	379	57	1446	554	1494.55
128_nodes	2k_users	6_priority	20_reserved	R-first	43	6_priority-20_reserved	108	0	1681	211	199	12	30.177	541	380	57	1429	571	1427.93
128_nodes	2k_users	8_priority	0_reserved	R-first	44	8_priority-0_reserved	0	126	1706	168	134	34	29.295	539	380	57	1580	420	1595.11
128_nodes	2k_users	8_priority	2_reserved	R-first	45	8_priority-2_reserved	44	78	1704	174	136	38	29.22	537	379	56	1553	447	1569.06
128_nodes	2k_users	8_priority	4_reserved	R-first	46	8_priority-4_reserved	78	43	1703	176	137	39	29.7375	541	380	57	1515	485	1552.46
128_nodes	2k_users	8_priority	6_reserved	R-first	47	8_priority-4_reserved	99	20	1699	182	141	41	30.2775	541	381	57	1533	467	1543.12
128_nodes	2k_users	8_priority	8_reserved	R-first	48	8_priority-8_reserved	111	15	1697	177	143	34	30.1575	541	380	57	1523	477	1559.53
128_nodes	2k_users	8_priority	10_reserved	R-first	49	8_priority-10_reserved	116	11	1695	178	145	33	30.4725	541	380	57	1525	475	1557.85
128_nodes	2k_users	8_priority	12_reserved	R-first	50	8_priority-12_reserved	122	5	1694	179	146	33	30.5295	541	381	57	1482	518	1533.65
128_nodes	2k_users	8_priority	14_reserved	R-first	51	8_priority-14_reserved	125	4	1689	182	151	31	30.4995	541	380	57	1493	507	1533.13
128_nodes	2k_users	8_priority	16_reserved	R-first	52	8_priority-16_reserved	133	3	1685	179	155	24	30.4725	541	381	57	1474	526	1534.84
128_nodes	2k_users	8_priority	18_reserved	R-first	53	8_priority-18_reserved	138	1	1661	200	179	21	30.5445	541	380	57	1454	546	1476.76
128_nodes	2k_users	8_priority	20_reserved	R-first	54	8_priority-20_reserved	141	0	1658	201	182	19	30.5925	541	380	57	1460	540	1472.04
128_nodes	2k_users	10_priority	0_reserved	R-first	55	10_priority-0_reserved	0	158	1665	177	135	42	29.385	539	379	57	1583	417	1557.98
128_nodes	2k_users	10_priority	2_reserved	R-first	56	10_priority-2_reserved	64	90	1667	179	133	46	29.4375	539	378	56	1571	429	1568.36
128_nodes	2k_users	10_priority	4_reserved	R-first	57	10_priority-4_reserved	72	85	1667	176	133	43	29.7	539	379	57	1576	424	1578.66
128_nodes	2k_users	10_priority	6_reserved	R-first	58	10_priority-4_reserved	108	44	1669	179	131	48	29.88	539	380	58	1536	464	1558.11
128_nodes	2k_users	10_priority	8_reserved	R-first	59	10_priority-8_reserved	125	28	1660	187	140	47	29.937	537	378	56	1520	480	1533.52
128_nodes	2k_users	10_priority	10_reserved	R-first	60	10_priority-10_reserved	133	24	1661	182	139	43	30.03	537	376	54	1527	473	1554.74
128_nodes	2k_users	10_priority	12_reserved	R-first	61	10_priority-12_reserved	143	12	1658	187	142	45	30.6975	539	379	58	1522	478	1529.49
128_nodes	2k_users	10_priority	14_reserved	R-first	62	10_priority-14_reserved	153	4	1650	193	150	43	30.885	541	381	57	1527	473	1509.73
128_nodes	2k_users	10_priority	16_reserved	R-first	63	10_priority-16_reserved	159	5	1652	184	148	36	30.714	541	381	57	1515	485	1539.45
128_nodes	2k_users	10_priority	18_reserved	R-first	64	10_priority-18_reserved	165	1	1631	203	169	34	30.732	541	381	57	1447	553	1473.98
128_nodes	2k_users	10_priority	20_reserved	R-first	65	10_priority-20_reserved	172	1	1625	202	175	27	30.987	541	379	57	1471	529	1482.55
128_nodes	2k_users	12_priority	0_reserved	R-first	66	12_priority-0_reserved	0	187	1632	181	128	53	29.337	539	378	56	1568	432	1551.36
128_nodes	2k_users	12_priority	2_reserved	R-first	67	12_priority-2_reserved	56	132	1632	180	128	52	29.685	541	380	57	1578	422	1557.92
128_nodes	2k_users	12_priority	4_reserved	R-first	68	12_priority-4_reserved	89	93	1630	188	130	58	29.277	537	379	56	1538	462	1532.41
128_nodes	2k_users	12_priority	6_reserved	R-first	69	12_priority-4_reserved	128	61	1632	179	128	51	30.1845	539	379	57	1582	418	1578.26
128_nodes	2k_users	12_priority	8_reserved	R-first	70	12_priority-8_reserved	142	40	1625	193	135	58	30.144	539	378	57	1534	466	1519.58
128_nodes	2k_users	12_priority	10_reserved	R-first	71	12_priority-10_reserved	156	31	1625	188	135	53	30.6465	541	380	57	1561	439	1549.34
128_nodes	2k_users	12_priority	12_reserved	R-first	72	12_priority-12_reserved	165	20	1622	193	138	55	30.84	541	381	57	1523	477	1513.33
128_nodes	2k_users	12_priority	14_reserved	R-first	73	12_priority-14_reserved	175	11	1617	197	143	54	30.9975	539	379	57	1569	431	1523.14
128_nodes	2k_users	12_priority	16_reserved	R-first	74	12_priority-16_reserved	184	7	1613	196	147	49	31.137	541	380	57	1531	469	1507.3
128_nodes	2k_users	12_priority	18_reserved	R-first	75	12_priority-18_reserved	193	2	1609	196	151	45	30.897	541	381	57	1473	527	1502.27
128_nodes	2k_users	12_priority	20_reserved	R-first	76	12_priority-20_reserved	200	1	1602	197	158	39	31.23	541	380	57	1524	476	1513.94
128_nodes	2k_users	14_priority	0_reserved	R-first	77	14_priority-0_reserved	0	215	1595	190	125	65	29.082	537	378	57	1579	421	1525.41
128_nodes	2k_users	14_priority	2_reserved	R-first	78	14_priority-2_reserved	56	159	1596	189	124	65	29.6175	539	378	56	1598	402	1537.65
128_nodes	2k_users	14_priority	4_reserved	R-first	79	14_priority-4_reserved	80	135	1596	189	124	65	29.421	539	380	56	1547	453	1527.55
128_nodes	2k_users	14_priority	6_reserved	R-first	80	14_priority-4_reserved	128	89	1595	188	125	63	30.09	541	381	57	1573	427	1538.95
128_nodes	2k_users	14_priority	8_reserved	R-first	81	14_priority-8_reserved	142	76	1590	192	130	62	30.33	541	379	57	1539	461	1517.3
128_nodes	2k_users	14_priority	10_reserved	R-first	82	14_priority-10_reserved	176	46	1588	190	132	58	30.5325	539	379	57	1569	431	1547.95
128_nodes	2k_users	14_priority	12_reserved	R-first	83	14_priority-12_reserved	191	23	1584	202	136	66	30.564	537	378	56	1557	443	1509.3
128_nodes	2k_users	14_priority	14_reserved	R-first	84	14_priority-14_reserved	197	19	1578	206	142	64	30.945	539	379	57	1559	441	1483.9
128_nodes	2k_users	14_priority	16_reserved	R-first	85	14_priority-16_reserved	207	11	1577	205	143	62	31.3695	541	380	57	1528	472	1480.95
128_nodes	2k_users	14_priority	18_reserved	R-first	86	14_priority-18_reserved	216	10	1576	198	144	54	31.3875	541	380	57	1519	481	1509.91
128_nodes	2k_users	14_priority	20_reserved	R-first	87	14_priority-20_reserved	230	2	1570	198	150	48	31.6095	541	380	57	1509	491	1508.61
128_nodes	2k_users	16_priority	0_reserved	R-first	88	16_priority-0_reserved	0	250	1558	192	122	70	29.28	539	379	57	1591	409	1517.69
128_nodes	2k_users	16_priority	2_reserved	R-first	89	16_priority-2_reserved	57	194	1557	192	123	69	29.5125	539	380	57	1608	392	1526.83
128_nodes	2k_users	16_priority	4_reserved	R-first	90	16_priority-4_reserved	83	161	1557	199	123	76	29.544	539	379	56	1601	399	1516.31
128_nodes	2k_users	16_priority	6_reserved	R-first	91	16_priority-4_reserved	133	112	1559	196	121	75	30.0045	539	380	57	1564	436	1521.95
128_nodes	2k_users	16_priority	8_reserved	R-first	92	16_priority-8_reserved	160	86	1556	198	124	74	30.3945	539	379	57	1567	433	1516.32
128_nodes	2k_users	16_priority	10_reserved	R-first	93	16_priority-10_reserved	191	61	1554	194	126	68	30.405	537	378	55	1570	430	1539.97
128_nodes	2k_users	16_priority	12_reserved	R-first	94	16_priority-12_reserved	200	48	1552	200	128	72	30.726	535	373	55	1578	422	1524.56
128_nodes	2k_users	16_priority	14_reserved	R-first	95	16_priority-14_reserved	216	34	1547	203	133	70	31.2975	541	381	58	1591	409	1515.86
128_nodes	2k_users	16_priority	16_reserved	R-first	96	16_priority-16_reserved	231	14	1543	212	137	75	31.299	539	379	57	1542	458	1477.99
128_nodes	2k_users	16_priority	18_reserved	R-first	97	16_priority-18_reserved	243	12	1539	206	141	65	31.797	541	380	57	1548	452	1495.94
128_nodes	2k_users	16_priority	20_reserved	R-first	98	16_priority-20_reserved	252	9	1535	204	145	59	31.7025	541	381	57	1515	485	1495.92
128_nodes	2k_users	18_priority	0_reserved	R-first	99	18_priority-0_reserved	0	283	1522	195	118	77	29.157	537	376	54	1617	383	1522.07
128_nodes	2k_users	18_priority	2_reserved	R-first	100	18_priority-2_reserved	52	227	1525	196	115	81	29.475	539	379	57	1607	393	1516.21
128_nodes	2k_users	18_priority	4_reserved	R-first	101	18_priority-4_reserved	85	198	1526	191	114	77	29.6925	541	381	56	1601	399	1532.03
128_nodes	2k_users	18_priority	6_reserved	R-first	102	18_priority-4_reserved	141	144	1522	193	118	75	30.0375	541	381	57	1599	401	1534.41
128_nodes	2k_users	18_priority	8_reserved	R-first	103	18_priority-8_reserved	162	119	1521	198	119	79	30.1725	539	378	57	1593	407	1531.41
128_nodes	2k_users	18_priority	10_reserved	R-first	104	18_priority-10_reserved	208	76	1517	199	123	76	30.9825	541	381	57	1603	397	1530.41
128_nodes	2k_users	18_priority	12_reserved	R-first	105	18_priority-12_reserved	222	62	1517	199	123	76	30.6045	537	378	56	1570	430	1529.58
128_nodes	2k_users	18_priority	14_reserved	R-first	106	18_priority-14_reserved	242	36	1514	208	126	82	31.4115	539	380	57	1586	414	1507.27
128_nodes	2k_users	18_priority	16_reserved	R-first	107	18_priority-16_reserved	249	27	1510	214	130	84	31.7295	539	379	57	1563	437	1480.9
128_nodes	2k_users	18_priority	18_reserved	R-first	108	18_priority-18_reserved	263	24	1501	212	139	73	31.3425	537	373	54	1561	439	1491.8
128_nodes	2k_users	18_priority	20_reserved	R-first	109	18_priority-20_reserved	273	16	1502	209	138	71	31.7475	541	380	57	1549	451	1496.09
128_nodes	2k_users	20_priority	0_reserved	R-first	110	20_priority-0_reserved	0	317	1488	195	112	83	29.325	539	378	56	1636	364	1518.71
128_nodes	2k_users	20_priority	2_reserved	R-first	111	20_priority-2_reserved	62	247	1486	205	114	91	29.445	535	371	56	1639	361	1511.53
128_nodes	2k_users	20_priority	4_reserved	R-first	112	20_priority-4_reserved	91	219	1488	202	112	90	29.592	539	379	57	1608	392	1505.26
128_nodes	2k_users	20_priority	6_reserved	R-first	113	20_priority-4_reserved	141	170	1484	205	116	89	29.925	539	379	57	1627	373	1513.63
128_nodes	2k_users	20_priority	8_reserved	R-first	114	20_priority-8_reserved	175	135	1487	203	113	90	30.24	537	376	55	1610	390	1524.88
128_nodes	2k_users	20_priority	10_reserved	R-first	115	20_priority-10_reserved	215	97	1486	202	114	88	30.9975	541	381	57	1619	381	1528.56
128_nodes	2k_users	20_priority	12_reserved	R-first	116	20_priority-12_reserved	234	78	1482	206	118	88	30.702	537	378	56	1587	413	1515.93
128_nodes	2k_users	20_priority	14_reserved	R-first	117	20_priority-14_reserved	259	57	1480	204	120	84	31.65	539	380	57	1596	404	1518.58
128_nodes	2k_users	20_priority	16_reserved	R-first	118	20_priority-16_reserved	274	42	1477	207	123	84	31.902	539	378	57	1599	401	1521.32
128_nodes	2k_users	20_priority	18_reserved	R-first	119	20_priority-18_reserved	284	24	1473	219	127	92	31.6635	537	376	54	1583	417	1479.22
128_nodes	2k_users	20_priority	20_reserved	R-first	120	20_priority-20_reserved	308	14	1467	211	133	78	32.0325	539	378	56	1555	445	1506.69
128_nodes	2k_users	22_priority	0_reserved	R-first	121	22_priority-0_reserved	0	339	1450	211	110	101	29.157	533	372	56	1640	360	1490.29
128_nodes	2k_users	22_priority	2_reserved	R-first	122	22_priority-2_reserved	71	270	1456	203	104	99	29.307	537	378	56	1656	344	1527.57
128_nodes	2k_users	22_priority	4_reserved	R-first	123	22_priority-4_reserved	101	240	1454	205	106	99	29.6595	537	378	56	1644	356	1512.33
128_nodes	2k_users	22_priority	6_reserved	R-first	124	22_priority-4_reserved	142	198	1450	210	110	100	30.069	539	379	57	1620	380	1503.97
128_nodes	2k_users	22_priority	8_reserved	R-first	125	22_priority-8_reserved	180	159	1449	212	111	101	30.3645	537	376	55	1639	361	1505.82
128_nodes	2k_users	22_priority	10_reserved	R-first	126	22_priority-10_reserved	219	125	1444	212	116	96	30.8475	539	379	57	1614	386	1494.45
128_nodes	2k_users	22_priority	12_reserved	R-first	127	22_priority-12_reserved	233	107	1447	213	113	100	30.684	537	378	55	1629	371	1508.88
128_nodes	2k_users	22_priority	14_reserved	R-first	128	22_priority-14_reserved	269	71	1443	217	117	100	31.2675	539	379	57	1621	379	1495.76
128_nodes	2k_users	22_priority	16_reserved	R-first	129	22_priority-16_reserved	287	49	1444	220	116	104	31.617	537	378	57	1593	407	1487.47
128_nodes	2k_users	22_priority	18_reserved	R-first	130	22_priority-18_reserved	307	35	1439	219	121	98	32.235	539	378	57	1614	386	1490.36
128_nodes	2k_users	22_priority	20_reserved	R-first	131	22_priority-20_reserved	320	30	1432	218	128	90	32.307	541	381	57	1612	388	1494.9
128_nodes	2k_users	24_priority	0_reserved	R-first	132	24_priority-0_reserved	0	362	1424	214	96	118	29.4	535	369	56	1627	373	1490.57
128_nodes	2k_users	24_priority	2_reserved	R-first	133	24_priority-2_reserved	69	301	1417	213	103	110	29.0775	533	374	55	1643	357	1485.67
128_nodes	2k_users	24_priority	4_reserved	R-first	134	24_priority-4_reserved	96	282	1416	206	104	102	29.58	539	379	57	1660	340	1506.64
128_nodes	2k_users	24_priority	6_reserved	R-first	135	24_priority-4_reserved	143	229	1415	213	105	108	30.0465	539	378	56	1635	365	1486.55
128_nodes	2k_users	24_priority	8_reserved	R-first	136	24_priority-8_reserved	175	197	1412	216	108	108	30.135	535	375	56	1646	354	1491.95
128_nodes	2k_users	24_priority	10_reserved	R-first	137	24_priority-10_reserved	222	156	1412	210	108	102	30.5475	537	378	56	1636	364	1510.47
128_nodes	2k_users	24_priority	12_reserved	R-first	138	24_priority-12_reserved	250	125	1413	212	107	105	31.0725	537	378	56	1637	363	1506.85
128_nodes	2k_users	24_priority	14_reserved	R-first	139	24_priority-14_reserved	279	98	1410	213	110	103	31.3275	539	378	56	1642	358	1516.51
128_nodes	2k_users	24_priority	16_reserved	R-first	140	24_priority-16_reserved	304	73	1406	217	114	103	31.467	537	378	55	1635	365	1504.11
128_nodes	2k_users	24_priority	18_reserved	R-first	141	24_priority-18_reserved	317	65	1397	221	123	98	32.352	541	380	57	1635	365	1488.3
128_nodes	2k_users	24_priority	20_reserved	R-first	142	24_priority-20_reserved	335	43	1400	222	120	102	31.7445	537	376	54	1588	412	1490.78
128_nodes	2k_users	26_priority	0_reserved	R-first	143	26_priority-0_reserved	0	406	1380	214	100	114	29.34	539	379	57	1676	324	1477.41
128_nodes	2k_users	26_priority	2_reserved	R-first	144	26_priority-2_reserved	71	332	1380	217	100	117	29.49	535	372	56	1664	336	1471.93
128_nodes	2k_users	26_priority	4_reserved	R-first	145	26_priority-4_reserved	101	297	1387	215	93	122	29.4945	537	377	55	1649	351	1488.45
128_nodes	2k_users	26_priority	6_reserved	R-first	146	26_priority-4_reserved	156	249	1378	217	102	115	30.015	537	376	54	1663	337	1483.7
128_nodes	2k_users	26_priority	8_reserved	R-first	147	26_priority-8_reserved	190	216	1380	214	100	114	30.4725	539	379	57	1656	344	1504.51
128_nodes	2k_users	26_priority	10_reserved	R-first	148	26_priority-10_reserved	236	173	1377	214	103	111	30.7845	537	378	56	1657	343	1505.21
128_nodes	2k_users	26_priority	12_reserved	R-first	149	26_priority-12_reserved	261	147	1377	215	103	112	31.407	541	381	57	1661	339	1504.09
128_nodes	2k_users	26_priority	14_reserved	R-first	150	26_priority-14_reserved	293	106	1376	225	104	121	31.2225	539	378	56	1642	358	1484.4
128_nodes	2k_users	26_priority	16_reserved	R-first	151	26_priority-16_reserved	305	99	1371	225	109	116	31.2795	537	376	54	1629	371	1487.22
128_nodes	2k_users	26_priority	18_reserved	R-first	152	26_priority-18_reserved	341	62	1367	230	113	117	32.2545	539	379	57	1625	375	1470.54
128_nodes	2k_users	26_priority	20_reserved	R-first	153	26_priority-20_reserved	361	51	1364	224	116	108	32.325	539	379	57	1637	363	1495.58
128_nodes	2k_users	28_priority	0_reserved	R-first	154	28_priority-0_reserved	0	439	1355	206	85	121	29.316	535	372	56	1674	326	1514.95
128_nodes	2k_users	28_priority	2_reserved	R-first	155	28_priority-2_reserved	69	357	1343	231	97	134	29.4495	535	372	57	1649	351	1442.16
128_nodes	2k_users	28_priority	4_reserved	R-first	156	28_priority-4_reserved	93	342	1345	220	95	125	29.3265	537	377	54	1694	306	1484.7
128_nodes	2k_users	28_priority	6_reserved	R-first	157	28_priority-4_reserved	144	294	1347	215	93	122	29.955	537	376	54	1683	317	1496.18
128_nodes	2k_users	28_priority	8_reserved	R-first	158	28_priority-8_reserved	187	246	1340	227	100	127	30.1095	533	371	56	1654	346	1465.41
128_nodes	2k_users	28_priority	10_reserved	R-first	159	28_priority-10_reserved	240	203	1338	219	102	117	30.8325	539	380	58	1666	334	1501.62
128_nodes	2k_users	28_priority	12_reserved	R-first	160	28_priority-12_reserved	256	177	1341	226	99	127	31.3575	541	381	57	1661	339	1473.88
128_nodes	2k_users	28_priority	14_reserved	R-first	161	28_priority-14_reserved	299	133	1339	229	101	128	31.41	539	378	56	1671	329	1479.97
128_nodes	2k_users	28_priority	16_reserved	R-first	162	28_priority-16_reserved	324	119	1335	222	105	117	31.6695	539	379	57	1662	338	1499.34
128_nodes	2k_users	28_priority	18_reserved	R-first	163	28_priority-18_reserved	354	80	1332	234	108	126	32.355	539	379	57	1665	335	1469.56
128_nodes	2k_users	28_priority	20_reserved	R-first	164	28_priority-20_reserved	379	56	1327	238	113	125	32.4825	539	380	57	1649	351	1460.18
128_nodes	2k_users	30_priority	0_reserved	R-first	165	30_priority-0_reserved	0	460	1314	226	86	140	29.16	531	366	56	1666	334	1472.2
128_nodes	2k_users	30_priority	2_reserved	R-first	166	30_priority-2_reserved	69	405	1309	217	91	126	29.6475	541	381	57	1688	312	1468.96
128_nodes	2k_users	30_priority	4_reserved	R-first	167	30_priority-4_reserved	102	366	1316	216	84	132	29.637	539	378	56	1669	331	1495.22
128_nodes	2k_users	30_priority	6_reserved	R-first	168	30_priority-4_reserved	158	310	1311	221	89	132	30.1245	539	380	57	1670	330	1481.88
128_nodes	2k_users	30_priority	8_reserved	R-first	169	30_priority-8_reserved	189	270	1309	232	91	141	30.315	539	380	57	1665	335	1459.85
128_nodes	2k_users	30_priority	10_reserved	R-first	170	30_priority-10_reserved	242	227	1303	228	97	131	30.564	537	377	56	1666	334	1470.87
128_nodes	2k_users	30_priority	12_reserved	R-first	171	30_priority-12_reserved	280	184	1307	229	93	136	31.3875	541	381	57	1666	334	1473.94
128_nodes	2k_users	30_priority	14_reserved	R-first	172	30_priority-14_reserved	314	156	1305	225	95	130	31.14	537	378	56	1680	320	1501.66
128_nodes	2k_users	30_priority	16_reserved	R-first	173	30_priority-16_reserved	340	128	1297	235	103	132	31.62	537	377	55	1664	336	1470.45
128_nodes	2k_users	30_priority	18_reserved	R-first	174	30_priority-18_reserved	374	103	1295	228	105	123	32.64	541	381	57	1672	328	1484.76
128_nodes	2k_users	30_priority	20_reserved	R-first	175	30_priority-20_reserved	391	78	1293	238	107	131	32.775	541	381	57	1662	338	1460.41
128_nodes	2k_users	32_priority	0_reserved	R-first	176	32_priority-0_reserved	0	506	1271	223	89	134	29.307	535	371	55	1723	277	1474.86
128_nodes	2k_users	32_priority	2_reserved	R-first	177	32_priority-2_reserved	68	435	1279	218	81	137	29.1945	533	372	55	1704	296	1504.97
128_nodes	2k_users	32_priority	4_reserved	R-first	178	32_priority-4_reserved	117	382	1269	232	91	141	29.112	531	374	56	1690	310	1456.39
128_nodes	2k_users	32_priority	6_reserved	R-first	179	32_priority-4_reserved	144	351	1274	231	86	145	30.1785	539	378	57	1698	302	1452.71
128_nodes	2k_users	32_priority	8_reserved	R-first	180	32_priority-8_reserved	192	312	1270	226	90	136	30.36	539	378	56	1709	291	1476.42
128_nodes	2k_users	32_priority	10_reserved	R-first	181	32_priority-10_reserved	251	249	1266	234	94	140	30.9675	539	377	58	1692	308	1456.31
128_nodes	2k_users	32_priority	12_reserved	R-first	182	32_priority-12_reserved	283	214	1268	235	92	143	31.2795	539	379	57	1677	323	1458.02
128_nodes	2k_users	32_priority	14_reserved	R-first	183	32_priority-14_reserved	325	181	1265	229	95	134	31.6275	539	379	57	1683	317	1482.1
128_nodes	2k_users	32_priority	16_reserved	R-first	184	32_priority-16_reserved	354	147	1263	236	97	139	32.055	539	379	57	1695	305	1479.97
128_nodes	2k_users	32_priority	18_reserved	R-first	185	32_priority-18_reserved	386	121	1260	233	100	133	32.475	539	379	57	1690	310	1488.89
128_nodes	2k_users	32_priority	20_reserved	R-first	186	32_priority-20_reserved	405	100	1255	240	105	135	32.7975	539	379	57	1673	327	1455.95
128_nodes	2k_users	34_priority	0_reserved	R-first	187	34_priority-0_reserved	0	519	1236	245	84	161	29.112	534	374	56	1700	300	1407.51
128_nodes	2k_users	34_priority	2_reserved	R-first	188	34_priority-2_reserved	75	462	1238	225	82	143	29.535	537	374	54	1717	283	1467.14
128_nodes	2k_users	34_priority	4_reserved	R-first	189	34_priority-4_reserved	102	427	1242	229	78	151	29.532	537	376	56	1695	305	1459.85
128_nodes	2k_users	34_priority	6_reserved	R-first	190	34_priority-4_reserved	156	379	1232	233	88	145	29.97	537	375	55	1691	309	1440.43
128_nodes	2k_users	34_priority	8_reserved	R-first	191	34_priority-8_reserved	190	340	1236	234	84	150	30.6375	539	379	57	1716	284	1461.12
128_nodes	2k_users	34_priority	10_reserved	R-first	192	34_priority-10_reserved	258	276	1230	236	90	146	30.66	537	377	55	1705	295	1455.13
128_nodes	2k_users	34_priority	12_reserved	R-first	193	34_priority-12_reserved	283	242	1231	244	89	155	31.1445	537	377	56	1684	316	1432.42
128_nodes	2k_users	34_priority	14_reserved	R-first	194	34_priority-14_reserved	333	198	1226	243	94	149	32.1075	541	381	58	1695	305	1437.86
128_nodes	2k_users	34_priority	16_reserved	R-first	195	34_priority-16_reserved	344	193	1225	238	95	143	31.5645	535	374	55	1722	278	1477.08
128_nodes	2k_users	34_priority	18_reserved	R-first	196	34_priority-18_reserved	394	135	1223	248	97	151	32.3595	539	378	56	1690	310	1444.47
128_nodes	2k_users	34_priority	20_reserved	R-first	197	34_priority-20_reserved	429	105	1221	245	99	146	33.105	541	381	58	1677	323	1449.93
128_nodes	2k_users	36_priority	0_reserved	R-first	198	36_priority-0_reserved	0	568	1200	232	80	152	29.58	539	377	57	1739	261	1445.24
128_nodes	2k_users	36_priority	2_reserved	R-first	199	36_priority-2_reserved	78	490	1201	231	79	152	29.3895	537	378	56	1733	267	1457.0
128_nodes	2k_users	36_priority	4_reserved	R-first	200	36_priority-4_reserved	106	452	1197	245	83	162	29.7195	539	379	56	1709	291	1414.94
128_nodes	2k_users	36_priority	6_reserved	R-first	201	36_priority-4_reserved	166	396	1205	233	75	158	30.5415	539	377	57	1714	286	1464.94
128_nodes	2k_users	36_priority	8_reserved	R-first	202	36_priority-8_reserved	193	363	1200	244	80	164	30.495	537	378	56	1719	281	1431.68
128_nodes	2k_users	36_priority	10_reserved	R-first	203	36_priority-10_reserved	255	313	1195	237	85	152	30.882	539	378	56	1710	290	1446.97
128_nodes	2k_users	36_priority	12_reserved	R-first	204	36_priority-12_reserved	285	288	1195	232	85	147	30.9825	539	379	56	1709	291	1467.14
128_nodes	2k_users	36_priority	14_reserved	R-first	205	36_priority-14_reserved	357	211	1192	240	88	152	32.307	541	381	57	1721	279	1459.37
128_nodes	2k_users	36_priority	16_reserved	R-first	206	36_priority-16_reserved	373	197	1192	238	88	150	31.7565	539	378	56	1725	275	1487.04
128_nodes	2k_users	36_priority	18_reserved	R-first	207	36_priority-18_reserved	408	158	1192	242	88	154	32.37	539	378	58	1707	293	1480.7
128_nodes	2k_users	36_priority	20_reserved	R-first	208	36_priority-20_reserved	438	131	1183	248	97	151	33.0	539	380	57	1731	269	1457.98
128_nodes	2k_users	38_priority	0_reserved	R-first	209	38_priority-0_reserved	0	600	1164	236	76	160	29.4	539	380	57	1746	254	1435.62
128_nodes	2k_users	38_priority	2_reserved	R-first	210	38_priority-2_reserved	73	522	1166	239	74	165	29.6025	539	379	57	1741	259	1430.83
128_nodes	2k_users	38_priority	4_reserved	R-first	211	38_priority-4_reserved	100	504	1163	233	77	156	29.895	541	381	57	1739	261	1448.45
128_nodes	2k_users	38_priority	6_reserved	R-first	212	38_priority-4_reserved	152	455	1162	231	78	153	30.195	541	381	57	1749	251	1460.2
128_nodes	2k_users	38_priority	8_reserved	R-first	213	38_priority-8_reserved	202	392	1163	243	77	166	30.21	535	375	55	1733	267	1434.95
128_nodes	2k_users	38_priority	10_reserved	R-first	214	38_priority-10_reserved	249	339	1164	248	76	172	30.4995	533	371	55	1718	282	1437.97
128_nodes	2k_users	38_priority	12_reserved	R-first	215	38_priority-12_reserved	296	294	1162	248	78	170	30.93	537	377	55	1711	289	1430.77
128_nodes	2k_users	38_priority	14_reserved	R-first	216	38_priority-14_reserved	360	227	1158	255	82	173	31.9725	539	380	57	1720	280	1421.07
128_nodes	2k_users	38_priority	16_reserved	R-first	217	38_priority-16_reserved	386	221	1152	241	88	153	31.8975	535	375	56	1738	262	1478.85
128_nodes	2k_users	38_priority	18_reserved	R-first	218	38_priority-18_reserved	414	176	1150	260	90	170	32.097	535	373	56	1707	293	1419.85
128_nodes	2k_users	38_priority	20_reserved	R-first	219	38_priority-20_reserved	456	144	1148	252	92	160	32.7675	539	379	57	1718	282	1442.19
128_nodes	2k_users	40_priority	0_reserved	R-first	220	40_priority-0_reserved	0	627	1130	243	70	173	29.46	539	379	57	1756	244	1422.1
128_nodes	2k_users	40_priority	2_reserved	R-first	221	40_priority-2_reserved	67	556	1127	250	73	177	29.454	539	378	56	1730	270	1399.68
128_nodes	2k_users	40_priority	4_reserved	R-first	222	40_priority-4_reserved	99	520	1131	250	69	181	29.6295	535	371	55	1735	265	1408.92
128_nodes	2k_users	40_priority	6_reserved	R-first	223	40_priority-4_reserved	155	469	1133	243	67	176	29.2395	530	374	55	1745	255	1450.2
128_nodes	2k_users	40_priority	8_reserved	R-first	224	40_priority-8_reserved	199	429	1129	243	71	172	30.4815	541	381	57	1735	265	1435.97
128_nodes	2k_users	40_priority	10_reserved	R-first	225	40_priority-10_reserved	233	392	1119	256	81	175	30.651	538	377	57	1730	270	1396.51
128_nodes	2k_users	40_priority	12_reserved	R-first	226	40_priority-12_reserved	302	325	1126	247	74	173	30.945	537	377	55	1744	256	1450.16
128_nodes	2k_users	40_priority	14_reserved	R-first	227	40_priority-14_reserved	348	275	1123	254	77	177	31.68	539	379	57	1732	268	1429.06
128_nodes	2k_users	40_priority	16_reserved	R-first	228	40_priority-16_reserved	384	249	1122	245	78	167	32.2425	541	381	57	1747	253	1455.29
128_nodes	2k_users	40_priority	18_reserved	R-first	229	40_priority-18_reserved	419	208	1117	256	83	173	31.8975	541	381	57	1737	263	1436.76
128_nodes	2k_users	40_priority	20_reserved	R-first	230	40_priority-20_reserved	459	173	1117	251	83	168	32.5725	533	374	55	1752	248	1472.63
128_nodes	5k_users	0_priority	0_reserved	NR-first	0	0_priority-0_reserved	0	0	3363	1637	1637	0	34.956	892	696	86	1343	3657	1373.68
128_nodes	5k_users	0_priority	2_reserved	NR-first	1	0_priority-2_reserved	0	0	3350	1650	1650	0	33.96	879	684	83	1262	3738	1382.88
128_nodes	5k_users	0_priority	4_reserved	NR-first	2	0_priority-4_reserved	0	0	3273	1727	1727	0	31.107	836	665	79	1224	3776	1311.87
128_nodes	5k_users	0_priority	6_reserved	NR-first	3	0_priority-4_reserved	0	0	3225	1775	1775	0	29.352	806	647	73	1219	3781	1288.82
128_nodes	5k_users	0_priority	8_reserved	NR-first	4	0_priority-8_reserved	0	0	3174	1826	1826	0	28.338	784	628	72	1207	3793	1254.18
128_nodes	5k_users	0_priority	10_reserved	NR-first	5	0_priority-10_reserved	0	0	3135	1865	1865	0	26.676	757	612	69	1121	3879	1262.55
128_nodes	5k_users	0_priority	12_reserved	NR-first	6	0_priority-12_reserved	0	0	3064	1936	1936	0	26.574	757	614	69	1125	3875	1178.66
128_nodes	5k_users	0_priority	14_reserved	NR-first	7	0_priority-14_reserved	0	0	3062	1938	1938	0	25.866	747	608	67	1080	3920	1213.94
128_nodes	5k_users	0_priority	16_reserved	NR-first	8	0_priority-16_reserved	0	0	2985	2015	2015	0	25.395	733	599	69	1128	3872	1112.89
128_nodes	5k_users	0_priority	18_reserved	NR-first	9	0_priority-18_reserved	0	0	2949	2051	2051	0	24.612	732	599	67	1029	3971	1071.21
128_nodes	5k_users	0_priority	20_reserved	NR-first	10	0_priority-20_reserved	0	0	2871	2129	2129	0	23.592	714	592	67	1006	3994	1018.65
128_nodes	5k_users	2_priority	0_reserved	NR-first	11	2_priority-0_reserved	0	28	3326	1646	1574	72	34.638	884	696	84	1473	3527	1380.03
128_nodes	5k_users	2_priority	2_reserved	NR-first	12	2_priority-2_reserved	27	30	3297	1646	1603	43	34.6665	875	682	84	1389	3611	1400.31
128_nodes	5k_users	2_priority	4_reserved	NR-first	13	2_priority-4_reserved	39	27	3272	1662	1628	34	33.222	855	672	83	1299	3701	1381.38
128_nodes	5k_users	2_priority	6_reserved	NR-first	14	2_priority-4_reserved	49	22	3182	1747	1718	29	31.827	838	670	80	1273	3727	1304.38
128_nodes	5k_users	2_priority	8_reserved	NR-first	15	2_priority-8_reserved	48	25	3159	1768	1741	27	30.312	806	644	72	1335	3665	1350.57
128_nodes	5k_users	2_priority	10_reserved	NR-first	16	2_priority-10_reserved	52	29	3072	1847	1828	19	29.0535	782	628	70	1252	3748	1269.78
128_nodes	5k_users	2_priority	12_reserved	NR-first	17	2_priority-12_reserved	58	23	3034	1885	1866	19	28.026	769	621	71	1190	3810	1256.57
128_nodes	5k_users	2_priority	14_reserved	NR-first	18	2_priority-14_reserved	63	23	3046	1868	1854	14	28.821	778	627	72	1273	3727	1312.88
128_nodes	5k_users	2_priority	16_reserved	NR-first	19	2_priority-16_reserved	67	19	2950	1964	1950	14	27.3345	759	614	68	1113	3887	1188.86
128_nodes	5k_users	2_priority	18_reserved	NR-first	20	2_priority-18_reserved	69	20	2888	2023	2012	11	25.7535	741	606	68	1073	3927	1176.07
128_nodes	5k_users	2_priority	20_reserved	NR-first	21	2_priority-20_reserved	69	21	2846	2064	2054	10	24.9075	728	599	68	1032	3968	1131.57
128_nodes	5k_users	4_priority	0_reserved	NR-first	22	4_priority-0_reserved	0	50	3279	1671	1521	150	36.336	897	689	86	1534	3466	1344.43
128_nodes	5k_users	4_priority	2_reserved	NR-first	23	4_priority-2_reserved	50	49	3252	1649	1548	101	35.787	898	693	85	1472	3528	1361.1
128_nodes	5k_users	4_priority	4_reserved	NR-first	24	4_priority-4_reserved	70	50	3194	1686	1606	80	34.794	870	679	84	1390	3610	1339.61
128_nodes	5k_users	4_priority	6_reserved	NR-first	25	4_priority-4_reserved	91	44	3150	1715	1650	65	33.1335	842	665	80	1367	3633	1359.78
128_nodes	5k_users	4_priority	8_reserved	NR-first	26	4_priority-8_reserved	88	47	3094	1771	1706	65	32.115	825	658	79	1402	3598	1302.94
128_nodes	5k_users	4_priority	10_reserved	NR-first	27	4_priority-10_reserved	98	44	3055	1803	1745	58	30.1185	794	641	76	1284	3716	1329.11
128_nodes	5k_users	4_priority	12_reserved	NR-first	28	4_priority-12_reserved	106	43	2996	1855	1804	51	30.0705	792	639	75	1258	3742	1254.77
128_nodes	5k_users	4_priority	14_reserved	NR-first	29	4_priority-14_reserved	115	41	2932	1912	1868	44	29.4285	777	626	70	1274	3726	1244.79
128_nodes	5k_users	4_priority	16_reserved	NR-first	30	4_priority-16_reserved	124	38	2927	1911	1873	38	29.403	782	631	70	1259	3741	1260.76
128_nodes	5k_users	4_priority	18_reserved	NR-first	31	4_priority-18_reserved	126	38	2920	1916	1880	36	27.861	759	616	66	1237	3763	1315.85
128_nodes	5k_users	4_priority	20_reserved	NR-first	32	4_priority-20_reserved	131	38	2824	2007	1976	31	27.3105	751	611	69	1149	3851	1212.27
128_nodes	5k_users	6_priority	0_reserved	NR-first	33	6_priority-0_reserved	0	67	3202	1731	1498	233	31.65	832	657	78	1565	3435	1342.37
128_nodes	5k_users	6_priority	2_reserved	NR-first	34	6_priority-2_reserved	50	72	3186	1692	1514	178	34.7805	881	684	81	1604	3396	1321.14
128_nodes	5k_users	6_priority	4_reserved	NR-first	35	6_priority-4_reserved	73	71	3173	1683	1527	156	33.7755	862	678	81	1567	3433	1353.49
128_nodes	5k_users	6_priority	6_reserved	NR-first	36	6_priority-4_reserved	103	69	3108	1720	1592	128	33.681	851	670	81	1489	3511	1331.01
128_nodes	5k_users	6_priority	8_reserved	NR-first	37	6_priority-8_reserved	117	73	3078	1732	1622	110	34.968	863	677	83	1540	3460	1312.04
128_nodes	5k_users	6_priority	10_reserved	NR-first	38	6_priority-10_reserved	143	57	3006	1794	1694	100	32.4555	821	655	77	1375	3625	1290.81
128_nodes	5k_users	6_priority	12_reserved	NR-first	39	6_priority-12_reserved	153	62	3007	1778	1693	85	32.1285	810	645	76	1441	3559	1361.09
128_nodes	5k_users	6_priority	14_reserved	NR-first	40	6_priority-14_reserved	165	58	2913	1864	1787	77	31.119	791	637	75	1401	3599	1282.4
128_nodes	5k_users	6_priority	16_reserved	NR-first	41	6_priority-16_reserved	172	55	2871	1902	1829	73	31.2435	788	630	73	1339	3661	1265.66
128_nodes	5k_users	6_priority	18_reserved	NR-first	42	6_priority-18_reserved	178	54	2811	1957	1889	68	29.463	767	623	71	1296	3704	1244.76
128_nodes	5k_users	6_priority	20_reserved	NR-first	43	6_priority-20_reserved	187	55	2776	1982	1924	58	29.1885	766	616	68	1200	3800	1240.95
128_nodes	5k_users	8_priority	0_reserved	NR-first	44	8_priority-0_reserved	0	110	3187	1703	1413	290	36.774	903	693	84	1784	3216	1385.14
128_nodes	5k_users	8_priority	2_reserved	NR-first	45	8_priority-2_reserved	73	106	3162	1659	1438	221	36.9735	907	697	87	1733	3267	1378.23
128_nodes	5k_users	8_priority	4_reserved	NR-first	46	8_priority-4_reserved	85	94	3114	1707	1486	221	34.314	882	691	85	1577	3423	1294.91
128_nodes	5k_users	8_priority	6_reserved	NR-first	47	8_priority-4_reserved	117	94	3036	1753	1564	189	32.7765	842	667	78	1586	3414	1282.27
128_nodes	5k_users	8_priority	8_reserved	NR-first	48	8_priority-8_reserved	141	92	3037	1730	1563	167	33.3825	840	665	78	1567	3433	1337.8
128_nodes	5k_users	8_priority	10_reserved	NR-first	49	8_priority-10_reserved	170	90	2955	1785	1645	140	32.9235	830	660	76	1528	3472	1294.69
128_nodes	5k_users	8_priority	12_reserved	NR-first	50	8_priority-12_reserved	184	91	2915	1810	1685	125	33.177	818	650	78	1496	3504	1287.66
128_nodes	5k_users	8_priority	14_reserved	NR-first	51	8_priority-14_reserved	197	82	2909	1812	1691	121	32.8335	809	640	75	1469	3531	1340.92
128_nodes	5k_users	8_priority	16_reserved	NR-first	52	8_priority-16_reserved	209	85	2823	1883	1777	106	30.3225	780	627	69	1389	3611	1274.51
128_nodes	5k_users	8_priority	18_reserved	NR-first	53	8_priority-18_reserved	228	72	2798	1902	1802	100	30.87	786	632	70	1396	3604	1265.74
128_nodes	5k_users	8_priority	20_reserved	NR-first	54	8_priority-20_reserved	230	81	2782	1907	1818	89	30.51	773	623	71	1374	3626	1346.57
128_nodes	5k_users	10_priority	0_reserved	NR-first	55	10_priority-0_reserved	0	142	3117	1741	1383	358	36.192	897	691	84	1809	3191	1347.35
128_nodes	5k_users	10_priority	2_reserved	NR-first	56	10_priority-2_reserved	57	141	3080	1722	1420	302	35.6265	890	692	85	1775	3225	1312.82
128_nodes	5k_users	10_priority	4_reserved	NR-first	57	10_priority-4_reserved	86	130	3045	1739	1455	284	34.5075	864	674	81	1722	3278	1292.88
128_nodes	5k_users	10_priority	6_reserved	NR-first	58	10_priority-4_reserved	127	126	2982	1765	1518	247	32.6565	836	662	79	1663	3337	1275.38
128_nodes	5k_users	10_priority	8_reserved	NR-first	59	10_priority-8_reserved	150	120	2969	1761	1531	230	32.733	841	667	78	1669	3331	1276.59
128_nodes	5k_users	10_priority	10_reserved	NR-first	60	10_priority-10_reserved	184	125	2915	1776	1585	191	33.618	828	655	77	1632	3368	1310.01
128_nodes	5k_users	10_priority	12_reserved	NR-first	61	10_priority-12_reserved	209	107	2921	1763	1579	184	33.249	824	653	76	1637	3363	1327.76
128_nodes	5k_users	10_priority	14_reserved	NR-first	62	10_priority-14_reserved	227	115	2843	1815	1657	158	32.0325	796	638	75	1536	3464	1323.51
128_nodes	5k_users	10_priority	16_reserved	NR-first	63	10_priority-16_reserved	253	101	2789	1857	1711	146	33.198	808	644	75	1481	3519	1267.4
128_nodes	5k_users	10_priority	18_reserved	NR-first	64	10_priority-18_reserved	268	97	2733	1902	1767	135	32.67	800	643	76	1484	3516	1261.14
128_nodes	5k_users	10_priority	20_reserved	NR-first	65	10_priority-20_reserved	281	97	2693	1929	1807	122	31.0575	778	630	72	1437	3563	1296.64
128_nodes	5k_users	12_priority	0_reserved	NR-first	66	12_priority-0_reserved	0	182	3078	1740	1322	418	37.602	921	706	88	1903	3097	1350.91
128_nodes	5k_users	12_priority	2_reserved	NR-first	67	12_priority-2_reserved	57	169	3054	1720	1346	374	36.5325	904	694	86	1848	3152	1357.95
128_nodes	5k_users	12_priority	4_reserved	NR-first	68	12_priority-4_reserved	108	163	3001	1728	1399	329	35.5425	883	686	86	1734	3266	1297.63
128_nodes	5k_users	12_priority	6_reserved	NR-first	69	12_priority-4_reserved	147	152	2968	1733	1432	301	34.278	854	674	81	1762	3238	1304.55
128_nodes	5k_users	12_priority	8_reserved	NR-first	70	12_priority-8_reserved	170	149	2931	1750	1469	281	34.1385	862	679	79	1741	3259	1278.41
128_nodes	5k_users	12_priority	10_reserved	NR-first	71	12_priority-10_reserved	213	148	2853	1786	1547	239	31.935	810	649	76	1662	3338	1292.82
128_nodes	5k_users	12_priority	12_reserved	NR-first	72	12_priority-12_reserved	233	141	2827	1799	1573	226	33.585	829	662	79	1662	3338	1268.33
128_nodes	5k_users	12_priority	14_reserved	NR-first	73	12_priority-14_reserved	258	134	2786	1822	1614	208	34.0575	823	656	78	1652	3348	1272.21
128_nodes	5k_users	12_priority	16_reserved	NR-first	74	12_priority-16_reserved	264	136	2790	1810	1610	200	34.56	829	659	77	1669	3331	1329.56
128_nodes	5k_users	12_priority	18_reserved	NR-first	75	12_priority-18_reserved	288	132	2701	1879	1699	180	33.489	805	642	74	1569	3431	1271.68
128_nodes	5k_users	12_priority	20_reserved	NR-first	76	12_priority-20_reserved	322	115	2661	1902	1739	163	33.168	806	648	76	1513	3487	1284.83
128_nodes	5k_users	14_priority	0_reserved	NR-first	77	14_priority-0_reserved	0	206	3056	1738	1244	494	39.408	939	704	88	1985	3015	1392.54
128_nodes	5k_users	14_priority	2_reserved	NR-first	78	14_priority-2_reserved	57	204	2980	1759	1320	439	36.0645	901	697	86	1925	3075	1310.59
128_nodes	5k_users	14_priority	4_reserved	NR-first	79	14_priority-4_reserved	100	183	2972	1745	1328	417	34.311	874	685	82	1834	3166	1337.42
128_nodes	5k_users	14_priority	6_reserved	NR-first	80	14_priority-4_reserved	157	180	2915	1748	1385	363	35.2665	869	676	82	1800	3200	1281.51
128_nodes	5k_users	14_priority	8_reserved	NR-first	81	14_priority-8_reserved	163	183	2897	1757	1403	354	35.316	874	684	81	1846	3154	1287.44
128_nodes	5k_users	14_priority	10_reserved	NR-first	82	14_priority-10_reserved	208	163	2850	1779	1450	329	32.121	813	650	76	1763	3237	1304.47
128_nodes	5k_users	14_priority	12_reserved	NR-first	83	14_priority-12_reserved	229	177	2804	1790	1496	294	34.0515	833	660	79	1751	3249	1272.51
128_nodes	5k_users	14_priority	14_reserved	NR-first	84	14_priority-14_reserved	276	163	2739	1822	1561	261	33.0495	813	653	76	1737	3263	1282.81
128_nodes	5k_users	14_priority	16_reserved	NR-first	85	14_priority-16_reserved	302	166	2694	1838	1606	232	35.826	830	653	77	1734	3266	1279.55
128_nodes	5k_users	14_priority	18_reserved	NR-first	86	14_priority-18_reserved	323	156	2661	1860	1639	221	34.152	810	645	74	1616	3384	1295.79
128_nodes	5k_users	14_priority	20_reserved	NR-first	87	14_priority-20_reserved	354	146	2611	1889	1689	200	34.821	821	654	78	1594	3406	1283.7
128_nodes	5k_users	16_priority	0_reserved	NR-first	88	16_priority-0_reserved	0	248	2984	1768	1216	552	38.25	920	695	84	2130	2870	1378.96
128_nodes	5k_users	16_priority	2_reserved	NR-first	89	16_priority-2_reserved	58	231	2942	1769	1258	511	37.551	911	701	86	2079	2921	1332.1
128_nodes	5k_users	16_priority	4_reserved	NR-first	90	16_priority-4_reserved	93	204	2942	1761	1258	503	36.4245	907	702	85	2001	2999	1328.83
128_nodes	5k_users	16_priority	6_reserved	NR-first	91	16_priority-4_reserved	166	215	2884	1735	1316	419	34.788	876	688	83	1933	3067	1312.77
128_nodes	5k_users	16_priority	8_reserved	NR-first	92	16_priority-8_reserved	186	215	2847	1752	1353	399	34.6665	862	677	81	1924	3076	1290.65
128_nodes	5k_users	16_priority	10_reserved	NR-first	93	16_priority-10_reserved	224	204	2763	1809	1437	372	34.512	843	669	80	1871	3129	1257.62
128_nodes	5k_users	16_priority	12_reserved	NR-first	94	16_priority-12_reserved	272	193	2758	1777	1442	335	35.0565	843	665	79	1858	3142	1288.83
128_nodes	5k_users	16_priority	14_reserved	NR-first	95	16_priority-14_reserved	306	184	2686	1824	1514	310	34.3065	829	663	79	1819	3181	1281.51
128_nodes	5k_users	16_priority	16_reserved	NR-first	96	16_priority-16_reserved	320	181	2667	1832	1533	299	35.286	833	658	79	1759	3241	1264.14
128_nodes	5k_users	16_priority	18_reserved	NR-first	97	16_priority-18_reserved	369	166	2632	1833	1568	265	36.261	835	659	78	1779	3221	1299.57
128_nodes	5k_users	16_priority	20_reserved	NR-first	98	16_priority-20_reserved	378	169	2588	1865	1612	253	36.312	838	667	80	1711	3289	1296.83
128_nodes	5k_users	18_priority	0_reserved	NR-first	99	18_priority-0_reserved	0	286	2955	1759	1145	614	43.311	997	737	94	2235	2765	1362.45
128_nodes	5k_users	18_priority	2_reserved	NR-first	100	18_priority-2_reserved	57	261	2874	1808	1226	582	36.7605	912	702	84	2132	2868	1278.64
128_nodes	5k_users	18_priority	4_reserved	NR-first	101	18_priority-4_reserved	113	261	2866	1760	1234	526	36.7245	908	698	84	2081	2919	1315.4
128_nodes	5k_users	18_priority	6_reserved	NR-first	102	18_priority-4_reserved	160	239	2827	1774	1273	501	36.2595	889	692	86	2030	2970	1273.87
128_nodes	5k_users	18_priority	8_reserved	NR-first	103	18_priority-8_reserved	200	240	2795	1765	1305	460	36.078	877	685	83	2033	2967	1275.06
128_nodes	5k_users	18_priority	10_reserved	NR-first	104	18_priority-10_reserved	243	218	2762	1777	1338	439	35.3685	864	677	82	1934	3066	1278.47
128_nodes	5k_users	18_priority	12_reserved	NR-first	105	18_priority-12_reserved	264	224	2721	1791	1379	412	37.0005	881	691	84	1962	3038	1264.84
128_nodes	5k_users	18_priority	14_reserved	NR-first	106	18_priority-14_reserved	311	205	2735	1749	1365	384	37.6725	883	691	83	1899	3101	1319.91
128_nodes	5k_users	18_priority	16_reserved	NR-first	107	18_priority-16_reserved	341	216	2667	1776	1433	343	38.3865	870	683	83	1896	3104	1333.51
128_nodes	5k_users	18_priority	18_reserved	NR-first	108	18_priority-18_reserved	383	193	2577	1847	1523	324	36.759	838	665	80	1826	3174	1284.07
128_nodes	5k_users	18_priority	20_reserved	NR-first	109	18_priority-20_reserved	415	191	2515	1879	1585	294	37.1565	828	651	78	1803	3197	1283.72
128_nodes	5k_users	20_priority	0_reserved	NR-first	110	20_priority-0_reserved	0	319	2890	1791	1110	681	42.468	987	731	93	2303	2697	1351.01
128_nodes	5k_users	20_priority	2_reserved	NR-first	111	20_priority-2_reserved	50	308	2859	1783	1141	642	39.771	954	724	89	2245	2755	1337.1
128_nodes	5k_users	20_priority	4_reserved	NR-first	112	20_priority-4_reserved	102	301	2828	1769	1172	597	38.6175	921	704	89	2231	2769	1338.86
128_nodes	5k_users	20_priority	6_reserved	NR-first	113	20_priority-4_reserved	137	256	2784	1823	1216	607	34.533	871	678	81	2102	2898	1275.5
128_nodes	5k_users	20_priority	8_reserved	NR-first	114	20_priority-8_reserved	206	271	2730	1793	1270	523	35.0715	859	675	82	2114	2886	1252.49
128_nodes	5k_users	20_priority	10_reserved	NR-first	115	20_priority-10_reserved	252	254	2720	1774	1280	494	38.2455	898	697	85	2030	2970	1274.28
128_nodes	5k_users	20_priority	12_reserved	NR-first	116	20_priority-12_reserved	286	243	2691	1780	1309	471	35.958	864	672	82	2041	2959	1271.0
128_nodes	5k_users	20_priority	14_reserved	NR-first	117	20_priority-14_reserved	319	240	2638	1803	1362	441	36.51	858	668	79	1970	3030	1269.4
128_nodes	5k_users	20_priority	16_reserved	NR-first	118	20_priority-16_reserved	351	238	2594	1817	1406	411	37.8315	863	675	83	2005	2995	1248.95
128_nodes	5k_users	20_priority	18_reserved	NR-first	119	20_priority-18_reserved	391	229	2557	1823	1443	380	37.3665	851	672	80	1967	3033	1287.9
128_nodes	5k_users	20_priority	20_reserved	NR-first	120	20_priority-20_reserved	425	204	2519	1852	1481	371	36.9225	837	666	79	1899	3101	1307.91
128_nodes	5k_users	22_priority	0_reserved	NR-first	121	22_priority-0_reserved	0	374	2818	1808	1082	726	42.522	985	733	93	2406	2594	1322.65
128_nodes	5k_users	22_priority	2_reserved	NR-first	122	22_priority-2_reserved	55	332	2780	1833	1120	713	38.2545	923	700	87	2282	2718	1293.4
128_nodes	5k_users	22_priority	4_reserved	NR-first	123	22_priority-4_reserved	80	338	2755	1827	1145	682	37.6335	915	699	85	2258	2742	1275.13
128_nodes	5k_users	22_priority	6_reserved	NR-first	124	22_priority-4_reserved	174	339	2722	1765	1178	587	37.4505	904	700	87	2257	2743	1290.2
128_nodes	5k_users	22_priority	8_reserved	NR-first	125	22_priority-8_reserved	208	321	2694	1777	1206	571	37.5405	898	688	84	2233	2767	1283.44
128_nodes	5k_users	22_priority	10_reserved	NR-first	126	22_priority-10_reserved	244	285	2645	1826	1255	571	35.532	860	670	83	2115	2885	1229.48
128_nodes	5k_users	22_priority	12_reserved	NR-first	127	22_priority-12_reserved	283	304	2626	1787	1274	513	37.0275	871	680	83	2143	2857	1285.57
128_nodes	5k_users	22_priority	14_reserved	NR-first	128	22_priority-14_reserved	340	270	2585	1805	1315	490	38.0115	871	674	82	2065	2935	1277.57
128_nodes	5k_users	22_priority	16_reserved	NR-first	129	22_priority-16_reserved	372	261	2559	1808	1341	467	37.8465	869	683	81	2077	2923	1290.49
128_nodes	5k_users	22_priority	18_reserved	NR-first	130	22_priority-18_reserved	405	260	2500	1835	1400	435	37.8675	856	669	81	2013	2987	1272.92
128_nodes	5k_users	22_priority	20_reserved	NR-first	131	22_priority-20_reserved	440	256	2444	1860	1456	404	37.7175	842	667	80	1981	3019	1275.94
128_nodes	5k_users	24_priority	0_reserved	NR-first	132	24_priority-0_reserved	0	403	2771	1826	1029	797	43.467	1005	749	95	2511	2489	1314.76
128_nodes	5k_users	24_priority	2_reserved	NR-first	133	24_priority-2_reserved	49	384	2756	1811	1044	767	42.03	988	736	92	2407	2593	1305.65
128_nodes	5k_users	24_priority	4_reserved	NR-first	134	24_priority-4_reserved	96	362	2700	1842	1100	742	37.275	913	704	83	2356	2644	1282.81
128_nodes	5k_users	24_priority	6_reserved	NR-first	135	24_priority-4_reserved	155	343	2663	1839	1137	702	36.426	899	697	83	2267	2733	1245.81
128_nodes	5k_users	24_priority	8_reserved	NR-first	136	24_priority-8_reserved	192	340	2675	1793	1125	668	38.2455	911	693	85	2315	2685	1301.54
128_nodes	5k_users	24_priority	10_reserved	NR-first	137	24_priority-10_reserved	255	329	2596	1820	1204	616	34.101	845	669	79	2206	2794	1261.17
128_nodes	5k_users	24_priority	12_reserved	NR-first	138	24_priority-12_reserved	308	305	2606	1781	1194	587	36.2055	865	677	83	2194	2806	1286.31
128_nodes	5k_users	24_priority	14_reserved	NR-first	139	24_priority-14_reserved	350	308	2515	1827	1285	542	36.8955	867	681	82	2170	2830	1269.49
128_nodes	5k_users	24_priority	16_reserved	NR-first	140	24_priority-16_reserved	372	301	2491	1836	1309	527	35.559	837	663	78	2132	2868	1260.57
128_nodes	5k_users	24_priority	18_reserved	NR-first	141	24_priority-18_reserved	449	279	2446	1826	1354	472	37.7865	852	668	80	2104	2896	1288.57
128_nodes	5k_users	24_priority	20_reserved	NR-first	142	24_priority-20_reserved	474	271	2373	1882	1427	455	37.212	843	676	81	2022	2978	1261.48
128_nodes	5k_users	26_priority	0_reserved	NR-first	143	26_priority-0_reserved	0	451	2698	1851	1002	849	44.628	1018	756	97	2600	2400	1277.18
128_nodes	5k_users	26_priority	2_reserved	NR-first	144	26_priority-2_reserved	59	424	2678	1839	1022	817	41.01	980	742	90	2528	2472	1269.33
128_nodes	5k_users	26_priority	4_reserved	NR-first	145	26_priority-4_reserved	88	397	2631	1884	1069	815	39.0915	932	708	88	2416	2584	1222.14
128_nodes	5k_users	26_priority	6_reserved	NR-first	146	26_priority-4_reserved	168	411	2632	1789	1068	721	39.477	932	712	87	2455	2545	1309.56
128_nodes	5k_users	26_priority	8_reserved	NR-first	147	26_priority-8_reserved	204	361	2593	1842	1107	735	37.641	893	682	83	2356	2644	1249.68
128_nodes	5k_users	26_priority	10_reserved	NR-first	148	26_priority-10_reserved	245	371	2566	1818	1134	684	38.3055	896	689	83	2345	2655	1255.32
128_nodes	5k_users	26_priority	12_reserved	NR-first	149	26_priority-12_reserved	336	340	2524	1800	1176	624	36.183	869	681	83	2253	2747	1262.77
128_nodes	5k_users	26_priority	14_reserved	NR-first	150	26_priority-14_reserved	350	320	2504	1826	1196	630	36.0795	871	682	83	2247	2753	1234.37
128_nodes	5k_users	26_priority	16_reserved	NR-first	151	26_priority-16_reserved	387	333	2437	1843	1263	580	37.0335	856	670	82	2227	2773	1257.62
128_nodes	5k_users	26_priority	18_reserved	NR-first	152	26_priority-18_reserved	444	321	2393	1842	1307	535	36.921	847	668	80	2191	2809	1280.1
128_nodes	5k_users	26_priority	20_reserved	NR-first	153	26_priority-20_reserved	483	295	2346	1876	1354	522	37.1265	840	669	79	2166	2834	1238.62
128_nodes	5k_users	28_priority	0_reserved	NR-first	154	28_priority-0_reserved	0	492	2633	1875	967	908	43.644	1000	738	92	2664	2336	1259.97
128_nodes	5k_users	28_priority	2_reserved	NR-first	155	28_priority-2_reserved	62	464	2640	1834	960	874	44.3595	1016	752	98	2634	2366	1278.15
128_nodes	5k_users	28_priority	4_reserved	NR-first	156	28_priority-4_reserved	93	468	2608	1831	992	839	44.2245	1011	752	96	2638	2362	1241.26
128_nodes	5k_users	28_priority	6_reserved	NR-first	157	28_priority-4_reserved	151	416	2581	1852	1019	833	40.2075	950	721	91	2485	2515	1245.6
128_nodes	5k_users	28_priority	8_reserved	NR-first	158	28_priority-8_reserved	189	402	2554	1855	1046	809	39.4125	925	702	89	2525	2475	1251.33
128_nodes	5k_users	28_priority	10_reserved	NR-first	159	28_priority-10_reserved	272	380	2509	1839	1091	748	38.085	900	697	83	2398	2602	1243.57
128_nodes	5k_users	28_priority	12_reserved	NR-first	160	28_priority-12_reserved	321	372	2484	1823	1116	707	36.6075	879	685	84	2358	2642	1270.14
128_nodes	5k_users	28_priority	14_reserved	NR-first	161	28_priority-14_reserved	362	363	2437	1838	1163	675	36.6585	865	676	83	2357	2643	1247.17
128_nodes	5k_users	28_priority	16_reserved	NR-first	162	28_priority-16_reserved	384	355	2386	1875	1214	661	36.42	854	668	80	2318	2682	1222.13
128_nodes	5k_users	28_priority	18_reserved	NR-first	163	28_priority-18_reserved	467	318	2376	1839	1224	615	36.3735	842	665	79	2234	2766	1291.83
128_nodes	5k_users	28_priority	20_reserved	NR-first	164	28_priority-20_reserved	495	322	2323	1860	1277	583	37.8615	850	667	81	2247	2753	1251.85
128_nodes	5k_users	30_priority	0_reserved	NR-first	165	30_priority-0_reserved	0	527	2616	1857	884	973	49.059	1087	790	106	2794	2206	1271.31
128_nodes	5k_users	30_priority	2_reserved	NR-first	166	30_priority-2_reserved	48	519	2597	1836	903	933	46.323	1044	765	98	2749	2251	1271.14
128_nodes	5k_users	30_priority	4_reserved	NR-first	167	30_priority-4_reserved	84	497	2548	1871	952	919	43.9245	1003	746	96	2676	2324	1224.36
128_nodes	5k_users	30_priority	6_reserved	NR-first	168	30_priority-4_reserved	152	470	2524	1854	976	878	41.9895	970	726	93	2625	2375	1224.83
128_nodes	5k_users	30_priority	8_reserved	NR-first	169	30_priority-8_reserved	194	448	2468	1890	1032	858	39.003	912	690	85	2491	2509	1211.66
128_nodes	5k_users	30_priority	10_reserved	NR-first	170	30_priority-10_reserved	264	436	2462	1838	1038	800	40.1055	923	706	85	2541	2459	1242.23
128_nodes	5k_users	30_priority	12_reserved	NR-first	171	30_priority-12_reserved	289	384	2438	1889	1062	827	37.02	882	684	85	2447	2553	1203.15
128_nodes	5k_users	30_priority	14_reserved	NR-first	172	30_priority-14_reserved	369	405	2412	1814	1088	726	38.7705	892	699	86	2476	2524	1289.56
128_nodes	5k_users	30_priority	16_reserved	NR-first	173	30_priority-16_reserved	421	368	2346	1865	1154	711	37.917	861	671	82	2383	2617	1215.06
128_nodes	5k_users	30_priority	18_reserved	NR-first	174	30_priority-18_reserved	469	356	2296	1879	1204	675	35.925	833	659	78	2333	2667	1244.55
128_nodes	5k_users	30_priority	20_reserved	NR-first	175	30_priority-20_reserved	510	345	2256	1889	1244	645	37.569	847	671	81	2342	2658	1232.49
128_nodes	5k_users	32_priority	0_reserved	NR-first	176	32_priority-0_reserved	0	605	2575	1820	825	995	48.222	1070	780	101	2888	2112	1318.57
128_nodes	5k_users	32_priority	2_reserved	NR-first	177	32_priority-2_reserved	54	553	2510	1883	890	993	46.2345	1040	768	101	2801	2199	1212.87
128_nodes	5k_users	32_priority	4_reserved	NR-first	178	32_priority-4_reserved	108	572	2475	1845	925	920	43.908	998	743	95	2799	2201	1246.18
128_nodes	5k_users	32_priority	6_reserved	NR-first	179	32_priority-4_reserved	142	499	2453	1906	947	959	42.9105	978	734	94	2679	2321	1172.51
128_nodes	5k_users	32_priority	8_reserved	NR-first	180	32_priority-8_reserved	209	491	2437	1863	963	900	40.158	933	705	88	2647	2353	1234.28
128_nodes	5k_users	32_priority	10_reserved	NR-first	181	32_priority-10_reserved	266	477	2410	1847	990	857	40.461	941	719	86	2640	2360	1267.43
128_nodes	5k_users	32_priority	12_reserved	NR-first	182	32_priority-12_reserved	339	431	2375	1855	1025	830	36.903	872	673	83	2538	2462	1275.43
128_nodes	5k_users	32_priority	14_reserved	NR-first	183	32_priority-14_reserved	391	418	2337	1854	1063	791	37.5045	879	693	83	2507	2493	1244.78
128_nodes	5k_users	32_priority	16_reserved	NR-first	184	32_priority-16_reserved	435	422	2280	1863	1120	743	36.7455	859	675	82	2474	2526	1223.26
128_nodes	5k_users	32_priority	18_reserved	NR-first	185	32_priority-18_reserved	464	407	2267	1862	1133	729	37.1115	847	665	81	2424	2576	1233.58
128_nodes	5k_users	32_priority	20_reserved	NR-first	186	32_priority-20_reserved	528	393	2226	1853	1174	679	39.9315	865	671	81	2458	2542	1245.02
128_nodes	5k_users	34_priority	0_reserved	NR-first	187	34_priority-0_reserved	0	622	2484	1894	816	1078	48.402	1059	761	102	2922	2078	1227.16
128_nodes	5k_users	34_priority	2_reserved	NR-first	188	34_priority-2_reserved	67	593	2431	1909	869	1040	43.962	1009	750	97	2919	2081	1188.11
128_nodes	5k_users	34_priority	4_reserved	NR-first	189	34_priority-4_reserved	101	607	2412	1880	888	992	43.2315	998	749	93	2848	2152	1191.98
128_nodes	5k_users	34_priority	6_reserved	NR-first	190	34_priority-4_reserved	147	574	2400	1879	900	979	43.7835	989	736	94	2867	2133	1202.84
128_nodes	5k_users	34_priority	8_reserved	NR-first	191	34_priority-8_reserved	175	536	2382	1907	918	989	42.1785	963	724	88	2761	2239	1189.69
128_nodes	5k_users	34_priority	10_reserved	NR-first	192	34_priority-10_reserved	279	500	2335	1886	965	921	38.7555	904	696	85	2661	2339	1202.43
128_nodes	5k_users	34_priority	12_reserved	NR-first	193	34_priority-12_reserved	314	487	2327	1872	973	899	38.973	895	685	85	2689	2311	1253.69
128_nodes	5k_users	34_priority	14_reserved	NR-first	194	34_priority-14_reserved	387	477	2273	1863	1027	836	35.6535	858	676	80	2598	2402	1214.58
128_nodes	5k_users	34_priority	16_reserved	NR-first	195	34_priority-16_reserved	436	451	2236	1877	1064	813	37.4625	854	668	82	2561	2439	1232.69
128_nodes	5k_users	34_priority	18_reserved	NR-first	196	34_priority-18_reserved	480	433	2222	1865	1078	787	37.818	866	677	81	2572	2428	1215.92
128_nodes	5k_users	34_priority	20_reserved	NR-first	197	34_priority-20_reserved	537	400	2220	1843	1080	763	39.132	855	668	83	2507	2493	1250.86
128_nodes	5k_users	36_priority	0_reserved	NR-first	198	36_priority-0_reserved	0	726	2451	1823	749	1074	49.545	1079	780	106	3109	1891	1309.01
128_nodes	5k_users	36_priority	2_reserved	NR-first	199	36_priority-2_reserved	56	663	2397	1884	803	1081	46.908	1052	774	99	3041	1959	1216.82
128_nodes	5k_users	36_priority	4_reserved	NR-first	200	36_priority-4_reserved	85	654	2352	1909	848	1061	44.853	1008	745	95	2940	2060	1167.06
128_nodes	5k_users	36_priority	6_reserved	NR-first	201	36_priority-4_reserved	184	598	2325	1893	875	1018	42.876	981	741	92	2872	2128	1180.36
128_nodes	5k_users	36_priority	8_reserved	NR-first	202	36_priority-8_reserved	205	583	2323	1889	877	1012	43.2975	981	733	91	2895	2105	1190.24
128_nodes	5k_users	36_priority	10_reserved	NR-first	203	36_priority-10_reserved	288	568	2277	1867	923	944	41.2125	934	715	86	2763	2237	1201.99
128_nodes	5k_users	36_priority	12_reserved	NR-first	204	36_priority-12_reserved	329	530	2257	1884	943	941	38.673	896	691	85	2735	2265	1240.81
128_nodes	5k_users	36_priority	14_reserved	NR-first	205	36_priority-14_reserved	357	502	2238	1903	962	941	38.22	884	687	86	2705	2295	1213.82
128_nodes	5k_users	36_priority	16_reserved	NR-first	206	36_priority-16_reserved	423	492	2185	1900	1015	885	37.335	855	667	83	2662	2338	1184.02
128_nodes	5k_users	36_priority	18_reserved	NR-first	207	36_priority-18_reserved	472	482	2175	1871	1025	846	39.675	884	685	83	2641	2359	1211.15
128_nodes	5k_users	36_priority	20_reserved	NR-first	208	36_priority-20_reserved	521	462	2127	1890	1073	817	40.665	881	685	83	2616	2384	1194.18
128_nodes	5k_users	38_priority	0_reserved	NR-first	209	38_priority-0_reserved	0	733	2349	1918	751	1167	49.893	1082	779	105	3130	1870	1192.47
128_nodes	5k_users	38_priority	2_reserved	NR-first	210	38_priority-2_reserved	69	684	2309	1938	791	1147	45.213	1026	757	100	3048	1952	1156.07
128_nodes	5k_users	38_priority	4_reserved	NR-first	211	38_priority-4_reserved	91	687	2330	1892	770	1122	49.1535	1075	781	107	3055	1945	1182.14
128_nodes	5k_users	38_priority	6_reserved	NR-first	212	38_priority-4_reserved	141	662	2282	1915	818	1097	44.6655	1000	736	94	2983	2017	1170.93
128_nodes	5k_users	38_priority	8_reserved	NR-first	213	38_priority-8_reserved	225	605	2264	1906	836	1070	43.887	992	742	94	2915	2085	1170.17
128_nodes	5k_users	38_priority	10_reserved	NR-first	214	38_priority-10_reserved	254	610	2234	1902	866	1036	42.339	958	720	90	2880	2120	1182.92
128_nodes	5k_users	38_priority	12_reserved	NR-first	215	38_priority-12_reserved	322	572	2219	1887	881	1006	42.687	948	713	90	2814	2186	1213.3
128_nodes	5k_users	38_priority	14_reserved	NR-first	216	38_priority-14_reserved	398	550	2165	1887	935	952	38.889	891	686	86	2736	2264	1206.82
128_nodes	5k_users	38_priority	16_reserved	NR-first	217	38_priority-16_reserved	430	507	2153	1910	947	963	40.4145	904	696	86	2702	2298	1158.72
128_nodes	5k_users	38_priority	18_reserved	NR-first	218	38_priority-18_reserved	481	521	2106	1892	994	898	41.352	893	687	83	2742	2258	1183.83
128_nodes	5k_users	38_priority	20_reserved	NR-first	219	38_priority-20_reserved	530	491	2063	1916	1037	879	37.9995	848	666	81	2676	2324	1182.61
128_nodes	5k_users	40_priority	0_reserved	NR-first	220	40_priority-0_reserved	0	799	2278	1923	722	1201	49.017	1073	783	104	3221	1779	1183.0
128_nodes	5k_users	40_priority	2_reserved	NR-first	221	40_priority-2_reserved	67	771	2282	1880	718	1162	47.079	1048	769	98	3196	1804	1237.19
128_nodes	5k_users	40_priority	4_reserved	NR-first	222	40_priority-4_reserved	121	739	2279	1861	721	1140	48.2445	1078	797	105	3123	1877	1224.51
128_nodes	5k_users	40_priority	6_reserved	NR-first	223	40_priority-4_reserved	158	718	2212	1912	788	1124	46.299	1022	763	98	3109	1891	1156.96
128_nodes	5k_users	40_priority	8_reserved	NR-first	224	40_priority-8_reserved	211	650	2186	1953	814	1139	42.957	968	730	92	3030	1970	1137.93
128_nodes	5k_users	40_priority	10_reserved	NR-first	225	40_priority-10_reserved	296	644	2154	1906	846	1060	43.2525	963	725	91	2968	2032	1163.53
128_nodes	5k_users	40_priority	12_reserved	NR-first	226	40_priority-12_reserved	315	622	2141	1922	859	1063	43.275	950	714	91	2953	2047	1141.41
128_nodes	5k_users	40_priority	14_reserved	NR-first	227	40_priority-14_reserved	365	598	2104	1933	896	1037	40.062	907	699	86	2902	2098	1174.85
128_nodes	5k_users	40_priority	16_reserved	NR-first	228	40_priority-16_reserved	441	587	2095	1877	905	972	40.0485	897	697	85	2869	2131	1236.62
128_nodes	5k_users	40_priority	18_reserved	NR-first	229	40_priority-18_reserved	492	534	2052	1922	948	974	38.7825	859	669	83	2809	2191	1181.2
128_nodes	5k_users	40_priority	20_reserved	NR-first	230	40_priority-20_reserved	532	511	2018	1939	982	957	39.2985	861	675	83	2748	2252	1120.12
128_nodes	5k_users	0_priority	0_reserved	R-first	0	0_priority-0_reserved	0	0	3363	1637	1637	0	34.956	892	696	86	1343	3657	1373.68
128_nodes	5k_users	0_priority	2_reserved	R-first	1	0_priority-2_reserved	0	0	3350	1650	1650	0	33.96	879	684	83	1262	3738	1382.88
128_nodes	5k_users	0_priority	4_reserved	R-first	2	0_priority-4_reserved	0	0	3273	1727	1727	0	31.107	836	665	79	1224	3776	1311.87
128_nodes	5k_users	0_priority	6_reserved	R-first	3	0_priority-4_reserved	0	0	3225	1775	1775	0	29.352	806	647	73	1219	3781	1288.82
128_nodes	5k_users	0_priority	8_reserved	R-first	4	0_priority-8_reserved	0	0	3174	1826	1826	0	28.338	784	628	72	1207	3793	1254.18
128_nodes	5k_users	0_priority	10_reserved	R-first	5	0_priority-10_reserved	0	0	3135	1865	1865	0	26.676	757	612	69	1121	3879	1262.55
128_nodes	5k_users	0_priority	12_reserved	R-first	6	0_priority-12_reserved	0	0	3064	1936	1936	0	26.574	757	614	69	1125	3875	1178.66
128_nodes	5k_users	0_priority	14_reserved	R-first	7	0_priority-14_reserved	0	0	3062	1938	1938	0	25.866	747	608	67	1080	3920	1213.94
128_nodes	5k_users	0_priority	16_reserved	R-first	8	0_priority-16_reserved	0	0	2985	2015	2015	0	25.395	733	599	69	1128	3872	1112.89
128_nodes	5k_users	0_priority	18_reserved	R-first	9	0_priority-18_reserved	0	0	2949	2051	2051	0	24.612	732	599	67	1029	3971	1071.21
128_nodes	5k_users	0_priority	20_reserved	R-first	10	0_priority-20_reserved	0	0	2871	2129	2129	0	23.592	714	592	67	1006	3994	1018.65
128_nodes	5k_users	2_priority	0_reserved	R-first	11	2_priority-0_reserved	0	28	3326	1646	1574	72	34.638	884	696	84	1473	3527	1380.03
128_nodes	5k_users	2_priority	2_reserved	R-first	12	2_priority-2_reserved	49	3	3275	1673	1625	48	33.486	867	679	82	1349	3651	1353.54
128_nodes	5k_users	2_priority	4_reserved	R-first	13	2_priority-4_reserved	59	1	3258	1682	1642	40	33.402	859	677	80	1348	3652	1376.59
128_nodes	5k_users	2_priority	6_reserved	R-first	14	2_priority-4_reserved	70	0	3192	1738	1708	30	31.1535	820	656	76	1296	3704	1340.51
128_nodes	5k_users	2_priority	8_reserved	R-first	15	2_priority-8_reserved	70	2	3175	1753	1725	28	30.861	818	655	77	1261	3739	1336.28
128_nodes	5k_users	2_priority	10_reserved	R-first	16	2_priority-10_reserved	74	2	3113	1811	1787	24	30.4815	816	656	76	1244	3756	1278.8
128_nodes	5k_users	2_priority	12_reserved	R-first	17	2_priority-12_reserved	79	0	3077	1844	1823	21	30.6225	804	642	74	1240	3760	1286.59
128_nodes	5k_users	2_priority	14_reserved	R-first	18	2_priority-14_reserved	83	0	3056	1861	1844	17	29.4585	786	631	71	1228	3772	1308.8
128_nodes	5k_users	2_priority	16_reserved	R-first	19	2_priority-16_reserved	85	1	2955	1959	1945	14	27.2295	757	617	68	1160	3840	1212.89
128_nodes	5k_users	2_priority	18_reserved	R-first	20	2_priority-18_reserved	86	0	2986	1928	1914	14	27.261	759	618	69	1121	3879	1267.65
128_nodes	5k_users	2_priority	20_reserved	R-first	21	2_priority-20_reserved	89	0	2848	2063	2052	11	25.8465	741	607	69	1047	3953	1138.39
128_nodes	5k_users	4_priority	0_reserved	R-first	22	4_priority-0_reserved	0	50	3279	1671	1521	150	36.336	897	689	86	1534	3466	1344.43
128_nodes	5k_users	4_priority	2_reserved	R-first	23	4_priority-2_reserved	54	16	3262	1668	1538	130	33.633	866	677	80	1495	3505	1367.4
128_nodes	5k_users	4_priority	4_reserved	R-first	24	4_priority-4_reserved	79	8	3234	1679	1566	113	32.5635	849	670	78	1391	3609	1364.79
128_nodes	5k_users	4_priority	6_reserved	R-first	25	4_priority-4_reserved	107	3	3198	1692	1602	90	33.843	859	677	82	1380	3620	1365.85
128_nodes	5k_users	4_priority	8_reserved	R-first	26	4_priority-8_reserved	126	0	3124	1750	1676	74	31.857	818	652	78	1436	3564	1321.9
128_nodes	5k_users	4_priority	10_reserved	R-first	27	4_priority-10_reserved	136	2	3098	1764	1702	62	31.65	818	652	76	1327	3673	1338.82
128_nodes	5k_users	4_priority	12_reserved	R-first	28	4_priority-12_reserved	141	0	3018	1841	1782	59	30.1845	788	633	74	1341	3659	1269.29
128_nodes	5k_users	4_priority	14_reserved	R-first	29	4_priority-14_reserved	149	0	2994	1857	1806	51	30.459	794	635	75	1225	3775	1267.91
128_nodes	5k_users	4_priority	16_reserved	R-first	30	4_priority-16_reserved	154	1	2951	1894	1849	45	30.4515	788	633	73	1275	3725	1252.47
128_nodes	5k_users	4_priority	18_reserved	R-first	31	4_priority-18_reserved	162	0	2879	1959	1921	38	28.6575	765	619	68	1212	3788	1220.41
128_nodes	5k_users	4_priority	20_reserved	R-first	32	4_priority-20_reserved	165	0	2848	1987	1952	35	28.491	765	617	68	1182	3818	1213.33
128_nodes	5k_users	6_priority	0_reserved	R-first	33	6_priority-0_reserved	0	67	3202	1731	1498	233	31.65	832	657	78	1565	3435	1342.37
128_nodes	5k_users	6_priority	2_reserved	R-first	34	6_priority-2_reserved	50	36	3216	1698	1484	214	34.623	877	682	84	1607	3393	1355.18
128_nodes	5k_users	6_priority	4_reserved	R-first	35	6_priority-4_reserved	74	19	3182	1725	1518	207	34.362	874	683	83	1571	3429	1300.5
128_nodes	5k_users	6_priority	6_reserved	R-first	36	6_priority-4_reserved	130	5	3155	1710	1545	165	33.7185	857	673	82	1551	3449	1342.58
128_nodes	5k_users	6_priority	8_reserved	R-first	37	6_priority-8_reserved	156	5	3092	1747	1608	139	32.7045	833	661	79	1517	3483	1300.87
128_nodes	5k_users	6_priority	10_reserved	R-first	38	6_priority-10_reserved	176	5	3050	1769	1650	119	32.706	833	664	79	1481	3519	1302.37
128_nodes	5k_users	6_priority	12_reserved	R-first	39	6_priority-12_reserved	192	2	3032	1774	1668	106	32.538	821	652	74	1476	3524	1346.62
128_nodes	5k_users	6_priority	14_reserved	R-first	40	6_priority-14_reserved	203	1	2959	1837	1741	96	31.581	804	644	76	1394	3606	1279.23
128_nodes	5k_users	6_priority	16_reserved	R-first	41	6_priority-16_reserved	215	1	2933	1851	1767	84	32.322	807	643	73	1426	3574	1279.26
128_nodes	5k_users	6_priority	18_reserved	R-first	42	6_priority-18_reserved	223	1	2905	1871	1795	76	30.5475	782	629	72	1314	3686	1333.89
128_nodes	5k_users	6_priority	20_reserved	R-first	43	6_priority-20_reserved	231	0	2850	1919	1850	69	30.0375	771	624	71	1359	3641	1321.37
128_nodes	5k_users	8_priority	0_reserved	R-first	44	8_priority-0_reserved	0	110	3187	1703	1413	290	36.774	903	693	84	1784	3216	1385.14
128_nodes	5k_users	8_priority	2_reserved	R-first	45	8_priority-2_reserved	55	63	3179	1703	1421	282	35.382	895	694	82	1680	3320	1363.71
128_nodes	5k_users	8_priority	4_reserved	R-first	46	8_priority-4_reserved	80	40	3170	1710	1430	280	36.7815	898	689	86	1727	3273	1348.72
128_nodes	5k_users	8_priority	6_reserved	R-first	47	8_priority-4_reserved	152	21	3096	1731	1504	227	34.305	864	679	82	1697	3303	1300.36
128_nodes	5k_users	8_priority	8_reserved	R-first	48	8_priority-8_reserved	160	9	3064	1767	1536	231	33.261	855	676	83	1589	3411	1262.75
128_nodes	5k_users	8_priority	10_reserved	R-first	49	8_priority-10_reserved	212	4	3077	1707	1523	184	36.0405	881	688	84	1629	3371	1347.78
128_nodes	5k_users	8_priority	12_reserved	R-first	50	8_priority-12_reserved	237	3	3007	1753	1593	160	32.595	823	658	78	1510	3490	1326.29
128_nodes	5k_users	8_priority	14_reserved	R-first	51	8_priority-14_reserved	263	3	2955	1779	1645	134	32.943	820	650	74	1501	3499	1300.33
128_nodes	5k_users	8_priority	16_reserved	R-first	52	8_priority-16_reserved	269	2	2924	1805	1676	129	33.603	831	658	76	1487	3513	1282.9
128_nodes	5k_users	8_priority	18_reserved	R-first	53	8_priority-18_reserved	286	0	2846	1868	1754	114	31.3905	787	633	72	1492	3508	1274.49
128_nodes	5k_users	8_priority	20_reserved	R-first	54	8_priority-20_reserved	296	0	2836	1868	1764	104	30.99	786	634	71	1336	3664	1339.24
128_nodes	5k_users	10_priority	0_reserved	R-first	55	10_priority-0_reserved	0	142	3117	1741	1383	358	36.192	897	691	84	1809	3191	1347.35
128_nodes	5k_users	10_priority	2_reserved	R-first	56	10_priority-2_reserved	58	94	3104	1744	1396	348	37.1475	910	698	86	1839	3161	1317.49
128_nodes	5k_users	10_priority	4_reserved	R-first	57	10_priority-4_reserved	91	74	3108	1727	1392	335	36.4845	893	689	84	1876	3124	1347.89
128_nodes	5k_users	10_priority	6_reserved	R-first	58	10_priority-4_reserved	141	46	3074	1739	1426	313	34.731	872	682	82	1754	3246	1309.7
128_nodes	5k_users	10_priority	8_reserved	R-first	59	10_priority-8_reserved	176	33	3046	1745	1454	291	34.0095	859	676	82	1737	3263	1307.73
128_nodes	5k_users	10_priority	10_reserved	R-first	60	10_priority-10_reserved	228	19	3023	1730	1477	253	34.458	854	673	81	1730	3270	1332.46
128_nodes	5k_users	10_priority	12_reserved	R-first	61	10_priority-12_reserved	236	9	2963	1792	1537	255	33.3195	836	663	79	1636	3364	1248.64
128_nodes	5k_users	10_priority	14_reserved	R-first	62	10_priority-14_reserved	285	13	2942	1760	1558	202	34.6515	843	667	81	1621	3379	1325.81
128_nodes	5k_users	10_priority	16_reserved	R-first	63	10_priority-16_reserved	303	7	2943	1747	1557	190	35.4345	859	677	81	1613	3387	1345.13
128_nodes	5k_users	10_priority	18_reserved	R-first	64	10_priority-18_reserved	332	3	2855	1810	1645	165	32.406	802	646	75	1561	3439	1326.35
128_nodes	5k_users	10_priority	20_reserved	R-first	65	10_priority-20_reserved	346	0	2795	1859	1705	154	32.877	800	642	76	1529	3471	1263.74
128_nodes	5k_users	12_priority	0_reserved	R-first	66	12_priority-0_reserved	0	182	3078	1740	1322	418	37.602	921	706	88	1903	3097	1350.91
128_nodes	5k_users	12_priority	2_reserved	R-first	67	12_priority-2_reserved	71	105	3105	1719	1295	424	38.5875	934	711	86	1928	3072	1405.63
128_nodes	5k_users	12_priority	4_reserved	R-first	68	12_priority-4_reserved	109	81	3089	1721	1311	410	38.898	943	718	86	1897	3103	1379.15
128_nodes	5k_users	12_priority	6_reserved	R-first	69	12_priority-4_reserved	131	73	3050	1746	1350	396	36.4245	897	687	84	1806	3194	1332.49
128_nodes	5k_users	12_priority	8_reserved	R-first	70	12_priority-8_reserved	183	44	3021	1752	1379	373	35.775	895	703	85	1891	3109	1298.53
128_nodes	5k_users	12_priority	10_reserved	R-first	71	12_priority-10_reserved	224	24	2960	1792	1440	352	33.3	840	663	79	1762	3238	1259.07
128_nodes	5k_users	12_priority	12_reserved	R-first	72	12_priority-12_reserved	258	19	2967	1756	1433	323	35.397	868	679	84	1801	3199	1304.55
128_nodes	5k_users	12_priority	14_reserved	R-first	73	12_priority-14_reserved	317	12	2902	1769	1498	271	33.948	831	661	78	1722	3278	1309.65
128_nodes	5k_users	12_priority	16_reserved	R-first	74	12_priority-16_reserved	345	9	2889	1757	1511	246	35.583	848	668	80	1747	3253	1335.41
128_nodes	5k_users	12_priority	18_reserved	R-first	75	12_priority-18_reserved	370	5	2821	1804	1579	225	35.166	832	660	78	1611	3389	1292.62
128_nodes	5k_users	12_priority	20_reserved	R-first	76	12_priority-20_reserved	387	5	2795	1813	1605	208	35.325	832	657	76	1634	3366	1323.66
128_nodes	5k_users	14_priority	0_reserved	R-first	77	14_priority-0_reserved	0	206	3056	1738	1244	494	39.408	939	704	88	1985	3015	1392.54
128_nodes	5k_users	14_priority	2_reserved	R-first	78	14_priority-2_reserved	64	159	3027	1750	1273	477	38.0895	913	694	86	2049	2951	1382.49
128_nodes	5k_users	14_priority	4_reserved	R-first	79	14_priority-4_reserved	101	136	3017	1746	1283	463	38.277	911	689	86	2005	2995	1365.35
128_nodes	5k_users	14_priority	6_reserved	R-first	80	14_priority-4_reserved	142	95	3007	1756	1293	463	37.5645	911	700	87	1991	3009	1349.78
128_nodes	5k_users	14_priority	8_reserved	R-first	81	14_priority-8_reserved	183	70	2979	1768	1321	447	36.8475	901	695	83	1975	3025	1318.76
128_nodes	5k_users	14_priority	10_reserved	R-first	82	14_priority-10_reserved	258	45	2961	1736	1339	397	36.6735	891	696	83	1883	3117	1324.85
128_nodes	5k_users	14_priority	12_reserved	R-first	83	14_priority-12_reserved	302	23	2911	1764	1389	375	33.897	845	665	81	1853	3147	1303.49
128_nodes	5k_users	14_priority	14_reserved	R-first	84	14_priority-14_reserved	328	22	2881	1769	1419	350	33.9345	840	665	79	1798	3202	1303.82
128_nodes	5k_users	14_priority	16_reserved	R-first	85	14_priority-16_reserved	356	12	2880	1752	1420	332	36.078	867	681	82	1803	3197	1317.91
128_nodes	5k_users	14_priority	18_reserved	R-first	86	14_priority-18_reserved	403	9	2812	1776	1488	288	36.2445	848	669	81	1793	3207	1341.2
128_nodes	5k_users	14_priority	20_reserved	R-first	87	14_priority-20_reserved	424	13	2752	1811	1548	263	36.1185	843	666	80	1703	3297	1293.44
128_nodes	5k_users	16_priority	0_reserved	R-first	88	16_priority-0_reserved	0	248	2984	1768	1216	552	38.25	920	695	84	2130	2870	1378.96
128_nodes	5k_users	16_priority	2_reserved	R-first	89	16_priority-2_reserved	72	181	2999	1748	1201	547	41.103	971	732	93	2127	2873	1381.04
128_nodes	5k_users	16_priority	4_reserved	R-first	90	16_priority-4_reserved	102	166	2968	1764	1232	532	39.831	949	720	88	2147	2853	1345.77
128_nodes	5k_users	16_priority	6_reserved	R-first	91	16_priority-4_reserved	164	117	2973	1746	1227	519	39.933	943	714	89	2083	2917	1364.04
128_nodes	5k_users	16_priority	8_reserved	R-first	92	16_priority-8_reserved	186	96	2949	1769	1251	518	37.9845	916	702	85	2040	2960	1347.62
128_nodes	5k_users	16_priority	10_reserved	R-first	93	16_priority-10_reserved	243	66	2910	1781	1290	491	36.873	902	700	85	2022	2978	1305.66
128_nodes	5k_users	16_priority	12_reserved	R-first	94	16_priority-12_reserved	291	47	2897	1765	1303	462	36.075	881	687	85	1995	3005	1322.65
128_nodes	5k_users	16_priority	14_reserved	R-first	95	16_priority-14_reserved	343	31	2843	1783	1357	426	35.3475	854	671	81	1938	3062	1305.89
128_nodes	5k_users	16_priority	16_reserved	R-first	96	16_priority-16_reserved	374	30	2825	1771	1375	396	35.679	862	674	83	1886	3114	1311.18
128_nodes	5k_users	16_priority	18_reserved	R-first	97	16_priority-18_reserved	424	18	2792	1766	1408	358	34.98	856	681	81	1875	3125	1326.47
128_nodes	5k_users	16_priority	20_reserved	R-first	98	16_priority-20_reserved	458	13	2752	1777	1448	329	37.4685	858	674	83	1871	3129	1320.13
128_nodes	5k_users	18_priority	0_reserved	R-first	99	18_priority-0_reserved	0	286	2955	1759	1145	614	43.311	997	737	94	2235	2765	1362.45
128_nodes	5k_users	18_priority	2_reserved	R-first	100	18_priority-2_reserved	73	224	2999	1704	1101	603	43.3995	999	746	95	2252	2748	1451.3
128_nodes	5k_users	18_priority	4_reserved	R-first	101	18_priority-4_reserved	110	186	2918	1786	1182	604	40.365	959	724	91	2169	2831	1326.45
128_nodes	5k_users	18_priority	6_reserved	R-first	102	18_priority-4_reserved	147	153	2913	1787	1187	600	39.99	956	726	88	2173	2827	1335.05
128_nodes	5k_users	18_priority	8_reserved	R-first	103	18_priority-8_reserved	185	134	2912	1769	1188	581	40.0275	948	714	89	2198	2802	1349.91
128_nodes	5k_users	18_priority	10_reserved	R-first	104	18_priority-10_reserved	259	95	2860	1786	1240	546	38.406	928	711	88	2100	2900	1289.01
128_nodes	5k_users	18_priority	12_reserved	R-first	105	18_priority-12_reserved	294	59	2848	1799	1252	547	36.3315	885	687	84	2081	2919	1302.86
128_nodes	5k_users	18_priority	14_reserved	R-first	106	18_priority-14_reserved	369	39	2837	1755	1263	492	38.5725	908	696	87	2042	2958	1319.89
128_nodes	5k_users	18_priority	16_reserved	R-first	107	18_priority-16_reserved	387	32	2779	1802	1321	481	35.8935	867	677	80	1994	3006	1284.5
128_nodes	5k_users	18_priority	18_reserved	R-first	108	18_priority-18_reserved	448	28	2774	1750	1326	424	38.7525	899	699	85	1980	3020	1318.6
128_nodes	5k_users	18_priority	20_reserved	R-first	109	18_priority-20_reserved	486	19	2733	1762	1367	395	39.4785	893	687	82	1949	3051	1323.57
128_nodes	5k_users	20_priority	0_reserved	R-first	110	20_priority-0_reserved	0	319	2890	1791	1110	681	42.468	987	731	93	2303	2697	1351.01
128_nodes	5k_users	20_priority	2_reserved	R-first	111	20_priority-2_reserved	58	256	2848	1838	1152	686	39.6465	938	699	86	2236	2764	1301.86
128_nodes	5k_users	20_priority	4_reserved	R-first	112	20_priority-4_reserved	96	237	2884	1783	1116	667	43.884	1002	740	95	2300	2700	1336.85
128_nodes	5k_users	20_priority	6_reserved	R-first	113	20_priority-4_reserved	149	199	2855	1797	1145	652	40.314	949	716	89	2324	2676	1338.33
128_nodes	5k_users	20_priority	8_reserved	R-first	114	20_priority-8_reserved	203	159	2859	1779	1141	638	41.1435	972	742	94	2264	2736	1338.32
128_nodes	5k_users	20_priority	10_reserved	R-first	115	20_priority-10_reserved	233	122	2837	1808	1163	645	39.324	937	714	86	2281	2719	1325.9
128_nodes	5k_users	20_priority	12_reserved	R-first	116	20_priority-12_reserved	289	94	2825	1792	1175	617	40.344	942	713	87	2246	2754	1315.86
128_nodes	5k_users	20_priority	14_reserved	R-first	117	20_priority-14_reserved	363	70	2798	1769	1202	567	40.8375	934	707	88	2250	2750	1317.08
128_nodes	5k_users	20_priority	16_reserved	R-first	118	20_priority-16_reserved	406	59	2739	1796	1261	535	37.749	890	691	86	2131	2869	1260.79
128_nodes	5k_users	20_priority	18_reserved	R-first	119	20_priority-18_reserved	457	33	2717	1793	1283	510	37.422	880	692	83	2126	2874	1304.38
128_nodes	5k_users	20_priority	20_reserved	R-first	120	20_priority-20_reserved	496	29	2680	1795	1320	475	37.9515	875	680	85	2046	2954	1287.85
128_nodes	5k_users	22_priority	0_reserved	R-first	121	22_priority-0_reserved	0	374	2818	1808	1082	726	42.522	985	733	93	2406	2594	1322.65
128_nodes	5k_users	22_priority	2_reserved	R-first	122	22_priority-2_reserved	57	326	2803	1814	1097	717	40.386	954	720	89	2407	2593	1317.51
128_nodes	5k_users	22_priority	4_reserved	R-first	123	22_priority-4_reserved	94	261	2815	1830	1085	745	41.1195	967	723	94	2320	2680	1313.78
128_nodes	5k_users	22_priority	6_reserved	R-first	124	22_priority-4_reserved	155	217	2810	1818	1090	728	41.3385	967	722	92	2349	2651	1324.92
128_nodes	5k_users	22_priority	8_reserved	R-first	125	22_priority-8_reserved	190	200	2785	1825	1115	710	38.388	915	701	86	2315	2685	1332.02
128_nodes	5k_users	22_priority	10_reserved	R-first	126	22_priority-10_reserved	252	152	2790	1806	1110	696	41.8605	971	734	93	2385	2615	1329.82
128_nodes	5k_users	22_priority	12_reserved	R-first	127	22_priority-12_reserved	315	130	2811	1744	1089	655	41.358	955	730	90	2353	2647	1415.11
128_nodes	5k_users	22_priority	14_reserved	R-first	128	22_priority-14_reserved	357	98	2740	1805	1160	645	39.0645	925	711	89	2217	2783	1300.16
128_nodes	5k_users	22_priority	16_reserved	R-first	129	22_priority-16_reserved	426	73	2708	1793	1192	601	39.156	913	695	85	2201	2799	1284.82
128_nodes	5k_users	22_priority	18_reserved	R-first	130	22_priority-18_reserved	485	55	2675	1785	1225	560	39.0375	897	692	86	2175	2825	1301.02
128_nodes	5k_users	22_priority	20_reserved	R-first	131	22_priority-20_reserved	530	35	2636	1799	1264	535	38.004	879	681	84	2160	2840	1301.9
128_nodes	5k_users	24_priority	0_reserved	R-first	132	24_priority-0_reserved	0	403	2771	1826	1029	797	43.467	1005	749	95	2511	2489	1314.76
128_nodes	5k_users	24_priority	2_reserved	R-first	133	24_priority-2_reserved	59	356	2765	1820	1035	785	42.8955	992	743	94	2488	2512	1324.8
128_nodes	5k_users	24_priority	4_reserved	R-first	134	24_priority-4_reserved	93	309	2767	1831	1033	798	43.512	1000	740	93	2475	2525	1309.65
128_nodes	5k_users	24_priority	6_reserved	R-first	135	24_priority-4_reserved	155	265	2742	1838	1058	780	41.8125	972	728	92	2464	2536	1295.18
128_nodes	5k_users	24_priority	8_reserved	R-first	136	24_priority-8_reserved	216	217	2761	1806	1039	767	44.262	1007	752	95	2493	2507	1327.34
128_nodes	5k_users	24_priority	10_reserved	R-first	137	24_priority-10_reserved	253	169	2719	1859	1081	778	41.5875	963	721	91	2419	2581	1264.9
128_nodes	5k_users	24_priority	12_reserved	R-first	138	24_priority-12_reserved	301	146	2707	1846	1093	753	40.809	940	708	87	2453	2547	1291.71
128_nodes	5k_users	24_priority	14_reserved	R-first	139	24_priority-14_reserved	372	100	2701	1827	1099	728	39.261	927	708	87	2343	2657	1303.59
128_nodes	5k_users	24_priority	16_reserved	R-first	140	24_priority-16_reserved	416	99	2674	1811	1126	685	40.131	927	708	88	2360	2640	1297.95
128_nodes	5k_users	24_priority	18_reserved	R-first	141	24_priority-18_reserved	481	59	2638	1822	1162	660	37.536	888	689	85	2317	2683	1277.4
128_nodes	5k_users	24_priority	20_reserved	R-first	142	24_priority-20_reserved	555	45	2620	1780	1180	600	41.058	918	703	86	2340	2660	1294.09
128_nodes	5k_users	26_priority	0_reserved	R-first	143	26_priority-0_reserved	0	451	2698	1851	1002	849	44.628	1018	756	97	2600	2400	1277.18
128_nodes	5k_users	26_priority	2_reserved	R-first	144	26_priority-2_reserved	61	380	2700	1859	1000	859	43.6905	1008	750	95	2582	2418	1276.99
128_nodes	5k_users	26_priority	4_reserved	R-first	145	26_priority-4_reserved	95	348	2697	1860	1003	857	43.296	998	739	94	2524	2476	1276.11
128_nodes	5k_users	26_priority	6_reserved	R-first	146	26_priority-4_reserved	162	287	2703	1848	997	851	44.709	1018	756	99	2559	2441	1289.78
128_nodes	5k_users	26_priority	8_reserved	R-first	147	26_priority-8_reserved	207	260	2710	1823	990	833	46.005	1040	774	99	2637	2363	1303.06
128_nodes	5k_users	26_priority	10_reserved	R-first	148	26_priority-10_reserved	239	217	2663	1881	1037	844	42.5325	977	733	93	2545	2455	1265.0
128_nodes	5k_users	26_priority	12_reserved	R-first	149	26_priority-12_reserved	284	198	2664	1854	1036	818	43.3815	975	732	94	2572	2428	1282.7
128_nodes	5k_users	26_priority	14_reserved	R-first	150	26_priority-14_reserved	385	129	2703	1783	997	786	43.701	985	737	94	2544	2456	1381.44
128_nodes	5k_users	26_priority	16_reserved	R-first	151	26_priority-16_reserved	416	120	2662	1802	1038	764	40.95	939	711	88	2423	2577	1335.64
128_nodes	5k_users	26_priority	18_reserved	R-first	152	26_priority-18_reserved	481	83	2580	1856	1120	736	37.8585	886	686	84	2419	2581	1258.12
128_nodes	5k_users	26_priority	20_reserved	R-first	153	26_priority-20_reserved	555	69	2562	1814	1138	676	40.0755	902	691	84	2422	2578	1268.93
128_nodes	5k_users	28_priority	0_reserved	R-first	154	28_priority-0_reserved	0	492	2633	1875	967	908	43.644	1000	738	92	2664	2336	1259.97
128_nodes	5k_users	28_priority	2_reserved	R-first	155	28_priority-2_reserved	55	447	2639	1859	961	898	44.736	1018	758	99	2664	2336	1266.8
128_nodes	5k_users	28_priority	4_reserved	R-first	156	28_priority-4_reserved	92	418	2714	1776	886	890	48.1635	1066	777	103	2710	2290	1391.47
128_nodes	5k_users	28_priority	6_reserved	R-first	157	28_priority-4_reserved	153	344	2640	1863	960	903	44.511	1018	755	98	2636	2364	1265.1
128_nodes	5k_users	28_priority	8_reserved	R-first	158	28_priority-8_reserved	197	320	2674	1809	926	883	46.1025	1029	759	101	2697	2303	1335.78
128_nodes	5k_users	28_priority	10_reserved	R-first	159	28_priority-10_reserved	253	264	2622	1861	978	883	44.472	1013	762	99	2644	2356	1258.45
128_nodes	5k_users	28_priority	12_reserved	R-first	160	28_priority-12_reserved	287	240	2611	1862	989	873	44.7885	1004	747	95	2654	2346	1254.14
128_nodes	5k_users	28_priority	14_reserved	R-first	161	28_priority-14_reserved	363	176	2600	1861	1000	861	43.014	980	733	94	2588	2412	1270.13
128_nodes	5k_users	28_priority	16_reserved	R-first	162	28_priority-16_reserved	386	167	2575	1872	1025	847	42.2985	959	721	89	2612	2388	1240.87
128_nodes	5k_users	28_priority	18_reserved	R-first	163	28_priority-18_reserved	458	131	2540	1871	1060	811	40.8855	934	715	86	2581	2419	1236.18
128_nodes	5k_users	28_priority	20_reserved	R-first	164	28_priority-20_reserved	545	86	2513	1856	1087	769	40.4025	914	703	85	2529	2471	1247.81
128_nodes	5k_users	30_priority	0_reserved	R-first	165	30_priority-0_reserved	0	527	2616	1857	884	973	49.059	1087	790	106	2794	2206	1271.31
128_nodes	5k_users	30_priority	2_reserved	R-first	166	30_priority-2_reserved	55	484	2589	1872	911	961	45.174	1025	754	96	2783	2217	1260.7
128_nodes	5k_users	30_priority	4_reserved	R-first	167	30_priority-4_reserved	94	457	2575	1874	925	949	45.696	1033	764	102	2789	2211	1232.36
128_nodes	5k_users	30_priority	6_reserved	R-first	168	30_priority-4_reserved	163	395	2588	1854	912	942	46.119	1037	768	100	2799	2201	1265.47
128_nodes	5k_users	30_priority	8_reserved	R-first	169	30_priority-8_reserved	194	358	2564	1884	936	948	45.7875	1028	757	98	2769	2231	1231.91
128_nodes	5k_users	30_priority	10_reserved	R-first	170	30_priority-10_reserved	246	322	2608	1824	892	932	47.0745	1044	769	101	2802	2198	1314.34
128_nodes	5k_users	30_priority	12_reserved	R-first	171	30_priority-12_reserved	291	286	2561	1862	939	923	45.2025	1014	758	98	2733	2267	1251.86
128_nodes	5k_users	30_priority	14_reserved	R-first	172	30_priority-14_reserved	351	238	2546	1865	954	911	45.1515	1008	755	96	2773	2227	1244.98
128_nodes	5k_users	30_priority	16_reserved	R-first	173	30_priority-16_reserved	393	207	2522	1878	978	900	44.9925	1004	750	97	2710	2290	1203.02
128_nodes	5k_users	30_priority	18_reserved	R-first	174	30_priority-18_reserved	430	151	2502	1917	998	919	40.9095	946	722	90	2616	2384	1197.67
128_nodes	5k_users	30_priority	20_reserved	R-first	175	30_priority-20_reserved	522	132	2449	1897	1051	846	39.6915	900	689	84	2592	2408	1200.99
128_nodes	5k_users	32_priority	0_reserved	R-first	176	32_priority-0_reserved	0	605	2575	1820	825	995	48.222	1070	780	101	2888	2112	1318.57
128_nodes	5k_users	32_priority	2_reserved	R-first	177	32_priority-2_reserved	55	525	2574	1846	826	1020	48.015	1045	753	100	2920	2080	1331.3
128_nodes	5k_users	32_priority	4_reserved	R-first	178	32_priority-4_reserved	103	489	2549	1859	851	1008	49.044	1083	791	104	2912	2088	1244.61
128_nodes	5k_users	32_priority	6_reserved	R-first	179	32_priority-4_reserved	148	436	2503	1913	897	1016	45.4755	1021	751	96	2806	2194	1204.05
128_nodes	5k_users	32_priority	8_reserved	R-first	180	32_priority-8_reserved	194	421	2566	1819	834	985	47.6415	1055	777	101	2908	2092	1326.24
128_nodes	5k_users	32_priority	10_reserved	R-first	181	32_priority-10_reserved	253	360	2543	1844	857	987	45.282	1022	761	98	2880	2120	1306.43
128_nodes	5k_users	32_priority	12_reserved	R-first	182	32_priority-12_reserved	284	334	2501	1881	899	982	47.1165	1043	771	100	2850	2150	1209.56
128_nodes	5k_users	32_priority	14_reserved	R-first	183	32_priority-14_reserved	353	275	2462	1910	938	972	43.47	981	741	90	2808	2192	1198.64
128_nodes	5k_users	32_priority	16_reserved	R-first	184	32_priority-16_reserved	377	246	2468	1909	932	977	43.929	991	745	93	2807	2193	1193.32
128_nodes	5k_users	32_priority	18_reserved	R-first	185	32_priority-18_reserved	458	193	2446	1903	954	949	44.0565	969	728	91	2828	2172	1221.54
128_nodes	5k_users	32_priority	20_reserved	R-first	186	32_priority-20_reserved	561	137	2420	1882	980	902	39.753	911	700	86	2664	2336	1255.93
128_nodes	5k_users	34_priority	0_reserved	R-first	187	34_priority-0_reserved	0	622	2484	1894	816	1078	48.402	1059	761	102	2922	2078	1227.16
128_nodes	5k_users	34_priority	2_reserved	R-first	188	34_priority-2_reserved	54	584	2493	1869	807	1062	47.1135	1050	770	101	2926	2074	1258.8
128_nodes	5k_users	34_priority	4_reserved	R-first	189	34_priority-4_reserved	99	534	2454	1913	846	1067	46.566	1044	770	101	2906	2094	1188.2
128_nodes	5k_users	34_priority	6_reserved	R-first	190	34_priority-4_reserved	159	474	2508	1859	792	1067	47.7735	1060	778	100	2917	2083	1274.63
128_nodes	5k_users	34_priority	8_reserved	R-first	191	34_priority-8_reserved	199	461	2465	1875	835	1040	48.6915	1063	772	103	3003	1997	1241.9
128_nodes	5k_users	34_priority	10_reserved	R-first	192	34_priority-10_reserved	266	406	2441	1887	859	1028	45.522	1015	748	99	2935	2065	1229.27
128_nodes	5k_users	34_priority	12_reserved	R-first	193	34_priority-12_reserved	307	384	2435	1874	865	1009	47.454	1047	775	101	2955	2045	1226.29
128_nodes	5k_users	34_priority	14_reserved	R-first	194	34_priority-14_reserved	369	314	2411	1906	889	1017	43.9365	988	742	94	2941	2059	1219.95
128_nodes	5k_users	34_priority	16_reserved	R-first	195	34_priority-16_reserved	381	297	2423	1899	877	1022	46.068	1026	761	98	2884	2116	1188.67
128_nodes	5k_users	34_priority	18_reserved	R-first	196	34_priority-18_reserved	471	231	2385	1913	915	998	43.425	972	734	94	2883	2117	1194.94
128_nodes	5k_users	34_priority	20_reserved	R-first	197	34_priority-20_reserved	534	186	2379	1901	921	980	43.3095	966	728	90	2798	2202	1200.92
128_nodes	5k_users	36_priority	0_reserved	R-first	198	36_priority-0_reserved	0	726	2451	1823	749	1074	49.545	1079	780	106	3109	1891	1309.01
128_nodes	5k_users	36_priority	2_reserved	R-first	199	36_priority-2_reserved	59	632	2442	1867	758	1109	48.5715	1070	777	104	3035	1965	1270.81
128_nodes	5k_users	36_priority	4_reserved	R-first	200	36_priority-4_reserved	102	601	2395	1902	805	1097	47.8395	1048	766	101	3049	1951	1215.37
128_nodes	5k_users	36_priority	6_reserved	R-first	201	36_priority-4_reserved	157	558	2418	1867	782	1085	47.253	1046	770	102	3048	1952	1263.54
128_nodes	5k_users	36_priority	8_reserved	R-first	202	36_priority-8_reserved	209	491	2424	1876	776	1100	47.205	1049	773	97	2996	2004	1257.11
128_nodes	5k_users	36_priority	10_reserved	R-first	203	36_priority-10_reserved	263	440	2406	1891	794	1097	46.563	1029	757	98	2980	2020	1252.28
128_nodes	5k_users	36_priority	12_reserved	R-first	204	36_priority-12_reserved	299	405	2368	1928	832	1096	46.2615	1028	768	98	3004	1996	1174.52
128_nodes	5k_users	36_priority	14_reserved	R-first	205	36_priority-14_reserved	353	367	2364	1916	836	1080	46.8405	1034	768	100	3024	1976	1181.95
128_nodes	5k_users	36_priority	16_reserved	R-first	206	36_priority-16_reserved	381	351	2346	1922	854	1068	45.177	1006	752	94	3052	1948	1181.71
128_nodes	5k_users	36_priority	18_reserved	R-first	207	36_priority-18_reserved	455	275	2347	1923	853	1070	45.9795	1009	749	99	2909	2091	1165.82
128_nodes	5k_users	36_priority	20_reserved	R-first	208	36_priority-20_reserved	541	203	2312	1944	888	1056	44.7885	977	725	92	2917	2083	1167.96
128_nodes	5k_users	38_priority	0_reserved	R-first	209	38_priority-0_reserved	0	733	2349	1918	751	1167	49.893	1082	779	105	3130	1870	1192.47
128_nodes	5k_users	38_priority	2_reserved	R-first	210	38_priority-2_reserved	57	676	2379	1888	721	1167	48.981	1076	781	104	3103	1897	1252.05
128_nodes	5k_users	38_priority	4_reserved	R-first	211	38_priority-4_reserved	111	655	2340	1894	760	1134	50.2245	1092	795	106	3190	1810	1186.11
128_nodes	5k_users	38_priority	6_reserved	R-first	212	38_priority-4_reserved	151	605	2362	1882	738	1144	47.9235	1063	785	103	3118	1882	1240.17
128_nodes	5k_users	38_priority	8_reserved	R-first	213	38_priority-8_reserved	212	532	2327	1929	773	1156	47.7705	1057	774	100	3120	1880	1177.59
128_nodes	5k_users	38_priority	10_reserved	R-first	214	38_priority-10_reserved	257	466	2292	1985	808	1177	45.327	1018	752	98	3043	1957	1109.94
128_nodes	5k_users	38_priority	12_reserved	R-first	215	38_priority-12_reserved	297	450	2294	1959	806	1153	46.4835	1020	748	97	3094	1906	1149.04
128_nodes	5k_users	38_priority	14_reserved	R-first	216	38_priority-14_reserved	354	410	2307	1929	793	1136	47.154	1033	762	100	3076	1924	1172.71
128_nodes	5k_users	38_priority	16_reserved	R-first	217	38_priority-16_reserved	405	372	2319	1904	781	1123	47.76	1029	753	99	3125	1875	1218.31
128_nodes	5k_users	38_priority	18_reserved	R-first	218	38_priority-18_reserved	450	314	2286	1950	814	1136	47.2635	1037	768	100	3051	1949	1142.77
128_nodes	5k_users	38_priority	20_reserved	R-first	219	38_priority-20_reserved	520	279	2257	1944	843	1101	45.5475	992	740	93	3027	1973	1161.7
128_nodes	5k_users	40_priority	0_reserved	R-first	220	40_priority-0_reserved	0	799	2278	1923	722	1201	49.017	1073	783	104	3221	1779	1183.0
128_nodes	5k_users	40_priority	2_reserved	R-first	221	40_priority-2_reserved	52	740	2278	1930	722	1208	48.732	1077	789	105	3212	1788	1165.32
128_nodes	5k_users	40_priority	4_reserved	R-first	222	40_priority-4_reserved	100	687	2301	1912	699	1213	48.807	1067	777	105	3196	1804	1206.06
128_nodes	5k_users	40_priority	6_reserved	R-first	223	40_priority-4_reserved	145	620	2296	1939	704	1235	47.475	1041	755	100	3151	1849	1197.21
128_nodes	5k_users	40_priority	8_reserved	R-first	224	40_priority-8_reserved	182	600	2253	1965	747	1218	47.1735	1034	759	100	3185	1815	1147.01
128_nodes	5k_users	40_priority	10_reserved	R-first	225	40_priority-10_reserved	263	530	2263	1944	737	1207	49.5345	1074	784	105	3158	1842	1156.77
128_nodes	5k_users	40_priority	12_reserved	R-first	226	40_priority-12_reserved	294	536	2259	1911	741	1170	49.7235	1073	787	105	3251	1749	1175.67
128_nodes	5k_users	40_priority	14_reserved	R-first	227	40_priority-14_reserved	355	461	2275	1909	725	1184	48.9075	1054	771	102	3168	1832	1211.32
128_nodes	5k_users	40_priority	16_reserved	R-first	228	40_priority-16_reserved	403	397	2230	1970	770	1200	48.2505	1048	769	101	3146	1854	1113.05
128_nodes	5k_users	40_priority	18_reserved	R-first	229	40_priority-18_reserved	458	351	2226	1965	774	1191	48.4155	1033	760	100	3146	1854	1142.4
128_nodes	5k_users	40_priority	20_reserved	R-first	230	40_priority-20_reserved	524	310	2205	1961	795	1166	46.794	1022	764	100	3086	1914	1127.48
128_nodes	7.5k_users_users	0_priority	0_reserved	NR-first	0	0_priority-0_reserved	0	0	3364	4136	4136	0	23.271	914	811	79	860	6640	1049.41
128_nodes	7.5k_users_users	0_priority	2_reserved	NR-first	1	0_priority-2_reserved	0	0	3140	4360	4360	0	22.851	905	806	79	860	6640	944.755
128_nodes	7.5k_users_users	0_priority	4_reserved	NR-first	2	0_priority-4_reserved	0	0	3041	4459	4459	0	22.107	897	801	77	718	6782	894.659
128_nodes	7.5k_users_users	0_priority	6_reserved	NR-first	3	0_priority-4_reserved	0	0	2957	4543	4543	0	20.928	880	790	75	740	6760	852.66
128_nodes	7.5k_users_users	0_priority	8_reserved	NR-first	4	0_priority-8_reserved	0	0	2850	4650	4650	0	20.082	867	784	72	704	6796	808.188
128_nodes	7.5k_users_users	0_priority	10_reserved	NR-first	5	0_priority-10_reserved	0	0	2744	4756	4756	0	20.505	874	791	75	687	6813	757.693
128_nodes	7.5k_users_users	0_priority	12_reserved	NR-first	6	0_priority-12_reserved	0	0	2631	4869	4869	0	19.356	856	778	71	585	6915	708.57
128_nodes	7.5k_users_users	0_priority	14_reserved	NR-first	7	0_priority-14_reserved	0	0	2697	4803	4803	0	18.105	844	775	71	521	6979	717.425
128_nodes	7.5k_users_users	0_priority	16_reserved	NR-first	8	0_priority-16_reserved	0	0	2474	5026	5026	0	17.907	838	768	71	438	7062	621.547
128_nodes	7.5k_users_users	0_priority	18_reserved	NR-first	9	0_priority-18_reserved	0	0	2375	5125	5125	0	16.017	812	758	69	326	7174	564.689
128_nodes	7.5k_users_users	0_priority	20_reserved	NR-first	10	0_priority-20_reserved	0	0	2349	5151	5151	0	16.71	822	766	70	400	7100	561.086
128_nodes	7.5k_users_users	2_priority	0_reserved	NR-first	11	2_priority-0_reserved	0	18	3297	4185	4053	132	23.763	915	813	80	1147	6353	1024.11
128_nodes	7.5k_users_users	2_priority	2_reserved	NR-first	12	2_priority-2_reserved	46	17	3136	4301	4214	87	23.3025	908	807	79	1015	6485	970.413
128_nodes	7.5k_users_users	2_priority	4_reserved	NR-first	13	2_priority-4_reserved	70	13	3009	4408	4341	67	24.0255	914	809	80	932	6568	925.843
128_nodes	7.5k_users_users	2_priority	6_reserved	NR-first	14	2_priority-4_reserved	84	12	2919	4485	4431	54	23.8875	902	800	78	892	6608	892.81
128_nodes	7.5k_users_users	2_priority	8_reserved	NR-first	15	2_priority-8_reserved	93	11	2873	4523	4477	46	24.2025	909	809	77	865	6635	871.968
128_nodes	7.5k_users_users	2_priority	10_reserved	NR-first	16	2_priority-10_reserved	95	14	2776	4615	4574	41	22.425	882	793	74	838	6662	847.594
128_nodes	7.5k_users_users	2_priority	12_reserved	NR-first	17	2_priority-12_reserved	100	10	2680	4710	4670	40	22.6905	884	791	74	670	6830	790.908
128_nodes	7.5k_users_users	2_priority	14_reserved	NR-first	18	2_priority-14_reserved	111	11	2585	4793	4765	28	21.597	870	785	73	656	6844	795.793
128_nodes	7.5k_users_users	2_priority	16_reserved	NR-first	19	2_priority-16_reserved	118	8	2508	4866	4842	24	21.4335	873	789	74	594	6906	776.327
128_nodes	7.5k_users_users	2_priority	18_reserved	NR-first	20	2_priority-18_reserved	119	8	2401	4972	4949	23	19.1175	844	778	71	442	7058	721.034
128_nodes	7.5k_users_users	2_priority	20_reserved	NR-first	21	2_priority-20_reserved	122	9	2332	5037	5018	19	18.954	836	773	72	491	7009	705.641
128_nodes	7.5k_users_users	4_priority	0_reserved	NR-first	22	4_priority-0_reserved	0	31	3258	4211	3942	269	23.853	914	809	79	1225	6275	998.309
128_nodes	7.5k_users_users	4_priority	2_reserved	NR-first	23	4_priority-2_reserved	53	37	3146	4264	4054	210	23.9025	913	809	80	1223	6277	985.386
128_nodes	7.5k_users_users	4_priority	4_reserved	NR-first	24	4_priority-4_reserved	94	32	3089	4285	4111	174	25.2705	931	818	81	1210	6290	965.325
128_nodes	7.5k_users_users	4_priority	6_reserved	NR-first	25	4_priority-4_reserved	130	26	2924	4420	4276	144	23.973	902	803	78	1081	6419	925.025
128_nodes	7.5k_users_users	4_priority	8_reserved	NR-first	26	4_priority-8_reserved	156	24	2858	4462	4342	120	24.315	905	805	79	1023	6477	894.848
128_nodes	7.5k_users_users	4_priority	10_reserved	NR-first	27	4_priority-10_reserved	174	27	2754	4545	4446	99	25.9875	918	808	79	959	6541	877.72
128_nodes	7.5k_users_users	4_priority	12_reserved	NR-first	28	4_priority-12_reserved	183	23	2708	4586	4492	94	23.7765	888	798	74	918	6582	864.181
128_nodes	7.5k_users_users	4_priority	14_reserved	NR-first	29	4_priority-14_reserved	192	21	2568	4719	4632	87	23.766	890	800	75	819	6681	811.057
128_nodes	7.5k_users_users	4_priority	16_reserved	NR-first	30	4_priority-16_reserved	207	19	2510	4764	4690	74	23.88	890	798	75	722	6778	816.579
128_nodes	7.5k_users_users	4_priority	18_reserved	NR-first	31	4_priority-18_reserved	216	15	2376	4893	4824	69	23.097	876	790	75	596	6904	757.402
128_nodes	7.5k_users_users	4_priority	20_reserved	NR-first	32	4_priority-20_reserved	226	16	2296	4962	4904	58	22.497	870	790	73	672	6828	769.509
128_nodes	7.5k_users_users	6_priority	0_reserved	NR-first	33	6_priority-0_reserved	0	62	3270	4168	3780	388	24.564	919	805	78	1347	6153	994.428
128_nodes	7.5k_users_users	6_priority	2_reserved	NR-first	34	6_priority-2_reserved	63	51	3136	4250	3914	336	24.663	924	815	81	1381	6119	982.669
128_nodes	7.5k_users_users	6_priority	4_reserved	NR-first	35	6_priority-4_reserved	85	49	3060	4306	3990	316	23.919	916	811	80	1233	6267	935.312
128_nodes	7.5k_users_users	6_priority	6_reserved	NR-first	36	6_priority-4_reserved	152	44	2917	4387	4133	254	23.0865	892	796	77	1202	6298	910.363
128_nodes	7.5k_users_users	6_priority	8_reserved	NR-first	37	6_priority-8_reserved	181	45	2882	4392	4168	224	23.268	895	800	77	1169	6331	925.392
128_nodes	7.5k_users_users	6_priority	10_reserved	NR-first	38	6_priority-10_reserved	203	54	2784	4459	4266	193	25.8	915	813	78	1210	6290	902.944
128_nodes	7.5k_users_users	6_priority	12_reserved	NR-first	39	6_priority-12_reserved	235	46	2711	4508	4339	169	25.2825	912	814	78	1103	6397	882.143
128_nodes	7.5k_users_users	6_priority	14_reserved	NR-first	40	6_priority-14_reserved	263	40	2585	4612	4465	147	26.2395	912	810	77	1054	6446	848.319
128_nodes	7.5k_users_users	6_priority	16_reserved	NR-first	41	6_priority-16_reserved	276	28	2579	4617	4471	146	25.554	904	807	78	896	6604	842.14
128_nodes	7.5k_users_users	6_priority	18_reserved	NR-first	42	6_priority-18_reserved	292	26	2435	4747	4615	132	26.481	916	814	79	882	6618	813.892
128_nodes	7.5k_users_users	6_priority	20_reserved	NR-first	43	6_priority-20_reserved	306	24	2293	4877	4757	120	25.7475	897	802	76	808	6692	779.252
128_nodes	7.5k_users_users	8_priority	0_reserved	NR-first	44	8_priority-0_reserved	0	82	3284	4134	3616	518	26.685	942	810	80	1585	5915	1005.66
128_nodes	7.5k_users_users	8_priority	2_reserved	NR-first	45	8_priority-2_reserved	48	83	3162	4207	3738	469	25.8885	936	817	81	1602	5898	978.815
128_nodes	7.5k_users_users	8_priority	4_reserved	NR-first	46	8_priority-4_reserved	92	71	3080	4257	3820	437	24.6225	921	811	81	1421	6079	951.093
128_nodes	7.5k_users_users	8_priority	6_reserved	NR-first	47	8_priority-4_reserved	155	67	3001	4277	3899	378	25.4715	925	813	81	1396	6104	965.201
128_nodes	7.5k_users_users	8_priority	8_reserved	NR-first	48	8_priority-8_reserved	189	62	2891	4358	4009	349	23.592	897	803	77	1385	6115	915.005
128_nodes	7.5k_users_users	8_priority	10_reserved	NR-first	49	8_priority-10_reserved	231	63	2770	4436	4130	306	24.072	895	799	76	1296	6204	906.815
128_nodes	7.5k_users_users	8_priority	12_reserved	NR-first	50	8_priority-12_reserved	247	58	2731	4464	4169	295	25.038	903	801	76	1286	6214	880.931
128_nodes	7.5k_users_users	8_priority	14_reserved	NR-first	51	8_priority-14_reserved	308	47	2615	4530	4285	245	25.809	903	803	77	1172	6328	885.281
128_nodes	7.5k_users_users	8_priority	16_reserved	NR-first	52	8_priority-16_reserved	322	50	2570	4558	4330	228	26.502	916	813	79	1117	6383	879.272
128_nodes	7.5k_users_users	8_priority	18_reserved	NR-first	53	8_priority-18_reserved	345	30	2434	4691	4466	225	25.7265	905	808	78	1040	6460	818.625
128_nodes	7.5k_users_users	8_priority	20_reserved	NR-first	54	8_priority-20_reserved	380	27	2344	4749	4556	193	25.674	894	805	75	959	6541	826.006
128_nodes	7.5k_users_users	10_priority	0_reserved	NR-first	55	10_priority-0_reserved	0	108	3201	4191	3549	642	26.874	948	819	84	1708	5792	966.069
128_nodes	7.5k_users_users	10_priority	2_reserved	NR-first	56	10_priority-2_reserved	69	103	3161	4167	3589	578	26.4765	942	820	81	1684	5816	987.558
128_nodes	7.5k_users_users	10_priority	4_reserved	NR-first	57	10_priority-4_reserved	108	90	3094	4208	3656	552	24.498	920	810	81	1561	5939	954.589
128_nodes	7.5k_users_users	10_priority	6_reserved	NR-first	58	10_priority-4_reserved	154	88	2959	4299	3791	508	25.1325	921	815	80	1510	5990	934.892
128_nodes	7.5k_users_users	10_priority	8_reserved	NR-first	59	10_priority-8_reserved	188	88	2845	4379	3905	474	24.384	909	809	79	1478	6022	902.249
128_nodes	7.5k_users_users	10_priority	10_reserved	NR-first	60	10_priority-10_reserved	259	77	2793	4371	3957	414	24.126	898	801	76	1441	6059	910.258
128_nodes	7.5k_users_users	10_priority	12_reserved	NR-first	61	10_priority-12_reserved	271	85	2704	4440	4046	394	25.014	907	809	78	1523	5977	903.83
128_nodes	7.5k_users_users	10_priority	14_reserved	NR-first	62	10_priority-14_reserved	334	61	2566	4539	4184	355	24.819	892	799	76	1303	6197	867.528
128_nodes	7.5k_users_users	10_priority	16_reserved	NR-first	63	10_priority-16_reserved	370	54	2598	4478	4152	326	27.6525	921	814	79	1374	6126	926.322
128_nodes	7.5k_users_users	10_priority	18_reserved	NR-first	64	10_priority-18_reserved	391	50	2466	4593	4284	309	26.598	911	812	79	1240	6260	875.449
128_nodes	7.5k_users_users	10_priority	20_reserved	NR-first	65	10_priority-20_reserved	401	54	2372	4673	4378	295	28.296	927	815	78	1185	6315	862.984
128_nodes	7.5k_users_users	12_priority	0_reserved	NR-first	66	12_priority-0_reserved	0	129	3234	4137	3366	771	25.362	914	793	80	1793	5707	999.384
128_nodes	7.5k_users_users	12_priority	2_reserved	NR-first	67	12_priority-2_reserved	62	127	3132	4179	3468	711	26.4495	939	818	81	1874	5626	961.239
128_nodes	7.5k_users_users	12_priority	4_reserved	NR-first	68	12_priority-4_reserved	91	126	3012	4271	3588	683	26.1705	937	819	82	1791	5709	911.405
128_nodes	7.5k_users_users	12_priority	6_reserved	NR-first	69	12_priority-4_reserved	161	124	2951	4264	3649	615	26.4015	937	822	82	1756	5744	941.708
128_nodes	7.5k_users_users	12_priority	8_reserved	NR-first	70	12_priority-8_reserved	190	109	2885	4316	3715	601	24.849	916	810	79	1677	5823	911.868
128_nodes	7.5k_users_users	12_priority	10_reserved	NR-first	71	12_priority-10_reserved	253	108	2751	4388	3849	539	24.6915	901	802	77	1615	5885	902.34
128_nodes	7.5k_users_users	12_priority	12_reserved	NR-first	72	12_priority-12_reserved	283	101	2718	4398	3882	516	25.3605	904	804	78	1651	5849	916.479
128_nodes	7.5k_users_users	12_priority	14_reserved	NR-first	73	12_priority-14_reserved	334	83	2643	4440	3957	483	25.809	909	805	77	1504	5996	885.512
128_nodes	7.5k_users_users	12_priority	16_reserved	NR-first	74	12_priority-16_reserved	373	89	2533	4505	4067	438	27.2595	916	811	79	1499	6001	898.161
128_nodes	7.5k_users_users	12_priority	18_reserved	NR-first	75	12_priority-18_reserved	417	77	2421	4585	4179	406	26.943	913	812	79	1438	6062	879.983
128_nodes	7.5k_users_users	12_priority	20_reserved	NR-first	76	12_priority-20_reserved	443	52	2368	4637	4232	405	28.038	918	809	79	1333	6167	850.84
128_nodes	7.5k_users_users	14_priority	0_reserved	NR-first	77	14_priority-0_reserved	0	157	3228	4115	3222	893	26.688	929	797	78	2023	5477	1010.38
128_nodes	7.5k_users_users	14_priority	2_reserved	NR-first	78	14_priority-2_reserved	65	152	3118	4165	3332	833	27.021	944	816	83	2002	5498	957.392
128_nodes	7.5k_users_users	14_priority	4_reserved	NR-first	79	14_priority-4_reserved	113	133	3096	4158	3354	804	26.3115	931	810	79	1937	5563	967.958
128_nodes	7.5k_users_users	14_priority	6_reserved	NR-first	80	14_priority-4_reserved	172	124	2902	4302	3548	754	23.31	893	794	77	1812	5688	906.038
128_nodes	7.5k_users_users	14_priority	8_reserved	NR-first	81	14_priority-8_reserved	204	115	2872	4309	3578	731	24.711	908	802	79	1808	5692	918.81
128_nodes	7.5k_users_users	14_priority	10_reserved	NR-first	82	14_priority-10_reserved	241	127	2818	4314	3632	682	24.861	900	796	76	1858	5642	934.516
128_nodes	7.5k_users_users	14_priority	12_reserved	NR-first	83	14_priority-12_reserved	301	108	2733	4358	3717	641	24.7215	906	805	77	1712	5788	928.053
128_nodes	7.5k_users_users	14_priority	14_reserved	NR-first	84	14_priority-14_reserved	355	107	2607	4431	3843	588	25.629	901	802	76	1710	5790	903.39
128_nodes	7.5k_users_users	14_priority	16_reserved	NR-first	85	14_priority-16_reserved	383	95	2555	4467	3895	572	26.9085	918	813	78	1677	5823	885.429
128_nodes	7.5k_users_users	14_priority	18_reserved	NR-first	86	14_priority-18_reserved	430	93	2410	4567	4040	527	26.22	911	811	78	1604	5896	863.451
128_nodes	7.5k_users_users	14_priority	20_reserved	NR-first	87	14_priority-20_reserved	487	86	2427	4500	4023	477	27.9135	921	816	78	1599	5901	913.777
128_nodes	7.5k_users_users	16_priority	0_reserved	NR-first	88	16_priority-0_reserved	0	173	3291	4036	3009	1027	26.862	935	805	81	2179	5321	1032.41
128_nodes	7.5k_users_users	16_priority	2_reserved	NR-first	89	16_priority-2_reserved	64	169	3146	4121	3154	967	25.7535	917	796	80	2153	5347	985.97
128_nodes	7.5k_users_users	16_priority	4_reserved	NR-first	90	16_priority-4_reserved	105	171	3055	4169	3245	924	25.965	922	803	81	2082	5418	972.399
128_nodes	7.5k_users_users	16_priority	6_reserved	NR-first	91	16_priority-4_reserved	189	162	2928	4221	3372	849	26.5455	931	814	81	2004	5496	955.55
128_nodes	7.5k_users_users	16_priority	8_reserved	NR-first	92	16_priority-8_reserved	205	147	2863	4285	3437	848	25.26	909	802	78	2038	5462	915.721
128_nodes	7.5k_users_users	16_priority	10_reserved	NR-first	93	16_priority-10_reserved	271	134	2795	4300	3505	795	24.828	898	798	76	1915	5585	936.257
128_nodes	7.5k_users_users	16_priority	12_reserved	NR-first	94	16_priority-12_reserved	307	133	2778	4282	3522	760	25.3665	910	807	77	1912	5588	945.614
128_nodes	7.5k_users_users	16_priority	14_reserved	NR-first	95	16_priority-14_reserved	376	124	2654	4346	3646	700	26.535	909	805	78	1910	5590	937.156
128_nodes	7.5k_users_users	16_priority	16_reserved	NR-first	96	16_priority-16_reserved	391	124	2570	4415	3730	685	26.067	901	802	75	1869	5631	914.65
128_nodes	7.5k_users_users	16_priority	18_reserved	NR-first	97	16_priority-18_reserved	455	110	2424	4511	3876	635	25.689	902	808	76	1784	5716	889.483
128_nodes	7.5k_users_users	16_priority	20_reserved	NR-first	98	16_priority-20_reserved	488	91	2388	4533	3912	621	26.358	905	808	77	1765	5735	881.13
128_nodes	7.5k_users_users	18_priority	0_reserved	NR-first	99	18_priority-0_reserved	0	203	3240	4057	2910	1147	27.012	927	795	80	2338	5162	1015.26
128_nodes	7.5k_users_users	18_priority	2_reserved	NR-first	100	18_priority-2_reserved	69	199	3174	4058	2976	1082	26.742	934	813	82	2334	5166	998.614
128_nodes	7.5k_users_users	18_priority	4_reserved	NR-first	101	18_priority-4_reserved	108	185	3040	4167	3110	1057	25.2885	912	796	79	2281	5219	952.622
128_nodes	7.5k_users_users	18_priority	6_reserved	NR-first	102	18_priority-4_reserved	178	171	2949	4202	3201	1001	24.822	910	802	79	2180	5320	951.662
128_nodes	7.5k_users_users	18_priority	8_reserved	NR-first	103	18_priority-8_reserved	214	181	2866	4239	3284	955	23.7225	885	791	76	2154	5346	923.093
128_nodes	7.5k_users_users	18_priority	10_reserved	NR-first	104	18_priority-10_reserved	268	158	2753	4321	3397	924	26.1405	914	804	79	2090	5410	910.673
128_nodes	7.5k_users_users	18_priority	12_reserved	NR-first	105	18_priority-12_reserved	318	160	2755	4267	3395	872	26.4285	923	812	79	2151	5349	939.294
128_nodes	7.5k_users_users	18_priority	14_reserved	NR-first	106	18_priority-14_reserved	379	135	2639	4347	3511	836	24.912	889	793	75	2060	5440	920.193
128_nodes	7.5k_users_users	18_priority	16_reserved	NR-first	107	18_priority-16_reserved	425	141	2519	4415	3631	784	25.6215	898	802	75	1996	5504	893.936
128_nodes	7.5k_users_users	18_priority	18_reserved	NR-first	108	18_priority-18_reserved	468	110	2480	4442	3670	772	26.046	901	802	77	1936	5564	896.091
128_nodes	7.5k_users_users	18_priority	20_reserved	NR-first	109	18_priority-20_reserved	514	103	2413	4470	3737	733	27.4935	911	803	76	1876	5624	889.261
128_nodes	7.5k_users_users	20_priority	0_reserved	NR-first	110	20_priority-0_reserved	0	256	3106	4138	2894	1244	28.605	944	799	82	2524	4976	956.988
128_nodes	7.5k_users_users	20_priority	2_reserved	NR-first	111	20_priority-2_reserved	71	233	3125	4071	2875	1196	26.043	919	798	80	2409	5091	996.756
128_nodes	7.5k_users_users	20_priority	4_reserved	NR-first	112	20_priority-4_reserved	113	218	2984	4185	3016	1169	26.1465	920	800	81	2360	5140	942.285
128_nodes	7.5k_users_users	20_priority	6_reserved	NR-first	113	20_priority-4_reserved	186	218	2887	4209	3113	1096	26.3895	921	807	78	2420	5080	956.856
128_nodes	7.5k_users_users	20_priority	8_reserved	NR-first	114	20_priority-8_reserved	215	208	2792	4285	3208	1077	24.897	904	795	77	2350	5150	900.421
128_nodes	7.5k_users_users	20_priority	10_reserved	NR-first	115	20_priority-10_reserved	249	192	2731	4328	3269	1059	25.629	908	795	79	2322	5178	887.492
128_nodes	7.5k_users_users	20_priority	12_reserved	NR-first	116	20_priority-12_reserved	311	174	2698	4317	3302	1015	25.6635	911	802	80	2190	5310	880.334
128_nodes	7.5k_users_users	20_priority	14_reserved	NR-first	117	20_priority-14_reserved	396	176	2598	4330	3402	928	26.8155	911	808	77	2201	5299	907.387
128_nodes	7.5k_users_users	20_priority	16_reserved	NR-first	118	20_priority-16_reserved	414	157	2625	4304	3375	929	25.5735	895	801	76	2177	5323	920.695
128_nodes	7.5k_users_users	20_priority	18_reserved	NR-first	119	20_priority-18_reserved	477	144	2461	4418	3539	879	26.6625	903	801	76	2087	5413	883.149
128_nodes	7.5k_users_users	20_priority	20_reserved	NR-first	120	20_priority-20_reserved	540	131	2445	4384	3555	829	28.629	916	808	80	2098	5402	926.482
128_nodes	7.5k_users_users	22_priority	0_reserved	NR-first	121	22_priority-0_reserved	0	263	3125	4112	2725	1387	27.771	934	797	81	2603	4897	956.582
128_nodes	7.5k_users_users	22_priority	2_reserved	NR-first	122	22_priority-2_reserved	74	268	3045	4113	2805	1308	27.726	949	821	85	2661	4839	954.181
128_nodes	7.5k_users_users	22_priority	4_reserved	NR-first	123	22_priority-4_reserved	113	236	2963	4188	2887	1301	26.214	923	803	80	2570	4930	920.052
128_nodes	7.5k_users_users	22_priority	6_reserved	NR-first	124	22_priority-4_reserved	178	224	2855	4243	2995	1248	25.3185	905	793	78	2477	5023	909.491
128_nodes	7.5k_users_users	22_priority	8_reserved	NR-first	125	22_priority-8_reserved	230	221	2817	4232	3033	1199	25.7655	916	802	79	2496	5004	908.17
128_nodes	7.5k_users_users	22_priority	10_reserved	NR-first	126	22_priority-10_reserved	276	205	2696	4323	3154	1169	26.5545	920	805	80	2379	5121	861.994
128_nodes	7.5k_users_users	22_priority	12_reserved	NR-first	127	22_priority-12_reserved	332	208	2687	4273	3163	1110	27.9	934	814	82	2409	5091	898.98
128_nodes	7.5k_users_users	22_priority	14_reserved	NR-first	128	22_priority-14_reserved	396	196	2569	4339	3281	1058	29.6595	946	819	81	2340	5160	881.408
128_nodes	7.5k_users_users	22_priority	16_reserved	NR-first	129	22_priority-16_reserved	417	192	2543	4348	3307	1041	27.9495	927	816	80	2394	5106	888.023
128_nodes	7.5k_users_users	22_priority	18_reserved	NR-first	130	22_priority-18_reserved	488	175	2495	4342	3355	987	27.2115	908	802	79	2273	5227	913.399
128_nodes	7.5k_users_users	22_priority	20_reserved	NR-first	131	22_priority-20_reserved	551	155	2374	4420	3476	944	28.7055	917	808	79	2250	5250	889.889
128_nodes	7.5k_users_users	24_priority	0_reserved	NR-first	132	24_priority-0_reserved	0	305	3136	4059	2564	1495	28.56	936	795	82	2822	4678	970.65
128_nodes	7.5k_users_users	24_priority	2_reserved	NR-first	133	24_priority-2_reserved	61	271	3093	4075	2607	1468	27.912	934	795	82	2691	4809	965.323
128_nodes	7.5k_users_users	24_priority	4_reserved	NR-first	134	24_priority-4_reserved	112	287	2911	4190	2789	1401	26.544	925	804	79	2693	4807	902.929
128_nodes	7.5k_users_users	24_priority	6_reserved	NR-first	135	24_priority-4_reserved	193	270	2881	4156	2819	1337	28.272	942	808	81	2694	4806	946.376
128_nodes	7.5k_users_users	24_priority	8_reserved	NR-first	136	24_priority-8_reserved	188	271	2875	4166	2825	1341	28.1955	936	804	81	2629	4871	919.368
128_nodes	7.5k_users_users	24_priority	10_reserved	NR-first	137	24_priority-10_reserved	259	239	2661	4341	3039	1302	24.6915	896	792	77	2558	4942	839.181
128_nodes	7.5k_users_users	24_priority	12_reserved	NR-first	138	24_priority-12_reserved	314	210	2650	4326	3050	1276	25.7415	903	794	77	2513	4987	853.969
128_nodes	7.5k_users_users	24_priority	14_reserved	NR-first	139	24_priority-14_reserved	383	207	2568	4342	3132	1210	25.1865	890	788	75	2485	5015	869.396
128_nodes	7.5k_users_users	24_priority	16_reserved	NR-first	140	24_priority-16_reserved	434	192	2514	4360	3186	1174	26.3445	902	796	78	2406	5094	847.203
128_nodes	7.5k_users_users	24_priority	18_reserved	NR-first	141	24_priority-18_reserved	489	186	2432	4393	3268	1125	26.1015	886	788	76	2414	5086	862.34
128_nodes	7.5k_users_users	24_priority	20_reserved	NR-first	142	24_priority-20_reserved	534	185	2391	4390	3309	1081	28.056	911	802	76	2398	5102	878.557
128_nodes	7.5k_users_users	26_priority	0_reserved	NR-first	143	26_priority-0_reserved	0	320	3075	4105	2475	1630	29.415	941	789	82	2920	4580	949.295
128_nodes	7.5k_users_users	26_priority	2_reserved	NR-first	144	26_priority-2_reserved	76	322	3026	4076	2524	1552	29.148	944	798	81	2902	4598	959.881
128_nodes	7.5k_users_users	26_priority	4_reserved	NR-first	145	26_priority-4_reserved	115	309	3000	4076	2550	1526	26.709	932	806	80	2839	4661	956.204
128_nodes	7.5k_users_users	26_priority	6_reserved	NR-first	146	26_priority-4_reserved	171	285	2759	4285	2791	1494	25.9305	910	792	77	2758	4742	856.36
128_nodes	7.5k_users_users	26_priority	8_reserved	NR-first	147	26_priority-8_reserved	196	283	2793	4228	2757	1471	26.8365	925	805	80	2785	4715	889.533
128_nodes	7.5k_users_users	26_priority	10_reserved	NR-first	148	26_priority-10_reserved	300	282	2624	4294	2926	1368	28.845	940	807	82	2775	4725	872.679
128_nodes	7.5k_users_users	26_priority	12_reserved	NR-first	149	26_priority-12_reserved	310	247	2666	4277	2884	1393	26.9445	915	801	79	2721	4779	868.825
128_nodes	7.5k_users_users	26_priority	14_reserved	NR-first	150	26_priority-14_reserved	399	240	2501	4360	3049	1311	27.2655	918	799	79	2657	4843	840.146
128_nodes	7.5k_users_users	26_priority	16_reserved	NR-first	151	26_priority-16_reserved	435	231	2454	4380	3096	1284	26.7135	901	797	78	2587	4913	842.716
128_nodes	7.5k_users_users	26_priority	18_reserved	NR-first	152	26_priority-18_reserved	494	218	2370	4418	3180	1238	27.609	903	791	77	2585	4915	839.086
128_nodes	7.5k_users_users	26_priority	20_reserved	NR-first	153	26_priority-20_reserved	550	215	2345	4390	3205	1185	29.886	923	805	79	2562	4938	880.116
128_nodes	7.5k_users_users	28_priority	0_reserved	NR-first	154	28_priority-0_reserved	0	348	3141	4011	2259	1752	28.503	939	799	82	3073	4427	976.588
128_nodes	7.5k_users_users	28_priority	2_reserved	NR-first	155	28_priority-2_reserved	62	353	3021	4064	2379	1685	29.955	954	806	88	3060	4440	939.611
128_nodes	7.5k_users_users	28_priority	4_reserved	NR-first	156	28_priority-4_reserved	127	351	2885	4137	2515	1622	28.5015	948	813	83	3002	4498	910.914
128_nodes	7.5k_users_users	28_priority	6_reserved	NR-first	157	28_priority-4_reserved	172	304	2768	4256	2632	1624	28.0965	930	796	80	2906	4594	853.825
128_nodes	7.5k_users_users	28_priority	8_reserved	NR-first	158	28_priority-8_reserved	206	306	2787	4201	2613	1588	25.9065	901	788	75	2923	4577	895.383
128_nodes	7.5k_users_users	28_priority	10_reserved	NR-first	159	28_priority-10_reserved	276	318	2713	4193	2687	1506	28.998	951	819	85	2890	4610	886.829
128_nodes	7.5k_users_users	28_priority	12_reserved	NR-first	160	28_priority-12_reserved	333	261	2648	4258	2752	1506	26.352	900	783	77	2822	4678	891.132
128_nodes	7.5k_users_users	28_priority	14_reserved	NR-first	161	28_priority-14_reserved	397	267	2484	4352	2916	1436	28.2675	928	810	81	2800	4700	832.318
128_nodes	7.5k_users_users	28_priority	16_reserved	NR-first	162	28_priority-16_reserved	463	232	2396	4409	3004	1405	25.5615	881	779	76	2718	4782	830.47
128_nodes	7.5k_users_users	28_priority	18_reserved	NR-first	163	28_priority-18_reserved	541	227	2403	4329	2997	1332	28.854	926	810	81	2738	4762	881.871
128_nodes	7.5k_users_users	28_priority	20_reserved	NR-first	164	28_priority-20_reserved	577	228	2322	4373	3078	1295	28.6815	911	802	78	2727	4773	870.461
128_nodes	7.5k_users_users	30_priority	0_reserved	NR-first	165	30_priority-0_reserved	0	400	3018	4082	2232	1850	28.953	927	784	80	3218	4282	932.886
128_nodes	7.5k_users_users	30_priority	2_reserved	NR-first	166	30_priority-2_reserved	57	412	2995	4036	2255	1781	29.6775	954	809	87	3185	4315	953.559
128_nodes	7.5k_users_users	30_priority	4_reserved	NR-first	167	30_priority-4_reserved	100	369	2891	4140	2359	1781	27.21	919	790	79	3140	4360	893.342
128_nodes	7.5k_users_users	30_priority	6_reserved	NR-first	168	30_priority-4_reserved	172	349	2721	4258	2529	1729	27.8235	931	802	81	3077	4423	839.752
128_nodes	7.5k_users_users	30_priority	8_reserved	NR-first	169	30_priority-8_reserved	191	358	2744	4207	2506	1701	28.563	938	807	80	3119	4381	853.026
128_nodes	7.5k_users_users	30_priority	10_reserved	NR-first	170	30_priority-10_reserved	293	330	2590	4287	2660	1627	28.404	944	816	84	3036	4464	833.572
128_nodes	7.5k_users_users	30_priority	12_reserved	NR-first	171	30_priority-12_reserved	346	300	2587	4267	2663	1604	26.979	907	792	78	2988	4512	890.496
128_nodes	7.5k_users_users	30_priority	14_reserved	NR-first	172	30_priority-14_reserved	417	299	2510	4274	2740	1534	28.7895	937	814	81	2964	4536	851.937
128_nodes	7.5k_users_users	30_priority	16_reserved	NR-first	173	30_priority-16_reserved	415	286	2498	4301	2752	1549	28.341	932	806	79	2974	4526	847.847
128_nodes	7.5k_users_users	30_priority	18_reserved	NR-first	174	30_priority-18_reserved	516	268	2332	4384	2918	1466	27.9645	906	796	77	2898	4602	821.029
128_nodes	7.5k_users_users	30_priority	20_reserved	NR-first	175	30_priority-20_reserved	602	262	2253	4383	2997	1386	29.6925	919	805	78	2863	4637	854.87
128_nodes	7.5k_users_users	32_priority	0_reserved	NR-first	176	32_priority-0_reserved	0	421	3054	4025	2046	1979	30.912	943	785	82	3387	4113	964.552
128_nodes	7.5k_users_users	32_priority	2_reserved	NR-first	177	32_priority-2_reserved	64	449	2903	4084	2197	1887	29.0505	944	806	83	3317	4183	915.738
128_nodes	7.5k_users_users	32_priority	4_reserved	NR-first	178	32_priority-4_reserved	112	364	2985	4039	2115	1924	27.6195	919	786	80	3259	4241	936.16
128_nodes	7.5k_users_users	32_priority	6_reserved	NR-first	179	32_priority-4_reserved	154	375	2834	4137	2266	1871	28.0305	923	793	81	3248	4252	884.976
128_nodes	7.5k_users_users	32_priority	8_reserved	NR-first	180	32_priority-8_reserved	229	395	2703	4173	2397	1776	29.823	955	818	88	3266	4234	867.458
128_nodes	7.5k_users_users	32_priority	10_reserved	NR-first	181	32_priority-10_reserved	249	372	2630	4249	2470	1779	28.425	930	805	81	3182	4318	842.176
128_nodes	7.5k_users_users	32_priority	12_reserved	NR-first	182	32_priority-12_reserved	331	335	2625	4209	2475	1734	27.909	926	803	81	3114	4386	876.236
128_nodes	7.5k_users_users	32_priority	14_reserved	NR-first	183	32_priority-14_reserved	398	333	2451	4318	2649	1669	26.7195	906	798	79	3153	4347	831.536
128_nodes	7.5k_users_users	32_priority	16_reserved	NR-first	184	32_priority-16_reserved	457	304	2337	4402	2763	1639	27.6105	898	783	76	3077	4423	810.088
128_nodes	7.5k_users_users	32_priority	18_reserved	NR-first	185	32_priority-18_reserved	479	286	2336	4399	2764	1635	29.3265	925	803	80	3041	4459	791.88
128_nodes	7.5k_users_users	32_priority	20_reserved	NR-first	186	32_priority-20_reserved	568	286	2223	4423	2877	1546	28.6725	914	802	78	2998	4502	813.001
128_nodes	7.5k_users_users	34_priority	0_reserved	NR-first	187	34_priority-0_reserved	0	478	2961	4061	1989	2072	30.357	944	793	82	3549	3951	930.315
128_nodes	7.5k_users_users	34_priority	2_reserved	NR-first	188	34_priority-2_reserved	63	448	2912	4077	2038	2039	29.2275	923	782	79	3506	3994	919.815
128_nodes	7.5k_users_users	34_priority	4_reserved	NR-first	189	34_priority-4_reserved	112	448	2804	4136	2146	1990	28.083	933	800	81	3404	4096	876.716
128_nodes	7.5k_users_users	34_priority	6_reserved	NR-first	190	34_priority-4_reserved	173	402	2772	4153	2178	1975	26.2305	901	779	77	3371	4129	875.401
128_nodes	7.5k_users_users	34_priority	8_reserved	NR-first	191	34_priority-8_reserved	195	395	2725	4185	2225	1960	28.725	937	803	82	3370	4130	854.698
128_nodes	7.5k_users_users	34_priority	10_reserved	NR-first	192	34_priority-10_reserved	292	379	2663	4166	2287	1879	29.325	945	809	83	3344	4156	871.509
128_nodes	7.5k_users_users	34_priority	12_reserved	NR-first	193	34_priority-12_reserved	327	395	2565	4213	2385	1828	29.2185	935	810	82	3342	4158	860.911
128_nodes	7.5k_users_users	34_priority	14_reserved	NR-first	194	34_priority-14_reserved	401	370	2453	4276	2497	1779	29.103	921	801	80	3301	4199	845.019
128_nodes	7.5k_users_users	34_priority	16_reserved	NR-first	195	34_priority-16_reserved	438	339	2452	4271	2498	1773	28.794	926	805	81	3225	4275	845.931
128_nodes	7.5k_users_users	34_priority	18_reserved	NR-first	196	34_priority-18_reserved	517	314	2263	4406	2687	1719	29.058	917	801	80	3195	4305	759.788
128_nodes	7.5k_users_users	34_priority	20_reserved	NR-first	197	34_priority-20_reserved	564	311	2213	4412	2737	1675	28.758	918	805	80	3158	4342	801.007
128_nodes	7.5k_users_users	36_priority	0_reserved	NR-first	198	36_priority-0_reserved	0	477	2902	4121	1898	2223	30.123	937	788	82	3618	3882	936.276
128_nodes	7.5k_users_users	36_priority	2_reserved	NR-first	199	36_priority-2_reserved	71	487	2856	4086	1944	2142	30.4395	946	797	82	3575	3925	912.164
128_nodes	7.5k_users_users	36_priority	4_reserved	NR-first	200	36_priority-4_reserved	93	484	2827	4096	1973	2123	28.662	932	792	82	3575	3925	876.699
128_nodes	7.5k_users_users	36_priority	6_reserved	NR-first	201	36_priority-4_reserved	179	477	2712	4132	2088	2044	30.7755	955	813	88	3607	3893	876.817
128_nodes	7.5k_users_users	36_priority	8_reserved	NR-first	202	36_priority-8_reserved	212	475	2675	4138	2125	2013	30.5745	970	828	92	3572	3928	855.91
128_nodes	7.5k_users_users	36_priority	10_reserved	NR-first	203	36_priority-10_reserved	297	410	2609	4184	2191	1993	29.2935	932	802	82	3499	4001	859.946
128_nodes	7.5k_users_users	36_priority	12_reserved	NR-first	204	36_priority-12_reserved	330	424	2541	4205	2259	1946	27.303	918	800	79	3461	4039	870.168
128_nodes	7.5k_users_users	36_priority	14_reserved	NR-first	205	36_priority-14_reserved	428	391	2362	4319	2438	1881	27.8295	910	795	79	3379	4121	814.221
128_nodes	7.5k_users_users	36_priority	16_reserved	NR-first	206	36_priority-16_reserved	449	382	2358	4311	2442	1869	28.623	914	796	80	3393	4107	817.112
128_nodes	7.5k_users_users	36_priority	18_reserved	NR-first	207	36_priority-18_reserved	542	355	2194	4409	2606	1803	26.547	895	794	77	3376	4124	779.692
128_nodes	7.5k_users_users	36_priority	20_reserved	NR-first	208	36_priority-20_reserved	603	350	2208	4339	2592	1747	30.8385	942	819	80	3301	4199	827.214
128_nodes	7.5k_users_users	38_priority	0_reserved	NR-first	209	38_priority-0_reserved	0	536	2836	4128	1814	2314	28.908	926	784	81	3716	3784	882.2
128_nodes	7.5k_users_users	38_priority	2_reserved	NR-first	210	38_priority-2_reserved	67	540	2784	4109	1866	2243	30.012	947	799	81	3723	3777	875.135
128_nodes	7.5k_users_users	38_priority	4_reserved	NR-first	211	38_priority-4_reserved	88	498	2789	4125	1861	2264	29.7045	938	787	80	3696	3804	880.943
128_nodes	7.5k_users_users	38_priority	6_reserved	NR-first	212	38_priority-4_reserved	191	484	2660	4165	1990	2175	29.415	943	802	81	3637	3863	856.049
128_nodes	7.5k_users_users	38_priority	8_reserved	NR-first	213	38_priority-8_reserved	229	466	2638	4167	2012	2155	29.361	938	801	81	3653	3847	851.202
128_nodes	7.5k_users_users	38_priority	10_reserved	NR-first	214	38_priority-10_reserved	304	465	2580	4151	2070	2081	29.5575	955	823	88	3607	3893	870.489
128_nodes	7.5k_users_users	38_priority	12_reserved	NR-first	215	38_priority-12_reserved	341	436	2501	4222	2149	2073	28.728	939	811	80	3569	3931	820.009
128_nodes	7.5k_users_users	38_priority	14_reserved	NR-first	216	38_priority-14_reserved	416	418	2455	4211	2195	2016	28.602	944	821	83	3583	3917	822.807
128_nodes	7.5k_users_users	38_priority	16_reserved	NR-first	217	38_priority-16_reserved	444	420	2296	4340	2354	1986	29.0595	926	807	80	3562	3938	774.613
128_nodes	7.5k_users_users	38_priority	18_reserved	NR-first	218	38_priority-18_reserved	518	395	2277	4310	2373	1937	29.256	926	804	80	3509	3991	831.002
128_nodes	7.5k_users_users	38_priority	20_reserved	NR-first	219	38_priority-20_reserved	580	377	2196	4347	2454	1893	31.4595	933	805	81	3493	4007	807.126
128_nodes	7.5k_users_users	40_priority	0_reserved	NR-first	220	40_priority-0_reserved	0	568	2770	4162	1730	2432	31.041	946	786	84	3899	3601	883.343
128_nodes	7.5k_users_users	40_priority	2_reserved	NR-first	221	40_priority-2_reserved	52	570	2698	4180	1802	2378	29.3745	926	782	81	3861	3639	836.686
128_nodes	7.5k_users_users	40_priority	4_reserved	NR-first	222	40_priority-4_reserved	106	509	2709	4176	1791	2385	29.4285	929	785	81	3828	3672	853.838
128_nodes	7.5k_users_users	40_priority	6_reserved	NR-first	223	40_priority-4_reserved	164	530	2659	4147	1841	2306	29.625	944	803	82	3862	3638	826.307
128_nodes	7.5k_users_users	40_priority	8_reserved	NR-first	224	40_priority-8_reserved	200	510	2622	4168	1878	2290	30.417	950	805	86	3841	3659	816.737
128_nodes	7.5k_users_users	40_priority	10_reserved	NR-first	225	40_priority-10_reserved	310	476	2484	4230	2016	2214	29.1735	944	811	82	3713	3787	802.473
128_nodes	7.5k_users_users	40_priority	12_reserved	NR-first	226	40_priority-12_reserved	337	467	2529	4167	1971	2196	28.7475	941	811	81	3732	3768	848.856
128_nodes	7.5k_users_users	40_priority	14_reserved	NR-first	227	40_priority-14_reserved	441	456	2371	4232	2129	2103	27.738	915	797	80	3703	3797	844.906
128_nodes	7.5k_users_users	40_priority	16_reserved	NR-first	228	40_priority-16_reserved	468	424	2286	4322	2214	2108	28.6755	917	799	80	3680	3820	792.575
128_nodes	7.5k_users_users	40_priority	18_reserved	NR-first	229	40_priority-18_reserved	525	409	2230	4336	2270	2066	30.4245	937	810	81	3667	3833	786.385
128_nodes	7.5k_users_users	40_priority	20_reserved	NR-first	230	40_priority-20_reserved	616	374	2097	4413	2403	2010	28.65	904	795	79	3576	3924	787.674
128_nodes	7.5k_users_users	0_priority	0_reserved	R-first	0	0_priority-0_reserved	0	0	3364	4136	4136	0	23.271	914	811	79	860	6640	1049.41
128_nodes	7.5k_users_users	0_priority	2_reserved	R-first	1	0_priority-2_reserved	0	0	3140	4360	4360	0	22.851	905	806	79	860	6640	944.755
128_nodes	7.5k_users_users	0_priority	4_reserved	R-first	2	0_priority-4_reserved	0	0	3041	4459	4459	0	22.107	897	801	77	718	6782	894.659
128_nodes	7.5k_users_users	0_priority	6_reserved	R-first	3	0_priority-4_reserved	0	0	2957	4543	4543	0	20.928	880	790	75	740	6760	852.66
128_nodes	7.5k_users_users	0_priority	8_reserved	R-first	4	0_priority-8_reserved	0	0	2850	4650	4650	0	20.082	867	784	72	704	6796	808.188
128_nodes	7.5k_users_users	0_priority	10_reserved	R-first	5	0_priority-10_reserved	0	0	2744	4756	4756	0	20.505	874	791	75	687	6813	757.693
128_nodes	7.5k_users_users	0_priority	12_reserved	R-first	6	0_priority-12_reserved	0	0	2631	4869	4869	0	19.356	856	778	71	585	6915	708.57
128_nodes	7.5k_users_users	0_priority	14_reserved	R-first	7	0_priority-14_reserved	0	0	2697	4803	4803	0	18.105	844	775	71	521	6979	717.425
128_nodes	7.5k_users_users	0_priority	16_reserved	R-first	8	0_priority-16_reserved	0	0	2474	5026	5026	0	17.907	838	768	71	438	7062	621.547
128_nodes	7.5k_users_users	0_priority	18_reserved	R-first	9	0_priority-18_reserved	0	0	2375	5125	5125	0	16.017	812	758	69	326	7174	564.689
128_nodes	7.5k_users_users	0_priority	20_reserved	R-first	10	0_priority-20_reserved	0	0	2349	5151	5151	0	16.71	822	766	70	400	7100	561.086
128_nodes	7.5k_users_users	2_priority	0_reserved	R-first	11	2_priority-0_reserved	0	18	3297	4185	4053	132	23.763	915	813	80	1147	6353	1024.11
128_nodes	7.5k_users_users	2_priority	2_reserved	R-first	12	2_priority-2_reserved	46	1	3203	4250	4147	103	24.3015	921	811	81	1045	6455	997.092
128_nodes	7.5k_users_users	2_priority	4_reserved	R-first	13	2_priority-4_reserved	73	1	3094	4332	4256	76	24.4305	918	811	80	1074	6426	963.261
128_nodes	7.5k_users_users	2_priority	6_reserved	R-first	14	2_priority-4_reserved	97	0	2991	4412	4359	53	23.6055	897	800	77	967	6533	910.351
128_nodes	7.5k_users_users	2_priority	8_reserved	R-first	15	2_priority-8_reserved	104	0	2864	4532	4486	46	24.231	907	804	77	866	6634	868.795
128_nodes	7.5k_users_users	2_priority	10_reserved	R-first	16	2_priority-10_reserved	107	0	2755	4638	4595	43	22.5795	882	793	74	775	6725	814.889
128_nodes	7.5k_users_users	2_priority	12_reserved	R-first	17	2_priority-12_reserved	110	0	2698	4692	4652	40	22.5885	884	793	75	794	6706	822.892
128_nodes	7.5k_users_users	2_priority	14_reserved	R-first	18	2_priority-14_reserved	119	0	2596	4785	4754	31	22.518	886	795	75	683	6817	788.45
128_nodes	7.5k_users_users	2_priority	16_reserved	R-first	19	2_priority-16_reserved	124	0	2507	4869	4843	26	21.7155	873	789	75	564	6936	760.973
128_nodes	7.5k_users_users	2_priority	18_reserved	R-first	20	2_priority-18_reserved	127	0	2397	4976	4953	23	20.976	858	778	70	573	6927	728.122
128_nodes	7.5k_users_users	2_priority	20_reserved	R-first	21	2_priority-20_reserved	128	0	2370	5002	4980	22	19.9515	848	778	71	561	6939	723.683
128_nodes	7.5k_users_users	4_priority	0_reserved	R-first	22	4_priority-0_reserved	0	31	3258	4211	3942	269	23.853	914	809	79	1225	6275	998.309
128_nodes	7.5k_users_users	4_priority	2_reserved	R-first	23	4_priority-2_reserved	64	19	3195	4222	4005	217	23.4015	906	804	79	1179	6321	1005.37
128_nodes	7.5k_users_users	4_priority	4_reserved	R-first	24	4_priority-4_reserved	99	2	3134	4265	4066	199	23.475	903	804	79	1193	6307	979.159
128_nodes	7.5k_users_users	4_priority	6_reserved	R-first	25	4_priority-4_reserved	142	1	3027	4330	4173	157	24.2085	916	812	80	1090	6410	945.798
128_nodes	7.5k_users_users	4_priority	8_reserved	R-first	26	4_priority-8_reserved	167	0	2935	4398	4265	133	23.787	899	800	77	1084	6416	917.835
128_nodes	7.5k_users_users	4_priority	10_reserved	R-first	27	4_priority-10_reserved	198	0	2799	4503	4401	102	25.206	911	809	78	1000	6500	891.19
128_nodes	7.5k_users_users	4_priority	12_reserved	R-first	28	4_priority-12_reserved	207	0	2703	4590	4497	93	25.4955	909	806	78	947	6553	854.273
128_nodes	7.5k_users_users	4_priority	14_reserved	R-first	29	4_priority-14_reserved	210	0	2597	4693	4603	90	24.579	895	799	75	802	6698	815.785
128_nodes	7.5k_users_users	4_priority	16_reserved	R-first	30	4_priority-16_reserved	215	1	2481	4803	4719	84	23.9085	888	797	75	724	6776	784.912
128_nodes	7.5k_users_users	4_priority	18_reserved	R-first	31	4_priority-18_reserved	236	0	2440	4824	4760	64	23.5395	886	800	75	691	6809	812.633
128_nodes	7.5k_users_users	4_priority	20_reserved	R-first	32	4_priority-20_reserved	242	0	2334	4924	4866	58	22.6785	873	790	74	645	6855	800.436
128_nodes	7.5k_users_users	6_priority	0_reserved	R-first	33	6_priority-0_reserved	0	62	3270	4168	3780	388	24.564	919	805	78	1347	6153	994.428
128_nodes	7.5k_users_users	6_priority	2_reserved	R-first	34	6_priority-2_reserved	68	23	3174	4235	3876	359	25.155	932	822	82	1353	6147	965.148
128_nodes	7.5k_users_users	6_priority	4_reserved	R-first	35	6_priority-4_reserved	111	24	3144	4221	3906	315	23.8965	908	809	79	1367	6133	997.281
128_nodes	7.5k_users_users	6_priority	6_reserved	R-first	36	6_priority-4_reserved	163	4	3036	4297	4014	283	23.838	903	806	79	1298	6202	950.019
128_nodes	7.5k_users_users	6_priority	8_reserved	R-first	37	6_priority-8_reserved	190	3	2926	4381	4124	257	24.66	920	818	80	1239	6261	925.614
128_nodes	7.5k_users_users	6_priority	10_reserved	R-first	38	6_priority-10_reserved	233	0	2812	4455	4238	217	24.0795	911	815	77	1117	6383	893.077
128_nodes	7.5k_users_users	6_priority	12_reserved	R-first	39	6_priority-12_reserved	248	5	2750	4497	4300	197	25.7805	912	811	79	1147	6353	894.004
128_nodes	7.5k_users_users	6_priority	14_reserved	R-first	40	6_priority-14_reserved	283	1	2629	4587	4421	166	26.232	914	810	79	1015	6485	863.748
128_nodes	7.5k_users_users	6_priority	16_reserved	R-first	41	6_priority-16_reserved	300	0	2584	4616	4466	150	25.737	902	803	77	1027	6473	852.411
128_nodes	7.5k_users_users	6_priority	18_reserved	R-first	42	6_priority-18_reserved	313	1	2472	4714	4578	136	25.9665	904	809	78	884	6616	817.038
128_nodes	7.5k_users_users	6_priority	20_reserved	R-first	43	6_priority-20_reserved	327	0	2355	4818	4695	123	25.959	901	804	76	810	6690	803.613
128_nodes	7.5k_users_users	8_priority	0_reserved	R-first	44	8_priority-0_reserved	0	82	3284	4134	3616	518	26.685	942	810	80	1585	5915	1005.66
128_nodes	7.5k_users_users	8_priority	2_reserved	R-first	45	8_priority-2_reserved	59	47	3225	4169	3675	494	26.9145	948	823	84	1629	5871	992.82
128_nodes	7.5k_users_users	8_priority	4_reserved	R-first	46	8_priority-4_reserved	121	37	3188	4154	3712	442	26.9475	953	830	86	1598	5902	1006.36
128_nodes	7.5k_users_users	8_priority	6_reserved	R-first	47	8_priority-4_reserved	164	13	3055	4268	3845	423	24.366	909	807	79	1461	6039	953.058
128_nodes	7.5k_users_users	8_priority	8_reserved	R-first	48	8_priority-8_reserved	192	18	2947	4343	3953	390	22.956	892	800	76	1408	6092	930.323
128_nodes	7.5k_users_users	8_priority	10_reserved	R-first	49	8_priority-10_reserved	246	5	2819	4430	4081	349	25.4295	910	804	78	1316	6184	888.575
128_nodes	7.5k_users_users	8_priority	12_reserved	R-first	50	8_priority-12_reserved	286	3	2797	4414	4103	311	23.8095	890	800	77	1312	6188	909.633
128_nodes	7.5k_users_users	8_priority	14_reserved	R-first	51	8_priority-14_reserved	318	3	2735	4444	4165	279	25.371	906	807	77	1256	6244	920.249
128_nodes	7.5k_users_users	8_priority	16_reserved	R-first	52	8_priority-16_reserved	327	0	2570	4603	4330	273	25.9785	902	801	77	1187	6313	844.29
128_nodes	7.5k_users_users	8_priority	18_reserved	R-first	53	8_priority-18_reserved	379	1	2503	4617	4397	220	27.378	918	809	79	1117	6383	850.874
128_nodes	7.5k_users_users	8_priority	20_reserved	R-first	54	8_priority-20_reserved	396	0	2408	4696	4492	204	27.396	917	812	78	1034	6466	826.598
128_nodes	7.5k_users_users	10_priority	0_reserved	R-first	55	10_priority-0_reserved	0	108	3201	4191	3549	642	26.874	948	819	84	1708	5792	966.069
128_nodes	7.5k_users_users	10_priority	2_reserved	R-first	56	10_priority-2_reserved	80	62	3220	4138	3530	608	27.171	949	820	83	1766	5734	1001.4
128_nodes	7.5k_users_users	10_priority	4_reserved	R-first	57	10_priority-4_reserved	93	51	3139	4217	3611	606	25.893	927	808	80	1689	5811	968.085
128_nodes	7.5k_users_users	10_priority	6_reserved	R-first	58	10_priority-4_reserved	156	29	3078	4237	3672	565	27.678	962	840	89	1652	5848	950.172
128_nodes	7.5k_users_users	10_priority	8_reserved	R-first	59	10_priority-8_reserved	195	21	2936	4348	3814	534	24.1725	908	808	79	1566	5934	899.379
128_nodes	7.5k_users_users	10_priority	10_reserved	R-first	60	10_priority-10_reserved	262	13	2885	4340	3865	475	23.859	898	802	77	1502	5998	909.868
128_nodes	7.5k_users_users	10_priority	12_reserved	R-first	61	10_priority-12_reserved	289	11	2822	4378	3928	450	25.1595	906	805	79	1511	5989	910.449
128_nodes	7.5k_users_users	10_priority	14_reserved	R-first	62	10_priority-14_reserved	355	6	2691	4448	4059	389	26.5785	924	815	79	1444	6056	894.321
128_nodes	7.5k_users_users	10_priority	16_reserved	R-first	63	10_priority-16_reserved	385	2	2649	4464	4101	363	27.429	924	816	81	1409	6091	887.941
128_nodes	7.5k_users_users	10_priority	18_reserved	R-first	64	10_priority-18_reserved	420	3	2531	4546	4219	327	28.5855	928	817	80	1320	6180	874.916
128_nodes	7.5k_users_users	10_priority	20_reserved	R-first	65	10_priority-20_reserved	452	0	2400	4648	4350	298	27.303	912	814	79	1164	6336	824.955
128_nodes	7.5k_users_users	12_priority	0_reserved	R-first	66	12_priority-0_reserved	0	129	3234	4137	3366	771	25.362	914	793	80	1793	5707	999.384
128_nodes	7.5k_users_users	12_priority	2_reserved	R-first	67	12_priority-2_reserved	89	78	3163	4170	3437	733	27.1995	948	821	84	1895	5605	965.937
128_nodes	7.5k_users_users	12_priority	4_reserved	R-first	68	12_priority-4_reserved	111	74	3107	4208	3493	715	26.1435	936	820	81	1859	5641	958.288
128_nodes	7.5k_users_users	12_priority	6_reserved	R-first	69	12_priority-4_reserved	177	44	3025	4254	3575	679	25.7295	928	814	80	1761	5739	926.59
128_nodes	7.5k_users_users	12_priority	8_reserved	R-first	70	12_priority-8_reserved	208	26	3013	4253	3587	666	26.0595	928	814	81	1775	5725	933.754
128_nodes	7.5k_users_users	12_priority	10_reserved	R-first	71	12_priority-10_reserved	264	32	2843	4361	3757	604	23.517	885	795	76	1727	5773	898.404
128_nodes	7.5k_users_users	12_priority	12_reserved	R-first	72	12_priority-12_reserved	305	12	2859	4324	3741	583	26.262	919	811	80	1712	5788	928.065
128_nodes	7.5k_users_users	12_priority	14_reserved	R-first	73	12_priority-14_reserved	358	6	2701	4435	3899	536	25.596	898	797	74	1630	5870	873.329
128_nodes	7.5k_users_users	12_priority	16_reserved	R-first	74	12_priority-16_reserved	398	4	2703	4395	3897	498	24.7815	891	799	74	1573	5927	912.896
128_nodes	7.5k_users_users	12_priority	18_reserved	R-first	75	12_priority-18_reserved	443	8	2509	4540	4091	449	26.7945	911	807	80	1508	5992	860.87
128_nodes	7.5k_users_users	12_priority	20_reserved	R-first	76	12_priority-20_reserved	487	1	2447	4565	4153	412	28.698	918	808	79	1403	6097	871.653
128_nodes	7.5k_users_users	14_priority	0_reserved	R-first	77	14_priority-0_reserved	0	157	3228	4115	3222	893	26.688	929	797	78	2023	5477	1010.38
128_nodes	7.5k_users_users	14_priority	2_reserved	R-first	78	14_priority-2_reserved	82	96	3277	4045	3173	872	26.619	934	807	81	2008	5492	1033.55
128_nodes	7.5k_users_users	14_priority	4_reserved	R-first	79	14_priority-4_reserved	109	79	3160	4152	3290	862	27.408	955	828	89	1955	5545	969.061
128_nodes	7.5k_users_users	14_priority	6_reserved	R-first	80	14_priority-4_reserved	175	43	3112	4170	3338	832	27.0615	936	813	81	1971	5529	963.84
128_nodes	7.5k_users_users	14_priority	8_reserved	R-first	81	14_priority-8_reserved	234	45	3018	4203	3432	771	26.1975	934	822	81	1944	5556	946.824
128_nodes	7.5k_users_users	14_priority	10_reserved	R-first	82	14_priority-10_reserved	260	32	2937	4271	3513	758	25.935	925	815	81	1888	5612	913.396
128_nodes	7.5k_users_users	14_priority	12_reserved	R-first	83	14_priority-12_reserved	308	29	2881	4282	3569	713	25.134	904	803	79	1824	5676	938.053
128_nodes	7.5k_users_users	14_priority	14_reserved	R-first	84	14_priority-14_reserved	390	10	2782	4318	3668	650	24.648	895	800	74	1818	5682	937.22
128_nodes	7.5k_users_users	14_priority	16_reserved	R-first	85	14_priority-16_reserved	403	16	2722	4359	3728	631	26.319	915	811	80	1810	5690	915.276
128_nodes	7.5k_users_users	14_priority	18_reserved	R-first	86	14_priority-18_reserved	470	2	2586	4442	3864	578	25.11	894	803	77	1723	5777	877.86
128_nodes	7.5k_users_users	14_priority	20_reserved	R-first	87	14_priority-20_reserved	510	7	2443	4540	4007	533	26.25	900	805	76	1636	5864	870.821
128_nodes	7.5k_users_users	16_priority	0_reserved	R-first	88	16_priority-0_reserved	0	173	3291	4036	3009	1027	26.862	935	805	81	2179	5321	1032.41
128_nodes	7.5k_users_users	16_priority	2_reserved	R-first	89	16_priority-2_reserved	84	133	3159	4124	3141	983	27.6015	944	810	83	2206	5294	991.121
128_nodes	7.5k_users_users	16_priority	4_reserved	R-first	90	16_priority-4_reserved	109	108	3110	4173	3190	983	27.7995	955	827	89	2171	5329	948.878
128_nodes	7.5k_users_users	16_priority	6_reserved	R-first	91	16_priority-4_reserved	174	80	3040	4206	3260	946	27.24	939	812	82	2082	5418	927.038
128_nodes	7.5k_users_users	16_priority	8_reserved	R-first	92	16_priority-8_reserved	208	63	2968	4261	3332	929	25.9425	927	813	80	2085	5415	907.369
128_nodes	7.5k_users_users	16_priority	10_reserved	R-first	93	16_priority-10_reserved	276	42	2994	4188	3306	882	28.443	958	830	88	2089	5411	947.991
128_nodes	7.5k_users_users	16_priority	12_reserved	R-first	94	16_priority-12_reserved	315	32	2882	4271	3418	853	25.0875	906	804	79	2023	5477	928.347
128_nodes	7.5k_users_users	16_priority	14_reserved	R-first	95	16_priority-14_reserved	382	28	2810	4280	3490	790	25.368	898	800	76	1999	5501	946.366
128_nodes	7.5k_users_users	16_priority	16_reserved	R-first	96	16_priority-16_reserved	447	15	2725	4313	3575	738	26.2725	906	805	76	1966	5534	929.391
128_nodes	7.5k_users_users	16_priority	18_reserved	R-first	97	16_priority-18_reserved	478	12	2627	4383	3673	710	25.959	900	801	76	1830	5670	917.908
128_nodes	7.5k_users_users	16_priority	20_reserved	R-first	98	16_priority-20_reserved	529	16	2516	4439	3784	655	26.4045	900	802	75	1808	5692	887.909
128_nodes	7.5k_users_users	18_priority	0_reserved	R-first	99	18_priority-0_reserved	0	203	3240	4057	2910	1147	27.012	927	795	80	2338	5162	1015.26
128_nodes	7.5k_users_users	18_priority	2_reserved	R-first	100	18_priority-2_reserved	52	187	3127	4134	3023	1111	27.456	937	804	81	2314	5186	968.696
128_nodes	7.5k_users_users	18_priority	4_reserved	R-first	101	18_priority-4_reserved	121	125	3117	4137	3033	1104	26.643	921	797	81	2271	5229	973.723
128_nodes	7.5k_users_users	18_priority	6_reserved	R-first	102	18_priority-4_reserved	158	108	3095	4139	3055	1084	27.774	940	810	82	2272	5228	960.088
128_nodes	7.5k_users_users	18_priority	8_reserved	R-first	103	18_priority-8_reserved	192	113	3038	4157	3112	1045	27.261	933	810	80	2355	5145	967.619
128_nodes	7.5k_users_users	18_priority	10_reserved	R-first	104	18_priority-10_reserved	255	62	2984	4199	3166	1033	27.318	933	810	82	2264	5236	918.062
128_nodes	7.5k_users_users	18_priority	12_reserved	R-first	105	18_priority-12_reserved	305	59	2888	4248	3262	986	27.4335	929	808	81	2240	5260	908.609
128_nodes	7.5k_users_users	18_priority	14_reserved	R-first	106	18_priority-14_reserved	379	42	2807	4272	3343	929	26.3235	920	814	80	2160	5340	924.455
128_nodes	7.5k_users_users	18_priority	16_reserved	R-first	107	18_priority-16_reserved	396	26	2735	4343	3415	928	24.4815	883	788	73	2097	5403	895.486
128_nodes	7.5k_users_users	18_priority	18_reserved	R-first	108	18_priority-18_reserved	470	21	2627	4382	3523	859	25.566	889	789	73	2067	5433	895.374
128_nodes	7.5k_users_users	18_priority	20_reserved	R-first	109	18_priority-20_reserved	514	20	2531	4435	3619	816	25.95	893	797	76	2047	5453	868.479
128_nodes	7.5k_users_users	20_priority	0_reserved	R-first	110	20_priority-0_reserved	0	256	3106	4138	2894	1244	28.605	944	799	82	2524	4976	956.988
128_nodes	7.5k_users_users	20_priority	2_reserved	R-first	111	20_priority-2_reserved	67	203	3116	4114	2884	1230	27.705	943	814	82	2481	5019	967.658
128_nodes	7.5k_users_users	20_priority	4_reserved	R-first	112	20_priority-4_reserved	105	183	3071	4141	2929	1212	28.2675	944	810	82	2469	5031	961.016
128_nodes	7.5k_users_users	20_priority	6_reserved	R-first	113	20_priority-4_reserved	165	128	3057	4150	2943	1207	27.6735	936	810	81	2466	5034	956.44
128_nodes	7.5k_users_users	20_priority	8_reserved	R-first	114	20_priority-8_reserved	221	115	2952	4212	3048	1164	27.5925	945	821	82	2391	5109	907.849
128_nodes	7.5k_users_users	20_priority	10_reserved	R-first	115	20_priority-10_reserved	255	85	2998	4162	3002	1160	28.419	948	821	84	2454	5046	949.021
128_nodes	7.5k_users_users	20_priority	12_reserved	R-first	116	20_priority-12_reserved	291	82	2941	4186	3059	1127	28.479	948	819	84	2432	5068	937.338
128_nodes	7.5k_users_users	20_priority	14_reserved	R-first	117	20_priority-14_reserved	384	63	2801	4252	3199	1053	27.726	933	814	82	2324	5176	912.832
128_nodes	7.5k_users_users	20_priority	16_reserved	R-first	118	20_priority-16_reserved	403	44	2770	4283	3230	1053	28.281	941	820	81	2318	5182	888.366
128_nodes	7.5k_users_users	20_priority	18_reserved	R-first	119	20_priority-18_reserved	452	36	2692	4320	3308	1012	25.4745	889	792	76	2289	5211	895.1
128_nodes	7.5k_users_users	20_priority	20_reserved	R-first	120	20_priority-20_reserved	548	25	2564	4363	3436	927	26.823	903	801	78	2221	5279	914.024
128_nodes	7.5k_users_users	22_priority	0_reserved	R-first	121	22_priority-0_reserved	0	263	3125	4112	2725	1387	27.771	934	797	81	2603	4897	956.582
128_nodes	7.5k_users_users	22_priority	2_reserved	R-first	122	22_priority-2_reserved	61	230	3178	4031	2672	1359	28.0125	937	803	82	2635	4865	997.602
128_nodes	7.5k_users_users	22_priority	4_reserved	R-first	123	22_priority-4_reserved	94	211	3051	4144	2799	1345	27.9495	933	796	81	2615	4885	944.144
128_nodes	7.5k_users_users	22_priority	6_reserved	R-first	124	22_priority-4_reserved	178	164	3029	4129	2821	1308	28.7985	951	814	85	2634	4866	958.336
128_nodes	7.5k_users_users	22_priority	8_reserved	R-first	125	22_priority-8_reserved	212	135	2959	4194	2891	1303	26.4225	913	794	78	2563	4937	928.174
128_nodes	7.5k_users_users	22_priority	10_reserved	R-first	126	22_priority-10_reserved	291	96	2919	4194	2931	1263	27.201	930	811	81	2559	4941	929.71
128_nodes	7.5k_users_users	22_priority	12_reserved	R-first	127	22_priority-12_reserved	306	95	2819	4280	3031	1249	26.904	914	799	79	2532	4968	889.95
128_nodes	7.5k_users_users	22_priority	14_reserved	R-first	128	22_priority-14_reserved	380	64	2841	4215	3009	1206	26.3895	911	799	80	2481	5019	911.274
128_nodes	7.5k_users_users	22_priority	16_reserved	R-first	129	22_priority-16_reserved	415	65	2685	4335	3165	1170	26.682	903	788	76	2488	5012	849.897
128_nodes	7.5k_users_users	22_priority	18_reserved	R-first	130	22_priority-18_reserved	458	43	2705	4294	3145	1149	26.85	901	794	75	2391	5109	889.606
128_nodes	7.5k_users_users	22_priority	20_reserved	R-first	131	22_priority-20_reserved	545	26	2605	4324	3245	1079	27.4035	911	806	79	2363	5137	886.26
128_nodes	7.5k_users_users	24_priority	0_reserved	R-first	132	24_priority-0_reserved	0	305	3136	4059	2564	1495	28.56	936	795	82	2822	4678	970.65
128_nodes	7.5k_users_users	24_priority	2_reserved	R-first	133	24_priority-2_reserved	76	229	3156	4039	2544	1495	28.8105	949	803	82	2745	4755	972.738
128_nodes	7.5k_users_users	24_priority	4_reserved	R-first	134	24_priority-4_reserved	102	242	3049	4107	2651	1456	27.639	933	798	80	2773	4727	957.449
128_nodes	7.5k_users_users	24_priority	6_reserved	R-first	135	24_priority-4_reserved	158	186	2997	4159	2703	1456	27.87	926	794	79	2762	4738	928.285
128_nodes	7.5k_users_users	24_priority	8_reserved	R-first	136	24_priority-8_reserved	197	198	2862	4243	2838	1405	28.5495	936	804	80	2719	4781	893.98
128_nodes	7.5k_users_users	24_priority	10_reserved	R-first	137	24_priority-10_reserved	276	137	2877	4210	2823	1387	27.804	927	798	79	2692	4808	931.979
128_nodes	7.5k_users_users	24_priority	12_reserved	R-first	138	24_priority-12_reserved	329	95	2982	4094	2718	1376	26.601	916	803	78	2710	4790	971.481
128_nodes	7.5k_users_users	24_priority	14_reserved	R-first	139	24_priority-14_reserved	394	92	2790	4224	2910	1314	27.4065	931	814	79	2710	4790	903.718
128_nodes	7.5k_users_users	24_priority	16_reserved	R-first	140	24_priority-16_reserved	399	62	2789	4250	2911	1339	27.948	922	802	79	2644	4856	880.468
128_nodes	7.5k_users_users	24_priority	18_reserved	R-first	141	24_priority-18_reserved	482	49	2694	4275	3006	1269	27.963	927	806	80	2581	4919	892.884
128_nodes	7.5k_users_users	24_priority	20_reserved	R-first	142	24_priority-20_reserved	536	46	2530	4388	3170	1218	27.135	901	795	77	2542	4958	842.452
128_nodes	7.5k_users_users	26_priority	0_reserved	R-first	143	26_priority-0_reserved	0	320	3075	4105	2475	1630	29.415	941	789	82	2920	4580	949.295
128_nodes	7.5k_users_users	26_priority	2_reserved	R-first	144	26_priority-2_reserved	66	264	3113	4057	2437	1620	29.343	945	799	82	2929	4571	981.871
128_nodes	7.5k_users_users	26_priority	4_reserved	R-first	145	26_priority-4_reserved	97	265	3049	4089	2501	1588	28.9005	936	792	80	2917	4583	949.408
128_nodes	7.5k_users_users	26_priority	6_reserved	R-first	146	26_priority-4_reserved	154	228	3043	4075	2507	1568	28.9605	957	822	85	2902	4598	944.126
128_nodes	7.5k_users_users	26_priority	8_reserved	R-first	147	26_priority-8_reserved	209	193	2988	4110	2562	1548	28.1085	936	805	78	2883	4617	955.506
128_nodes	7.5k_users_users	26_priority	10_reserved	R-first	148	26_priority-10_reserved	266	152	2892	4190	2658	1532	28.6785	942	805	80	2822	4678	910.603
128_nodes	7.5k_users_users	26_priority	12_reserved	R-first	149	26_priority-12_reserved	317	130	2855	4198	2695	1503	28.944	948	812	80	2832	4668	903.256
128_nodes	7.5k_users_users	26_priority	14_reserved	R-first	150	26_priority-14_reserved	372	109	2803	4216	2747	1469	27.8445	918	800	78	2808	4692	899.099
128_nodes	7.5k_users_users	26_priority	16_reserved	R-first	151	26_priority-16_reserved	415	99	2694	4292	2856	1436	27.225	929	812	79	2769	4731	845.115
128_nodes	7.5k_users_users	26_priority	18_reserved	R-first	152	26_priority-18_reserved	489	64	2653	4294	2897	1397	27.4665	916	799	80	2811	4689	864.039
128_nodes	7.5k_users_users	26_priority	20_reserved	R-first	153	26_priority-20_reserved	550	49	2608	4293	2942	1351	27.8655	908	792	79	2736	4764	896.098
128_nodes	7.5k_users_users	28_priority	0_reserved	R-first	154	28_priority-0_reserved	0	348	3141	4011	2259	1752	28.503	939	799	82	3073	4427	976.588
128_nodes	7.5k_users_users	28_priority	2_reserved	R-first	155	28_priority-2_reserved	61	315	3064	4060	2336	1724	29.367	943	792	79	3041	4459	940.067
128_nodes	7.5k_users_users	28_priority	4_reserved	R-first	156	28_priority-4_reserved	97	292	3032	4079	2368	1711	28.575	935	793	80	3030	4470	935.041
128_nodes	7.5k_users_users	28_priority	6_reserved	R-first	157	28_priority-4_reserved	189	233	3038	4040	2362	1678	29.367	943	801	80	3074	4426	951.32
128_nodes	7.5k_users_users	28_priority	8_reserved	R-first	158	28_priority-8_reserved	216	213	2932	4139	2468	1671	30.2355	952	807	85	3095	4405	922.057
128_nodes	7.5k_users_users	28_priority	10_reserved	R-first	159	28_priority-10_reserved	275	177	2919	4129	2481	1648	29.559	949	811	85	3063	4437	932.007
128_nodes	7.5k_users_users	28_priority	12_reserved	R-first	160	28_priority-12_reserved	313	160	2887	4140	2513	1627	28.9635	944	812	81	3008	4492	925.734
128_nodes	7.5k_users_users	28_priority	14_reserved	R-first	161	28_priority-14_reserved	365	137	2727	4271	2673	1598	27.8265	927	804	81	2931	4569	851.29
128_nodes	7.5k_users_users	28_priority	16_reserved	R-first	162	28_priority-16_reserved	446	122	2831	4101	2569	1532	28.8735	946	816	81	3012	4488	950.233
128_nodes	7.5k_users_users	28_priority	18_reserved	R-first	163	28_priority-18_reserved	474	97	2685	4244	2715	1529	27.8505	913	795	80	2878	4622	879.39
128_nodes	7.5k_users_users	28_priority	20_reserved	R-first	164	28_priority-20_reserved	563	67	2557	4313	2843	1470	29.1675	928	808	80	2853	4647	862.227
128_nodes	7.5k_users_users	30_priority	0_reserved	R-first	165	30_priority-0_reserved	0	400	3018	4082	2232	1850	28.953	927	784	80	3218	4282	932.886
128_nodes	7.5k_users_users	30_priority	2_reserved	R-first	166	30_priority-2_reserved	59	347	2999	4095	2251	1844	28.422	929	789	80	3137	4363	920.815
128_nodes	7.5k_users_users	30_priority	4_reserved	R-first	167	30_priority-4_reserved	107	328	3060	4005	2190	1815	30.231	941	795	81	3244	4256	982.393
128_nodes	7.5k_users_users	30_priority	6_reserved	R-first	168	30_priority-4_reserved	180	263	2958	4099	2292	1807	29.8185	958	817	90	3173	4327	919.196
128_nodes	7.5k_users_users	30_priority	8_reserved	R-first	169	30_priority-8_reserved	205	239	2996	4060	2254	1806	30.591	962	812	90	3168	4332	932.411
128_nodes	7.5k_users_users	30_priority	10_reserved	R-first	170	30_priority-10_reserved	266	215	2885	4134	2365	1769	28.605	939	808	81	3163	4337	915.364
128_nodes	7.5k_users_users	30_priority	12_reserved	R-first	171	30_priority-12_reserved	315	188	2793	4204	2457	1747	30.117	951	811	85	3139	4361	884.913
128_nodes	7.5k_users_users	30_priority	14_reserved	R-first	172	30_priority-14_reserved	361	157	2815	4167	2435	1732	27.3375	914	793	79	3104	4396	892.437
128_nodes	7.5k_users_users	30_priority	16_reserved	R-first	173	30_priority-16_reserved	410	124	2774	4192	2476	1716	27.2745	913	795	80	3090	4410	872.726
128_nodes	7.5k_users_users	30_priority	18_reserved	R-first	174	30_priority-18_reserved	448	123	2640	4289	2610	1679	26.604	897	788	77	3065	4435	840.346
128_nodes	7.5k_users_users	30_priority	20_reserved	R-first	175	30_priority-20_reserved	543	84	2611	4262	2639	1623	28.4925	919	802	78	3073	4427	865.106
128_nodes	7.5k_users_users	32_priority	0_reserved	R-first	176	32_priority-0_reserved	0	421	3054	4025	2046	1979	30.912	943	785	82	3387	4113	964.552
128_nodes	7.5k_users_users	32_priority	2_reserved	R-first	177	32_priority-2_reserved	61	392	2982	4065	2118	1947	29.424	932	786	80	3351	4149	927.549
128_nodes	7.5k_users_users	32_priority	4_reserved	R-first	178	32_priority-4_reserved	94	371	2933	4102	2167	1935	29.6355	934	790	81	3342	4158	920.254
128_nodes	7.5k_users_users	32_priority	6_reserved	R-first	179	32_priority-4_reserved	185	285	2908	4122	2192	1930	29.9385	939	795	82	3338	4162	923.484
128_nodes	7.5k_users_users	32_priority	8_reserved	R-first	180	32_priority-8_reserved	214	281	2999	4006	2101	1905	30.006	955	813	87	3349	4151	968.473
128_nodes	7.5k_users_users	32_priority	10_reserved	R-first	181	32_priority-10_reserved	241	268	2864	4127	2236	1891	29.712	947	806	83	3293	4207	885.446
128_nodes	7.5k_users_users	32_priority	12_reserved	R-first	182	32_priority-12_reserved	315	216	2779	4190	2321	1869	29.7195	955	820	88	3293	4207	873.974
128_nodes	7.5k_users_users	32_priority	14_reserved	R-first	183	32_priority-14_reserved	363	189	2779	4169	2321	1848	29.997	953	816	86	3267	4233	882.251
128_nodes	7.5k_users_users	32_priority	16_reserved	R-first	184	32_priority-16_reserved	384	186	2702	4228	2398	1830	28.038	917	793	79	3247	4253	840.916
128_nodes	7.5k_users_users	32_priority	18_reserved	R-first	185	32_priority-18_reserved	483	138	2707	4172	2393	1779	29.736	941	806	81	3239	4261	896.549
128_nodes	7.5k_users_users	32_priority	20_reserved	R-first	186	32_priority-20_reserved	569	113	2542	4276	2558	1718	28.389	919	804	80	3165	4335	861.604
128_nodes	7.5k_users_users	34_priority	0_reserved	R-first	187	34_priority-0_reserved	0	478	2961	4061	1989	2072	30.357	944	793	82	3549	3951	930.315
128_nodes	7.5k_users_users	34_priority	2_reserved	R-first	188	34_priority-2_reserved	61	384	2948	4107	2002	2105	28.725	917	777	80	3438	4062	909.191
128_nodes	7.5k_users_users	34_priority	4_reserved	R-first	189	34_priority-4_reserved	113	389	2924	4074	2026	2048	28.899	937	801	82	3480	4020	905.766
128_nodes	7.5k_users_users	34_priority	6_reserved	R-first	190	34_priority-4_reserved	173	327	2941	4059	2009	2050	29.7285	935	790	81	3440	4060	924.508
128_nodes	7.5k_users_users	34_priority	8_reserved	R-first	191	34_priority-8_reserved	202	288	2923	4087	2027	2060	29.103	935	797	81	3424	4076	916.996
128_nodes	7.5k_users_users	34_priority	10_reserved	R-first	192	34_priority-10_reserved	266	283	2825	4126	2125	2001	29.766	947	806	84	3501	3999	887.348
128_nodes	7.5k_users_users	34_priority	12_reserved	R-first	193	34_priority-12_reserved	299	250	2818	4133	2132	2001	29.2515	932	797	81	3468	4032	887.558
128_nodes	7.5k_users_users	34_priority	14_reserved	R-first	194	34_priority-14_reserved	363	210	2820	4107	2130	1977	29.8515	941	798	82	3418	4082	902.886
128_nodes	7.5k_users_users	34_priority	16_reserved	R-first	195	34_priority-16_reserved	412	193	2793	4102	2157	1945	30.555	950	806	86	3466	4034	911.436
128_nodes	7.5k_users_users	34_priority	18_reserved	R-first	196	34_priority-18_reserved	468	157	2599	4276	2351	1925	29.667	943	811	80	3362	4138	825.128
128_nodes	7.5k_users_users	34_priority	20_reserved	R-first	197	34_priority-20_reserved	547	141	2470	4342	2480	1862	27.459	903	792	75	3339	4161	805.321
128_nodes	7.5k_users_users	36_priority	0_reserved	R-first	198	36_priority-0_reserved	0	477	2902	4121	1898	2223	30.123	937	788	82	3618	3882	936.276
128_nodes	7.5k_users_users	36_priority	2_reserved	R-first	199	36_priority-2_reserved	57	436	2908	4099	1892	2207	30.588	939	780	82	3606	3894	920.878
128_nodes	7.5k_users_users	36_priority	4_reserved	R-first	200	36_priority-4_reserved	102	410	2855	4133	1945	2188	29.5485	934	786	81	3613	3887	885.817
128_nodes	7.5k_users_users	36_priority	6_reserved	R-first	201	36_priority-4_reserved	173	378	2867	4082	1933	2149	30.69	951	803	85	3605	3895	900.708
128_nodes	7.5k_users_users	36_priority	8_reserved	R-first	202	36_priority-8_reserved	199	352	2818	4131	1982	2149	29.259	931	791	81	3575	3925	865.565
128_nodes	7.5k_users_users	36_priority	10_reserved	R-first	203	36_priority-10_reserved	262	308	2804	4126	1996	2130	29.025	927	793	81	3550	3950	873.449
128_nodes	7.5k_users_users	36_priority	12_reserved	R-first	204	36_priority-12_reserved	289	314	2755	4142	2045	2097	30.702	941	796	82	3648	3852	878.397
128_nodes	7.5k_users_users	36_priority	14_reserved	R-first	205	36_priority-14_reserved	347	270	2720	4163	2080	2083	28.6845	927	802	80	3612	3888	855.524
128_nodes	7.5k_users_users	36_priority	16_reserved	R-first	206	36_priority-16_reserved	405	195	2730	4170	2070	2100	28.4535	917	787	78	3567	3933	853.832
128_nodes	7.5k_users_users	36_priority	18_reserved	R-first	207	36_priority-18_reserved	493	173	2642	4192	2158	2034	30.009	933	799	82	3518	3982	850.877
128_nodes	7.5k_users_users	36_priority	20_reserved	R-first	208	36_priority-20_reserved	510	166	2536	4288	2264	2024	29.0235	923	801	80	3491	4009	807.552
128_nodes	7.5k_users_users	38_priority	0_reserved	R-first	209	38_priority-0_reserved	0	536	2836	4128	1814	2314	28.908	926	784	81	3716	3784	882.2
128_nodes	7.5k_users_users	38_priority	2_reserved	R-first	210	38_priority-2_reserved	62	503	2821	4114	1829	2285	31.719	956	795	87	3757	3743	905.483
128_nodes	7.5k_users_users	38_priority	4_reserved	R-first	211	38_priority-4_reserved	112	465	2822	4101	1828	2273	30.291	944	797	84	3758	3742	908.269
128_nodes	7.5k_users_users	38_priority	6_reserved	R-first	212	38_priority-4_reserved	196	390	2807	4107	1843	2264	30.702	944	791	84	3748	3752	892.829
128_nodes	7.5k_users_users	38_priority	8_reserved	R-first	213	38_priority-8_reserved	221	361	2796	4122	1854	2268	31.0305	943	788	83	3752	3748	877.091
128_nodes	7.5k_users_users	38_priority	10_reserved	R-first	214	38_priority-10_reserved	272	334	2788	4106	1862	2244	30.6075	944	800	82	3746	3754	897.085
128_nodes	7.5k_users_users	38_priority	12_reserved	R-first	215	38_priority-12_reserved	319	295	2744	4142	1906	2236	30.447	946	803	84	3683	3817	858.375
128_nodes	7.5k_users_users	38_priority	14_reserved	R-first	216	38_priority-14_reserved	382	259	2734	4125	1916	2209	30.252	946	806	83	3744	3756	861.259
128_nodes	7.5k_users_users	38_priority	16_reserved	R-first	217	38_priority-16_reserved	421	226	2667	4186	1983	2203	30.2715	940	800	81	3624	3876	843.903
128_nodes	7.5k_users_users	38_priority	18_reserved	R-first	218	38_priority-18_reserved	496	198	2596	4210	2054	2156	30.792	948	807	85	3639	3861	840.607
128_nodes	7.5k_users_users	38_priority	20_reserved	R-first	219	38_priority-20_reserved	529	158	2594	4219	2056	2163	30.0285	936	803	79	3656	3844	823.429
128_nodes	7.5k_users_users	40_priority	0_reserved	R-first	220	40_priority-0_reserved	0	568	2770	4162	1730	2432	31.041	946	786	84	3899	3601	883.343
128_nodes	7.5k_users_users	40_priority	2_reserved	R-first	221	40_priority-2_reserved	72	519	2781	4128	1719	2409	31.818	961	801	89	3887	3613	895.448
128_nodes	7.5k_users_users	40_priority	4_reserved	R-first	222	40_priority-4_reserved	102	499	2738	4161	1762	2399	30.7305	941	786	82	3866	3634	857.814
128_nodes	7.5k_users_users	40_priority	6_reserved	R-first	223	40_priority-4_reserved	200	429	2727	4144	1773	2371	31.4535	953	799	85	3887	3613	861.235
128_nodes	7.5k_users_users	40_priority	8_reserved	R-first	224	40_priority-8_reserved	203	415	2706	4176	1794	2382	30.5625	941	790	82	3855	3645	838.204
128_nodes	7.5k_users_users	40_priority	10_reserved	R-first	225	40_priority-10_reserved	291	373	2697	4139	1803	2336	31.5165	970	826	92	3908	3592	844.979
128_nodes	7.5k_users_users	40_priority	12_reserved	R-first	226	40_priority-12_reserved	325	320	2693	4162	1807	2355	30.801	949	803	85	3823	3677	843.107
128_nodes	7.5k_users_users	40_priority	14_reserved	R-first	227	40_priority-14_reserved	380	297	2671	4152	1829	2323	31.515	950	802	86	3865	3635	822.422
128_nodes	7.5k_users_users	40_priority	16_reserved	R-first	228	40_priority-16_reserved	407	291	2613	4189	1887	2302	30.645	951	812	85	3814	3686	826.434
128_nodes	7.5k_users_users	40_priority	18_reserved	R-first	229	40_priority-18_reserved	470	230	2602	4198	1898	2300	30.258	942	808	80	3814	3686	810.041
128_nodes	7.5k_users_users	40_priority	20_reserved	R-first	230	40_priority-20_reserved	530	192	2541	4237	1959	2278	29.64	932	800	79	3791	3709	803.496
256_nodes	10k_users	0_priority	0_reserved	NR-first	0	0_priority-0_reserved	0	0	6856	3144	3144	0	64.782	1705	1347	185	2736	7264	2998.35
256_nodes	10k_users	0_priority	2_reserved	NR-first	1	0_priority-2_reserved	0	0	6766	3234	3234	0	58.428	1611	1295	174	2554	7446	2875.34
256_nodes	10k_users	0_priority	4_reserved	NR-first	2	0_priority-4_reserved	0	0	6701	3299	3299	0	55.938	1575	1271	168	2476	7524	2819.24
256_nodes	10k_users	0_priority	6_reserved	NR-first	3	0_priority-4_reserved	0	0	6565	3435	3435	0	56.613	1583	1278	167	2486	7514	2629.52
256_nodes	10k_users	0_priority	8_reserved	NR-first	4	0_priority-8_reserved	0	0	6500	3500	3500	0	48.993	1461	1208	160	2322	7678	2715.37
256_nodes	10k_users	0_priority	10_reserved	NR-first	5	0_priority-10_reserved	0	0	6381	3619	3619	0	50.379	1480	1213	160	2336	7664	2556.69
256_nodes	10k_users	0_priority	12_reserved	NR-first	6	0_priority-12_reserved	0	0	6240	3760	3760	0	47.832	1441	1196	156	2260	7740	2414.3
256_nodes	10k_users	0_priority	14_reserved	NR-first	7	0_priority-14_reserved	0	0	6121	3879	3879	0	43.632	1375	1159	155	2134	7866	2347.39
256_nodes	10k_users	0_priority	16_reserved	NR-first	8	0_priority-16_reserved	0	0	6023	3977	3977	0	42.171	1356	1149	153	2091	7909	2293.4
256_nodes	10k_users	0_priority	18_reserved	NR-first	9	0_priority-18_reserved	0	0	5993	4007	4007	0	41.454	1341	1138	150	1988	8012	2321.9
256_nodes	10k_users	0_priority	20_reserved	NR-first	10	0_priority-20_reserved	0	0	5817	4183	4183	0	40.23	1333	1133	147	1841	8159	2162.09
256_nodes	10k_users	2_priority	0_reserved	NR-first	11	2_priority-0_reserved	0	51	6757	3192	3043	149	70.206	1798	1402	187	2976	7024	2936.19
256_nodes	10k_users	2_priority	2_reserved	NR-first	12	2_priority-2_reserved	66	49	6716	3169	3084	85	65.5725	1719	1351	185	2788	7212	2941.15
256_nodes	10k_users	2_priority	4_reserved	NR-first	13	2_priority-4_reserved	93	49	6626	3232	3174	58	61.8315	1651	1317	176	2768	7232	2865.3
256_nodes	10k_users	2_priority	6_reserved	NR-first	14	2_priority-4_reserved	106	46	6458	3390	3342	48	57.1815	1569	1272	167	2701	7299	2716.69
256_nodes	10k_users	2_priority	8_reserved	NR-first	15	2_priority-8_reserved	123	45	6434	3398	3366	32	55.4955	1540	1248	162	2497	7503	2843.24
256_nodes	10k_users	2_priority	10_reserved	NR-first	16	2_priority-10_reserved	130	40	6355	3475	3445	30	52.3185	1487	1218	158	2417	7583	2812.92
256_nodes	10k_users	2_priority	12_reserved	NR-first	17	2_priority-12_reserved	136	43	6283	3538	3517	21	52.3515	1487	1219	159	2432	7568	2815.94
256_nodes	10k_users	2_priority	14_reserved	NR-first	18	2_priority-14_reserved	136	46	6116	3702	3684	18	50.418	1458	1202	157	2348	7652	2652.75
256_nodes	10k_users	2_priority	16_reserved	NR-first	19	2_priority-16_reserved	152	36	5996	3816	3804	12	46.161	1392	1168	156	2252	7748	2608.53
256_nodes	10k_users	2_priority	18_reserved	NR-first	20	2_priority-18_reserved	153	36	5913	3898	3887	11	44.7855	1373	1155	153	2067	7933	2578.45
256_nodes	10k_users	2_priority	20_reserved	NR-first	21	2_priority-20_reserved	155	37	5775	4033	4025	8	44.34	1367	1154	153	2124	7876	2470.34
256_nodes	10k_users	4_priority	0_reserved	NR-first	22	4_priority-0_reserved	0	106	6751	3143	2849	294	72.732	1827	1414	193	3227	6773	3114.44
256_nodes	10k_users	4_priority	2_reserved	NR-first	23	4_priority-2_reserved	91	101	6618	3190	2982	208	67.0335	1740	1370	187	2955	7045	2947.15
256_nodes	10k_users	4_priority	4_reserved	NR-first	24	4_priority-4_reserved	148	97	6544	3211	3056	155	64.3575	1677	1333	180	2895	7105	2917.83
256_nodes	10k_users	4_priority	6_reserved	NR-first	25	4_priority-4_reserved	180	96	6430	3294	3170	124	60.8325	1607	1289	172	2768	7232	2829.16
256_nodes	10k_users	4_priority	8_reserved	NR-first	26	4_priority-8_reserved	204	88	6366	3342	3234	108	59.193	1565	1260	166	2707	7293	2832.32
256_nodes	10k_users	4_priority	10_reserved	NR-first	27	4_priority-10_reserved	223	95	6273	3409	3327	82	57.765	1550	1259	169	2706	7294	2894.08
256_nodes	10k_users	4_priority	12_reserved	NR-first	28	4_priority-12_reserved	237	86	6045	3632	3555	77	54.024	1487	1219	163	2527	7473	2634.22
256_nodes	10k_users	4_priority	14_reserved	NR-first	29	4_priority-14_reserved	261	79	5993	3667	3607	60	53.5035	1467	1206	161	2549	7451	2750.94
256_nodes	10k_users	4_priority	16_reserved	NR-first	30	4_priority-16_reserved	263	88	5931	3718	3669	49	52.5915	1457	1196	157	2371	7629	2733.37
256_nodes	10k_users	4_priority	18_reserved	NR-first	31	4_priority-18_reserved	282	79	5769	3870	3831	39	49.0005	1408	1178	154	2407	7593	2647.15
256_nodes	10k_users	4_priority	20_reserved	NR-first	32	4_priority-20_reserved	286	79	5677	3958	3923	35	48.855	1396	1165	154	2331	7669	2626.26
256_nodes	10k_users	6_priority	0_reserved	NR-first	33	6_priority-0_reserved	0	162	6682	3156	2718	438	74.502	1855	1419	193	3330	6670	3133.65
256_nodes	10k_users	6_priority	2_reserved	NR-first	34	6_priority-2_reserved	86	161	6529	3224	2871	353	70.095	1787	1386	184	3169	6831	2941.84
256_nodes	10k_users	6_priority	4_reserved	NR-first	35	6_priority-4_reserved	162	152	6426	3260	2974	286	64.5195	1674	1335	180	3171	6829	2890.65
256_nodes	10k_users	6_priority	6_reserved	NR-first	36	6_priority-4_reserved	235	139	6277	3349	3123	226	62.652	1628	1301	176	2970	7030	2720.22
256_nodes	10k_users	6_priority	8_reserved	NR-first	37	6_priority-8_reserved	274	137	6271	3318	3129	189	62.4615	1608	1290	172	2940	7060	2842.33
256_nodes	10k_users	6_priority	10_reserved	NR-first	38	6_priority-10_reserved	306	131	6117	3446	3283	163	60.084	1563	1263	168	2798	7202	2715.52
256_nodes	10k_users	6_priority	12_reserved	NR-first	39	6_priority-12_reserved	322	138	6118	3422	3282	140	61.293	1577	1273	170	2827	7173	2890.25
256_nodes	10k_users	6_priority	14_reserved	NR-first	40	6_priority-14_reserved	347	123	5942	3588	3458	130	57.7815	1512	1230	160	2774	7226	2757.82
256_nodes	10k_users	6_priority	16_reserved	NR-first	41	6_priority-16_reserved	367	116	5896	3621	3504	117	54.8295	1479	1215	160	2582	7418	2912.03
256_nodes	10k_users	6_priority	18_reserved	NR-first	42	6_priority-18_reserved	388	119	5732	3761	3668	93	55.0185	1476	1215	158	2623	7377	2753.72
256_nodes	10k_users	6_priority	20_reserved	NR-first	43	6_priority-20_reserved	400	112	5677	3811	3723	88	51.843	1427	1185	155	2474	7526	2809.46
256_nodes	10k_users	8_priority	0_reserved	NR-first	44	8_priority-0_reserved	0	222	6508	3270	2692	578	76.02	1878	1430	198	3558	6442	2979.73
256_nodes	10k_users	8_priority	2_reserved	NR-first	45	8_priority-2_reserved	102	217	6436	3245	2764	481	71.2215	1794	1387	186	3424	6576	2984.51
256_nodes	10k_users	8_priority	4_reserved	NR-first	46	8_priority-4_reserved	216	205	6328	3251	2872	379	65.139	1701	1349	182	3273	6727	2919.07
256_nodes	10k_users	8_priority	6_reserved	NR-first	47	8_priority-4_reserved	267	190	6303	3240	2897	343	66.756	1715	1359	180	3231	6769	2898.58
256_nodes	10k_users	8_priority	8_reserved	NR-first	48	8_priority-8_reserved	319	189	6114	3378	3086	292	65.187	1649	1314	178	3063	6937	2670.31
256_nodes	10k_users	8_priority	10_reserved	NR-first	49	8_priority-10_reserved	357	194	6010	3439	3190	249	63.5925	1618	1298	174	2971	7029	2662.44
256_nodes	10k_users	8_priority	12_reserved	NR-first	50	8_priority-12_reserved	402	178	5884	3536	3316	220	61.3215	1559	1263	168	2810	7190	2650.85
256_nodes	10k_users	8_priority	14_reserved	NR-first	51	8_priority-14_reserved	431	167	5856	3546	3344	202	61.4265	1575	1270	168	2805	7195	2725.46
256_nodes	10k_users	8_priority	16_reserved	NR-first	52	8_priority-16_reserved	448	169	5741	3642	3459	183	59.0235	1532	1251	163	2741	7259	2719.03
256_nodes	10k_users	8_priority	18_reserved	NR-first	53	8_priority-18_reserved	460	176	5670	3694	3530	164	58.53	1510	1235	160	2930	7070	2774.96
256_nodes	10k_users	8_priority	20_reserved	NR-first	54	8_priority-20_reserved	485	167	5538	3810	3662	148	55.1745	1463	1210	158	2732	7268	2747.95
256_nodes	10k_users	10_priority	0_reserved	NR-first	55	10_priority-0_reserved	0	305	6485	3210	2515	695	80.439	1948	1474	203	3741	6259	3084.26
256_nodes	10k_users	10_priority	2_reserved	NR-first	56	10_priority-2_reserved	106	285	6403	3206	2597	609	74.0175	1847	1424	188	3581	6419	3065.23
256_nodes	10k_users	10_priority	4_reserved	NR-first	57	10_priority-4_reserved	186	255	6250	3309	2750	559	68.064	1746	1373	186	3378	6622	2889.05
256_nodes	10k_users	10_priority	6_reserved	NR-first	58	10_priority-4_reserved	290	250	6180	3280	2820	460	65.325	1684	1337	181	3373	6627	2892.17
256_nodes	10k_users	10_priority	8_reserved	NR-first	59	10_priority-8_reserved	360	223	6089	3328	2911	417	67.53	1695	1339	182	3183	6817	2752.37
256_nodes	10k_users	10_priority	10_reserved	NR-first	60	10_priority-10_reserved	409	248	6024	3319	2976	343	67.989	1653	1308	179	3205	6795	2835.26
256_nodes	10k_users	10_priority	12_reserved	NR-first	61	10_priority-12_reserved	474	230	5920	3376	3080	296	63.321	1587	1281	165	3081	6919	2855.12
256_nodes	10k_users	10_priority	14_reserved	NR-first	62	10_priority-14_reserved	503	203	5820	3474	3180	294	64.341	1588	1282	170	3030	6970	2711.36
256_nodes	10k_users	10_priority	16_reserved	NR-first	63	10_priority-16_reserved	538	209	5625	3628	3375	253	62.3025	1538	1241	164	2903	7097	2712.19
256_nodes	10k_users	10_priority	18_reserved	NR-first	64	10_priority-18_reserved	564	201	5683	3552	3317	235	61.2405	1508	1220	162	2960	7040	2958.13
256_nodes	10k_users	10_priority	20_reserved	NR-first	65	10_priority-20_reserved	591	205	5493	3711	3507	204	60.453	1516	1240	161	2912	7088	2783.35
256_nodes	10k_users	12_priority	0_reserved	NR-first	66	12_priority-0_reserved	0	363	6368	3269	2432	837	81.579	1971	1488	205	3960	6040	3038.3
256_nodes	10k_users	12_priority	2_reserved	NR-first	67	12_priority-2_reserved	102	352	6318	3228	2482	746	79.455	1931	1460	195	3881	6119	3048.03
256_nodes	10k_users	12_priority	4_reserved	NR-first	68	12_priority-4_reserved	214	338	6151	3297	2649	648	70.554	1774	1385	186	3664	6336	2919.86
256_nodes	10k_users	12_priority	6_reserved	NR-first	69	12_priority-4_reserved	291	286	6072	3351	2728	623	64.212	1675	1329	182	3496	6504	2868.59
256_nodes	10k_users	12_priority	8_reserved	NR-first	70	12_priority-8_reserved	382	295	5978	3345	2822	523	68.937	1714	1355	186	3478	6522	2760.78
256_nodes	10k_users	12_priority	10_reserved	NR-first	71	12_priority-10_reserved	455	294	5840	3411	2960	451	67.116	1659	1327	179	3399	6601	2694.61
256_nodes	10k_users	12_priority	12_reserved	NR-first	72	12_priority-12_reserved	523	260	5758	3459	3042	417	66.4665	1615	1296	174	3245	6755	2674.98
256_nodes	10k_users	12_priority	14_reserved	NR-first	73	12_priority-14_reserved	575	244	5762	3419	3038	381	66.0135	1593	1277	171	3141	6859	2820.49
256_nodes	10k_users	12_priority	16_reserved	NR-first	74	12_priority-16_reserved	613	260	5597	3530	3203	327	67.923	1607	1293	174	3178	6822	2711.88
256_nodes	10k_users	12_priority	18_reserved	NR-first	75	12_priority-18_reserved	619	270	5486	3625	3314	311	64.734	1562	1266	165	3241	6759	2722.93
256_nodes	10k_users	12_priority	20_reserved	NR-first	76	12_priority-20_reserved	665	251	5424	3660	3376	284	63.7845	1548	1258	169	3041	6959	2787.07
256_nodes	10k_users	14_priority	0_reserved	NR-first	77	14_priority-0_reserved	0	425	6250	3325	2350	975	83.562	1991	1485	206	4089	5911	2969.96
256_nodes	10k_users	14_priority	2_reserved	NR-first	78	14_priority-2_reserved	107	410	6237	3246	2363	883	84.498	2014	1521	210	4037	5963	2983.59
256_nodes	10k_users	14_priority	4_reserved	NR-first	79	14_priority-4_reserved	198	392	6064	3346	2536	810	74.067	1831	1412	193	3784	6216	2858.28
256_nodes	10k_users	14_priority	6_reserved	NR-first	80	14_priority-4_reserved	324	378	5917	3381	2683	698	70.323	1754	1367	183	3725	6275	2767.5
256_nodes	10k_users	14_priority	8_reserved	NR-first	81	14_priority-8_reserved	398	352	5869	3381	2731	650	67.7445	1687	1337	182	3496	6504	2765.56
256_nodes	10k_users	14_priority	10_reserved	NR-first	82	14_priority-10_reserved	481	341	5736	3442	2864	578	65.151	1621	1299	175	3527	6473	2676.39
256_nodes	10k_users	14_priority	12_reserved	NR-first	83	14_priority-12_reserved	556	315	5750	3379	2850	529	66.1485	1612	1291	174	3476	6524	2829.89
256_nodes	10k_users	14_priority	14_reserved	NR-first	84	14_priority-14_reserved	627	297	5581	3495	3019	476	65.3175	1596	1291	170	3279	6721	2720.01
256_nodes	10k_users	14_priority	16_reserved	NR-first	85	14_priority-16_reserved	649	306	5585	3460	3015	445	67.857	1604	1284	170	3380	6620	2850.12
256_nodes	10k_users	14_priority	18_reserved	NR-first	86	14_priority-18_reserved	708	296	5376	3620	3224	396	67.077	1581	1276	169	3281	6719	2688.19
256_nodes	10k_users	14_priority	20_reserved	NR-first	87	14_priority-20_reserved	724	293	5314	3669	3286	383	67.089	1571	1267	172	3260	6740	2713.5
256_nodes	10k_users	16_priority	0_reserved	NR-first	88	16_priority-0_reserved	0	490	6090	3420	2310	1110	86.301	2033	1508	209	4320	5680	2823.01
256_nodes	10k_users	16_priority	2_reserved	NR-first	89	16_priority-2_reserved	106	489	6034	3371	2366	1005	83.7045	2006	1516	211	4189	5811	2810.05
256_nodes	10k_users	16_priority	4_reserved	NR-first	90	16_priority-4_reserved	216	463	5983	3338	2417	921	77.8455	1894	1451	198	4088	5912	2873.46
256_nodes	10k_users	16_priority	6_reserved	NR-first	91	16_priority-4_reserved	326	419	5881	3374	2519	855	70.0245	1749	1368	185	3922	6078	2861.59
256_nodes	10k_users	16_priority	8_reserved	NR-first	92	16_priority-8_reserved	416	413	5834	3337	2566	771	70.9155	1737	1363	184	3849	6151	2900.19
256_nodes	10k_users	16_priority	10_reserved	NR-first	93	16_priority-10_reserved	521	394	5761	3324	2639	685	71.5965	1722	1364	186	3727	6273	2859.77
256_nodes	10k_users	16_priority	12_reserved	NR-first	94	16_priority-12_reserved	591	374	5638	3397	2762	635	63.588	1588	1294	167	3654	6346	2824.2
256_nodes	10k_users	16_priority	14_reserved	NR-first	95	16_priority-14_reserved	666	365	5485	3484	2915	569	68.4405	1620	1299	175	3580	6420	2634.74
256_nodes	10k_users	16_priority	16_reserved	NR-first	96	16_priority-16_reserved	701	364	5389	3546	3011	535	67.128	1591	1279	169	3437	6563	2651.68
256_nodes	10k_users	16_priority	18_reserved	NR-first	97	16_priority-18_reserved	744	355	5338	3563	3062	501	68.946	1612	1293	168	3464	6536	2709.81
256_nodes	10k_users	16_priority	20_reserved	NR-first	98	16_priority-20_reserved	808	334	5237	3621	3163	458	67.5645	1568	1259	167	3365	6635	2712.3
256_nodes	10k_users	18_priority	0_reserved	NR-first	99	18_priority-0_reserved	0	595	6034	3371	2166	1205	89.979	2099	1556	218	4563	5437	2886.87
256_nodes	10k_users	18_priority	2_reserved	NR-first	100	18_priority-2_reserved	103	562	5915	3420	2285	1135	82.1835	1975	1488	205	4416	5584	2818.07
256_nodes	10k_users	18_priority	4_reserved	NR-first	101	18_priority-4_reserved	175	550	5900	3375	2300	1075	78.1395	1891	1444	200	4298	5702	2881.09
256_nodes	10k_users	18_priority	6_reserved	NR-first	102	18_priority-4_reserved	310	509	5842	3339	2358	981	78.8385	1908	1456	195	4197	5803	2876.26
256_nodes	10k_users	18_priority	8_reserved	NR-first	103	18_priority-8_reserved	409	514	5740	3337	2460	877	74.7255	1803	1402	185	4162	5838	2889.01
256_nodes	10k_users	18_priority	10_reserved	NR-first	104	18_priority-10_reserved	557	460	5618	3365	2582	783	69.2625	1686	1342	182	3902	6098	2820.22
256_nodes	10k_users	18_priority	12_reserved	NR-first	105	18_priority-12_reserved	605	457	5501	3437	2699	738	70.1685	1673	1327	185	3897	6103	2707.43
256_nodes	10k_users	18_priority	14_reserved	NR-first	106	18_priority-14_reserved	698	415	5414	3473	2786	687	68.586	1652	1332	178	3723	6277	2666.73
256_nodes	10k_users	18_priority	16_reserved	NR-first	107	18_priority-16_reserved	767	400	5322	3511	2878	633	68.949	1620	1297	173	3649	6351	2657.17
256_nodes	10k_users	18_priority	18_reserved	NR-first	108	18_priority-18_reserved	820	395	5315	3470	2885	585	69.762	1617	1301	171	3642	6358	2858.28
256_nodes	10k_users	18_priority	20_reserved	NR-first	109	18_priority-20_reserved	865	390	5163	3582	3037	545	71.7525	1611	1287	174	3632	6368	2732.56
256_nodes	10k_users	20_priority	0_reserved	NR-first	110	20_priority-0_reserved	0	663	5869	3468	2131	1337	90.033	2098	1554	216	4702	5298	2752.76
256_nodes	10k_users	20_priority	2_reserved	NR-first	111	20_priority-2_reserved	92	641	5827	3440	2173	1267	86.5395	2050	1537	218	4610	5390	2757.69
256_nodes	10k_users	20_priority	4_reserved	NR-first	112	20_priority-4_reserved	202	611	5811	3376	2189	1187	88.575	2064	1548	220	4642	5358	2788.19
256_nodes	10k_users	20_priority	6_reserved	NR-first	113	20_priority-4_reserved	320	594	5695	3391	2305	1086	79.467	1895	1446	198	4345	5655	2802.52
256_nodes	10k_users	20_priority	8_reserved	NR-first	114	20_priority-8_reserved	456	533	5580	3431	2420	1011	73.404	1798	1401	186	4200	5800	2759.06
256_nodes	10k_users	20_priority	10_reserved	NR-first	115	20_priority-10_reserved	561	461	5605	3373	2395	978	74.997	1786	1390	188	4066	5934	2875.45
256_nodes	10k_users	20_priority	12_reserved	NR-first	116	20_priority-12_reserved	626	504	5412	3458	2588	870	72.4515	1711	1348	183	4089	5911	2707.05
256_nodes	10k_users	20_priority	14_reserved	NR-first	117	20_priority-14_reserved	695	453	5356	3496	2644	852	71.1585	1678	1329	181	3967	6033	2656.07
256_nodes	10k_users	20_priority	16_reserved	NR-first	118	20_priority-16_reserved	750	465	5296	3489	2704	785	72.6405	1666	1323	179	4001	5999	2705.15
256_nodes	10k_users	20_priority	18_reserved	NR-first	119	20_priority-18_reserved	834	458	5171	3537	2829	708	72.1275	1638	1303	174	3882	6118	2653.06
256_nodes	10k_users	20_priority	20_reserved	NR-first	120	20_priority-20_reserved	889	434	5126	3551	2874	677	72.1245	1631	1307	175	3793	6207	2707.54
256_nodes	10k_users	22_priority	0_reserved	NR-first	121	22_priority-0_reserved	0	794	5943	3263	1857	1406	97.089	2204	1613	227	5027	4973	3063.47
256_nodes	10k_users	22_priority	2_reserved	NR-first	122	22_priority-2_reserved	99	720	5703	3478	2097	1381	91.464	2113	1557	222	4830	5170	2686.33
256_nodes	10k_users	22_priority	4_reserved	NR-first	123	22_priority-4_reserved	211	734	5716	3339	2084	1255	88.4595	2051	1536	217	4823	5177	2870.64
256_nodes	10k_users	22_priority	6_reserved	NR-first	124	22_priority-4_reserved	345	644	5615	3396	2185	1211	84.321	1979	1489	203	4555	5445	2768.66
256_nodes	10k_users	22_priority	8_reserved	NR-first	125	22_priority-8_reserved	427	633	5538	3402	2262	1140	78.255	1869	1431	195	4441	5559	2798.15
256_nodes	10k_users	22_priority	10_reserved	NR-first	126	22_priority-10_reserved	536	602	5398	3464	2402	1062	73.5135	1757	1373	186	4320	5680	2738.9
256_nodes	10k_users	22_priority	12_reserved	NR-first	127	22_priority-12_reserved	624	523	5392	3461	2408	1053	71.4045	1703	1341	181	4209	5791	2824.93
256_nodes	10k_users	22_priority	14_reserved	NR-first	128	22_priority-14_reserved	755	491	5235	3519	2565	954	72.6405	1676	1323	185	4041	5959	2651.67
256_nodes	10k_users	22_priority	16_reserved	NR-first	129	22_priority-16_reserved	804	499	5146	3551	2654	897	68.9175	1606	1286	171	3978	6022	2647.09
256_nodes	10k_users	22_priority	18_reserved	NR-first	130	22_priority-18_reserved	869	475	5139	3517	2661	856	73.044	1652	1323	181	4011	5989	2684.09
256_nodes	10k_users	22_priority	20_reserved	NR-first	131	22_priority-20_reserved	959	472	4992	3577	2808	769	73.506	1646	1319	178	3941	6059	2690.89
256_nodes	10k_users	24_priority	0_reserved	NR-first	132	24_priority-0_reserved	0	852	5709	3439	1891	1548	97.281	2197	1594	228	5148	4852	2815.03
256_nodes	10k_users	24_priority	2_reserved	NR-first	133	24_priority-2_reserved	94	835	5651	3420	1949	1471	93.4995	2147	1590	224	5123	4877	2791.37
256_nodes	10k_users	24_priority	4_reserved	NR-first	134	24_priority-4_reserved	192	776	5551	3481	2049	1432	88.569	2060	1543	218	4853	5147	2687.06
256_nodes	10k_users	24_priority	6_reserved	NR-first	135	24_priority-4_reserved	328	743	5475	3454	2125	1329	84.4875	1975	1494	201	4827	5173	2716.96
256_nodes	10k_users	24_priority	8_reserved	NR-first	136	24_priority-8_reserved	445	681	5426	3448	2174	1274	81.75	1918	1457	202	4583	5417	2722.03
256_nodes	10k_users	24_priority	10_reserved	NR-first	137	24_priority-10_reserved	592	664	5308	3436	2292	1144	77.4465	1836	1416	187	4522	5478	2723.67
256_nodes	10k_users	24_priority	12_reserved	NR-first	138	24_priority-12_reserved	652	615	5321	3412	2279	1133	78.9555	1814	1406	191	4413	5587	2849.42
256_nodes	10k_users	24_priority	14_reserved	NR-first	139	24_priority-14_reserved	734	596	5146	3524	2454	1070	74.064	1703	1346	187	4258	5742	2666.43
256_nodes	10k_users	24_priority	16_reserved	NR-first	140	24_priority-16_reserved	867	583	5105	3445	2495	950	75.1725	1690	1332	183	4270	5730	2754.46
256_nodes	10k_users	24_priority	18_reserved	NR-first	141	24_priority-18_reserved	901	560	5027	3512	2573	939	73.086	1651	1321	178	4233	5767	2712.53
256_nodes	10k_users	24_priority	20_reserved	NR-first	142	24_priority-20_reserved	995	530	4908	3567	2692	875	75.432	1650	1317	178	4109	5891	2669.67
256_nodes	10k_users	26_priority	0_reserved	NR-first	143	26_priority-0_reserved	0	954	5703	3343	1697	1646	101.091	2248	1622	238	5368	4632	2956.43
256_nodes	10k_users	26_priority	2_reserved	NR-first	144	26_priority-2_reserved	85	889	5550	3476	1850	1626	94.8435	2165	1593	228	5172	4828	2777.03
256_nodes	10k_users	26_priority	4_reserved	NR-first	145	26_priority-4_reserved	204	859	5442	3495	1958	1537	91.6965	2099	1546	219	5172	4828	2673.83
256_nodes	10k_users	26_priority	6_reserved	NR-first	146	26_priority-4_reserved	333	817	5407	3443	1993	1450	84.1815	1979	1498	208	4952	5048	2798.57
256_nodes	10k_users	26_priority	8_reserved	NR-first	147	26_priority-8_reserved	457	740	5267	3536	2133	1403	82.0455	1919	1462	196	4802	5198	2645.46
256_nodes	10k_users	26_priority	10_reserved	NR-first	148	26_priority-10_reserved	567	715	5182	3536	2218	1318	79.2495	1850	1420	196	4725	5275	2626.2
256_nodes	10k_users	26_priority	12_reserved	NR-first	149	26_priority-12_reserved	674	697	5135	3494	2265	1229	80.124	1822	1402	192	4599	5401	2703.59
256_nodes	10k_users	26_priority	14_reserved	NR-first	150	26_priority-14_reserved	769	642	5117	3472	2283	1189	69.7335	1667	1331	182	4421	5579	2846.89
[truncated: 7,241 more rows]
