# Supplementary material for: Profiling SLAs for cloud system infrastructures and user interactions
Source: PeerJ Comput Sci. 2021 May 12;7:e513. doi: 10.7717/peerj-cs.513 (PMC8157057; doi:10.7717/peerj-cs.513)
Supplement: Supplemental Information 2 — This is deployed as a Eclipse Plugin. The deployed tool with instructions to install it over Papyrus Eclipse is available at: https://www.dsi.uclm.es/cloud/modeling/uml2cloud/releases/2.1. [file peerj-cs-07-513-s002.zip]

Archive with 689 entries (546 files):
- es.uclm.uml2cloud.customization/
- es.uclm.uml2cloud.customization.elementTypes/
- es.uclm.uml2cloud.customization.elementTypeSets/
- es.uclm.uml2cloud.customization.elementTypeSets/.project
- es.uclm.uml2cloud.customization.elementTypeSets/build.properties
- es.uclm.uml2cloud.customization.elementTypeSets/META-INF/
- es.uclm.uml2cloud.customization.elementTypeSets/META-INF/MANIFEST.MF
- es.uclm.uml2cloud.customization.elementTypeSets/model/
- es.uclm.uml2cloud.customization.elementTypeSets/model/es.uclm.uml2cloud.diagram.component.paletteconfiguration_Semantic.elementtypesconfigurations
- es.uclm.uml2cloud.customization.elementTypeSets/model/es.uclm.uml2cloud.diagram.sequence.paletteconfiguration_Semantic.elementtypesconfigurations
- es.uclm.uml2cloud.customization.elementTypeSets/plugin.xml
- es.uclm.uml2cloud.customization.elementTypes/.project
- es.uclm.uml2cloud.customization.elementTypes/build.properties
- es.uclm.uml2cloud.customization.elementTypes/META-INF/
- es.uclm.uml2cloud.customization.elementTypes/META-INF/MANIFEST.MF
- es.uclm.uml2cloud.customization.elementTypes/model/
- es.uclm.uml2cloud.customization.elementTypes/model/es.uclm.uml2cloud.diagram.component.paletteconfiguration_UI.elementtypesconfigurations
- es.uclm.uml2cloud.customization.elementTypes/model/es.uclm.uml2cloud.diagram.sequence.paletteconfiguration_UI.elementtypesconfigurations
- es.uclm.uml2cloud.customization.elementTypes/plugin.xml
- es.uclm.uml2cloud.customization/.classpath
- es.uclm.uml2cloud.customization/.gitignore
- es.uclm.uml2cloud.customization/.project
- es.uclm.uml2cloud.customization/bin/
- es.uclm.uml2cloud.customization/bin/es/
- es.uclm.uml2cloud.customization/bin/es/uclm/
- es.uclm.uml2cloud.customization/bin/es/uclm/uml2cloud/
- es.uclm.uml2cloud.customization/bin/es/uclm/uml2cloud/customization/
- es.uclm.uml2cloud.customization/bin/es/uclm/uml2cloud/customization/Activator.class
- es.uclm.uml2cloud.customization/bin/es/uclm/uml2cloud/customization/AddFromTemplateCommand.class
- es.uclm.uml2cloud.customization/bin/es/uclm/uml2cloud/customization/common/
- es.uclm.uml2cloud.customization/bin/es/uclm/uml2cloud/customization/common/editpart/
- es.uclm.uml2cloud.customization/bin/es/uclm/uml2cloud/customization/common/editpart/SilentConnectionEditPart.class
- es.uclm.uml2cloud.customization/bin/es/uclm/uml2cloud/customization/CreateUML2CloudInteractionDiagramCommand.class
- es.uclm.uml2cloud.customization/bin/es/uclm/uml2cloud/customization/diagram/
- es.uclm.uml2cloud.customization/bin/es/uclm/uml2cloud/customization/diagram/interaction/
- es.uclm.uml2cloud.customization/bin/es/uclm/uml2cloud/customization/diagram/interaction/providers/
- es.uclm.uml2cloud.customization/bin/es/uclm/uml2cloud/customization/diagram/interaction/providers/CustomEditPartProvider.class
- es.uclm.uml2cloud.customization/bin/es/uclm/uml2cloud/customization/PasteUmlElementCommand.class
- es.uclm.uml2cloud.customization/bin/es/uclm/uml2cloud/customization/UML2CloudModelCreationCommand.class
- es.uclm.uml2cloud.customization/build.properties
- es.uclm.uml2cloud.customization/icons/
- es.uclm.uml2cloud.customization/icons/SIMCAN_icon.gif
- es.uclm.uml2cloud.customization/META-INF/
- es.uclm.uml2cloud.customization/META-INF/MANIFEST.MF
- es.uclm.uml2cloud.customization/plugin.xml
- es.uclm.uml2cloud.customization/resources/
- es.uclm.uml2cloud.customization/resources/architecture/
- es.uclm.uml2cloud.customization/resources/architecture/sysml14.architecture
- es.uclm.uml2cloud.customization/resources/architecture/uml2.architecture
- es.uclm.uml2cloud.customization/resources/architecture/uml2cloud.architecture
- es.uclm.uml2cloud.customization/resources/architecture/uml2cloud.old.architecture
- es.uclm.uml2cloud.customization/resources/editpartProviders/
- es.uclm.uml2cloud.customization/resources/models/
- es.uclm.uml2cloud.customization/resources/models/basePriorityUserCloudSystem.di
- es.uclm.uml2cloud.customization/resources/models/basePriorityUserCloudSystem.notation
- es.uclm.uml2cloud.customization/resources/models/basePriorityUserCloudSystem.uml
- es.uclm.uml2cloud.customization/resources/models/baseRegularUserCloudSystem.di
- es.uclm.uml2cloud.customization/resources/models/baseRegularUserCloudSystem.notation
- es.uclm.uml2cloud.customization/resources/models/baseRegularUserCloudSystem.uml
- es.uclm.uml2cloud.customization/resources/palettes/
- es.uclm.uml2cloud.customization/resources/palettes/infrastructureDiagram/
- es.uclm.uml2cloud.customization/resources/palettes/infrastructureDiagram/es.uclm.uml2cloud.diagram.component.paletteconfiguration.paletteconfiguration
- es.uclm.uml2cloud.customization/resources/palettes/interactionDiagram/
- es.uclm.uml2cloud.customization/resources/palettes/interactionDiagram/es.uclm.uml2cloud.diagram.sequence.paletteconfiguration.paletteconfiguration
- es.uclm.uml2cloud.customization/resources/properties/
- es.uclm.uml2cloud.customization/resources/properties/ui/
- es.uclm.uml2cloud.customization/resources/properties/ui/MultipleAppInstantiation.xwt
- es.uclm.uml2cloud.customization/resources/properties/ui/MultipleApplication.xwt
- es.uclm.uml2cloud.customization/resources/properties/ui/MultipleBandwidth.xwt
- es.uclm.uml2cloud.customization/resources/properties/ui/MultipleCloudInfrastructure.xwt
- es.uclm.uml2cloud.customization/resources/properties/ui/MultipleCloudProvider.xwt
- es.uclm.uml2cloud.customization/resources/properties/ui/MultipleComputingMachine.xwt
- es.uclm.uml2cloud.customization/resources/properties/ui/MultipleComputingRack.xwt
- es.uclm.uml2cloud.customization/resources/properties/ui/MultipleCost.xwt
- es.uclm.uml2cloud.customization/resources/properties/ui/MultipleCPU.xwt
- es.uclm.uml2cloud.customization/resources/properties/ui/MultipleDataCenter.xwt
- es.uclm.uml2cloud.customization/resources/properties/ui/MultipleDataCenterElement.xwt
- es.uclm.uml2cloud.customization/resources/properties/ui/MultipleExecute.xwt
- es.uclm.uml2cloud.customization/resources/properties/ui/MultipleHardware.xwt
- es.uclm.uml2cloud.customization/resources/properties/ui/MultipleLatency.xwt
- es.uclm.uml2cloud.customization/resources/properties/ui/MultipleMachine.xwt
- es.uclm.uml2cloud.customization/resources/properties/ui/MultipleMemory.xwt
- es.uclm.uml2cloud.customization/resources/properties/ui/MultipleNotify.xwt
- es.uclm.uml2cloud.customization/resources/properties/ui/MultipleOk.xwt
- es.uclm.uml2cloud.customization/resources/properties/ui/MultipleParameter.xwt
- es.uclm.uml2cloud.customization/resources/properties/ui/MultiplePriorityUser.xwt
- es.uclm.uml2cloud.customization/resources/properties/ui/MultipleRack.xwt
- es.uclm.uml2cloud.customization/resources/properties/ui/MultipleRackElement.xwt
- es.uclm.uml2cloud.customization/resources/properties/ui/MultipleRegularUser.xwt
- es.uclm.uml2cloud.customization/resources/properties/ui/MultipleRequest.xwt
- es.uclm.uml2cloud.customization/resources/properties/ui/MultipleRequestOfferedVMs.xwt
- es.uclm.uml2cloud.customization/resources/properties/ui/MultipleResponse.xwt
- es.uclm.uml2cloud.customization/resources/properties/ui/MultipleResponseOfferedVMs.xwt
- es.uclm.uml2cloud.customization/resources/properties/ui/MultipleResume.xwt
- es.uclm.uml2cloud.customization/resources/properties/ui/MultipleSize.xwt
- es.uclm.uml2cloud.customization/resources/properties/ui/MultipleSLA.xwt
- es.uclm.uml2cloud.customization/resources/properties/ui/MultipleStorage.xwt
- es.uclm.uml2cloud.customization/resources/properties/ui/MultipleStorageMachine.xwt
- es.uclm.uml2cloud.customization/resources/properties/ui/MultipleStorageRack.xwt
- es.uclm.uml2cloud.customization/resources/properties/ui/MultipleSubscribe.xwt
- es.uclm.uml2cloud.customization/resources/properties/ui/MultipleTime.xwt
- es.uclm.uml2cloud.customization/resources/properties/ui/MultipleTimeoutRenting.xwt
- es.uclm.uml2cloud.customization/resources/properties/ui/MultipleTimeoutSubscription.xwt
- es.uclm.uml2cloud.customization/resources/properties/ui/MultipleUser.xwt
- es.uclm.uml2cloud.customization/resources/properties/ui/MultipleVM.xwt
- es.uclm.uml2cloud.customization/resources/properties/ui/MultipleVMCost.xwt
- es.uclm.uml2cloud.customization/resources/properties/ui/MultipleVMInstantiation.xwt
- es.uclm.uml2cloud.customization/resources/properties/ui/SingleAppInstantiation.xwt
- es.uclm.uml2cloud.customization/resources/properties/ui/SingleApplication.xwt
- es.uclm.uml2cloud.customization/resources/properties/ui/SingleBandwidth.xwt
- es.uclm.uml2cloud.customization/resources/properties/ui/SingleCloudInfrastructure.xwt
- es.uclm.uml2cloud.customization/resources/properties/ui/SingleCloudProvider.xwt
- es.uclm.uml2cloud.customization/resources/properties/ui/SingleComputingMachine.xwt
- es.uclm.uml2cloud.customization/resources/properties/ui/SingleComputingRack.xwt
- es.uclm.uml2cloud.customization/resources/properties/ui/SingleCost.xwt
- es.uclm.uml2cloud.customization/resources/properties/ui/SingleCPU.xwt
- es.uclm.uml2cloud.customization/resources/properties/ui/SingleDataCenter.xwt
- es.uclm.uml2cloud.customization/resources/properties/ui/SingleDataCenterElement.xwt
- es.uclm.uml2cloud.customization/resources/properties/ui/SingleExecute.xwt
- es.uclm.uml2cloud.customization/resources/properties/ui/SingleHardware.xwt
- es.uclm.uml2cloud.customization/resources/properties/ui/SingleLatency.xwt
- es.uclm.uml2cloud.customization/resources/properties/ui/SingleMachine.xwt
- es.uclm.uml2cloud.customization/resources/properties/ui/SingleMemory.xwt
- es.uclm.uml2cloud.customization/resources/properties/ui/SingleNotify.xwt
- es.uclm.uml2cloud.customization/resources/properties/ui/SingleOk.xwt
- es.uclm.uml2cloud.customization/resources/properties/ui/SingleParameter.xwt
- es.uclm.uml2cloud.customization/resources/properties/ui/SinglePriorityUser.xwt
- es.uclm.uml2cloud.customization/resources/properties/ui/SingleRack.xwt
- es.uclm.uml2cloud.customization/resources/properties/ui/SingleRackElement.xwt
- es.uclm.uml2cloud.customization/resources/properties/ui/SingleRegularUser.xwt
- es.uclm.uml2cloud.customization/resources/properties/ui/SingleRequest.xwt
- es.uclm.uml2cloud.customization/resources/properties/ui/SingleRequestOfferedVMs.xwt
- es.uclm.uml2cloud.customization/resources/properties/ui/SingleResponse.xwt
- es.uclm.uml2cloud.customization/resources/properties/ui/SingleResponseOfferedVMs.xwt
- es.uclm.uml2cloud.customization/resources/properties/ui/SingleResume.xwt
- es.uclm.uml2cloud.customization/resources/properties/ui/SingleSize.xwt
- es.uclm.uml2cloud.customization/resources/properties/ui/SingleSLA.xwt
- es.uclm.uml2cloud.customization/resources/properties/ui/SingleStorage.xwt
- es.uclm.uml2cloud.customization/resources/properties/ui/SingleStorageMachine.xwt
- es.uclm.uml2cloud.customization/resources/properties/ui/SingleStorageRack.xwt
- es.uclm.uml2cloud.customization/resources/properties/ui/SingleSubscribe.xwt
- es.uclm.uml2cloud.customization/resources/properties/ui/SingleTime.xwt
- es.uclm.uml2cloud.customization/resources/properties/ui/SingleTimeoutRenting.xwt
- es.uclm.uml2cloud.customization/resources/properties/ui/SingleTimeoutSubscription.xwt
- es.uclm.uml2cloud.customization/resources/properties/ui/SingleUser.xwt
- es.uclm.uml2cloud.customization/resources/properties/ui/SingleVM.xwt
- es.uclm.uml2cloud.customization/resources/properties/ui/SingleVMCost.xwt
- es.uclm.uml2cloud.customization/resources/properties/ui/SingleVMInstantiation.xwt
- es.uclm.uml2cloud.customization/resources/properties/uml2cloud.ctx
- es.uclm.uml2cloud.customization/resources/styles/
- es.uclm.uml2cloud.customization/resources/styles/Style_UML2Cloud.css
- es.uclm.uml2cloud.customization/src/
- es.uclm.uml2cloud.customization/src/es/
- es.uclm.uml2cloud.customization/src/es/uclm/
- es.uclm.uml2cloud.customization/src/es/uclm/uml2cloud/
- es.uclm.uml2cloud.customization/src/es/uclm/uml2cloud/customization/
- es.uclm.uml2cloud.customization/src/es/uclm/uml2cloud/customization/Activator.java
- es.uclm.uml2cloud.customization/src/es/uclm/uml2cloud/customization/AddFromTemplateCommand.java
- es.uclm.uml2cloud.customization/src/es/uclm/uml2cloud/customization/common/
- es.uclm.uml2cloud.customization/src/es/uclm/uml2cloud/customization/common/editpart/
- es.uclm.uml2cloud.customization/src/es/uclm/uml2cloud/customization/common/editpart/SilentConnectionEditPart.java
- es.uclm.uml2cloud.customization/src/es/uclm/uml2cloud/customization/CreateUML2CloudInteractionDiagramCommand.java
- es.uclm.uml2cloud.customization/src/es/uclm/uml2cloud/customization/diagram/
- es.uclm.uml2cloud.customization/src/es/uclm/uml2cloud/customization/diagram/interaction/
- es.uclm.uml2cloud.customization/src/es/uclm/uml2cloud/customization/diagram/interaction/providers/
- es.uclm.uml2cloud.customization/src/es/uclm/uml2cloud/customization/diagram/interaction/providers/CustomEditPartProvider.java
- es.uclm.uml2cloud.customization/src/es/uclm/uml2cloud/customization/PasteUmlElementCommand.java
- es.uclm.uml2cloud.customization/src/es/uclm/uml2cloud/customization/UML2CloudModelCreationCommand.java
- es.uclm.uml2cloud.examples/
- es.uclm.uml2cloud.examples/.project
- es.uclm.uml2cloud.examples/baseCloudSystem/
- es.uclm.uml2cloud.examples/baseCloudSystem/baseCloudSystem.di
- es.uclm.uml2cloud.examples/baseCloudSystem/baseCloudSystem.notation
- es.uclm.uml2cloud.examples/baseCloudSystem/baseCloudSystem.uml
- es.uclm.uml2cloud.examples/build.properties
- es.uclm.uml2cloud.examples/META-INF/
- es.uclm.uml2cloud.examples/META-INF/MANIFEST.MF
- es.uclm.uml2cloud.examples/models/
- es.uclm.uml2cloud.examples/models/basePriorityUserCloudSystem.di
- es.uclm.uml2cloud.examples/models/basePriorityUserCloudSystem.notation
- es.uclm.uml2cloud.examples/models/basePriorityUserCloudSystem.uml
- es.uclm.uml2cloud.examples/models/baseRegularUserCloudSystem.di
- es.uclm.uml2cloud.examples/models/baseRegularUserCloudSystem.notation
- es.uclm.uml2cloud.examples/models/baseRegularUserCloudSystem.uml
- es.uclm.uml2cloud.examples/old/
- es.uclm.uml2cloud.examples/old/baseCloudSystem/
- es.uclm.uml2cloud.examples/old/baseCloudSystemOld/
- es.uclm.uml2cloud.examples/old/baseCloudSystemOld/4BEE1720.png
- es.uclm.uml2cloud.examples/old/baseCloudSystemOld/4BEE1721.png
- es.uclm.uml2cloud.examples/old/baseCloudSystemOld/4BEE1723.png
- es.uclm.uml2cloud.examples/old/baseCloudSystemOld/4BEE1727.png
- es.uclm.uml2cloud.examples/old/baseCloudSystemOld/baseCloudSystem.di
- es.uclm.uml2cloud.examples/old/baseCloudSystemOld/baseCloudSystem.notation
- es.uclm.uml2cloud.examples/old/baseCloudSystemOld/baseCloudSystem.uml
- es.uclm.uml2cloud.examples/old/baseCloudSystemOld/cloudSystem.eps
- es.uclm.uml2cloud.examples/old/baseCloudSystemOld/cloudSystem.svg
- es.uclm.uml2cloud.examples/old/baseCloudSystemOld/cloudSystem2.eps
- es.uclm.uml2cloud.examples/old/baseCloudSystemOld/cloudSystem2.svg
- es.uclm.uml2cloud.examples/old/baseCloudSystem/baseCloudSystem.di
- es.uclm.uml2cloud.examples/old/baseCloudSystem/baseCloudSystem.notation
- es.uclm.uml2cloud.examples/old/baseCloudSystem/baseCloudSystem.uml
- es.uclm.uml2cloud.examples/old/cloduSystemTransformation/
- es.uclm.uml2cloud.examples/old/cloduSystemTransformation/cloudSystemTransformation.di
- es.uclm.uml2cloud.examples/old/cloduSystemTransformation/cloudSystemTransformation.notation
- es.uclm.uml2cloud.examples/old/cloduSystemTransformation/cloudSystemTransformation.svg
- es.uclm.uml2cloud.examples/old/cloduSystemTransformation/cloudSystemTransformation.uml
- es.uclm.uml2cloud.examples/old/CloudInfrastructure/
- es.uclm.uml2cloud.examples/old/CloudInfrastructure/omnetpp.ini
- es.uclm.uml2cloud.examples/old/CloudInfrastructure/run
- es.uclm.uml2cloud.examples/old/CloudInfrastructure/scenario.ned
- es.uclm.uml2cloud.examples/old/cloudSystem/
- es.uclm.uml2cloud.examples/old/cloudSystemOld/
- es.uclm.uml2cloud.examples/old/cloudSystemOld/cloudSystemSupercomputing.di
- es.uclm.uml2cloud.examples/old/cloudSystemOld/cloudSystemSupercomputing.notation
- es.uclm.uml2cloud.examples/old/cloudSystemOld/cloudSystemSupercomputing.uml
- es.uclm.uml2cloud.examples/old/cloudSystemOld/cloudSystemTFM.di
- es.uclm.uml2cloud.examples/old/cloudSystemOld/cloudSystemTFM.notation
- es.uclm.uml2cloud.examples/old/cloudSystemOld/cloudSystemTFM.uml
- es.uclm.uml2cloud.examples/old/cloudSystem/4BEE1720.png
- es.uclm.uml2cloud.examples/old/cloudSystem/4BEE1721.png
- es.uclm.uml2cloud.examples/old/cloudSystem/4BEE1723.png
- es.uclm.uml2cloud.examples/old/cloudSystem/4BEE1727.png
- es.uclm.uml2cloud.examples/old/cloudSystem/cloudSystem.di
- es.uclm.uml2cloud.examples/old/cloudSystem/cloudSystem.eps
- es.uclm.uml2cloud.examples/old/cloudSystem/cloudSystem.notation
- es.uclm.uml2cloud.examples/old/cloudSystem/cloudSystem.svg
- es.uclm.uml2cloud.examples/old/cloudSystem/cloudSystem.uml
- es.uclm.uml2cloud.examples/old/cloudSystem/cloudSystem2.eps
- es.uclm.uml2cloud.examples/old/cloudSystem/cloudSystem2.svg
- es.uclm.uml2cloud.examples/old/Simcan2CloudFiles/
- es.uclm.uml2cloud.examples/old/Simcan2CloudFiles/CloudInfrastructure/
- es.uclm.uml2cloud.examples/old/Simcan2CloudFiles/CloudInfrastructure/omnetpp.ini
- es.uclm.uml2cloud.examples/old/Simcan2CloudFiles/CloudInfrastructure/run
- es.uclm.uml2cloud.examples/old/Simcan2CloudFiles/CloudInfrastructure/scenario.ned
- es.uclm.uml2cloud.examples/plugin.xml
- es.uclm.uml2cloud.feature/
- es.uclm.uml2cloud.feature/.project
- es.uclm.uml2cloud.feature/build.properties
- es.uclm.uml2cloud.feature/feature.xml
- es.uclm.uml2cloud.m2t.simcan/
- es.uclm.uml2cloud.m2t.simcan.ui/
- es.uclm.uml2cloud.m2t.simcan.ui/.classpath
- es.uclm.uml2cloud.m2t.simcan.ui/.gitignore
- es.uclm.uml2cloud.m2t.simcan.ui/.project
- es.uclm.uml2cloud.m2t.simcan.ui/.settings/
- es.uclm.uml2cloud.m2t.simcan.ui/.settings/org.eclipse.jdt.core.prefs
- es.uclm.uml2cloud.m2t.simcan.ui/bin/
- es.uclm.uml2cloud.m2t.simcan.ui/bin/es/
- es.uclm.uml2cloud.m2t.simcan.ui/bin/es/uclm/
- es.uclm.uml2cloud.m2t.simcan.ui/bin/es/uclm/uml2cloud/
- es.uclm.uml2cloud.m2t.simcan.ui/bin/es/uclm/uml2cloud/m2t/
- es.uclm.uml2cloud.m2t.simcan.ui/bin/es/uclm/uml2cloud/m2t/simcan/
- es.uclm.uml2cloud.m2t.simcan.ui/bin/es/uclm/uml2cloud/m2t/simcan/ui/
- es.uclm.uml2cloud.m2t.simcan.ui/bin/es/uclm/uml2cloud/m2t/simcan/ui/Activator.class
- es.uclm.uml2cloud.m2t.simcan.ui/bin/es/uclm/uml2cloud/m2t/simcan/ui/common/
- es.uclm.uml2cloud.m2t.simcan.ui/bin/es/uclm/uml2cloud/m2t/simcan/ui/common/GenerateAll.class
- es.uclm.uml2cloud.m2t.simcan.ui/bin/es/uclm/uml2cloud/m2t/simcan/ui/popupMenus/
- es.uclm.uml2cloud.m2t.simcan.ui/bin/es/uclm/uml2cloud/m2t/simcan/ui/popupMenus/AcceleoGenerateGenerateSIMCANFilesAction$1.class
- es.uclm.uml2cloud.m2t.simcan.ui/bin/es/uclm/uml2cloud/m2t/simcan/ui/popupMenus/AcceleoGenerateGenerateSIMCANFilesAction.class
- es.uclm.uml2cloud.m2t.simcan.ui/bin/es/uclm/uml2cloud/m2t/simcan/ui/popupMenus/AcceleoGenerateSimcan2CloudFilesAction$1.class
- es.uclm.uml2cloud.m2t.simcan.ui/bin/es/uclm/uml2cloud/m2t/simcan/ui/popupMenus/AcceleoGenerateSimcan2CloudFilesAction.class
- es.uclm.uml2cloud.m2t.simcan.ui/build.properties
- es.uclm.uml2cloud.m2t.simcan.ui/icons/
- es.uclm.uml2cloud.m2t.simcan.ui/icons/default.gif
- es.uclm.uml2cloud.m2t.simcan.ui/META-INF/
- es.uclm.uml2cloud.m2t.simcan.ui/META-INF/MANIFEST.MF
- es.uclm.uml2cloud.m2t.simcan.ui/plugin.xml
- es.uclm.uml2cloud.m2t.simcan.ui/src/
- es.uclm.uml2cloud.m2t.simcan.ui/src/es/
- es.uclm.uml2cloud.m2t.simcan.ui/src/es/uclm/
- es.uclm.uml2cloud.m2t.simcan.ui/src/es/uclm/uml2cloud/
- es.uclm.uml2cloud.m2t.simcan.ui/src/es/uclm/uml2cloud/m2t/
- es.uclm.uml2cloud.m2t.simcan.ui/src/es/uclm/uml2cloud/m2t/simcan/
- es.uclm.uml2cloud.m2t.simcan.ui/src/es/uclm/uml2cloud/m2t/simcan/ui/
- es.uclm.uml2cloud.m2t.simcan.ui/src/es/uclm/uml2cloud/m2t/simcan/ui/Activator.java
- es.uclm.uml2cloud.m2t.simcan.ui/src/es/uclm/uml2cloud/m2t/simcan/ui/common/
- es.uclm.uml2cloud.m2t.simcan.ui/src/es/uclm/uml2cloud/m2t/simcan/ui/common/GenerateAll.java
- es.uclm.uml2cloud.m2t.simcan.ui/src/es/uclm/uml2cloud/m2t/simcan/ui/popupMenus/
- es.uclm.uml2cloud.m2t.simcan.ui/src/es/uclm/uml2cloud/m2t/simcan/ui/popupMenus/AcceleoGenerateGenerateSIMCANFilesAction.java
- es.uclm.uml2cloud.m2t.simcan.ui/src/es/uclm/uml2cloud/m2t/simcan/ui/popupMenus/AcceleoGenerateSimcan2CloudFilesAction.java
- es.uclm.uml2cloud.m2t.simcan/.classpath
- es.uclm.uml2cloud.m2t.simcan/.project
- es.uclm.uml2cloud.m2t.simcan/bin/
- es.uclm.uml2cloud.m2t.simcan/bin/.gitignore
- es.uclm.uml2cloud.m2t.simcan/bin/es/
- es.uclm.uml2cloud.m2t.simcan/bin/es/uclm/
- es.uclm.uml2cloud.m2t.simcan/bin/es/uclm/uml2cloud/
- es.uclm.uml2cloud.m2t.simcan/bin/es/uclm/uml2cloud/m2t/
- es.uclm.uml2cloud.m2t.simcan/bin/es/uclm/uml2cloud/m2t/simcan/
- es.uclm.uml2cloud.m2t.simcan/bin/es/uclm/uml2cloud/m2t/simcan/Activator.class
- es.uclm.uml2cloud.m2t.simcan/bin/es/uclm/uml2cloud/m2t/simcan/files/
- es.uclm.uml2cloud.m2t.simcan/bin/es/uclm/uml2cloud/m2t/simcan/files/generateINIFile.emtl
- es.uclm.uml2cloud.m2t.simcan/bin/es/uclm/uml2cloud/m2t/simcan/files/generateINIFile.mtl
- es.uclm.uml2cloud.m2t.simcan/bin/es/uclm/uml2cloud/m2t/simcan/files/generateNEDFile.emtl
- es.uclm.uml2cloud.m2t.simcan/bin/es/uclm/uml2cloud/m2t/simcan/files/generateNEDFile.mtl
- es.uclm.uml2cloud.m2t.simcan/bin/es/uclm/uml2cloud/m2t/simcan/files/generateRUNFile.emtl
- es.uclm.uml2cloud.m2t.simcan/bin/es/uclm/uml2cloud/m2t/simcan/files/generateRUNFile.mtl
- es.uclm.uml2cloud.m2t.simcan/bin/es/uclm/uml2cloud/m2t/simcan/files/util.emtl
- es.uclm.uml2cloud.m2t.simcan/bin/es/uclm/uml2cloud/m2t/simcan/files/util.mtl
- es.uclm.uml2cloud.m2t.simcan/bin/es/uclm/uml2cloud/m2t/simcan/main/
[truncated: 389 more entries]
