# Supplementary material for: Profiling SLAs for cloud system infrastructures and user interactions
Source: PeerJ Comput Sci. 2021 May 12;7:e513. doi: 10.7717/peerj-cs.513 (PMC8157057; doi:10.7717/peerj-cs.513)
Supplement: Supplemental Information 2 — This is deployed as a Eclipse Plugin. The deployed tool with instructions to install it over Papyrus Eclipse is available at: https://www.dsi.uclm.es/cloud/modeling/uml2cloud/releases/2.1. [file peerj-cs-07-513-s002.zip › es.uclm.uml2cloud.customization.elementTypeSets/META-INF/MANIFEST.MF]

Manifest-Version: 1.0
Bundle-ManifestVersion: 2
Bundle-Name: UML2Cloud Customization elementTypeSets
Bundle-SymbolicName: es.uclm.uml2cloud.customization.elementTypeSets;singleton:=true
Bundle-Version: 2.1.0.qualifier
Require-Bundle: org.eclipse.papyrus.infra.properties;bundle-version="3.0.0",
 org.eclipse.papyrus.infra.gmfdiag.css,
 es.uclm.uml2cloud.profile;bundle-version="[2.1.0,3.0.0)"
