# Supplementary material for: Profiling SLAs for cloud system infrastructures and user interactions
Source: PeerJ Comput Sci. 2021 May 12;7:e513. doi: 10.7717/peerj-cs.513 (PMC8157057; doi:10.7717/peerj-cs.513)
Supplement: Supplemental Information 2 — This is deployed as a Eclipse Plugin. The deployed tool with instructions to install it over Papyrus Eclipse is available at: https://www.dsi.uclm.es/cloud/modeling/uml2cloud/releases/2.1. [file peerj-cs-07-513-s002.zip › es.uclm.uml2cloud.customization.elementTypeSets/model/es.uclm.uml2cloud.diagram.component.paletteconfiguration_Semantic.elementtypesconfigurations]

<?xml version="1.0" encoding="UTF-8"?>
<elementtypesconfigurations:ElementTypeSetConfiguration xmi:version="2.0" xmlns:xmi="http://www.omg.org/XMI" xmlns:applystereotypeadvice="http://www.eclipse.org/papyrus/uml/types/applystereotypeadvice/1.1" xmlns:elementtypesconfigurations="http://www.eclipse.org/papyrus/infra/elementtypesconfigurations/1.2" xmi:id="_Th6f4EDwEeqgZodcSzjH_A" identifier="es.uclm.uml2cloud.infrastructure.elementTypeSets" name="es.uclm.uml2cloud.infrastructure.elementTypeSets" metamodelNsURI="http://www.eclipse.org/uml2/5.0.0/UML">
  <elementTypeConfigurations xmi:type="elementtypesconfigurations:SpecializationTypeConfiguration" xmi:id="_9zziwEDxEeqgZodcSzjH_A" identifier="es.uclm.uml2cloud.diagram.component.paletteconfiguration.component.tool.package_1580121856704" name="Package" hint="" kind="org.eclipse.gmf.runtime.emf.type.core.IHintedType">
    <specializedTypes xmi:type="elementtypesconfigurations:SpecializationTypeConfiguration" href="platform:/plugin/org.eclipse.papyrus.uml.service.types/model/umldi.elementtypesconfigurations#org.eclipse.papyrus.umldi.Package_Shape"/>
  </elementTypeConfigurations>
  <elementTypeConfigurations xmi:type="elementtypesconfigurations:SpecializationTypeConfiguration" xmi:id="_Woar4EDyEeqgZodcSzjH_A" identifier="es.uclm.uml2cloud.diagram.component.paletteconfiguration.component.tool.component_1580122023319" name="Application (Component)" hint="" kind="org.eclipse.gmf.runtime.emf.type.core.IHintedType">
    <specializedTypes xmi:type="elementtypesconfigurations:SpecializationTypeConfiguration" href="platform:/plugin/org.eclipse.papyrus.uml.service.types/model/umldi.elementtypesconfigurations#org.eclipse.papyrus.umldi.Component_PackagedElementShape"/>
  </elementTypeConfigurations>
  <elementTypeConfigurations xmi:type="elementtypesconfigurations:SpecializationTypeConfiguration" xmi:id="_XMVRQEDyEeqgZodcSzjH_A" identifier="es.uclm.uml2cloud.diagram.component.paletteconfiguration.component.tool.component_1580122027089" name="VM (Component)" hint="" kind="org.eclipse.gmf.runtime.emf.type.core.IHintedType">
    <specializedTypes xmi:type="elementtypesconfigurations:SpecializationTypeConfiguration" href="platform:/plugin/org.eclipse.papyrus.uml.service.types/model/umldi.elementtypesconfigurations#org.eclipse.papyrus.umldi.Component_PackagedElementShape"/>
  </elementTypeConfigurations>
  <elementTypeConfigurations xmi:type="elementtypesconfigurations:SpecializationTypeConfiguration" xmi:id="_XpaO0EDyEeqgZodcSzjH_A" identifier="es.uclm.uml2cloud.diagram.component.paletteconfiguration.component.tool.component_1580122030137" name="SLA (Component)" hint="" kind="org.eclipse.gmf.runtime.emf.type.core.IHintedType">
    <specializedTypes xmi:type="elementtypesconfigurations:SpecializationTypeConfiguration" href="platform:/plugin/org.eclipse.papyrus.uml.service.types/model/umldi.elementtypesconfigurations#org.eclipse.papyrus.umldi.Component_PackagedElementShape"/>
  </elementTypeConfigurations>
  <elementTypeConfigurations xmi:type="elementtypesconfigurations:SpecializationTypeConfiguration" xmi:id="_ZVGUkEDyEeqgZodcSzjH_A" identifier="es.uclm.uml2cloud.diagram.component.paletteconfiguration.component.tool.component_1580122041420" name="CloudInfrastructure (Component)" hint="" kind="org.eclipse.gmf.runtime.emf.type.core.IHintedType">
    <specializedTypes xmi:type="elementtypesconfigurations:SpecializationTypeConfiguration" href="platform:/plugin/org.eclipse.papyrus.uml.service.types/model/umldi.elementtypesconfigurations#org.eclipse.papyrus.umldi.Component_PackagedElementShape"/>
  </elementTypeConfigurations>
  <elementTypeConfigurations xmi:type="elementtypesconfigurations:SpecializationTypeConfiguration" xmi:id="_aJKOwEDyEeqgZodcSzjH_A" identifier="es.uclm.uml2cloud.diagram.component.paletteconfiguration.component.tool.component_1580122046888" name="DataCenter (Component)" hint="" kind="org.eclipse.gmf.runtime.emf.type.core.IHintedType">
    <specializedTypes xmi:type="elementtypesconfigurations:SpecializationTypeConfiguration" href="platform:/plugin/org.eclipse.papyrus.uml.service.types/model/umldi.elementtypesconfigurations#org.eclipse.papyrus.umldi.Component_PackagedElementShape"/>
  </elementTypeConfigurations>
  <elementTypeConfigurations xmi:type="elementtypesconfigurations:SpecializationTypeConfiguration" xmi:id="_dI5WUEDyEeqgZodcSzjH_A" identifier="es.uclm.uml2cloud.diagram.component.paletteconfiguration.component.tool.component_1580122066993" name="ComputingMachine (Component)" hint="" kind="org.eclipse.gmf.runtime.emf.type.core.IHintedType">
    <specializedTypes xmi:type="elementtypesconfigurations:SpecializationTypeConfiguration" href="platform:/plugin/org.eclipse.papyrus.uml.service.types/model/umldi.elementtypesconfigurations#org.eclipse.papyrus.umldi.Component_PackagedElementShape"/>
  </elementTypeConfigurations>
  <elementTypeConfigurations xmi:type="elementtypesconfigurations:SpecializationTypeConfiguration" xmi:id="_eVSQ8EDyEeqgZodcSzjH_A" identifier="es.uclm.uml2cloud.diagram.component.paletteconfiguration.component.tool.component_1580122075003" name="StorageMachine (Component)" hint="" kind="org.eclipse.gmf.runtime.emf.type.core.IHintedType">
    <specializedTypes xmi:type="elementtypesconfigurations:SpecializationTypeConfiguration" href="platform:/plugin/org.eclipse.papyrus.uml.service.types/model/umldi.elementtypesconfigurations#org.eclipse.papyrus.umldi.Component_PackagedElementShape"/>
  </elementTypeConfigurations>
  <elementTypeConfigurations xmi:type="elementtypesconfigurations:SpecializationTypeConfiguration" xmi:id="_fjSVIEDyEeqgZodcSzjH_A" identifier="es.uclm.uml2cloud.diagram.component.paletteconfiguration.component.tool.component_1580122083182" name="CPU (Component)" hint="" kind="org.eclipse.gmf.runtime.emf.type.core.IHintedType">
    <specializedTypes xmi:type="elementtypesconfigurations:SpecializationTypeConfiguration" href="platform:/plugin/org.eclipse.papyrus.uml.service.types/model/umldi.elementtypesconfigurations#org.eclipse.papyrus.umldi.Component_PackagedElementShape"/>
  </elementTypeConfigurations>
  <elementTypeConfigurations xmi:type="elementtypesconfigurations:SpecializationTypeConfiguration" xmi:id="_gd3uEEDyEeqgZodcSzjH_A" identifier="es.uclm.uml2cloud.diagram.component.paletteconfiguration.component.tool.component_1580122089324" name="Memory (Component)" hint="" kind="org.eclipse.gmf.runtime.emf.type.core.IHintedType">
    <specializedTypes xmi:type="elementtypesconfigurations:SpecializationTypeConfiguration" href="platform:/plugin/org.eclipse.papyrus.uml.service.types/model/umldi.elementtypesconfigurations#org.eclipse.papyrus.umldi.Component_PackagedElementShape"/>
  </elementTypeConfigurations>
  <elementTypeConfigurations xmi:type="elementtypesconfigurations:SpecializationTypeConfiguration" xmi:id="_hQ8w0EDyEeqgZodcSzjH_A" identifier="es.uclm.uml2cloud.diagram.component.paletteconfiguration.component.tool.component_1580122094679" name="Storage (Component)" hint="" kind="org.eclipse.gmf.runtime.emf.type.core.IHintedType">
    <specializedTypes xmi:type="elementtypesconfigurations:SpecializationTypeConfiguration" href="platform:/plugin/org.eclipse.papyrus.uml.service.types/model/umldi.elementtypesconfigurations#org.eclipse.papyrus.umldi.Component_PackagedElementShape"/>
  </elementTypeConfigurations>
  <elementTypeConfigurations xmi:type="elementtypesconfigurations:SpecializationTypeConfiguration" xmi:id="_m6MRQEDyEeqgZodcSzjH_A" identifier="es.uclm.uml2cloud.diagram.component.paletteconfiguration.component.tool.component_1580122132559" name="ComputingRack (Component)" hint="" kind="org.eclipse.gmf.runtime.emf.type.core.IHintedType">
    <specializedTypes xmi:type="elementtypesconfigurations:SpecializationTypeConfiguration" href="platform:/plugin/org.eclipse.papyrus.uml.service.types/model/umldi.elementtypesconfigurations#org.eclipse.papyrus.umldi.Component_PackagedElementShape"/>
  </elementTypeConfigurations>
  <elementTypeConfigurations xmi:type="elementtypesconfigurations:SpecializationTypeConfiguration" xmi:id="_nPUzwEDyEeqgZodcSzjH_A" identifier="es.uclm.uml2cloud.diagram.component.paletteconfiguration.component.tool.component_1580122134775" name="StorageRack (Component)" hint="" kind="org.eclipse.gmf.runtime.emf.type.core.IHintedType">
    <specializedTypes xmi:type="elementtypesconfigurations:SpecializationTypeConfiguration" href="platform:/plugin/org.eclipse.papyrus.uml.service.types/model/umldi.elementtypesconfigurations#org.eclipse.papyrus.umldi.Component_PackagedElementShape"/>
  </elementTypeConfigurations>
  <adviceBindingsConfigurations xmi:type="applystereotypeadvice:ApplyStereotypeAdviceConfiguration" xmi:id="_Woar5EDyEeqgZodcSzjH_A" identifier="es.uclm.uml2cloud.diagram.component.paletteconfiguration.component.tool.component_1580122023319_ASAC" target="_Woar4EDyEeqgZodcSzjH_A">
    <stereotypesToApply xmi:type="applystereotypeadvice:StereotypeToApply" xmi:id="_Wob6AEDyEeqgZodcSzjH_A" stereotypeQualifiedName="uml2cloud::Application" updateName="true">
      <requiredProfiles>uml2cloud</requiredProfiles>
    </stereotypesToApply>
  </adviceBindingsConfigurations>
  <adviceBindingsConfigurations xmi:type="applystereotypeadvice:ApplyStereotypeAdviceConfiguration" xmi:id="_XMV4U0DyEeqgZodcSzjH_A" identifier="es.uclm.uml2cloud.diagram.component.paletteconfiguration.component.tool.component_1580122027089_ASAC" target="_XMVRQEDyEeqgZodcSzjH_A">
    <stereotypesToApply xmi:type="applystereotypeadvice:StereotypeToApply" xmi:id="_XMV4VEDyEeqgZodcSzjH_A" stereotypeQualifiedName="uml2cloud::VM" updateName="true">
      <requiredProfiles>uml2cloud</requiredProfiles>
    </stereotypesToApply>
  </adviceBindingsConfigurations>
  <adviceBindingsConfigurations xmi:type="applystereotypeadvice:ApplyStereotypeAdviceConfiguration" xmi:id="_Xpa14EDyEeqgZodcSzjH_A" identifier="es.uclm.uml2cloud.diagram.component.paletteconfiguration.component.tool.component_1580122030137_ASAC" target="_XpaO0EDyEeqgZodcSzjH_A">
    <stereotypesToApply xmi:type="applystereotypeadvice:StereotypeToApply" xmi:id="_Xpa14UDyEeqgZodcSzjH_A" stereotypeQualifiedName="uml2cloud::SLA" updateName="true">
      <requiredProfiles>uml2cloud</requiredProfiles>
    </stereotypesToApply>
  </adviceBindingsConfigurations>
  <adviceBindingsConfigurations xmi:type="applystereotypeadvice:ApplyStereotypeAdviceConfiguration" xmi:id="_ZVG7oEDyEeqgZodcSzjH_A" identifier="es.uclm.uml2cloud.diagram.component.paletteconfiguration.component.tool.component_1580122041420_ASAC" target="_ZVGUkEDyEeqgZodcSzjH_A">
    <stereotypesToApply xmi:type="applystereotypeadvice:StereotypeToApply" xmi:id="_ZVG7oUDyEeqgZodcSzjH_A" stereotypeQualifiedName="uml2cloud::CloudInfrastructure" updateName="true">
      <requiredProfiles>uml2cloud</requiredProfiles>
    </stereotypesToApply>
  </adviceBindingsConfigurations>
  <adviceBindingsConfigurations xmi:type="applystereotypeadvice:ApplyStereotypeAdviceConfiguration" xmi:id="_aJKOxEDyEeqgZodcSzjH_A" identifier="es.uclm.uml2cloud.diagram.component.paletteconfiguration.component.tool.component_1580122046888_ASAC" target="_aJKOwEDyEeqgZodcSzjH_A">
    <stereotypesToApply xmi:type="applystereotypeadvice:StereotypeToApply" xmi:id="_aJKOxUDyEeqgZodcSzjH_A" stereotypeQualifiedName="uml2cloud::DataCenter" updateName="true">
      <requiredProfiles>uml2cloud</requiredProfiles>
    </stereotypesToApply>
  </adviceBindingsConfigurations>
  <adviceBindingsConfigurations xmi:type="applystereotypeadvice:ApplyStereotypeAdviceConfiguration" xmi:id="_dI59Y0DyEeqgZodcSzjH_A" identifier="es.uclm.uml2cloud.diagram.component.paletteconfiguration.component.tool.component_1580122066993_ASAC" target="_dI5WUEDyEeqgZodcSzjH_A">
    <stereotypesToApply xmi:type="applystereotypeadvice:StereotypeToApply" xmi:id="_dI59ZEDyEeqgZodcSzjH_A" stereotypeQualifiedName="uml2cloud::ComputingMachine" updateName="true">
      <requiredProfiles>uml2cloud</requiredProfiles>
    </stereotypesToApply>
  </adviceBindingsConfigurations>
  <adviceBindingsConfigurations xmi:type="applystereotypeadvice:ApplyStereotypeAdviceConfiguration" xmi:id="_eVSQ9EDyEeqgZodcSzjH_A" identifier="es.uclm.uml2cloud.diagram.component.paletteconfiguration.component.tool.component_1580122075003_ASAC" target="_eVSQ8EDyEeqgZodcSzjH_A">
    <stereotypesToApply xmi:type="applystereotypeadvice:StereotypeToApply" xmi:id="_eVSQ9UDyEeqgZodcSzjH_A" stereotypeQualifiedName="uml2cloud::StorageMachine" updateName="true">
      <requiredProfiles>uml2cloud</requiredProfiles>
    </stereotypesToApply>
  </adviceBindingsConfigurations>
  <adviceBindingsConfigurations xmi:type="applystereotypeadvice:ApplyStereotypeAdviceConfiguration" xmi:id="_fjS8MkDyEeqgZodcSzjH_A" identifier="es.uclm.uml2cloud.diagram.component.paletteconfiguration.component.tool.component_1580122083182_ASAC" target="_fjSVIEDyEeqgZodcSzjH_A">
    <stereotypesToApply xmi:type="applystereotypeadvice:StereotypeToApply" xmi:id="_fjS8M0DyEeqgZodcSzjH_A" stereotypeQualifiedName="uml2cloud::CPU" updateName="true">
      <requiredProfiles>uml2cloud</requiredProfiles>
    </stereotypesToApply>
  </adviceBindingsConfigurations>
  <adviceBindingsConfigurations xmi:type="applystereotypeadvice:ApplyStereotypeAdviceConfiguration" xmi:id="_gd3uFEDyEeqgZodcSzjH_A" identifier="es.uclm.uml2cloud.diagram.component.paletteconfiguration.component.tool.component_1580122089324_ASAC" target="_gd3uEEDyEeqgZodcSzjH_A">
    <stereotypesToApply xmi:type="applystereotypeadvice:StereotypeToApply" xmi:id="_gd3uFUDyEeqgZodcSzjH_A" stereotypeQualifiedName="uml2cloud::Memory" updateName="true">
      <requiredProfiles>uml2cloud</requiredProfiles>
    </stereotypesToApply>
  </adviceBindingsConfigurations>
  <adviceBindingsConfigurations xmi:type="applystereotypeadvice:ApplyStereotypeAdviceConfiguration" xmi:id="_hQ8w1EDyEeqgZodcSzjH_A" identifier="es.uclm.uml2cloud.diagram.component.paletteconfiguration.component.tool.component_1580122094679_ASAC" target="_hQ8w0EDyEeqgZodcSzjH_A">
    <stereotypesToApply xmi:type="applystereotypeadvice:StereotypeToApply" xmi:id="_hQ8w1UDyEeqgZodcSzjH_A" stereotypeQualifiedName="uml2cloud::Storage" updateName="true">
      <requiredProfiles>uml2cloud</requiredProfiles>
    </stereotypesToApply>
  </adviceBindingsConfigurations>
  <adviceBindingsConfigurations xmi:type="applystereotypeadvice:ApplyStereotypeAdviceConfiguration" xmi:id="_m6M4UUDyEeqgZodcSzjH_A" identifier="es.uclm.uml2cloud.diagram.component.paletteconfiguration.component.tool.component_1580122132559_ASAC" target="_m6MRQEDyEeqgZodcSzjH_A">
    <stereotypesToApply xmi:type="applystereotypeadvice:StereotypeToApply" xmi:id="_m6M4UkDyEeqgZodcSzjH_A" stereotypeQualifiedName="uml2cloud::ComputingRack" updateName="true">
      <requiredProfiles>uml2cloud</requiredProfiles>
    </stereotypesToApply>
  </adviceBindingsConfigurations>
  <adviceBindingsConfigurations xmi:type="applystereotypeadvice:ApplyStereotypeAdviceConfiguration" xmi:id="_nPUzxEDyEeqgZodcSzjH_A" identifier="es.uclm.uml2cloud.diagram.component.paletteconfiguration.component.tool.component_1580122134775_ASAC" target="_nPUzwEDyEeqgZodcSzjH_A">
    <stereotypesToApply xmi:type="applystereotypeadvice:StereotypeToApply" xmi:id="_nPUzxUDyEeqgZodcSzjH_A" stereotypeQualifiedName="uml2cloud::StorageRack" updateName="true">
      <requiredProfiles>uml2cloud</requiredProfiles>
    </stereotypesToApply>
  </adviceBindingsConfigurations>
</elementtypesconfigurations:ElementTypeSetConfiguration>
