# Supplementary material for: Profiling SLAs for cloud system infrastructures and user interactions
Source: PeerJ Comput Sci. 2021 May 12;7:e513. doi: 10.7717/peerj-cs.513 (PMC8157057; doi:10.7717/peerj-cs.513)
Supplement: Supplemental Information 2 — This is deployed as a Eclipse Plugin. The deployed tool with instructions to install it over Papyrus Eclipse is available at: https://www.dsi.uclm.es/cloud/modeling/uml2cloud/releases/2.1. [file peerj-cs-07-513-s002.zip › es.uclm.uml2cloud.customization.elementTypes/model/es.uclm.uml2cloud.diagram.component.paletteconfiguration_UI.elementtypesconfigurations]

<?xml version="1.0" encoding="UTF-8"?>
<elementtypesconfigurations:ElementTypeSetConfiguration xmi:version="2.0" xmlns:xmi="http://www.omg.org/XMI" xmlns:elementtypesconfigurations="http://www.eclipse.org/papyrus/infra/elementtypesconfigurations/1.2" xmi:id="_Th6f4UDwEeqgZodcSzjH_A" identifier="es.uclm.uml2cloud.infrastructure.elementTypes" name="es.uclm.uml2cloud.infrastructure.elementTypes" metamodelNsURI="http://www.eclipse.org/uml2/5.0.0/UML">
  <elementTypeConfigurations xmi:type="elementtypesconfigurations:SpecializationTypeConfiguration" xmi:id="_9zziwUDxEeqgZodcSzjH_A" identifier="es.uclm.uml2cloud.diagram.component.paletteconfiguration.component.tool.package_1580121856704_Package_Shape" name="Package" hint="Package_Shape" kind="org.eclipse.gmf.runtime.emf.type.core.IHintedType">
    <specializedTypes xmi:type="elementtypesconfigurations:SpecializationTypeConfiguration" href="platform:/plugin/es.uclm.uml2cloud.customization.elementTypeSets/model/es.uclm.uml2cloud.diagram.component.paletteconfiguration_Semantic.elementtypesconfigurations#_9zziwEDxEeqgZodcSzjH_A"/>
    <specializedTypes xmi:type="elementtypesconfigurations:SpecializationTypeConfiguration" href="platform:/plugin/org.eclipse.papyrus.uml.service.types/model/umldi.elementtypesconfigurations#org.eclipse.papyrus.umldi.Package_Shape"/>
  </elementTypeConfigurations>
  <elementTypeConfigurations xmi:type="elementtypesconfigurations:SpecializationTypeConfiguration" xmi:id="_9zziwkDxEeqgZodcSzjH_A" identifier="es.uclm.uml2cloud.diagram.component.paletteconfiguration.component.tool.package_1580121856704_Package_Shape_CN" name="Package" hint="Package_Shape_CN" kind="org.eclipse.gmf.runtime.emf.type.core.IHintedType">
    <specializedTypes xmi:type="elementtypesconfigurations:SpecializationTypeConfiguration" href="platform:/plugin/es.uclm.uml2cloud.customization.elementTypeSets/model/es.uclm.uml2cloud.diagram.component.paletteconfiguration_Semantic.elementtypesconfigurations#_9zziwEDxEeqgZodcSzjH_A"/>
    <specializedTypes xmi:type="elementtypesconfigurations:SpecializationTypeConfiguration" href="platform:/plugin/org.eclipse.papyrus.uml.service.types/model/umldi.elementtypesconfigurations#org.eclipse.papyrus.umldi.Package_Shape_CN"/>
  </elementTypeConfigurations>
  <elementTypeConfigurations xmi:type="elementtypesconfigurations:SpecializationTypeConfiguration" xmi:id="_Woar4UDyEeqgZodcSzjH_A" identifier="es.uclm.uml2cloud.diagram.component.paletteconfiguration.component.tool.component_1580122023319_Component_PackagedElementShape" name="Application (Component)" hint="Component_PackagedElementShape" kind="org.eclipse.gmf.runtime.emf.type.core.IHintedType">
    <specializedTypes xmi:type="elementtypesconfigurations:SpecializationTypeConfiguration" href="platform:/plugin/es.uclm.uml2cloud.customization.elementTypeSets/model/es.uclm.uml2cloud.diagram.component.paletteconfiguration_Semantic.elementtypesconfigurations#_Woar4EDyEeqgZodcSzjH_A"/>
    <specializedTypes xmi:type="elementtypesconfigurations:SpecializationTypeConfiguration" href="platform:/plugin/org.eclipse.papyrus.uml.service.types/model/umldi.elementtypesconfigurations#org.eclipse.papyrus.umldi.Component_PackagedElementShape"/>
  </elementTypeConfigurations>
  <elementTypeConfigurations xmi:type="elementtypesconfigurations:SpecializationTypeConfiguration" xmi:id="_Woar4kDyEeqgZodcSzjH_A" identifier="es.uclm.uml2cloud.diagram.component.paletteconfiguration.component.tool.component_1580122023319_Component_PackagedElementShape_CCN" name="Application (Component)" hint="Component_PackagedElementShape_CCN" kind="org.eclipse.gmf.runtime.emf.type.core.IHintedType">
    <specializedTypes xmi:type="elementtypesconfigurations:SpecializationTypeConfiguration" href="platform:/plugin/es.uclm.uml2cloud.customization.elementTypeSets/model/es.uclm.uml2cloud.diagram.component.paletteconfiguration_Semantic.elementtypesconfigurations#_Woar4EDyEeqgZodcSzjH_A"/>
    <specializedTypes xmi:type="elementtypesconfigurations:SpecializationTypeConfiguration" href="platform:/plugin/org.eclipse.papyrus.uml.service.types/model/umldi.elementtypesconfigurations#org.eclipse.papyrus.umldi.Component_PackagedElementShape_CCN"/>
  </elementTypeConfigurations>
  <elementTypeConfigurations xmi:type="elementtypesconfigurations:SpecializationTypeConfiguration" xmi:id="_Woar40DyEeqgZodcSzjH_A" identifier="es.uclm.uml2cloud.diagram.component.paletteconfiguration.component.tool.component_1580122023319_Component_PackagedElementShape_CN" name="Application (Component)" hint="Component_PackagedElementShape_CN" kind="org.eclipse.gmf.runtime.emf.type.core.IHintedType">
    <specializedTypes xmi:type="elementtypesconfigurations:SpecializationTypeConfiguration" href="platform:/plugin/es.uclm.uml2cloud.customization.elementTypeSets/model/es.uclm.uml2cloud.diagram.component.paletteconfiguration_Semantic.elementtypesconfigurations#_Woar4EDyEeqgZodcSzjH_A"/>
    <specializedTypes xmi:type="elementtypesconfigurations:SpecializationTypeConfiguration" href="platform:/plugin/org.eclipse.papyrus.uml.service.types/model/umldi.elementtypesconfigurations#org.eclipse.papyrus.umldi.Component_PackagedElementShape_CN"/>
  </elementTypeConfigurations>
  <elementTypeConfigurations xmi:type="elementtypesconfigurations:SpecializationTypeConfiguration" xmi:id="_XMV4UEDyEeqgZodcSzjH_A" identifier="es.uclm.uml2cloud.diagram.component.paletteconfiguration.component.tool.component_1580122027089_Component_PackagedElementShape" name="VM (Component)" hint="Component_PackagedElementShape" kind="org.eclipse.gmf.runtime.emf.type.core.IHintedType">
    <specializedTypes xmi:type="elementtypesconfigurations:SpecializationTypeConfiguration" href="platform:/plugin/es.uclm.uml2cloud.customization.elementTypeSets/model/es.uclm.uml2cloud.diagram.component.paletteconfiguration_Semantic.elementtypesconfigurations#_XMVRQEDyEeqgZodcSzjH_A"/>
    <specializedTypes xmi:type="elementtypesconfigurations:SpecializationTypeConfiguration" href="platform:/plugin/org.eclipse.papyrus.uml.service.types/model/umldi.elementtypesconfigurations#org.eclipse.papyrus.umldi.Component_PackagedElementShape"/>
  </elementTypeConfigurations>
  <elementTypeConfigurations xmi:type="elementtypesconfigurations:SpecializationTypeConfiguration" xmi:id="_XMV4UUDyEeqgZodcSzjH_A" identifier="es.uclm.uml2cloud.diagram.component.paletteconfiguration.component.tool.component_1580122027089_Component_PackagedElementShape_CCN" name="VM (Component)" hint="Component_PackagedElementShape_CCN" kind="org.eclipse.gmf.runtime.emf.type.core.IHintedType">
    <specializedTypes xmi:type="elementtypesconfigurations:SpecializationTypeConfiguration" href="platform:/plugin/es.uclm.uml2cloud.customization.elementTypeSets/model/es.uclm.uml2cloud.diagram.component.paletteconfiguration_Semantic.elementtypesconfigurations#_XMVRQEDyEeqgZodcSzjH_A"/>
    <specializedTypes xmi:type="elementtypesconfigurations:SpecializationTypeConfiguration" href="platform:/plugin/org.eclipse.papyrus.uml.service.types/model/umldi.elementtypesconfigurations#org.eclipse.papyrus.umldi.Component_PackagedElementShape_CCN"/>
  </elementTypeConfigurations>
  <elementTypeConfigurations xmi:type="elementtypesconfigurations:SpecializationTypeConfiguration" xmi:id="_XMV4UkDyEeqgZodcSzjH_A" identifier="es.uclm.uml2cloud.diagram.component.paletteconfiguration.component.tool.component_1580122027089_Component_PackagedElementShape_CN" name="VM (Component)" hint="Component_PackagedElementShape_CN" kind="org.eclipse.gmf.runtime.emf.type.core.IHintedType">
    <specializedTypes xmi:type="elementtypesconfigurations:SpecializationTypeConfiguration" href="platform:/plugin/es.uclm.uml2cloud.customization.elementTypeSets/model/es.uclm.uml2cloud.diagram.component.paletteconfiguration_Semantic.elementtypesconfigurations#_XMVRQEDyEeqgZodcSzjH_A"/>
    <specializedTypes xmi:type="elementtypesconfigurations:SpecializationTypeConfiguration" href="platform:/plugin/org.eclipse.papyrus.uml.service.types/model/umldi.elementtypesconfigurations#org.eclipse.papyrus.umldi.Component_PackagedElementShape_CN"/>
  </elementTypeConfigurations>
  <elementTypeConfigurations xmi:type="elementtypesconfigurations:SpecializationTypeConfiguration" xmi:id="_XpaO0UDyEeqgZodcSzjH_A" identifier="es.uclm.uml2cloud.diagram.component.paletteconfiguration.component.tool.component_1580122030137_Component_PackagedElementShape" name="SLA (Component)" hint="Component_PackagedElementShape" kind="org.eclipse.gmf.runtime.emf.type.core.IHintedType">
    <specializedTypes xmi:type="elementtypesconfigurations:SpecializationTypeConfiguration" href="platform:/plugin/es.uclm.uml2cloud.customization.elementTypeSets/model/es.uclm.uml2cloud.diagram.component.paletteconfiguration_Semantic.elementtypesconfigurations#_XpaO0EDyEeqgZodcSzjH_A"/>
    <specializedTypes xmi:type="elementtypesconfigurations:SpecializationTypeConfiguration" href="platform:/plugin/org.eclipse.papyrus.uml.service.types/model/umldi.elementtypesconfigurations#org.eclipse.papyrus.umldi.Component_PackagedElementShape"/>
  </elementTypeConfigurations>
  <elementTypeConfigurations xmi:type="elementtypesconfigurations:SpecializationTypeConfiguration" xmi:id="_XpaO0kDyEeqgZodcSzjH_A" identifier="es.uclm.uml2cloud.diagram.component.paletteconfiguration.component.tool.component_1580122030137_Component_PackagedElementShape_CCN" name="SLA (Component)" hint="Component_PackagedElementShape_CCN" kind="org.eclipse.gmf.runtime.emf.type.core.IHintedType">
    <specializedTypes xmi:type="elementtypesconfigurations:SpecializationTypeConfiguration" href="platform:/plugin/es.uclm.uml2cloud.customization.elementTypeSets/model/es.uclm.uml2cloud.diagram.component.paletteconfiguration_Semantic.elementtypesconfigurations#_XpaO0EDyEeqgZodcSzjH_A"/>
    <specializedTypes xmi:type="elementtypesconfigurations:SpecializationTypeConfiguration" href="platform:/plugin/org.eclipse.papyrus.uml.service.types/model/umldi.elementtypesconfigurations#org.eclipse.papyrus.umldi.Component_PackagedElementShape_CCN"/>
  </elementTypeConfigurations>
  <elementTypeConfigurations xmi:type="elementtypesconfigurations:SpecializationTypeConfiguration" xmi:id="_XpaO00DyEeqgZodcSzjH_A" identifier="es.uclm.uml2cloud.diagram.component.paletteconfiguration.component.tool.component_1580122030137_Component_PackagedElementShape_CN" name="SLA (Component)" hint="Component_PackagedElementShape_CN" kind="org.eclipse.gmf.runtime.emf.type.core.IHintedType">
    <specializedTypes xmi:type="elementtypesconfigurations:SpecializationTypeConfiguration" href="platform:/plugin/es.uclm.uml2cloud.customization.elementTypeSets/model/es.uclm.uml2cloud.diagram.component.paletteconfiguration_Semantic.elementtypesconfigurations#_XpaO0EDyEeqgZodcSzjH_A"/>
    <specializedTypes xmi:type="elementtypesconfigurations:SpecializationTypeConfiguration" href="platform:/plugin/org.eclipse.papyrus.uml.service.types/model/umldi.elementtypesconfigurations#org.eclipse.papyrus.umldi.Component_PackagedElementShape_CN"/>
  </elementTypeConfigurations>
  <elementTypeConfigurations xmi:type="elementtypesconfigurations:SpecializationTypeConfiguration" xmi:id="_ZVGUkUDyEeqgZodcSzjH_A" identifier="es.uclm.uml2cloud.diagram.component.paletteconfiguration.component.tool.component_1580122041420_Component_PackagedElementShape" name="CloudInfrastructure (Component)" hint="Component_PackagedElementShape" kind="org.eclipse.gmf.runtime.emf.type.core.IHintedType">
    <specializedTypes xmi:type="elementtypesconfigurations:SpecializationTypeConfiguration" href="platform:/plugin/es.uclm.uml2cloud.customization.elementTypeSets/model/es.uclm.uml2cloud.diagram.component.paletteconfiguration_Semantic.elementtypesconfigurations#_ZVGUkEDyEeqgZodcSzjH_A"/>
    <specializedTypes xmi:type="elementtypesconfigurations:SpecializationTypeConfiguration" href="platform:/plugin/org.eclipse.papyrus.uml.service.types/model/umldi.elementtypesconfigurations#org.eclipse.papyrus.umldi.Component_PackagedElementShape"/>
  </elementTypeConfigurations>
  <elementTypeConfigurations xmi:type="elementtypesconfigurations:SpecializationTypeConfiguration" xmi:id="_ZVGUkkDyEeqgZodcSzjH_A" identifier="es.uclm.uml2cloud.diagram.component.paletteconfiguration.component.tool.component_1580122041420_Component_PackagedElementShape_CCN" name="CloudInfrastructure (Component)" hint="Component_PackagedElementShape_CCN" kind="org.eclipse.gmf.runtime.emf.type.core.IHintedType">
    <specializedTypes xmi:type="elementtypesconfigurations:SpecializationTypeConfiguration" href="platform:/plugin/es.uclm.uml2cloud.customization.elementTypeSets/model/es.uclm.uml2cloud.diagram.component.paletteconfiguration_Semantic.elementtypesconfigurations#_ZVGUkEDyEeqgZodcSzjH_A"/>
    <specializedTypes xmi:type="elementtypesconfigurations:SpecializationTypeConfiguration" href="platform:/plugin/org.eclipse.papyrus.uml.service.types/model/umldi.elementtypesconfigurations#org.eclipse.papyrus.umldi.Component_PackagedElementShape_CCN"/>
  </elementTypeConfigurations>
  <elementTypeConfigurations xmi:type="elementtypesconfigurations:SpecializationTypeConfiguration" xmi:id="_ZVGUk0DyEeqgZodcSzjH_A" identifier="es.uclm.uml2cloud.diagram.component.paletteconfiguration.component.tool.component_1580122041420_Component_PackagedElementShape_CN" name="CloudInfrastructure (Component)" hint="Component_PackagedElementShape_CN" kind="org.eclipse.gmf.runtime.emf.type.core.IHintedType">
    <specializedTypes xmi:type="elementtypesconfigurations:SpecializationTypeConfiguration" href="platform:/plugin/es.uclm.uml2cloud.customization.elementTypeSets/model/es.uclm.uml2cloud.diagram.component.paletteconfiguration_Semantic.elementtypesconfigurations#_ZVGUkEDyEeqgZodcSzjH_A"/>
    <specializedTypes xmi:type="elementtypesconfigurations:SpecializationTypeConfiguration" href="platform:/plugin/org.eclipse.papyrus.uml.service.types/model/umldi.elementtypesconfigurations#org.eclipse.papyrus.umldi.Component_PackagedElementShape_CN"/>
  </elementTypeConfigurations>
  <elementTypeConfigurations xmi:type="elementtypesconfigurations:SpecializationTypeConfiguration" xmi:id="_aJKOwUDyEeqgZodcSzjH_A" identifier="es.uclm.uml2cloud.diagram.component.paletteconfiguration.component.tool.component_1580122046888_Component_PackagedElementShape" name="DataCenter (Component)" hint="Component_PackagedElementShape" kind="org.eclipse.gmf.runtime.emf.type.core.IHintedType">
    <specializedTypes xmi:type="elementtypesconfigurations:SpecializationTypeConfiguration" href="platform:/plugin/es.uclm.uml2cloud.customization.elementTypeSets/model/es.uclm.uml2cloud.diagram.component.paletteconfiguration_Semantic.elementtypesconfigurations#_aJKOwEDyEeqgZodcSzjH_A"/>
    <specializedTypes xmi:type="elementtypesconfigurations:SpecializationTypeConfiguration" href="platform:/plugin/org.eclipse.papyrus.uml.service.types/model/umldi.elementtypesconfigurations#org.eclipse.papyrus.umldi.Component_PackagedElementShape"/>
  </elementTypeConfigurations>
  <elementTypeConfigurations xmi:type="elementtypesconfigurations:SpecializationTypeConfiguration" xmi:id="_aJKOwkDyEeqgZodcSzjH_A" identifier="es.uclm.uml2cloud.diagram.component.paletteconfiguration.component.tool.component_1580122046888_Component_PackagedElementShape_CCN" name="DataCenter (Component)" hint="Component_PackagedElementShape_CCN" kind="org.eclipse.gmf.runtime.emf.type.core.IHintedType">
    <specializedTypes xmi:type="elementtypesconfigurations:SpecializationTypeConfiguration" href="platform:/plugin/es.uclm.uml2cloud.customization.elementTypeSets/model/es.uclm.uml2cloud.diagram.component.paletteconfiguration_Semantic.elementtypesconfigurations#_aJKOwEDyEeqgZodcSzjH_A"/>
    <specializedTypes xmi:type="elementtypesconfigurations:SpecializationTypeConfiguration" href="platform:/plugin/org.eclipse.papyrus.uml.service.types/model/umldi.elementtypesconfigurations#org.eclipse.papyrus.umldi.Component_PackagedElementShape_CCN"/>
  </elementTypeConfigurations>
  <elementTypeConfigurations xmi:type="elementtypesconfigurations:SpecializationTypeConfiguration" xmi:id="_aJKOw0DyEeqgZodcSzjH_A" identifier="es.uclm.uml2cloud.diagram.component.paletteconfiguration.component.tool.component_1580122046888_Component_PackagedElementShape_CN" name="DataCenter (Component)" hint="Component_PackagedElementShape_CN" kind="org.eclipse.gmf.runtime.emf.type.core.IHintedType">
    <specializedTypes xmi:type="elementtypesconfigurations:SpecializationTypeConfiguration" href="platform:/plugin/es.uclm.uml2cloud.customization.elementTypeSets/model/es.uclm.uml2cloud.diagram.component.paletteconfiguration_Semantic.elementtypesconfigurations#_aJKOwEDyEeqgZodcSzjH_A"/>
    <specializedTypes xmi:type="elementtypesconfigurations:SpecializationTypeConfiguration" href="platform:/plugin/org.eclipse.papyrus.uml.service.types/model/umldi.elementtypesconfigurations#org.eclipse.papyrus.umldi.Component_PackagedElementShape_CN"/>
  </elementTypeConfigurations>
  <elementTypeConfigurations xmi:type="elementtypesconfigurations:SpecializationTypeConfiguration" xmi:id="_dI59YEDyEeqgZodcSzjH_A" identifier="es.uclm.uml2cloud.diagram.component.paletteconfiguration.component.tool.component_1580122066993_Component_PackagedElementShape" name="ComputingMachine (Component)" hint="Component_PackagedElementShape" kind="org.eclipse.gmf.runtime.emf.type.core.IHintedType">
    <specializedTypes xmi:type="elementtypesconfigurations:SpecializationTypeConfiguration" href="platform:/plugin/es.uclm.uml2cloud.customization.elementTypeSets/model/es.uclm.uml2cloud.diagram.component.paletteconfiguration_Semantic.elementtypesconfigurations#_dI5WUEDyEeqgZodcSzjH_A"/>
    <specializedTypes xmi:type="elementtypesconfigurations:SpecializationTypeConfiguration" href="platform:/plugin/org.eclipse.papyrus.uml.service.types/model/umldi.elementtypesconfigurations#org.eclipse.papyrus.umldi.Component_PackagedElementShape"/>
  </elementTypeConfigurations>
  <elementTypeConfigurations xmi:type="elementtypesconfigurations:SpecializationTypeConfiguration" xmi:id="_dI59YUDyEeqgZodcSzjH_A" identifier="es.uclm.uml2cloud.diagram.component.paletteconfiguration.component.tool.component_1580122066993_Component_PackagedElementShape_CCN" name="ComputingMachine (Component)" hint="Component_PackagedElementShape_CCN" kind="org.eclipse.gmf.runtime.emf.type.core.IHintedType">
    <specializedTypes xmi:type="elementtypesconfigurations:SpecializationTypeConfiguration" href="platform:/plugin/es.uclm.uml2cloud.customization.elementTypeSets/model/es.uclm.uml2cloud.diagram.component.paletteconfiguration_Semantic.elementtypesconfigurations#_dI5WUEDyEeqgZodcSzjH_A"/>
    <specializedTypes xmi:type="elementtypesconfigurations:SpecializationTypeConfiguration" href="platform:/plugin/org.eclipse.papyrus.uml.service.types/model/umldi.elementtypesconfigurations#org.eclipse.papyrus.umldi.Component_PackagedElementShape_CCN"/>
  </elementTypeConfigurations>
  <elementTypeConfigurations xmi:type="elementtypesconfigurations:SpecializationTypeConfiguration" xmi:id="_dI59YkDyEeqgZodcSzjH_A" identifier="es.uclm.uml2cloud.diagram.component.paletteconfiguration.component.tool.component_1580122066993_Component_PackagedElementShape_CN" name="ComputingMachine (Component)" hint="Component_PackagedElementShape_CN" kind="org.eclipse.gmf.runtime.emf.type.core.IHintedType">
    <specializedTypes xmi:type="elementtypesconfigurations:SpecializationTypeConfiguration" href="platform:/plugin/es.uclm.uml2cloud.customization.elementTypeSets/model/es.uclm.uml2cloud.diagram.component.paletteconfiguration_Semantic.elementtypesconfigurations#_dI5WUEDyEeqgZodcSzjH_A"/>
    <specializedTypes xmi:type="elementtypesconfigurations:SpecializationTypeConfiguration" href="platform:/plugin/org.eclipse.papyrus.uml.service.types/model/umldi.elementtypesconfigurations#org.eclipse.papyrus.umldi.Component_PackagedElementShape_CN"/>
  </elementTypeConfigurations>
  <elementTypeConfigurations xmi:type="elementtypesconfigurations:SpecializationTypeConfiguration" xmi:id="_eVSQ8UDyEeqgZodcSzjH_A" identifier="es.uclm.uml2cloud.diagram.component.paletteconfiguration.component.tool.component_1580122075003_Component_PackagedElementShape" name="StorageMachine (Component)" hint="Component_PackagedElementShape" kind="org.eclipse.gmf.runtime.emf.type.core.IHintedType">
    <specializedTypes xmi:type="elementtypesconfigurations:SpecializationTypeConfiguration" href="platform:/plugin/es.uclm.uml2cloud.customization.elementTypeSets/model/es.uclm.uml2cloud.diagram.component.paletteconfiguration_Semantic.elementtypesconfigurations#_eVSQ8EDyEeqgZodcSzjH_A"/>
    <specializedTypes xmi:type="elementtypesconfigurations:SpecializationTypeConfiguration" href="platform:/plugin/org.eclipse.papyrus.uml.service.types/model/umldi.elementtypesconfigurations#org.eclipse.papyrus.umldi.Component_PackagedElementShape"/>
  </elementTypeConfigurations>
  <elementTypeConfigurations xmi:type="elementtypesconfigurations:SpecializationTypeConfiguration" xmi:id="_eVSQ8kDyEeqgZodcSzjH_A" identifier="es.uclm.uml2cloud.diagram.component.paletteconfiguration.component.tool.component_1580122075003_Component_PackagedElementShape_CCN" name="StorageMachine (Component)" hint="Component_PackagedElementShape_CCN" kind="org.eclipse.gmf.runtime.emf.type.core.IHintedType">
    <specializedTypes xmi:type="elementtypesconfigurations:SpecializationTypeConfiguration" href="platform:/plugin/es.uclm.uml2cloud.customization.elementTypeSets/model/es.uclm.uml2cloud.diagram.component.paletteconfiguration_Semantic.elementtypesconfigurations#_eVSQ8EDyEeqgZodcSzjH_A"/>
    <specializedTypes xmi:type="elementtypesconfigurations:SpecializationTypeConfiguration" href="platform:/plugin/org.eclipse.papyrus.uml.service.types/model/umldi.elementtypesconfigurations#org.eclipse.papyrus.umldi.Component_PackagedElementShape_CCN"/>
  </elementTypeConfigurations>
  <elementTypeConfigurations xmi:type="elementtypesconfigurations:SpecializationTypeConfiguration" xmi:id="_eVSQ80DyEeqgZodcSzjH_A" identifier="es.uclm.uml2cloud.diagram.component.paletteconfiguration.component.tool.component_1580122075003_Component_PackagedElementShape_CN" name="StorageMachine (Component)" hint="Component_PackagedElementShape_CN" kind="org.eclipse.gmf.runtime.emf.type.core.IHintedType">
    <specializedTypes xmi:type="elementtypesconfigurations:SpecializationTypeConfiguration" href="platform:/plugin/es.uclm.uml2cloud.customization.elementTypeSets/model/es.uclm.uml2cloud.diagram.component.paletteconfiguration_Semantic.elementtypesconfigurations#_eVSQ8EDyEeqgZodcSzjH_A"/>
    <specializedTypes xmi:type="elementtypesconfigurations:SpecializationTypeConfiguration" href="platform:/plugin/org.eclipse.papyrus.uml.service.types/model/umldi.elementtypesconfigurations#org.eclipse.papyrus.umldi.Component_PackagedElementShape_CN"/>
  </elementTypeConfigurations>
  <elementTypeConfigurations xmi:type="elementtypesconfigurations:SpecializationTypeConfiguration" xmi:id="_fjSVIUDyEeqgZodcSzjH_A" identifier="es.uclm.uml2cloud.diagram.component.paletteconfiguration.component.tool.component_1580122083182_Component_PackagedElementShape" name="CPU (Component)" hint="Component_PackagedElementShape" kind="org.eclipse.gmf.runtime.emf.type.core.IHintedType">
    <specializedTypes xmi:type="elementtypesconfigurations:SpecializationTypeConfiguration" href="platform:/plugin/es.uclm.uml2cloud.customization.elementTypeSets/model/es.uclm.uml2cloud.diagram.component.paletteconfiguration_Semantic.elementtypesconfigurations#_fjSVIEDyEeqgZodcSzjH_A"/>
    <specializedTypes xmi:type="elementtypesconfigurations:SpecializationTypeConfiguration" href="platform:/plugin/org.eclipse.papyrus.uml.service.types/model/umldi.elementtypesconfigurations#org.eclipse.papyrus.umldi.Component_PackagedElementShape"/>
  </elementTypeConfigurations>
  <elementTypeConfigurations xmi:type="elementtypesconfigurations:SpecializationTypeConfiguration" xmi:id="_fjS8MEDyEeqgZodcSzjH_A" identifier="es.uclm.uml2cloud.diagram.component.paletteconfiguration.component.tool.component_1580122083182_Component_PackagedElementShape_CCN" name="CPU (Component)" hint="Component_PackagedElementShape_CCN" kind="org.eclipse.gmf.runtime.emf.type.core.IHintedType">
    <specializedTypes xmi:type="elementtypesconfigurations:SpecializationTypeConfiguration" href="platform:/plugin/es.uclm.uml2cloud.customization.elementTypeSets/model/es.uclm.uml2cloud.diagram.component.paletteconfiguration_Semantic.elementtypesconfigurations#_fjSVIEDyEeqgZodcSzjH_A"/>
    <specializedTypes xmi:type="elementtypesconfigurations:SpecializationTypeConfiguration" href="platform:/plugin/org.eclipse.papyrus.uml.service.types/model/umldi.elementtypesconfigurations#org.eclipse.papyrus.umldi.Component_PackagedElementShape_CCN"/>
  </elementTypeConfigurations>
  <elementTypeConfigurations xmi:type="elementtypesconfigurations:SpecializationTypeConfiguration" xmi:id="_fjS8MUDyEeqgZodcSzjH_A" identifier="es.uclm.uml2cloud.diagram.component.paletteconfiguration.component.tool.component_1580122083182_Component_PackagedElementShape_CN" name="CPU (Component)" hint="Component_PackagedElementShape_CN" kind="org.eclipse.gmf.runtime.emf.type.core.IHintedType">
    <specializedTypes xmi:type="elementtypesconfigurations:SpecializationTypeConfiguration" href="platform:/plugin/es.uclm.uml2cloud.customization.elementTypeSets/model/es.uclm.uml2cloud.diagram.component.paletteconfiguration_Semantic.elementtypesconfigurations#_fjSVIEDyEeqgZodcSzjH_A"/>
    <specializedTypes xmi:type="elementtypesconfigurations:SpecializationTypeConfiguration" href="platform:/plugin/org.eclipse.papyrus.uml.service.types/model/umldi.elementtypesconfigurations#org.eclipse.papyrus.umldi.Component_PackagedElementShape_CN"/>
  </elementTypeConfigurations>
  <elementTypeConfigurations xmi:type="elementtypesconfigurations:SpecializationTypeConfiguration" xmi:id="_gd3uEUDyEeqgZodcSzjH_A" identifier="es.uclm.uml2cloud.diagram.component.paletteconfiguration.component.tool.component_1580122089324_Component_PackagedElementShape" name="Memory (Component)" hint="Component_PackagedElementShape" kind="org.eclipse.gmf.runtime.emf.type.core.IHintedType">
    <specializedTypes xmi:type="elementtypesconfigurations:SpecializationTypeConfiguration" href="platform:/plugin/es.uclm.uml2cloud.customization.elementTypeSets/model/es.uclm.uml2cloud.diagram.component.paletteconfiguration_Semantic.elementtypesconfigurations#_gd3uEEDyEeqgZodcSzjH_A"/>
    <specializedTypes xmi:type="elementtypesconfigurations:SpecializationTypeConfiguration" href="platform:/plugin/org.eclipse.papyrus.uml.service.types/model/umldi.elementtypesconfigurations#org.eclipse.papyrus.umldi.Component_PackagedElementShape"/>
  </elementTypeConfigurations>
  <elementTypeConfigurations xmi:type="elementtypesconfigurations:SpecializationTypeConfiguration" xmi:id="_gd3uEkDyEeqgZodcSzjH_A" identifier="es.uclm.uml2cloud.diagram.component.paletteconfiguration.component.tool.component_1580122089324_Component_PackagedElementShape_CCN" name="Memory (Component)" hint="Component_PackagedElementShape_CCN" kind="org.eclipse.gmf.runtime.emf.type.core.IHintedType">
    <specializedTypes xmi:type="elementtypesconfigurations:SpecializationTypeConfiguration" href="platform:/plugin/es.uclm.uml2cloud.customization.elementTypeSets/model/es.uclm.uml2cloud.diagram.component.paletteconfiguration_Semantic.elementtypesconfigurations#_gd3uEEDyEeqgZodcSzjH_A"/>
    <specializedTypes xmi:type="elementtypesconfigurations:SpecializationTypeConfiguration" href="platform:/plugin/org.eclipse.papyrus.uml.service.types/model/umldi.elementtypesconfigurations#org.eclipse.papyrus.umldi.Component_PackagedElementShape_CCN"/>
  </elementTypeConfigurations>
  <elementTypeConfigurations xmi:type="elementtypesconfigurations:SpecializationTypeConfiguration" xmi:id="_gd3uE0DyEeqgZodcSzjH_A" identifier="es.uclm.uml2cloud.diagram.component.paletteconfiguration.component.tool.component_1580122089324_Component_PackagedElementShape_CN" name="Memory (Component)" hint="Component_PackagedElementShape_CN" kind="org.eclipse.gmf.runtime.emf.type.core.IHintedType">
    <specializedTypes xmi:type="elementtypesconfigurations:SpecializationTypeConfiguration" href="platform:/plugin/es.uclm.uml2cloud.customization.elementTypeSets/model/es.uclm.uml2cloud.diagram.component.paletteconfiguration_Semantic.elementtypesconfigurations#_gd3uEEDyEeqgZodcSzjH_A"/>
    <specializedTypes xmi:type="elementtypesconfigurations:SpecializationTypeConfiguration" href="platform:/plugin/org.eclipse.papyrus.uml.service.types/model/umldi.elementtypesconfigurations#org.eclipse.papyrus.umldi.Component_PackagedElementShape_CN"/>
  </elementTypeConfigurations>
  <elementTypeConfigurations xmi:type="elementtypesconfigurations:SpecializationTypeConfiguration" xmi:id="_hQ8w0UDyEeqgZodcSzjH_A" identifier="es.uclm.uml2cloud.diagram.component.paletteconfiguration.component.tool.component_1580122094679_Component_PackagedElementShape" name="Storage (Component)" hint="Component_PackagedElementShape" kind="org.eclipse.gmf.runtime.emf.type.core.IHintedType">
    <specializedTypes xmi:type="elementtypesconfigurations:SpecializationTypeConfiguration" href="platform:/plugin/es.uclm.uml2cloud.customization.elementTypeSets/model/es.uclm.uml2cloud.diagram.component.paletteconfiguration_Semantic.elementtypesconfigurations#_hQ8w0EDyEeqgZodcSzjH_A"/>
    <specializedTypes xmi:type="elementtypesconfigurations:SpecializationTypeConfiguration" href="platform:/plugin/org.eclipse.papyrus.uml.service.types/model/umldi.elementtypesconfigurations#org.eclipse.papyrus.umldi.Component_PackagedElementShape"/>
  </elementTypeConfigurations>
  <elementTypeConfigurations xmi:type="elementtypesconfigurations:SpecializationTypeConfiguration" xmi:id="_hQ8w0kDyEeqgZodcSzjH_A" identifier="es.uclm.uml2cloud.diagram.component.paletteconfiguration.component.tool.component_1580122094679_Component_PackagedElementShape_CCN" name="Storage (Component)" hint="Component_PackagedElementShape_CCN" kind="org.eclipse.gmf.runtime.emf.type.core.IHintedType">
    <specializedTypes xmi:type="elementtypesconfigurations:SpecializationTypeConfiguration" href="platform:/plugin/es.uclm.uml2cloud.customization.elementTypeSets/model/es.uclm.uml2cloud.diagram.component.paletteconfiguration_Semantic.elementtypesconfigurations#_hQ8w0EDyEeqgZodcSzjH_A"/>
    <specializedTypes xmi:type="elementtypesconfigurations:SpecializationTypeConfiguration" href="platform:/plugin/org.eclipse.papyrus.uml.service.types/model/umldi.elementtypesconfigurations#org.eclipse.papyrus.umldi.Component_PackagedElementShape_CCN"/>
  </elementTypeConfigurations>
  <elementTypeConfigurations xmi:type="elementtypesconfigurations:SpecializationTypeConfiguration" xmi:id="_hQ8w00DyEeqgZodcSzjH_A" identifier="es.uclm.uml2cloud.diagram.component.paletteconfiguration.component.tool.component_1580122094679_Component_PackagedElementShape_CN" name="Storage (Component)" hint="Component_PackagedElementShape_CN" kind="org.eclipse.gmf.runtime.emf.type.core.IHintedType">
    <specializedTypes xmi:type="elementtypesconfigurations:SpecializationTypeConfiguration" href="platform:/plugin/es.uclm.uml2cloud.customization.elementTypeSets/model/es.uclm.uml2cloud.diagram.component.paletteconfiguration_Semantic.elementtypesconfigurations#_hQ8w0EDyEeqgZodcSzjH_A"/>
    <specializedTypes xmi:type="elementtypesconfigurations:SpecializationTypeConfiguration" href="platform:/plugin/org.eclipse.papyrus.uml.service.types/model/umldi.elementtypesconfigurations#org.eclipse.papyrus.umldi.Component_PackagedElementShape_CN"/>
  </elementTypeConfigurations>
  <elementTypeConfigurations xmi:type="elementtypesconfigurations:SpecializationTypeConfiguration" xmi:id="_m6MRQUDyEeqgZodcSzjH_A" identifier="es.uclm.uml2cloud.diagram.component.paletteconfiguration.component.tool.component_1580122132559_Component_PackagedElementShape" name="ComputingRack (Component)" hint="Component_PackagedElementShape" kind="org.eclipse.gmf.runtime.emf.type.core.IHintedType">
    <specializedTypes xmi:type="elementtypesconfigurations:SpecializationTypeConfiguration" href="platform:/plugin/es.uclm.uml2cloud.customization.elementTypeSets/model/es.uclm.uml2cloud.diagram.component.paletteconfiguration_Semantic.elementtypesconfigurations#_m6MRQEDyEeqgZodcSzjH_A"/>
    <specializedTypes xmi:type="elementtypesconfigurations:SpecializationTypeConfiguration" href="platform:/plugin/org.eclipse.papyrus.uml.service.types/model/umldi.elementtypesconfigurations#org.eclipse.papyrus.umldi.Component_PackagedElementShape"/>
  </elementTypeConfigurations>
  <elementTypeConfigurations xmi:type="elementtypesconfigurations:SpecializationTypeConfiguration" xmi:id="_m6MRQkDyEeqgZodcSzjH_A" identifier="es.uclm.uml2cloud.diagram.component.paletteconfiguration.component.tool.component_1580122132559_Component_PackagedElementShape_CCN" name="ComputingRack (Component)" hint="Component_PackagedElementShape_CCN" kind="org.eclipse.gmf.runtime.emf.type.core.IHintedType">
    <specializedTypes xmi:type="elementtypesconfigurations:SpecializationTypeConfiguration" href="platform:/plugin/es.uclm.uml2cloud.customization.elementTypeSets/model/es.uclm.uml2cloud.diagram.component.paletteconfiguration_Semantic.elementtypesconfigurations#_m6MRQEDyEeqgZodcSzjH_A"/>
    <specializedTypes xmi:type="elementtypesconfigurations:SpecializationTypeConfiguration" href="platform:/plugin/org.eclipse.papyrus.uml.service.types/model/umldi.elementtypesconfigurations#org.eclipse.papyrus.umldi.Component_PackagedElementShape_CCN"/>
  </elementTypeConfigurations>
  <elementTypeConfigurations xmi:type="elementtypesconfigurations:SpecializationTypeConfiguration" xmi:id="_m6M4UEDyEeqgZodcSzjH_A" identifier="es.uclm.uml2cloud.diagram.component.paletteconfiguration.component.tool.component_1580122132559_Component_PackagedElementShape_CN" name="ComputingRack (Component)" hint="Component_PackagedElementShape_CN" kind="org.eclipse.gmf.runtime.emf.type.core.IHintedType">
    <specializedTypes xmi:type="elementtypesconfigurations:SpecializationTypeConfiguration" href="platform:/plugin/es.uclm.uml2cloud.customization.elementTypeSets/model/es.uclm.uml2cloud.diagram.component.paletteconfiguration_Semantic.elementtypesconfigurations#_m6MRQEDyEeqgZodcSzjH_A"/>
    <specializedTypes xmi:type="elementtypesconfigurations:SpecializationTypeConfiguration" href="platform:/plugin/org.eclipse.papyrus.uml.service.types/model/umldi.elementtypesconfigurations#org.eclipse.papyrus.umldi.Component_PackagedElementShape_CN"/>
  </elementTypeConfigurations>
  <elementTypeConfigurations xmi:type="elementtypesconfigurations:SpecializationTypeConfiguration" xmi:id="_nPUzwUDyEeqgZodcSzjH_A" identifier="es.uclm.uml2cloud.diagram.component.paletteconfiguration.component.tool.component_1580122134775_Component_PackagedElementShape" name="StorageRack (Component)" hint="Component_PackagedElementShape" kind="org.eclipse.gmf.runtime.emf.type.core.IHintedType">
    <specializedTypes xmi:type="elementtypesconfigurations:SpecializationTypeConfiguration" href="platform:/plugin/es.uclm.uml2cloud.customization.elementTypeSets/model/es.uclm.uml2cloud.diagram.component.paletteconfiguration_Semantic.elementtypesconfigurations#_nPUzwEDyEeqgZodcSzjH_A"/>
    <specializedTypes xmi:type="elementtypesconfigurations:SpecializationTypeConfiguration" href="platform:/plugin/org.eclipse.papyrus.uml.service.types/model/umldi.elementtypesconfigurations#org.eclipse.papyrus.umldi.Component_PackagedElementShape"/>
  </elementTypeConfigurations>
  <elementTypeConfigurations xmi:type="elementtypesconfigurations:SpecializationTypeConfiguration" xmi:id="_nPUzwkDyEeqgZodcSzjH_A" identifier="es.uclm.uml2cloud.diagram.component.paletteconfiguration.component.tool.component_1580122134775_Component_PackagedElementShape_CCN" name="StorageRack (Component)" hint="Component_PackagedElementShape_CCN" kind="org.eclipse.gmf.runtime.emf.type.core.IHintedType">
    <specializedTypes xmi:type="elementtypesconfigurations:SpecializationTypeConfiguration" href="platform:/plugin/es.uclm.uml2cloud.customization.elementTypeSets/model/es.uclm.uml2cloud.diagram.component.paletteconfiguration_Semantic.elementtypesconfigurations#_nPUzwEDyEeqgZodcSzjH_A"/>
    <specializedTypes xmi:type="elementtypesconfigurations:SpecializationTypeConfiguration" href="platform:/plugin/org.eclipse.papyrus.uml.service.types/model/umldi.elementtypesconfigurations#org.eclipse.papyrus.umldi.Component_PackagedElementShape_CCN"/>
  </elementTypeConfigurations>
  <elementTypeConfigurations xmi:type="elementtypesconfigurations:SpecializationTypeConfiguration" xmi:id="_nPUzw0DyEeqgZodcSzjH_A" identifier="es.uclm.uml2cloud.diagram.component.paletteconfiguration.component.tool.component_1580122134775_Component_PackagedElementShape_CN" name="StorageRack (Component)" hint="Component_PackagedElementShape_CN" kind="org.eclipse.gmf.runtime.emf.type.core.IHintedType">
    <specializedTypes xmi:type="elementtypesconfigurations:SpecializationTypeConfiguration" href="platform:/plugin/es.uclm.uml2cloud.customization.elementTypeSets/model/es.uclm.uml2cloud.diagram.component.paletteconfiguration_Semantic.elementtypesconfigurations#_nPUzwEDyEeqgZodcSzjH_A"/>
    <specializedTypes xmi:type="elementtypesconfigurations:SpecializationTypeConfiguration" href="platform:/plugin/org.eclipse.papyrus.uml.service.types/model/umldi.elementtypesconfigurations#org.eclipse.papyrus.umldi.Component_PackagedElementShape_CN"/>
  </elementTypeConfigurations>
</elementtypesconfigurations:ElementTypeSetConfiguration>
