# Supplementary material for: Profiling SLAs for cloud system infrastructures and user interactions
Source: PeerJ Comput Sci. 2021 May 12;7:e513. doi: 10.7717/peerj-cs.513 (PMC8157057; doi:10.7717/peerj-cs.513)
Supplement: Supplemental Information 2 — This is deployed as a Eclipse Plugin. The deployed tool with instructions to install it over Papyrus Eclipse is available at: https://www.dsi.uclm.es/cloud/modeling/uml2cloud/releases/2.1. [file peerj-cs-07-513-s002.zip › es.uclm.uml2cloud.customization.elementTypes/model/es.uclm.uml2cloud.diagram.sequence.paletteconfiguration_UI.elementtypesconfigurations]

<?xml version="1.0" encoding="UTF-8"?>
<elementtypesconfigurations:ElementTypeSetConfiguration xmi:version="2.0" xmlns:xmi="http://www.omg.org/XMI" xmlns:elementtypesconfigurations="http://www.eclipse.org/papyrus/infra/elementtypesconfigurations/1.2" xmi:id="_n6HnwUDzEeqgZodcSzjH_A" identifier="es.uclm.uml2cloud.interaction.elementTypes" name="es.uclm.uml2cloud.interaction.elementTypes" metamodelNsURI="http://www.eclipse.org/uml2/5.0.0/UML">
  <elementTypeConfigurations xmi:type="elementtypesconfigurations:SpecializationTypeConfiguration" xmi:id="_3JCB8UDzEeqgZodcSzjH_A" identifier="es.uclm.uml2cloud.diagram.sequence.paletteconfiguration.createCombinedFragment5CreationTool_1580122670983_CombinedFragment_Shape" name="Combined Fragment" hint="CombinedFragment_Shape" kind="org.eclipse.gmf.runtime.emf.type.core.IHintedType">
    <specializedTypes xmi:type="elementtypesconfigurations:SpecializationTypeConfiguration" href="platform:/plugin/es.uclm.uml2cloud.customization.elementTypeSets/model/es.uclm.uml2cloud.diagram.sequence.paletteconfiguration_Semantic.elementtypesconfigurations#_3JCB8EDzEeqgZodcSzjH_A"/>
    <specializedTypes xmi:type="elementtypesconfigurations:SpecializationTypeConfiguration" href="platform:/plugin/org.eclipse.papyrus.uml.service.types/model/umldi.elementtypesconfigurations#org.eclipse.papyrus.umldi.CombinedFragment_Shape"/>
  </elementTypeConfigurations>
  <elementTypeConfigurations xmi:type="elementtypesconfigurations:SpecializationTypeConfiguration" xmi:id="_3ve98UDzEeqgZodcSzjH_A" identifier="es.uclm.uml2cloud.diagram.sequence.paletteconfiguration.createInteractionOperand6CreationTool_1580122675022_InteractionOperand_Shape" name="Interaction Operand" hint="InteractionOperand_Shape" kind="org.eclipse.gmf.runtime.emf.type.core.IHintedType">
    <specializedTypes xmi:type="elementtypesconfigurations:SpecializationTypeConfiguration" href="platform:/plugin/es.uclm.uml2cloud.customization.elementTypeSets/model/es.uclm.uml2cloud.diagram.sequence.paletteconfiguration_Semantic.elementtypesconfigurations#_3ve98EDzEeqgZodcSzjH_A"/>
    <specializedTypes xmi:type="elementtypesconfigurations:SpecializationTypeConfiguration" href="platform:/plugin/org.eclipse.papyrus.uml.service.types/model/umldi.elementtypesconfigurations#org.eclipse.papyrus.umldi.InteractionOperand_Shape"/>
  </elementTypeConfigurations>
  <elementTypeConfigurations xmi:type="elementtypesconfigurations:SpecializationTypeConfiguration" xmi:id="_8d2KgUDzEeqgZodcSzjH_A" identifier="es.uclm.uml2cloud.diagram.sequence.paletteconfiguration.createLifeline1CreationTool_1580122706724_Lifeline_Shape" name="User (Lifeline)" hint="Lifeline_Shape" kind="org.eclipse.gmf.runtime.emf.type.core.IHintedType">
    <specializedTypes xmi:type="elementtypesconfigurations:SpecializationTypeConfiguration" href="platform:/plugin/es.uclm.uml2cloud.customization.elementTypeSets/model/es.uclm.uml2cloud.diagram.sequence.paletteconfiguration_Semantic.elementtypesconfigurations#_8d2KgEDzEeqgZodcSzjH_A"/>
    <specializedTypes xmi:type="elementtypesconfigurations:SpecializationTypeConfiguration" href="platform:/plugin/org.eclipse.papyrus.uml.service.types/model/umldi.elementtypesconfigurations#org.eclipse.papyrus.umldi.Lifeline_Shape"/>
  </elementTypeConfigurations>
  <elementTypeConfigurations xmi:type="elementtypesconfigurations:SpecializationTypeConfiguration" xmi:id="_9P884EDzEeqgZodcSzjH_A" identifier="es.uclm.uml2cloud.diagram.sequence.paletteconfiguration.createLifeline1CreationTool_1580122711978_Lifeline_Shape" name="CloudProvider (Lifeline)" hint="Lifeline_Shape" kind="org.eclipse.gmf.runtime.emf.type.core.IHintedType">
    <specializedTypes xmi:type="elementtypesconfigurations:SpecializationTypeConfiguration" href="platform:/plugin/es.uclm.uml2cloud.customization.elementTypeSets/model/es.uclm.uml2cloud.diagram.sequence.paletteconfiguration_Semantic.elementtypesconfigurations#_9P8V0EDzEeqgZodcSzjH_A"/>
    <specializedTypes xmi:type="elementtypesconfigurations:SpecializationTypeConfiguration" href="platform:/plugin/org.eclipse.papyrus.uml.service.types/model/umldi.elementtypesconfigurations#org.eclipse.papyrus.umldi.Lifeline_Shape"/>
  </elementTypeConfigurations>
  <elementTypeConfigurations xmi:type="elementtypesconfigurations:SpecializationTypeConfiguration" xmi:id="_iu_70UD1EeqgZodcSzjH_A" identifier="es.uclm.uml2cloud.diagram.sequence.paletteconfiguration.createLifeline1CreationTool_1580123393032_Lifeline_Shape" name="RegularUser (Lifeline)" hint="Lifeline_Shape" kind="org.eclipse.gmf.runtime.emf.type.core.IHintedType">
    <specializedTypes xmi:type="elementtypesconfigurations:SpecializationTypeConfiguration" href="platform:/plugin/es.uclm.uml2cloud.customization.elementTypeSets/model/es.uclm.uml2cloud.diagram.sequence.paletteconfiguration_Semantic.elementtypesconfigurations#_iu_70ED1EeqgZodcSzjH_A"/>
    <specializedTypes xmi:type="elementtypesconfigurations:SpecializationTypeConfiguration" href="platform:/plugin/org.eclipse.papyrus.uml.service.types/model/umldi.elementtypesconfigurations#org.eclipse.papyrus.umldi.Lifeline_Shape"/>
  </elementTypeConfigurations>
  <elementTypeConfigurations xmi:type="elementtypesconfigurations:SpecializationTypeConfiguration" xmi:id="_i8b64UD1EeqgZodcSzjH_A" identifier="es.uclm.uml2cloud.diagram.sequence.paletteconfiguration.createLifeline1CreationTool_1580123394439_Lifeline_Shape" name="PriorityUser (Lifeline)" hint="Lifeline_Shape" kind="org.eclipse.gmf.runtime.emf.type.core.IHintedType">
    <specializedTypes xmi:type="elementtypesconfigurations:SpecializationTypeConfiguration" href="platform:/plugin/es.uclm.uml2cloud.customization.elementTypeSets/model/es.uclm.uml2cloud.diagram.sequence.paletteconfiguration_Semantic.elementtypesconfigurations#_i8b64ED1EeqgZodcSzjH_A"/>
    <specializedTypes xmi:type="elementtypesconfigurations:SpecializationTypeConfiguration" href="platform:/plugin/org.eclipse.papyrus.uml.service.types/model/umldi.elementtypesconfigurations#org.eclipse.papyrus.umldi.Lifeline_Shape"/>
  </elementTypeConfigurations>
  <elementTypeConfigurations xmi:type="elementtypesconfigurations:SpecializationTypeConfiguration" xmi:id="_mzUQYUD2EeqgZodcSzjH_A" identifier="es.uclm.uml2cloud.diagram.sequence.paletteconfiguration.createMessageSync1CreationTool_1580123849822_Message_SynchEdge" name="ResponseOfferedVMs (Message Sync)" hint="Message_SynchEdge" kind="org.eclipse.gmf.runtime.emf.type.core.IHintedType">
    <specializedTypes xmi:type="elementtypesconfigurations:SpecializationTypeConfiguration" href="platform:/plugin/es.uclm.uml2cloud.customization.elementTypeSets/model/es.uclm.uml2cloud.diagram.sequence.paletteconfiguration_Semantic.elementtypesconfigurations#_mzUQYED2EeqgZodcSzjH_A"/>
    <specializedTypes xmi:type="elementtypesconfigurations:SpecializationTypeConfiguration" href="platform:/plugin/org.eclipse.papyrus.uml.service.types/model/umldi.elementtypesconfigurations#org.eclipse.papyrus.umldi.Message_SynchEdge"/>
  </elementTypeConfigurations>
  <elementTypeConfigurations xmi:type="elementtypesconfigurations:SpecializationTypeConfiguration" xmi:id="_owQeMUD2EeqgZodcSzjH_A" identifier="es.uclm.uml2cloud.diagram.sequence.paletteconfiguration.createMessageSync1CreationTool_1580123862928_Message_SynchEdge" name="RequestOfferedVMs (Message Sync)" hint="Message_SynchEdge" kind="org.eclipse.gmf.runtime.emf.type.core.IHintedType">
    <specializedTypes xmi:type="elementtypesconfigurations:SpecializationTypeConfiguration" href="platform:/plugin/es.uclm.uml2cloud.customization.elementTypeSets/model/es.uclm.uml2cloud.diagram.sequence.paletteconfiguration_Semantic.elementtypesconfigurations#_owQeMED2EeqgZodcSzjH_A"/>
    <specializedTypes xmi:type="elementtypesconfigurations:SpecializationTypeConfiguration" href="platform:/plugin/org.eclipse.papyrus.uml.service.types/model/umldi.elementtypesconfigurations#org.eclipse.papyrus.umldi.Message_SynchEdge"/>
  </elementTypeConfigurations>
  <elementTypeConfigurations xmi:type="elementtypesconfigurations:SpecializationTypeConfiguration" xmi:id="_qDjSEED2EeqgZodcSzjH_A" identifier="es.uclm.uml2cloud.diagram.sequence.paletteconfiguration.createMessageReply3CreationTool_1580123871658_Message_ReplyEdge" name="ResponseOfferedVMs (Message Reply)" hint="Message_ReplyEdge" kind="org.eclipse.gmf.runtime.emf.type.core.IHintedType">
    <specializedTypes xmi:type="elementtypesconfigurations:SpecializationTypeConfiguration" href="platform:/plugin/es.uclm.uml2cloud.customization.elementTypeSets/model/es.uclm.uml2cloud.diagram.sequence.paletteconfiguration_Semantic.elementtypesconfigurations#_qDirAED2EeqgZodcSzjH_A"/>
    <specializedTypes xmi:type="elementtypesconfigurations:SpecializationTypeConfiguration" href="platform:/plugin/org.eclipse.papyrus.uml.service.types/model/umldi.elementtypesconfigurations#org.eclipse.papyrus.umldi.Message_ReplyEdge"/>
  </elementTypeConfigurations>
  <elementTypeConfigurations xmi:type="elementtypesconfigurations:SpecializationTypeConfiguration" xmi:id="_t2djAUD2EeqgZodcSzjH_A" identifier="es.uclm.uml2cloud.diagram.sequence.paletteconfiguration.createMessageSync1CreationTool_1580123897129_Message_SynchEdge" name="Request (Message Sync)" hint="Message_SynchEdge" kind="org.eclipse.gmf.runtime.emf.type.core.IHintedType">
    <specializedTypes xmi:type="elementtypesconfigurations:SpecializationTypeConfiguration" href="platform:/plugin/es.uclm.uml2cloud.customization.elementTypeSets/model/es.uclm.uml2cloud.diagram.sequence.paletteconfiguration_Semantic.elementtypesconfigurations#_t2djAED2EeqgZodcSzjH_A"/>
    <specializedTypes xmi:type="elementtypesconfigurations:SpecializationTypeConfiguration" href="platform:/plugin/org.eclipse.papyrus.uml.service.types/model/umldi.elementtypesconfigurations#org.eclipse.papyrus.umldi.Message_SynchEdge"/>
  </elementTypeConfigurations>
  <elementTypeConfigurations xmi:type="elementtypesconfigurations:SpecializationTypeConfiguration" xmi:id="_vOnowUD2EeqgZodcSzjH_A" identifier="es.uclm.uml2cloud.diagram.sequence.paletteconfiguration.createMessageReply3CreationTool_1580123906376_Message_ReplyEdge" name="Response (Message Reply)" hint="Message_ReplyEdge" kind="org.eclipse.gmf.runtime.emf.type.core.IHintedType">
    <specializedTypes xmi:type="elementtypesconfigurations:SpecializationTypeConfiguration" href="platform:/plugin/es.uclm.uml2cloud.customization.elementTypeSets/model/es.uclm.uml2cloud.diagram.sequence.paletteconfiguration_Semantic.elementtypesconfigurations#_vOnowED2EeqgZodcSzjH_A"/>
    <specializedTypes xmi:type="elementtypesconfigurations:SpecializationTypeConfiguration" href="platform:/plugin/org.eclipse.papyrus.uml.service.types/model/umldi.elementtypesconfigurations#org.eclipse.papyrus.umldi.Message_ReplyEdge"/>
  </elementTypeConfigurations>
  <elementTypeConfigurations xmi:type="elementtypesconfigurations:SpecializationTypeConfiguration" xmi:id="_ycpD8UD2EeqgZodcSzjH_A" identifier="es.uclm.uml2cloud.diagram.sequence.paletteconfiguration.createMessageAsync2CreationTool_1580123927976_Message_AsynchEdge" name="Execute (Message Async)" hint="Message_AsynchEdge" kind="org.eclipse.gmf.runtime.emf.type.core.IHintedType">
    <specializedTypes xmi:type="elementtypesconfigurations:SpecializationTypeConfiguration" href="platform:/plugin/es.uclm.uml2cloud.customization.elementTypeSets/model/es.uclm.uml2cloud.diagram.sequence.paletteconfiguration_Semantic.elementtypesconfigurations#_ycpD8ED2EeqgZodcSzjH_A"/>
    <specializedTypes xmi:type="elementtypesconfigurations:SpecializationTypeConfiguration" href="platform:/plugin/org.eclipse.papyrus.uml.service.types/model/umldi.elementtypesconfigurations#org.eclipse.papyrus.umldi.Message_AsynchEdge"/>
  </elementTypeConfigurations>
  <elementTypeConfigurations xmi:type="elementtypesconfigurations:SpecializationTypeConfiguration" xmi:id="_1q3TcUD2EeqgZodcSzjH_A" identifier="es.uclm.uml2cloud.diagram.sequence.paletteconfiguration.createMessageReply3CreationTool_1580123949600_Message_ReplyEdge" name="Ok (Message Reply)" hint="Message_ReplyEdge" kind="org.eclipse.gmf.runtime.emf.type.core.IHintedType">
    <specializedTypes xmi:type="elementtypesconfigurations:SpecializationTypeConfiguration" href="platform:/plugin/es.uclm.uml2cloud.customization.elementTypeSets/model/es.uclm.uml2cloud.diagram.sequence.paletteconfiguration_Semantic.elementtypesconfigurations#_1q3TcED2EeqgZodcSzjH_A"/>
    <specializedTypes xmi:type="elementtypesconfigurations:SpecializationTypeConfiguration" href="platform:/plugin/org.eclipse.papyrus.uml.service.types/model/umldi.elementtypesconfigurations#org.eclipse.papyrus.umldi.Message_ReplyEdge"/>
  </elementTypeConfigurations>
  <elementTypeConfigurations xmi:type="elementtypesconfigurations:SpecializationTypeConfiguration" xmi:id="_9tma0UD2EeqgZodcSzjH_A" identifier="es.uclm.uml2cloud.diagram.sequence.paletteconfiguration.createMessageReply3CreationTool_1580124003577_Message_ReplyEdge" name="TimeoutRenting (Message Reply)" hint="Message_ReplyEdge" kind="org.eclipse.gmf.runtime.emf.type.core.IHintedType">
    <specializedTypes xmi:type="elementtypesconfigurations:SpecializationTypeConfiguration" href="platform:/plugin/es.uclm.uml2cloud.customization.elementTypeSets/model/es.uclm.uml2cloud.diagram.sequence.paletteconfiguration_Semantic.elementtypesconfigurations#_9tma0ED2EeqgZodcSzjH_A"/>
    <specializedTypes xmi:type="elementtypesconfigurations:SpecializationTypeConfiguration" href="platform:/plugin/org.eclipse.papyrus.uml.service.types/model/umldi.elementtypesconfigurations#org.eclipse.papyrus.umldi.Message_ReplyEdge"/>
  </elementTypeConfigurations>
  <elementTypeConfigurations xmi:type="elementtypesconfigurations:SpecializationTypeConfiguration" xmi:id="_Iyu8MED3EeqgZodcSzjH_A" identifier="es.uclm.uml2cloud.diagram.sequence.paletteconfiguration.createMessageAsync2CreationTool_1580124077931_Message_AsynchEdge" name="Resume (Message Async)" hint="Message_AsynchEdge" kind="org.eclipse.gmf.runtime.emf.type.core.IHintedType">
    <specializedTypes xmi:type="elementtypesconfigurations:SpecializationTypeConfiguration" href="platform:/plugin/es.uclm.uml2cloud.customization.elementTypeSets/model/es.uclm.uml2cloud.diagram.sequence.paletteconfiguration_Semantic.elementtypesconfigurations#_IyuVIED3EeqgZodcSzjH_A"/>
    <specializedTypes xmi:type="elementtypesconfigurations:SpecializationTypeConfiguration" href="platform:/plugin/org.eclipse.papyrus.uml.service.types/model/umldi.elementtypesconfigurations#org.eclipse.papyrus.umldi.Message_AsynchEdge"/>
  </elementTypeConfigurations>
  <elementTypeConfigurations xmi:type="elementtypesconfigurations:SpecializationTypeConfiguration" xmi:id="_MQ8IcUD3EeqgZodcSzjH_A" identifier="es.uclm.uml2cloud.diagram.sequence.paletteconfiguration.createMessageAsync2CreationTool_1580124101232_Message_AsynchEdge" name="Subscribe (Message Async)" hint="Message_AsynchEdge" kind="org.eclipse.gmf.runtime.emf.type.core.IHintedType">
    <specializedTypes xmi:type="elementtypesconfigurations:SpecializationTypeConfiguration" href="platform:/plugin/es.uclm.uml2cloud.customization.elementTypeSets/model/es.uclm.uml2cloud.diagram.sequence.paletteconfiguration_Semantic.elementtypesconfigurations#_MQ8IcED3EeqgZodcSzjH_A"/>
    <specializedTypes xmi:type="elementtypesconfigurations:SpecializationTypeConfiguration" href="platform:/plugin/org.eclipse.papyrus.uml.service.types/model/umldi.elementtypesconfigurations#org.eclipse.papyrus.umldi.Message_AsynchEdge"/>
  </elementTypeConfigurations>
  <elementTypeConfigurations xmi:type="elementtypesconfigurations:SpecializationTypeConfiguration" xmi:id="_NRUAUUD3EeqgZodcSzjH_A" identifier="es.uclm.uml2cloud.diagram.sequence.paletteconfiguration.createMessageReply3CreationTool_1580124107981_Message_ReplyEdge" name="Notify (Message Reply)" hint="Message_ReplyEdge" kind="org.eclipse.gmf.runtime.emf.type.core.IHintedType">
    <specializedTypes xmi:type="elementtypesconfigurations:SpecializationTypeConfiguration" href="platform:/plugin/es.uclm.uml2cloud.customization.elementTypeSets/model/es.uclm.uml2cloud.diagram.sequence.paletteconfiguration_Semantic.elementtypesconfigurations#_NRUAUED3EeqgZodcSzjH_A"/>
    <specializedTypes xmi:type="elementtypesconfigurations:SpecializationTypeConfiguration" href="platform:/plugin/org.eclipse.papyrus.uml.service.types/model/umldi.elementtypesconfigurations#org.eclipse.papyrus.umldi.Message_ReplyEdge"/>
  </elementTypeConfigurations>
  <elementTypeConfigurations xmi:type="elementtypesconfigurations:SpecializationTypeConfiguration" xmi:id="_OQ7DMUD3EeqgZodcSzjH_A" identifier="es.uclm.uml2cloud.diagram.sequence.paletteconfiguration.createMessageReply3CreationTool_1580124114652_Message_ReplyEdge" name="TimeoutSubscription (Message Reply)" hint="Message_ReplyEdge" kind="org.eclipse.gmf.runtime.emf.type.core.IHintedType">
    <specializedTypes xmi:type="elementtypesconfigurations:SpecializationTypeConfiguration" href="platform:/plugin/es.uclm.uml2cloud.customization.elementTypeSets/model/es.uclm.uml2cloud.diagram.sequence.paletteconfiguration_Semantic.elementtypesconfigurations#_OQ7DMED3EeqgZodcSzjH_A"/>
    <specializedTypes xmi:type="elementtypesconfigurations:SpecializationTypeConfiguration" href="platform:/plugin/org.eclipse.papyrus.uml.service.types/model/umldi.elementtypesconfigurations#org.eclipse.papyrus.umldi.Message_ReplyEdge"/>
  </elementTypeConfigurations>
  <elementTypeConfigurations xmi:type="elementtypesconfigurations:SpecializationTypeConfiguration" xmi:id="_nL-HUPM3Eeqy6400172RDA" identifier="es.uclm.uml2cloud.diagram.sequence.paletteconfiguration.createRefuseMessageAsync2CreationTool_Message_AsynchEdge" name="Refuse (Message Async)" hint="Message_AsynchEdge" kind="org.eclipse.gmf.runtime.emf.type.core.IHintedType">
    <specializedTypes xmi:type="elementtypesconfigurations:SpecializationTypeConfiguration" href="platform:/plugin/es.uclm.uml2cloud.customization.elementTypeSets/model/es.uclm.uml2cloud.diagram.sequence.paletteconfiguration_Semantic.elementtypesconfigurations#_FP0x8PM3Eeqy6400172RDA"/>
    <specializedTypes xmi:type="elementtypesconfigurations:SpecializationTypeConfiguration" href="platform:/plugin/org.eclipse.papyrus.uml.service.types/model/umldi.elementtypesconfigurations#org.eclipse.papyrus.umldi.Message_AsynchEdge"/>
  </elementTypeConfigurations>
</elementtypesconfigurations:ElementTypeSetConfiguration>
