# Supplementary material for: Profiling SLAs for cloud system infrastructures and user interactions
Source: PeerJ Comput Sci. 2021 May 12;7:e513. doi: 10.7717/peerj-cs.513 (PMC8157057; doi:10.7717/peerj-cs.513)
Supplement: Supplemental Information 2 — This is deployed as a Eclipse Plugin. The deployed tool with instructions to install it over Papyrus Eclipse is available at: https://www.dsi.uclm.es/cloud/modeling/uml2cloud/releases/2.1. [file peerj-cs-07-513-s002.zip › es.uclm.uml2cloud.customization.elementTypes/plugin.xml]

<?xml version="1.0" encoding="UTF-8"?>
<?eclipse version="3.4"?>
<plugin>
   <extension
         point="org.eclipse.papyrus.infra.types.core.elementTypeSetConfiguration">
      <elementTypeSet
            clientContextID="org.eclipse.papyrus.infra.services.edit.TypeContext"
            path="model/es.uclm.uml2cloud.diagram.component.paletteconfiguration_UI.elementtypesconfigurations">
      </elementTypeSet>
   </extension>
   <extension
         point="org.eclipse.papyrus.infra.types.core.elementTypeSetConfiguration">
      <elementTypeSet
            clientContextID="org.eclipse.papyrus.infra.services.edit.TypeContext"
            path="model/es.uclm.uml2cloud.diagram.sequence.paletteconfiguration_UI.elementtypesconfigurations">
      </elementTypeSet>
   </extension>
   

</plugin>
