# Supplementary material for: Profiling SLAs for cloud system infrastructures and user interactions
Source: PeerJ Comput Sci. 2021 May 12;7:e513. doi: 10.7717/peerj-cs.513 (PMC8157057; doi:10.7717/peerj-cs.513)
Supplement: Supplemental Information 2 — This is deployed as a Eclipse Plugin. The deployed tool with instructions to install it over Papyrus Eclipse is available at: https://www.dsi.uclm.es/cloud/modeling/uml2cloud/releases/2.1. [file peerj-cs-07-513-s002.zip › es.uclm.uml2cloud.customization/resources/models/basePriorityUserCloudSystem.di]

<?xml version="1.0" encoding="UTF-8"?>
<architecture:ArchitectureDescription xmi:version="2.0" xmlns:xmi="http://www.omg.org/XMI" xmlns:architecture="http://www.eclipse.org/papyrus/infra/core/architecture" contextId="es.uclm.uml2cloud.architecture"/>
