# Supplementary material for: Profiling SLAs for cloud system infrastructures and user interactions
Source: PeerJ Comput Sci. 2021 May 12;7:e513. doi: 10.7717/peerj-cs.513 (PMC8157057; doi:10.7717/peerj-cs.513)
Supplement: Supplemental Information 2 — This is deployed as a Eclipse Plugin. The deployed tool with instructions to install it over Papyrus Eclipse is available at: https://www.dsi.uclm.es/cloud/modeling/uml2cloud/releases/2.1. [file peerj-cs-07-513-s002.zip › es.uclm.uml2cloud.customization/resources/models/basePriorityUserCloudSystem.notation]

<?xml version="1.0" encoding="UTF-8"?>
<notation:Diagram xmi:version="2.0" xmlns:xmi="http://www.omg.org/XMI" xmlns:xsi="http://www.w3.org/2001/XMLSchema-instance" xmlns:notation="http://www.eclipse.org/gmf/runtime/1.0.3/notation" xmlns:style="http://www.eclipse.org/papyrus/infra/gmfdiag/style" xmlns:uml="http://www.eclipse.org/uml2/5.0.0/UML" xmi:id="_vUTXEPKMEeqPsKmufGQ_TQ" type="PapyrusUMLSequenceDiagram" name="UML2Cloud Interaction Diagram" measurementUnit="Pixel">
  <children xmi:type="notation:Shape" xmi:id="_vUTXEfKMEeqPsKmufGQ_TQ" type="Interaction_Shape">
    <children xmi:type="notation:DecorationNode" xmi:id="_vUTXEvKMEeqPsKmufGQ_TQ" type="Interaction_NameLabel">
      <element xmi:type="uml:Interaction" href="basePriorityUserCloudSystem.uml#_vURh4PKMEeqPsKmufGQ_TQ"/>
    </children>
    <children xmi:type="notation:BasicCompartment" xmi:id="_vUTXE_KMEeqPsKmufGQ_TQ" type="Interaction_SubfragmentCompartment">
      <children xmi:type="notation:Shape" xmi:id="_tL-w4PNWEeqNYrcDKIaWXw" type="StereotypeComment">
        <styles xmi:type="notation:TitleStyle" xmi:id="_tL-w4fNWEeqNYrcDKIaWXw" showTitle="true"/>
        <styles xmi:type="notation:EObjectValueStyle" xmi:id="_tL-w4_NWEeqNYrcDKIaWXw" name="BASE_ELEMENT"/>
        <element xsi:nil="true"/>
        <layoutConstraint xmi:type="notation:Bounds" xmi:id="_tL-w4vNWEeqNYrcDKIaWXw" x="100" y="100"/>
      </children>
      <children xmi:type="notation:Shape" xmi:id="_ffvK4PN4EeqYOpQExlWEoQ" type="StereotypeComment">
        <styles xmi:type="notation:TitleStyle" xmi:id="_ffvK4fN4EeqYOpQExlWEoQ" showTitle="true"/>
        <styles xmi:type="notation:EObjectValueStyle" xmi:id="_ffvK4_N4EeqYOpQExlWEoQ" name="BASE_ELEMENT"/>
        <element xsi:nil="true"/>
        <layoutConstraint xmi:type="notation:Bounds" xmi:id="_ffvK4vN4EeqYOpQExlWEoQ" x="100" y="100"/>
      </children>
      <children xmi:type="notation:Shape" xmi:id="_Rx1bAPN5EeqYOpQExlWEoQ" type="StereotypeComment">
        <styles xmi:type="notation:TitleStyle" xmi:id="_Rx1bAfN5EeqYOpQExlWEoQ" showTitle="true"/>
        <styles xmi:type="notation:EObjectValueStyle" xmi:id="_Rx1bA_N5EeqYOpQExlWEoQ" name="BASE_ELEMENT"/>
        <element xsi:nil="true"/>
        <layoutConstraint xmi:type="notation:Bounds" xmi:id="_Rx1bAvN5EeqYOpQExlWEoQ" x="100" y="100"/>
      </children>
      <children xmi:type="notation:Shape" xmi:id="_Y9Lx8_N6EeqYOpQExlWEoQ" type="StereotypeComment">
        <styles xmi:type="notation:TitleStyle" xmi:id="_Y9NAEPN6EeqYOpQExlWEoQ" showTitle="true"/>
        <styles xmi:type="notation:EObjectValueStyle" xmi:id="_Y9NAEvN6EeqYOpQExlWEoQ" name="BASE_ELEMENT"/>
        <element xsi:nil="true"/>
        <layoutConstraint xmi:type="notation:Bounds" xmi:id="_Y9NAEfN6EeqYOpQExlWEoQ" x="100" y="100"/>
      </children>
      <children xmi:type="notation:Shape" xmi:id="_9tNkM_N6EeqYOpQExlWEoQ" type="StereotypeComment">
        <styles xmi:type="notation:TitleStyle" xmi:id="_9tNkNPN6EeqYOpQExlWEoQ" showTitle="true"/>
        <styles xmi:type="notation:EObjectValueStyle" xmi:id="_9tNkNvN6EeqYOpQExlWEoQ" name="BASE_ELEMENT"/>
        <element xsi:nil="true"/>
        <layoutConstraint xmi:type="notation:Bounds" xmi:id="_9tNkNfN6EeqYOpQExlWEoQ" x="100" y="100"/>
      </children>
      <children xmi:type="notation:Shape" xmi:id="_rIE20PQDEeqYOpQExlWEoQ" type="CombinedFragment_Shape">
        <children xmi:type="notation:BasicCompartment" xmi:id="_rIE20vQDEeqYOpQExlWEoQ" type="CombinedFragment_SubfragmentCompartment">
          <children xmi:type="notation:Shape" xmi:id="_rIE21vQDEeqYOpQExlWEoQ" type="InteractionOperand_Shape">
            <children xmi:type="notation:DecorationNode" xmi:id="_rIE22PQDEeqYOpQExlWEoQ" type="InteractionOperand_Guard">
              <element xmi:type="uml:InteractionConstraint" href="basePriorityUserCloudSystem.uml#_rHu4kfQDEeqYOpQExlWEoQ"/>
              <layoutConstraint xmi:type="notation:Bounds" xmi:id="_rIE22fQDEeqYOpQExlWEoQ" x="5" y="5"/>
            </children>
            <element xmi:type="uml:InteractionOperand" href="basePriorityUserCloudSystem.uml#_rHu4kPQDEeqYOpQExlWEoQ"/>
            <layoutConstraint xmi:type="notation:Bounds" xmi:id="_rIE21_QDEeqYOpQExlWEoQ" width="821" height="997"/>
          </children>
          <styles xmi:type="notation:SortingStyle" xmi:id="_rIE20_QDEeqYOpQExlWEoQ"/>
          <styles xmi:type="notation:FilteringStyle" xmi:id="_rIE21PQDEeqYOpQExlWEoQ"/>
          <element xmi:type="uml:CombinedFragment" href="basePriorityUserCloudSystem.uml#_rHtqcPQDEeqYOpQExlWEoQ"/>
          <layoutConstraint xmi:type="notation:Bounds" xmi:id="_rIE21fQDEeqYOpQExlWEoQ"/>
        </children>
        <element xmi:type="uml:CombinedFragment" href="basePriorityUserCloudSystem.uml#_rHtqcPQDEeqYOpQExlWEoQ"/>
        <layoutConstraint xmi:type="notation:Bounds" xmi:id="_rIE20fQDEeqYOpQExlWEoQ" x="14" y="291" width="821" height="1021"/>
      </children>
      <children xmi:type="notation:Shape" xmi:id="_Cg5-cPQEEeqYOpQExlWEoQ" type="CombinedFragment_Shape">
        <children xmi:type="notation:BasicCompartment" xmi:id="_Cg5-cvQEEeqYOpQExlWEoQ" type="CombinedFragment_SubfragmentCompartment">
          <children xmi:type="notation:Shape" xmi:id="_Cg5-dvQEEeqYOpQExlWEoQ" type="InteractionOperand_Shape">
            <children xmi:type="notation:DecorationNode" xmi:id="_Cg5-ePQEEeqYOpQExlWEoQ" type="InteractionOperand_Guard">
              <element xmi:type="uml:InteractionConstraint" href="basePriorityUserCloudSystem.uml#_CgyCofQEEeqYOpQExlWEoQ"/>
              <layoutConstraint xmi:type="notation:Bounds" xmi:id="_Cg5-efQEEeqYOpQExlWEoQ" x="5" y="5"/>
            </children>
            <element xmi:type="uml:InteractionOperand" href="basePriorityUserCloudSystem.uml#_CgyCoPQEEeqYOpQExlWEoQ"/>
            <layoutConstraint xmi:type="notation:Bounds" xmi:id="_Cg5-d_QEEeqYOpQExlWEoQ" width="781" height="369"/>
          </children>
          <children xmi:type="notation:Shape" xmi:id="_GsZHcPQEEeqYOpQExlWEoQ" type="InteractionOperand_Shape">
            <children xmi:type="notation:DecorationNode" xmi:id="_GsZugPQEEeqYOpQExlWEoQ" type="InteractionOperand_Guard">
              <element xmi:type="uml:InteractionConstraint" href="basePriorityUserCloudSystem.uml#_GsPWcPQEEeqYOpQExlWEoQ"/>
              <layoutConstraint xmi:type="notation:Bounds" xmi:id="_GsZugfQEEeqYOpQExlWEoQ" x="5" y="5"/>
            </children>
            <element xmi:type="uml:InteractionOperand" href="basePriorityUserCloudSystem.uml#_GsOIUPQEEeqYOpQExlWEoQ"/>
            <layoutConstraint xmi:type="notation:Bounds" xmi:id="_GsZHcfQEEeqYOpQExlWEoQ" y="369" width="781" height="107"/>
          </children>
          <children xmi:type="notation:Shape" xmi:id="_HLmzAPQEEeqYOpQExlWEoQ" type="InteractionOperand_Shape">
            <children xmi:type="notation:DecorationNode" xmi:id="_HLmzAvQEEeqYOpQExlWEoQ" type="InteractionOperand_Guard">
              <element xmi:type="uml:InteractionConstraint" href="basePriorityUserCloudSystem.uml#_HLe3MPQEEeqYOpQExlWEoQ"/>
              <layoutConstraint xmi:type="notation:Bounds" xmi:id="_HLmzA_QEEeqYOpQExlWEoQ" x="5" y="5"/>
            </children>
            <element xmi:type="uml:InteractionOperand" href="basePriorityUserCloudSystem.uml#_HLeQIPQEEeqYOpQExlWEoQ"/>
            <layoutConstraint xmi:type="notation:Bounds" xmi:id="_HLmzAfQEEeqYOpQExlWEoQ" y="476" width="781" height="401"/>
          </children>
          <styles xmi:type="notation:SortingStyle" xmi:id="_Cg5-c_QEEeqYOpQExlWEoQ"/>
          <styles xmi:type="notation:FilteringStyle" xmi:id="_Cg5-dPQEEeqYOpQExlWEoQ"/>
          <element xmi:type="uml:CombinedFragment" href="basePriorityUserCloudSystem.uml#_CgxbkPQEEeqYOpQExlWEoQ"/>
          <layoutConstraint xmi:type="notation:Bounds" xmi:id="_Cg5-dfQEEeqYOpQExlWEoQ"/>
        </children>
        <element xmi:type="uml:CombinedFragment" href="basePriorityUserCloudSystem.uml#_CgxbkPQEEeqYOpQExlWEoQ"/>
        <layoutConstraint xmi:type="notation:Bounds" xmi:id="_Cg5-cfQEEeqYOpQExlWEoQ" x="34" y="371" width="781" height="901"/>
      </children>
      <children xmi:type="notation:Shape" xmi:id="_bE7G0PQEEeqYOpQExlWEoQ" type="CombinedFragment_Shape">
        <children xmi:type="notation:BasicCompartment" xmi:id="_bE7G0vQEEeqYOpQExlWEoQ" type="CombinedFragment_SubfragmentCompartment">
          <children xmi:type="notation:Shape" xmi:id="_bE7G1vQEEeqYOpQExlWEoQ" type="InteractionOperand_Shape">
            <children xmi:type="notation:DecorationNode" xmi:id="_bE7G2PQEEeqYOpQExlWEoQ" type="InteractionOperand_Guard">
              <element xmi:type="uml:InteractionConstraint" href="basePriorityUserCloudSystem.uml#_bExV0fQEEeqYOpQExlWEoQ"/>
              <layoutConstraint xmi:type="notation:Bounds" xmi:id="_bE7G2fQEEeqYOpQExlWEoQ" x="5" y="5"/>
            </children>
            <element xmi:type="uml:InteractionOperand" href="basePriorityUserCloudSystem.uml#_bExV0PQEEeqYOpQExlWEoQ"/>
            <layoutConstraint xmi:type="notation:Bounds" xmi:id="_bE7G1_QEEeqYOpQExlWEoQ" width="741" height="71"/>
          </children>
          <children xmi:type="notation:Shape" xmi:id="_dxv5cPQEEeqYOpQExlWEoQ" type="InteractionOperand_Shape">
            <children xmi:type="notation:DecorationNode" xmi:id="_dxwggPQEEeqYOpQExlWEoQ" type="InteractionOperand_Guard">
              <element xmi:type="uml:InteractionConstraint" href="basePriorityUserCloudSystem.uml#_dxjFIPQEEeqYOpQExlWEoQ"/>
              <layoutConstraint xmi:type="notation:Bounds" xmi:id="_dxwggfQEEeqYOpQExlWEoQ" x="5" y="5"/>
            </children>
            <element xmi:type="uml:InteractionOperand" href="basePriorityUserCloudSystem.uml#_dxh3APQEEeqYOpQExlWEoQ"/>
            <layoutConstraint xmi:type="notation:Bounds" xmi:id="_dxv5cfQEEeqYOpQExlWEoQ" y="71" width="741" height="86"/>
          </children>
          <styles xmi:type="notation:SortingStyle" xmi:id="_bE7G0_QEEeqYOpQExlWEoQ"/>
          <styles xmi:type="notation:FilteringStyle" xmi:id="_bE7G1PQEEeqYOpQExlWEoQ"/>
          <element xmi:type="uml:CombinedFragment" href="basePriorityUserCloudSystem.uml#_bEwuwPQEEeqYOpQExlWEoQ"/>
          <layoutConstraint xmi:type="notation:Bounds" xmi:id="_bE7G1fQEEeqYOpQExlWEoQ"/>
        </children>
        <element xmi:type="uml:CombinedFragment" href="basePriorityUserCloudSystem.uml#_bEwuwPQEEeqYOpQExlWEoQ"/>
        <layoutConstraint xmi:type="notation:Bounds" xmi:id="_bE7G0fQEEeqYOpQExlWEoQ" x="54" y="511" width="741" height="181"/>
      </children>
      <children xmi:type="notation:Shape" xmi:id="_kE3n4PQFEeqYOpQExlWEoQ" type="CombinedFragment_Shape">
        <children xmi:type="notation:BasicCompartment" xmi:id="_kE3n4vQFEeqYOpQExlWEoQ" type="CombinedFragment_SubfragmentCompartment">
          <children xmi:type="notation:Shape" xmi:id="_kE3n5vQFEeqYOpQExlWEoQ" type="InteractionOperand_Shape">
            <children xmi:type="notation:DecorationNode" xmi:id="_kE3n6PQFEeqYOpQExlWEoQ" type="InteractionOperand_Guard">
              <element xmi:type="uml:InteractionConstraint" href="basePriorityUserCloudSystem.uml#_kEnwQfQFEeqYOpQExlWEoQ"/>
              <layoutConstraint xmi:type="notation:Bounds" xmi:id="_kE3n6fQFEeqYOpQExlWEoQ" x="5" y="5"/>
            </children>
            <element xmi:type="uml:InteractionOperand" href="basePriorityUserCloudSystem.uml#_kEnwQPQFEeqYOpQExlWEoQ"/>
            <layoutConstraint xmi:type="notation:Bounds" xmi:id="_kE3n5_QFEeqYOpQExlWEoQ" width="721" height="93"/>
          </children>
          <children xmi:type="notation:Shape" xmi:id="_mov54PQFEeqYOpQExlWEoQ" type="InteractionOperand_Shape">
            <children xmi:type="notation:DecorationNode" xmi:id="_mov54vQFEeqYOpQExlWEoQ" type="InteractionOperand_Guard">
              <element xmi:type="uml:InteractionConstraint" href="basePriorityUserCloudSystem.uml#_mohQYPQFEeqYOpQExlWEoQ"/>
              <layoutConstraint xmi:type="notation:Bounds" xmi:id="_mov54_QFEeqYOpQExlWEoQ" x="5" y="5"/>
            </children>
            <element xmi:type="uml:InteractionOperand" href="basePriorityUserCloudSystem.uml#_mogpUPQFEeqYOpQExlWEoQ"/>
            <layoutConstraint xmi:type="notation:Bounds" xmi:id="_mov54fQFEeqYOpQExlWEoQ" y="93" width="721" height="104"/>
          </children>
          <styles xmi:type="notation:SortingStyle" xmi:id="_kE3n4_QFEeqYOpQExlWEoQ"/>
          <styles xmi:type="notation:FilteringStyle" xmi:id="_kE3n5PQFEeqYOpQExlWEoQ"/>
          <element xmi:type="uml:CombinedFragment" href="basePriorityUserCloudSystem.uml#_kEnJMPQFEeqYOpQExlWEoQ"/>
          <layoutConstraint xmi:type="notation:Bounds" xmi:id="_kE3n5fQFEeqYOpQExlWEoQ"/>
        </children>
        <element xmi:type="uml:CombinedFragment" href="basePriorityUserCloudSystem.uml#_kEnJMPQFEeqYOpQExlWEoQ"/>
        <layoutConstraint xmi:type="notation:Bounds" xmi:id="_kE3n4fQFEeqYOpQExlWEoQ" x="54" y="1011" width="721" height="221"/>
      </children>
      <children xmi:type="notation:Shape" xmi:id="_TcxfIPQDEeqYOpQExlWEoQ" type="Lifeline_Shape">
        <children xmi:type="notation:DecorationNode" xmi:id="_TcyGMPQDEeqYOpQExlWEoQ" type="Lifeline_NameLabel">
          <element xmi:type="uml:Lifeline" href="basePriorityUserCloudSystem.uml#_TcWBUPQDEeqYOpQExlWEoQ"/>
        </children>
        <children xmi:type="notation:Shape" xmi:id="_RfwjYPQEEeqYOpQExlWEoQ" type="BehaviorExecutionSpecification_Shape">
          <children xmi:type="notation:DecorationNode" xmi:id="_RfwjYvQEEeqYOpQExlWEoQ" type="BehaviorExecutionSpecification_Behavior">
            <element xmi:type="uml:BehaviorExecutionSpecification" href="basePriorityUserCloudSystem.uml#_RfTQYPQEEeqYOpQExlWEoQ"/>
            <layoutConstraint xmi:type="notation:Location" xmi:id="_RfwjY_QEEeqYOpQExlWEoQ" x="18" y="18"/>
          </children>
          <element xmi:type="uml:BehaviorExecutionSpecification" href="basePriorityUserCloudSystem.uml#_RfTQYPQEEeqYOpQExlWEoQ"/>
          <layoutConstraint xmi:type="notation:Bounds" xmi:id="_RfwjYfQEEeqYOpQExlWEoQ" x="40" y="441" width="20" height="281"/>
        </children>
        <children xmi:type="notation:Shape" xmi:id="_cP86EPQFEeqYOpQExlWEoQ" type="BehaviorExecutionSpecification_Shape">
          <children xmi:type="notation:DecorationNode" xmi:id="_cP9hIPQFEeqYOpQExlWEoQ" type="BehaviorExecutionSpecification_Behavior">
            <element xmi:type="uml:BehaviorExecutionSpecification" href="basePriorityUserCloudSystem.uml#_cPu3oPQFEeqYOpQExlWEoQ"/>
            <layoutConstraint xmi:type="notation:Location" xmi:id="_cP9hIfQFEeqYOpQExlWEoQ" x="18" y="18"/>
          </children>
          <element xmi:type="uml:BehaviorExecutionSpecification" href="basePriorityUserCloudSystem.uml#_cPu3oPQFEeqYOpQExlWEoQ"/>
          <layoutConstraint xmi:type="notation:Bounds" xmi:id="_cP86EfQFEeqYOpQExlWEoQ" x="40" y="941" width="20" height="301"/>
        </children>
        <element xmi:type="uml:Lifeline" href="basePriorityUserCloudSystem.uml#_TcWBUPQDEeqYOpQExlWEoQ"/>
        <layoutConstraint xmi:type="notation:Bounds" xmi:id="_TcxfIfQDEeqYOpQExlWEoQ" x="134" y="10" height="1342"/>
      </children>
      <children xmi:type="notation:Shape" xmi:id="_XQtDwPQDEeqYOpQExlWEoQ" type="Lifeline_Shape">
        <children xmi:type="notation:DecorationNode" xmi:id="_XQtq0PQDEeqYOpQExlWEoQ" type="Lifeline_NameLabel">
          <element xmi:type="uml:Lifeline" href="basePriorityUserCloudSystem.uml#_XQfoYPQDEeqYOpQExlWEoQ"/>
        </children>
        <children xmi:type="notation:DecorationNode" xmi:id="_XQxVMvQDEeqYOpQExlWEoQ" type="StereotypeLabel">
          <styles xmi:type="notation:StringValueStyle" xmi:id="_XQxVM_QDEeqYOpQExlWEoQ" name="stereotype" stringValue="uml2cloud::CloudProvider"/>
          <element xmi:type="uml:Stereotype" href="pathmap://UML2CLOUD_PROFILE/uml2cloud.profile.uml#_TrQH4IZLEeexBrHTG7KRXw"/>
          <layoutConstraint xmi:type="notation:Bounds" xmi:id="_XQxVNPQDEeqYOpQExlWEoQ"/>
        </children>
        <children xmi:type="notation:BasicCompartment" xmi:id="_XQxVNfQDEeqYOpQExlWEoQ" type="StereotypeBrace">
          <styles xmi:type="notation:TitleStyle" xmi:id="_XQxVNvQDEeqYOpQExlWEoQ"/>
          <styles xmi:type="notation:StringValueStyle" xmi:id="_XQxVN_QDEeqYOpQExlWEoQ" name="stereotype" stringValue="uml2cloud::CloudProvider"/>
          <element xmi:type="uml:Stereotype" href="pathmap://UML2CLOUD_PROFILE/uml2cloud.profile.uml#_TrQH4IZLEeexBrHTG7KRXw"/>
          <layoutConstraint xmi:type="notation:Bounds" xmi:id="_XQxVOPQDEeqYOpQExlWEoQ"/>
        </children>
        <children xmi:type="notation:BasicCompartment" xmi:id="_XQzKa_QDEeqYOpQExlWEoQ" type="StereotypeCompartment">
          <styles xmi:type="notation:TitleStyle" xmi:id="_XQzKbPQDEeqYOpQExlWEoQ"/>
          <styles xmi:type="notation:StringValueStyle" xmi:id="_XQzKbfQDEeqYOpQExlWEoQ" name="stereotype" stringValue="uml2cloud::CloudProvider"/>
          <element xmi:type="uml:Stereotype" href="pathmap://UML2CLOUD_PROFILE/uml2cloud.profile.uml#_TrQH4IZLEeexBrHTG7KRXw"/>
          <layoutConstraint xmi:type="notation:Bounds" xmi:id="_XQzKbvQDEeqYOpQExlWEoQ"/>
        </children>
        <children xmi:type="notation:Shape" xmi:id="_ZaeMoPQDEeqYOpQExlWEoQ" type="BehaviorExecutionSpecification_Shape">
          <children xmi:type="notation:DecorationNode" xmi:id="_ZaezsPQDEeqYOpQExlWEoQ" type="BehaviorExecutionSpecification_Behavior">
            <element xmi:type="uml:BehaviorExecutionSpecification" href="basePriorityUserCloudSystem.uml#_ZaZ7MPQDEeqYOpQExlWEoQ"/>
            <layoutConstraint xmi:type="notation:Location" xmi:id="_ZaezsfQDEeqYOpQExlWEoQ" x="18" y="18"/>
          </children>
          <element xmi:type="uml:BehaviorExecutionSpecification" href="basePriorityUserCloudSystem.uml#_ZaZ7MPQDEeqYOpQExlWEoQ"/>
          <layoutConstraint xmi:type="notation:Bounds" xmi:id="_ZaeMofQDEeqYOpQExlWEoQ" x="40" y="101" width="20" height="41"/>
        </children>
        <element xmi:type="uml:Lifeline" href="basePriorityUserCloudSystem.uml#_XQfoYPQDEeqYOpQExlWEoQ"/>
        <layoutConstraint xmi:type="notation:Bounds" xmi:id="_XQtDwfQDEeqYOpQExlWEoQ" x="614" y="10" height="1342"/>
      </children>
      <children xmi:type="notation:Shape" xmi:id="_yXhDkPQEEeqYOpQExlWEoQ" type="StereotypeComment">
        <styles xmi:type="notation:TitleStyle" xmi:id="_yXhDkfQEEeqYOpQExlWEoQ" showTitle="true"/>
        <styles xmi:type="notation:EObjectValueStyle" xmi:id="_yXhDk_QEEeqYOpQExlWEoQ" name="BASE_ELEMENT">
          <eObjectValue xmi:type="uml:Message" href="basePriorityUserCloudSystem.uml#_yWskMPQEEeqYOpQExlWEoQ"/>
        </styles>
        <element xsi:nil="true"/>
        <layoutConstraint xmi:type="notation:Bounds" xmi:id="_yXhDkvQEEeqYOpQExlWEoQ" x="100" y="100"/>
      </children>
      <children xmi:type="notation:Shape" xmi:id="_IJGEEPQGEeqYOpQExlWEoQ" type="StereotypeComment">
        <styles xmi:type="notation:TitleStyle" xmi:id="_IJGEEfQGEeqYOpQExlWEoQ" showTitle="true"/>
        <styles xmi:type="notation:EObjectValueStyle" xmi:id="_IJGEE_QGEeqYOpQExlWEoQ" name="BASE_ELEMENT"/>
        <element xsi:nil="true"/>
        <layoutConstraint xmi:type="notation:Bounds" xmi:id="_IJGEEvQGEeqYOpQExlWEoQ" x="100" y="100"/>
      </children>
      <children xmi:type="notation:Shape" xmi:id="_AfJ5YAoOEeuI8uz5z_rXoQ" type="StereotypeComment">
        <styles xmi:type="notation:TitleStyle" xmi:id="_AfJ5YQoOEeuI8uz5z_rXoQ"/>
        <styles xmi:type="notation:EObjectValueStyle" xmi:id="_AfJ5YwoOEeuI8uz5z_rXoQ" name="BASE_ELEMENT">
          <eObjectValue xmi:type="uml:Lifeline" href="basePriorityUserCloudSystem.uml#_TcWBUPQDEeqYOpQExlWEoQ"/>
        </styles>
        <element xsi:nil="true"/>
        <layoutConstraint xmi:type="notation:Bounds" xmi:id="_AfJ5YgoOEeuI8uz5z_rXoQ" x="334" y="10"/>
      </children>
      <children xmi:type="notation:Shape" xmi:id="_Af45MAoOEeuI8uz5z_rXoQ" type="StereotypeComment">
        <styles xmi:type="notation:TitleStyle" xmi:id="_Af45MQoOEeuI8uz5z_rXoQ" showTitle="true"/>
        <styles xmi:type="notation:EObjectValueStyle" xmi:id="_Af45MwoOEeuI8uz5z_rXoQ" name="BASE_ELEMENT">
          <eObjectValue xmi:type="uml:Message" href="basePriorityUserCloudSystem.uml#_ZZNoYPQDEeqYOpQExlWEoQ"/>
        </styles>
        <element xsi:nil="true"/>
        <layoutConstraint xmi:type="notation:Bounds" xmi:id="_Af45MgoOEeuI8uz5z_rXoQ" x="100" y="100"/>
      </children>
      <children xmi:type="notation:Shape" xmi:id="_AgNpUAoOEeuI8uz5z_rXoQ" type="StereotypeComment">
        <styles xmi:type="notation:TitleStyle" xmi:id="_AgNpUQoOEeuI8uz5z_rXoQ" showTitle="true"/>
        <styles xmi:type="notation:EObjectValueStyle" xmi:id="_AgOQYAoOEeuI8uz5z_rXoQ" name="BASE_ELEMENT">
          <eObjectValue xmi:type="uml:Message" href="basePriorityUserCloudSystem.uml#_mfXmUPQDEeqYOpQExlWEoQ"/>
        </styles>
        <element xsi:nil="true"/>
        <layoutConstraint xmi:type="notation:Bounds" xmi:id="_AgNpUgoOEeuI8uz5z_rXoQ" x="100" y="100"/>
      </children>
      <children xmi:type="notation:Shape" xmi:id="_AghLUAoOEeuI8uz5z_rXoQ" type="StereotypeComment">
        <styles xmi:type="notation:TitleStyle" xmi:id="_AghLUQoOEeuI8uz5z_rXoQ" showTitle="true"/>
        <styles xmi:type="notation:EObjectValueStyle" xmi:id="_AghLUwoOEeuI8uz5z_rXoQ" name="BASE_ELEMENT">
          <eObjectValue xmi:type="uml:Message" href="basePriorityUserCloudSystem.uml#_jatGAPQEEeqYOpQExlWEoQ"/>
        </styles>
        <element xsi:nil="true"/>
        <layoutConstraint xmi:type="notation:Bounds" xmi:id="_AghLUgoOEeuI8uz5z_rXoQ" x="100" y="100"/>
      </children>
      <children xmi:type="notation:Shape" xmi:id="_Agy4IAoOEeuI8uz5z_rXoQ" type="StereotypeComment">
        <styles xmi:type="notation:TitleStyle" xmi:id="_Agy4IQoOEeuI8uz5z_rXoQ" showTitle="true"/>
        <styles xmi:type="notation:EObjectValueStyle" xmi:id="_Agy4IwoOEeuI8uz5z_rXoQ" name="BASE_ELEMENT">
          <eObjectValue xmi:type="uml:Message" href="basePriorityUserCloudSystem.uml#_wab2YPQFEeqYOpQExlWEoQ"/>
        </styles>
        <element xsi:nil="true"/>
        <layoutConstraint xmi:type="notation:Bounds" xmi:id="_Agy4IgoOEeuI8uz5z_rXoQ" x="100" y="100"/>
      </children>
      <children xmi:type="notation:Shape" xmi:id="_AhEk8AoOEeuI8uz5z_rXoQ" type="StereotypeComment">
        <styles xmi:type="notation:TitleStyle" xmi:id="_AhEk8QoOEeuI8uz5z_rXoQ" showTitle="true"/>
        <styles xmi:type="notation:EObjectValueStyle" xmi:id="_AhFMAAoOEeuI8uz5z_rXoQ" name="BASE_ELEMENT">
          <eObjectValue xmi:type="uml:Message" href="basePriorityUserCloudSystem.uml#_xuVuQPQFEeqYOpQExlWEoQ"/>
        </styles>
        <element xsi:nil="true"/>
        <layoutConstraint xmi:type="notation:Bounds" xmi:id="_AhEk8goOEeuI8uz5z_rXoQ" x="100" y="100"/>
      </children>
      <children xmi:type="notation:Shape" xmi:id="_AhYuAAoOEeuI8uz5z_rXoQ" type="StereotypeComment">
        <styles xmi:type="notation:TitleStyle" xmi:id="_AhYuAQoOEeuI8uz5z_rXoQ"/>
        <styles xmi:type="notation:EObjectValueStyle" xmi:id="_AhYuAwoOEeuI8uz5z_rXoQ" name="BASE_ELEMENT">
          <eObjectValue xmi:type="uml:Lifeline" href="basePriorityUserCloudSystem.uml#_XQfoYPQDEeqYOpQExlWEoQ"/>
        </styles>
        <element xsi:nil="true"/>
        <layoutConstraint xmi:type="notation:Bounds" xmi:id="_AhYuAgoOEeuI8uz5z_rXoQ" x="814" y="10"/>
      </children>
      <element xmi:type="uml:Interaction" href="basePriorityUserCloudSystem.uml#_vURh4PKMEeqPsKmufGQ_TQ"/>
      <layoutConstraint xmi:type="notation:Bounds" xmi:id="_vUTXFPKMEeqPsKmufGQ_TQ"/>
    </children>
    <element xmi:type="uml:Interaction" href="basePriorityUserCloudSystem.uml#_vURh4PKMEeqPsKmufGQ_TQ"/>
    <layoutConstraint xmi:type="notation:Bounds" xmi:id="_vUTXFfKMEeqPsKmufGQ_TQ"/>
  </children>
  <styles xmi:type="notation:StringValueStyle" xmi:id="_vUTXFvKMEeqPsKmufGQ_TQ" name="diagram_compatibility_version" stringValue="1.4.0"/>
  <styles xmi:type="notation:DiagramStyle" xmi:id="_vUTXF_KMEeqPsKmufGQ_TQ"/>
  <styles xmi:type="style:PapyrusDiagramStyle" xmi:id="_vUTXGPKMEeqPsKmufGQ_TQ" diagramKindId="es.uclm.uml2cloud.diagram.sequence">
    <owner xmi:type="uml:Interaction" href="basePriorityUserCloudSystem.uml#_vURh4PKMEeqPsKmufGQ_TQ"/>
  </styles>
  <element xmi:type="uml:Interaction" href="basePriorityUserCloudSystem.uml#_vURh4PKMEeqPsKmufGQ_TQ"/>
  <edges xmi:type="notation:Connector" xmi:id="_ZZYAcPQDEeqYOpQExlWEoQ" type="Message_SynchEdge" source="_TcxfIPQDEeqYOpQExlWEoQ" target="_XQtDwPQDEeqYOpQExlWEoQ">
    <children xmi:type="notation:DecorationNode" xmi:id="_ZZYAc_QDEeqYOpQExlWEoQ" type="Message_SynchNameLabel">
      <element xmi:type="uml:Message" href="basePriorityUserCloudSystem.uml#_ZZNoYPQDEeqYOpQExlWEoQ"/>
      <layoutConstraint xmi:type="notation:Location" xmi:id="_ZZYAdPQDEeqYOpQExlWEoQ" x="1" y="-13"/>
    </children>
    <children xmi:type="notation:DecorationNode" xmi:id="_ZZYAdfQDEeqYOpQExlWEoQ" type="Message_SynchStereotypeLabel">
      <element xmi:type="uml:Message" href="basePriorityUserCloudSystem.uml#_ZZNoYPQDEeqYOpQExlWEoQ"/>
      <layoutConstraint xmi:type="notation:Location" xmi:id="_ZZYAdvQDEeqYOpQExlWEoQ" x="1" y="-33"/>
    </children>
    <styles xmi:type="notation:FontStyle" xmi:id="_ZZYAcfQDEeqYOpQExlWEoQ"/>
    <element xmi:type="uml:Message" href="basePriorityUserCloudSystem.uml#_ZZNoYPQDEeqYOpQExlWEoQ"/>
    <bendpoints xmi:type="notation:RelativeBendpoints" xmi:id="_ZZYAcvQDEeqYOpQExlWEoQ" points="[0, 0, -480, 0]$[480, 0, 0, 0]"/>
    <sourceAnchor xmi:type="notation:IdentityAnchor" xmi:id="_ZaASkPQDEeqYOpQExlWEoQ" id="(0.5,0.07526080476900149)"/>
    <targetAnchor xmi:type="notation:IdentityAnchor" xmi:id="_ZaASkfQDEeqYOpQExlWEoQ" id="(0.5,0.07526080476900149)"/>
  </edges>
  <edges xmi:type="notation:Connector" xmi:id="_ZajsMfQDEeqYOpQExlWEoQ" type="Message_ReplyEdge" source="_XQtDwPQDEeqYOpQExlWEoQ" target="_TcxfIPQDEeqYOpQExlWEoQ">
    <children xmi:type="notation:DecorationNode" xmi:id="_ZajsNPQDEeqYOpQExlWEoQ" type="Message_ReplyNameLabel">
      <element xmi:type="uml:Message" href="basePriorityUserCloudSystem.uml#_ZaieEPQDEeqYOpQExlWEoQ"/>
      <layoutConstraint xmi:type="notation:Location" xmi:id="_ZajsNfQDEeqYOpQExlWEoQ" x="1" y="-13"/>
    </children>
    <children xmi:type="notation:DecorationNode" xmi:id="_ZajsNvQDEeqYOpQExlWEoQ" type="Message_ReplyStereotypeLabel">
      <element xmi:type="uml:Message" href="basePriorityUserCloudSystem.uml#_ZaieEPQDEeqYOpQExlWEoQ"/>
      <layoutConstraint xmi:type="notation:Location" xmi:id="_ZajsN_QDEeqYOpQExlWEoQ" x="1" y="-33"/>
    </children>
    <styles xmi:type="notation:FontStyle" xmi:id="_ZajsMvQDEeqYOpQExlWEoQ"/>
    <element xmi:type="uml:Message" href="basePriorityUserCloudSystem.uml#_ZaieEPQDEeqYOpQExlWEoQ"/>
    <bendpoints xmi:type="notation:RelativeBendpoints" xmi:id="_ZajsM_QDEeqYOpQExlWEoQ" points="[0, 0, 480, 0]$[-480, 0, 0, 0]"/>
    <sourceAnchor xmi:type="notation:IdentityAnchor" xmi:id="_ZamvgPQDEeqYOpQExlWEoQ" id="(0.5,0.10506706408345752)"/>
    <targetAnchor xmi:type="notation:IdentityAnchor" xmi:id="_ZamvgfQDEeqYOpQExlWEoQ" id="(0.5,0.10506706408345752)"/>
  </edges>
  <edges xmi:type="notation:Connector" xmi:id="_mfdF4PQDEeqYOpQExlWEoQ" type="Message_AsynchEdge" source="_TcxfIPQDEeqYOpQExlWEoQ" target="_XQtDwPQDEeqYOpQExlWEoQ">
    <children xmi:type="notation:DecorationNode" xmi:id="_mfdF4_QDEeqYOpQExlWEoQ" type="Message_AsynchNameLabel">
      <element xmi:type="uml:Message" href="basePriorityUserCloudSystem.uml#_mfXmUPQDEeqYOpQExlWEoQ"/>
      <layoutConstraint xmi:type="notation:Location" xmi:id="_mfdF5PQDEeqYOpQExlWEoQ" x="1" y="-13"/>
    </children>
    <children xmi:type="notation:DecorationNode" xmi:id="_mfdF5fQDEeqYOpQExlWEoQ" type="Message_AsynchStereotypeLabel">
      <element xmi:type="uml:Message" href="basePriorityUserCloudSystem.uml#_mfXmUPQDEeqYOpQExlWEoQ"/>
      <layoutConstraint xmi:type="notation:Location" xmi:id="_mfdF5vQDEeqYOpQExlWEoQ" x="1" y="-33"/>
    </children>
    <styles xmi:type="notation:FontStyle" xmi:id="_mfdF4fQDEeqYOpQExlWEoQ"/>
    <element xmi:type="uml:Message" href="basePriorityUserCloudSystem.uml#_mfXmUPQDEeqYOpQExlWEoQ"/>
    <bendpoints xmi:type="notation:RelativeBendpoints" xmi:id="_mfdF4vQDEeqYOpQExlWEoQ" points="[0, 0, -480, 0]$[480, 0, 0, 0]"/>
    <sourceAnchor xmi:type="notation:IdentityAnchor" xmi:id="_mfzEIPQDEeqYOpQExlWEoQ" id="(0.5,0.1795827123695976)"/>
    <targetAnchor xmi:type="notation:IdentityAnchor" xmi:id="_mfzEIfQDEeqYOpQExlWEoQ" id="(0.5,0.1795827123695976)"/>
  </edges>
  <edges xmi:type="notation:Connector" xmi:id="_VxAWIPQEEeqYOpQExlWEoQ" type="Message_AsynchEdge" source="_XQtDwPQDEeqYOpQExlWEoQ" target="_TcxfIPQDEeqYOpQExlWEoQ">
    <children xmi:type="notation:DecorationNode" xmi:id="_VxAWI_QEEeqYOpQExlWEoQ" type="Message_AsynchNameLabel">
      <element xmi:type="uml:Message" href="basePriorityUserCloudSystem.uml#_VwtbMPQEEeqYOpQExlWEoQ"/>
      <layoutConstraint xmi:type="notation:Location" xmi:id="_VxAWJPQEEeqYOpQExlWEoQ" x="1" y="-13"/>
    </children>
    <children xmi:type="notation:DecorationNode" xmi:id="_VxAWJfQEEeqYOpQExlWEoQ" type="Message_AsynchStereotypeLabel">
      <element xmi:type="uml:Message" href="basePriorityUserCloudSystem.uml#_VwtbMPQEEeqYOpQExlWEoQ"/>
      <layoutConstraint xmi:type="notation:Location" xmi:id="_VxAWJvQEEeqYOpQExlWEoQ" x="1" y="-33"/>
    </children>
    <styles xmi:type="notation:FontStyle" xmi:id="_VxAWIfQEEeqYOpQExlWEoQ"/>
    <element xmi:type="uml:Message" href="basePriorityUserCloudSystem.uml#_VwtbMPQEEeqYOpQExlWEoQ"/>
    <bendpoints xmi:type="notation:RelativeBendpoints" xmi:id="_VxAWIvQEEeqYOpQExlWEoQ" points="[0, 0, 480, 0]$[-490, 0, -10, 0]"/>
    <sourceAnchor xmi:type="notation:IdentityAnchor" xmi:id="_VxbM4PQEEeqYOpQExlWEoQ" id="(0.5,0.32861400894187776)"/>
    <targetAnchor xmi:type="notation:IdentityAnchor" xmi:id="_Vxbz8PQEEeqYOpQExlWEoQ" id="(0.5,0.32861400894187776)"/>
  </edges>
  <edges xmi:type="notation:Connector" xmi:id="_ja_Z4PQEEeqYOpQExlWEoQ" type="Message_AsynchEdge" source="_TcxfIPQDEeqYOpQExlWEoQ" target="_XQtDwPQDEeqYOpQExlWEoQ">
    <children xmi:type="notation:DecorationNode" xmi:id="_jbAA8PQEEeqYOpQExlWEoQ" type="Message_AsynchNameLabel">
      <element xmi:type="uml:Message" href="basePriorityUserCloudSystem.uml#_jatGAPQEEeqYOpQExlWEoQ"/>
      <layoutConstraint xmi:type="notation:Location" xmi:id="_jbAA8fQEEeqYOpQExlWEoQ" x="1" y="-13"/>
    </children>
    <children xmi:type="notation:DecorationNode" xmi:id="_jbAA8vQEEeqYOpQExlWEoQ" type="Message_AsynchStereotypeLabel">
      <element xmi:type="uml:Message" href="basePriorityUserCloudSystem.uml#_jatGAPQEEeqYOpQExlWEoQ"/>
      <layoutConstraint xmi:type="notation:Location" xmi:id="_jbAA8_QEEeqYOpQExlWEoQ" x="1" y="-33"/>
    </children>
    <styles xmi:type="notation:FontStyle" xmi:id="_ja_Z4fQEEeqYOpQExlWEoQ"/>
    <element xmi:type="uml:Message" href="basePriorityUserCloudSystem.uml#_jatGAPQEEeqYOpQExlWEoQ"/>
    <bendpoints xmi:type="notation:RelativeBendpoints" xmi:id="_ja_Z4vQEEeqYOpQExlWEoQ" points="[-10, -9, -490, -20]$[480, 11, 0, 0]"/>
    <sourceAnchor xmi:type="notation:IdentityAnchor" xmi:id="_jb9qQPQEEeqYOpQExlWEoQ" id="(0.5,0.43293591654247393)"/>
    <targetAnchor xmi:type="notation:IdentityAnchor" xmi:id="_jb9qQfQEEeqYOpQExlWEoQ" id="(0.5,0.43293591654247393)"/>
  </edges>
  <edges xmi:type="notation:Connector" xmi:id="_yW9C4PQEEeqYOpQExlWEoQ" type="Message_ReplyEdge" source="_XQtDwPQDEeqYOpQExlWEoQ" target="_TcxfIPQDEeqYOpQExlWEoQ">
    <children xmi:type="notation:DecorationNode" xmi:id="_yW9C4_QEEeqYOpQExlWEoQ" type="Message_ReplyNameLabel">
      <element xmi:type="uml:Message" href="basePriorityUserCloudSystem.uml#_yWskMPQEEeqYOpQExlWEoQ"/>
      <layoutConstraint xmi:type="notation:Location" xmi:id="_yW9C5PQEEeqYOpQExlWEoQ" x="1" y="-13"/>
    </children>
    <children xmi:type="notation:DecorationNode" xmi:id="_yW9C5fQEEeqYOpQExlWEoQ" type="Message_ReplyStereotypeLabel">
      <element xmi:type="uml:Message" href="basePriorityUserCloudSystem.uml#_yWskMPQEEeqYOpQExlWEoQ"/>
      <layoutConstraint xmi:type="notation:Location" xmi:id="_yW9C5vQEEeqYOpQExlWEoQ" x="1" y="-33"/>
    </children>
    <styles xmi:type="notation:FontStyle" xmi:id="_yW9C4fQEEeqYOpQExlWEoQ"/>
    <element xmi:type="uml:Message" href="basePriorityUserCloudSystem.uml#_yWskMPQEEeqYOpQExlWEoQ"/>
    <bendpoints xmi:type="notation:RelativeBendpoints" xmi:id="_yW9C4vQEEeqYOpQExlWEoQ" points="[0, 0, 480, 0]$[-480, 0, 0, 0]"/>
    <sourceAnchor xmi:type="notation:IdentityAnchor" xmi:id="_yYTGsPQEEeqYOpQExlWEoQ" id="(0.5,0.5968703427719821)"/>
    <targetAnchor xmi:type="notation:IdentityAnchor" xmi:id="_yYTtwPQEEeqYOpQExlWEoQ" id="(0.5,0.5968703427719821)"/>
  </edges>
  <edges xmi:type="notation:Connector" xmi:id="_fVFfAPQFEeqYOpQExlWEoQ" type="Message_ReplyEdge" source="_XQtDwPQDEeqYOpQExlWEoQ" target="_TcxfIPQDEeqYOpQExlWEoQ">
    <children xmi:type="notation:DecorationNode" xmi:id="_fVFfA_QFEeqYOpQExlWEoQ" type="Message_ReplyNameLabel">
      <element xmi:type="uml:Message" href="basePriorityUserCloudSystem.uml#_fUx9APQFEeqYOpQExlWEoQ"/>
      <layoutConstraint xmi:type="notation:Location" xmi:id="_fVFfBPQFEeqYOpQExlWEoQ" x="1" y="-13"/>
    </children>
    <children xmi:type="notation:DecorationNode" xmi:id="_fVFfBfQFEeqYOpQExlWEoQ" type="Message_ReplyStereotypeLabel">
      <element xmi:type="uml:Message" href="basePriorityUserCloudSystem.uml#_fUx9APQFEeqYOpQExlWEoQ"/>
      <layoutConstraint xmi:type="notation:Location" xmi:id="_fVFfBvQFEeqYOpQExlWEoQ" x="1" y="-33"/>
    </children>
    <styles xmi:type="notation:FontStyle" xmi:id="_fVFfAfQFEeqYOpQExlWEoQ"/>
    <element xmi:type="uml:Message" href="basePriorityUserCloudSystem.uml#_fUx9APQFEeqYOpQExlWEoQ"/>
    <bendpoints xmi:type="notation:RelativeBendpoints" xmi:id="_fVFfAvQFEeqYOpQExlWEoQ" points="[0, 0, 480, 0]$[-490, 0, -10, 0]"/>
    <sourceAnchor xmi:type="notation:IdentityAnchor" xmi:id="_fV7zkPQFEeqYOpQExlWEoQ" id="(0.5,0.7011922503725783)"/>
    <targetAnchor xmi:type="notation:IdentityAnchor" xmi:id="_fV7zkfQFEeqYOpQExlWEoQ" id="(0.5,0.7011922503725783)"/>
  </edges>
  <edges xmi:type="notation:Connector" xmi:id="_wav_cPQFEeqYOpQExlWEoQ" type="Message_AsynchEdge" source="_TcxfIPQDEeqYOpQExlWEoQ" target="_XQtDwPQDEeqYOpQExlWEoQ">
    <children xmi:type="notation:DecorationNode" xmi:id="_wav_c_QFEeqYOpQExlWEoQ" type="Message_AsynchNameLabel">
      <element xmi:type="uml:Message" href="basePriorityUserCloudSystem.uml#_wab2YPQFEeqYOpQExlWEoQ"/>
      <layoutConstraint xmi:type="notation:Location" xmi:id="_wav_dPQFEeqYOpQExlWEoQ" x="1" y="-13"/>
    </children>
    <children xmi:type="notation:DecorationNode" xmi:id="_wav_dfQFEeqYOpQExlWEoQ" type="Message_AsynchStereotypeLabel">
      <element xmi:type="uml:Message" href="basePriorityUserCloudSystem.uml#_wab2YPQFEeqYOpQExlWEoQ"/>
      <layoutConstraint xmi:type="notation:Location" xmi:id="_wav_dvQFEeqYOpQExlWEoQ" x="1" y="-33"/>
    </children>
    <styles xmi:type="notation:FontStyle" xmi:id="_wav_cfQFEeqYOpQExlWEoQ"/>
    <element xmi:type="uml:Message" href="basePriorityUserCloudSystem.uml#_wab2YPQFEeqYOpQExlWEoQ"/>
    <bendpoints xmi:type="notation:RelativeBendpoints" xmi:id="_wav_cvQFEeqYOpQExlWEoQ" points="[-10, -4, -490, 60]$[480, -64, 0, 0]"/>
    <sourceAnchor xmi:type="notation:IdentityAnchor" xmi:id="_wbx6MPQFEeqYOpQExlWEoQ" id="(0.5,0.8204172876304023)"/>
    <targetAnchor xmi:type="notation:IdentityAnchor" xmi:id="_wbx6MfQFEeqYOpQExlWEoQ" id="(0.5,0.8204172876304023)"/>
  </edges>
  <edges xmi:type="notation:Connector" xmi:id="_xupQQPQFEeqYOpQExlWEoQ" type="Message_AsynchEdge" source="_TcxfIPQDEeqYOpQExlWEoQ" target="_XQtDwPQDEeqYOpQExlWEoQ">
    <children xmi:type="notation:DecorationNode" xmi:id="_xupQQ_QFEeqYOpQExlWEoQ" type="Message_AsynchNameLabel">
      <element xmi:type="uml:Message" href="basePriorityUserCloudSystem.uml#_xuVuQPQFEeqYOpQExlWEoQ"/>
      <layoutConstraint xmi:type="notation:Location" xmi:id="_xupQRPQFEeqYOpQExlWEoQ" x="1" y="-13"/>
    </children>
    <children xmi:type="notation:DecorationNode" xmi:id="_xupQRfQFEeqYOpQExlWEoQ" type="Message_AsynchStereotypeLabel">
      <element xmi:type="uml:Message" href="basePriorityUserCloudSystem.uml#_xuVuQPQFEeqYOpQExlWEoQ"/>
      <layoutConstraint xmi:type="notation:Location" xmi:id="_xupQRvQFEeqYOpQExlWEoQ" x="1" y="-33"/>
    </children>
    <styles xmi:type="notation:FontStyle" xmi:id="_xupQQfQFEeqYOpQExlWEoQ"/>
    <element xmi:type="uml:Message" href="basePriorityUserCloudSystem.uml#_xuVuQPQFEeqYOpQExlWEoQ"/>
    <bendpoints xmi:type="notation:RelativeBendpoints" xmi:id="_xupQQvQFEeqYOpQExlWEoQ" points="[-10, -3, -490, -20]$[480, 17, 0, 0]"/>
    <sourceAnchor xmi:type="notation:IdentityAnchor" xmi:id="_xvvccPQFEeqYOpQExlWEoQ" id="(0.5,0.8949329359165424)"/>
    <targetAnchor xmi:type="notation:IdentityAnchor" xmi:id="_xvwDgPQFEeqYOpQExlWEoQ" id="(0.5,0.8949329359165424)"/>
  </edges>
  <edges xmi:type="notation:Connector" xmi:id="_AfKgcAoOEeuI8uz5z_rXoQ" type="StereotypeCommentLink" source="_TcxfIPQDEeqYOpQExlWEoQ" target="_AfJ5YAoOEeuI8uz5z_rXoQ">
    <styles xmi:type="notation:FontStyle" xmi:id="_AfKgcQoOEeuI8uz5z_rXoQ"/>
    <styles xmi:type="notation:EObjectValueStyle" xmi:id="_AfROIAoOEeuI8uz5z_rXoQ" name="BASE_ELEMENT">
      <eObjectValue xmi:type="uml:Lifeline" href="basePriorityUserCloudSystem.uml#_TcWBUPQDEeqYOpQExlWEoQ"/>
    </styles>
    <element xsi:nil="true"/>
    <bendpoints xmi:type="notation:RelativeBendpoints" xmi:id="_AfKgcgoOEeuI8uz5z_rXoQ" points="[0, 0, 0, 0]$[0, 0, 0, 0]"/>
    <sourceAnchor xmi:type="notation:IdentityAnchor" xmi:id="_AfKgcwoOEeuI8uz5z_rXoQ"/>
    <targetAnchor xmi:type="notation:IdentityAnchor" xmi:id="_AfKgdAoOEeuI8uz5z_rXoQ"/>
  </edges>
  <edges xmi:type="notation:Connector" xmi:id="_Af5gQAoOEeuI8uz5z_rXoQ" type="StereotypeCommentLink" source="_ZZYAcPQDEeqYOpQExlWEoQ" target="_Af45MAoOEeuI8uz5z_rXoQ">
    <styles xmi:type="notation:FontStyle" xmi:id="_Af5gQQoOEeuI8uz5z_rXoQ"/>
    <styles xmi:type="notation:EObjectValueStyle" xmi:id="_Af78gAoOEeuI8uz5z_rXoQ" name="BASE_ELEMENT">
      <eObjectValue xmi:type="uml:Message" href="basePriorityUserCloudSystem.uml#_ZZNoYPQDEeqYOpQExlWEoQ"/>
    </styles>
    <element xsi:nil="true"/>
    <bendpoints xmi:type="notation:RelativeBendpoints" xmi:id="_Af5gQgoOEeuI8uz5z_rXoQ" points="[0, 0, 0, 0]$[0, 0, 0, 0]"/>
    <sourceAnchor xmi:type="notation:IdentityAnchor" xmi:id="_Af5gQwoOEeuI8uz5z_rXoQ"/>
    <targetAnchor xmi:type="notation:IdentityAnchor" xmi:id="_Af5gRAoOEeuI8uz5z_rXoQ"/>
  </edges>
  <edges xmi:type="notation:Connector" xmi:id="_AgOQYQoOEeuI8uz5z_rXoQ" type="StereotypeCommentLink" source="_mfdF4PQDEeqYOpQExlWEoQ" target="_AgNpUAoOEeuI8uz5z_rXoQ">
    <styles xmi:type="notation:FontStyle" xmi:id="_AgOQYgoOEeuI8uz5z_rXoQ"/>
    <styles xmi:type="notation:EObjectValueStyle" xmi:id="_AgPegAoOEeuI8uz5z_rXoQ" name="BASE_ELEMENT">
      <eObjectValue xmi:type="uml:Message" href="basePriorityUserCloudSystem.uml#_mfXmUPQDEeqYOpQExlWEoQ"/>
    </styles>
    <element xsi:nil="true"/>
    <bendpoints xmi:type="notation:RelativeBendpoints" xmi:id="_AgOQYwoOEeuI8uz5z_rXoQ" points="[0, 0, 0, 0]$[0, 0, 0, 0]"/>
    <sourceAnchor xmi:type="notation:IdentityAnchor" xmi:id="_AgOQZAoOEeuI8uz5z_rXoQ"/>
    <targetAnchor xmi:type="notation:IdentityAnchor" xmi:id="_AgOQZQoOEeuI8uz5z_rXoQ"/>
  </edges>
  <edges xmi:type="notation:Connector" xmi:id="_AghyYAoOEeuI8uz5z_rXoQ" type="StereotypeCommentLink" source="_ja_Z4PQEEeqYOpQExlWEoQ" target="_AghLUAoOEeuI8uz5z_rXoQ">
    <styles xmi:type="notation:FontStyle" xmi:id="_AghyYQoOEeuI8uz5z_rXoQ"/>
    <styles xmi:type="notation:EObjectValueStyle" xmi:id="_AgjAgAoOEeuI8uz5z_rXoQ" name="BASE_ELEMENT">
      <eObjectValue xmi:type="uml:Message" href="basePriorityUserCloudSystem.uml#_jatGAPQEEeqYOpQExlWEoQ"/>
    </styles>
    <element xsi:nil="true"/>
    <bendpoints xmi:type="notation:RelativeBendpoints" xmi:id="_AghyYgoOEeuI8uz5z_rXoQ" points="[0, 0, 0, 0]$[0, 0, 0, 0]"/>
    <sourceAnchor xmi:type="notation:IdentityAnchor" xmi:id="_AghyYwoOEeuI8uz5z_rXoQ"/>
    <targetAnchor xmi:type="notation:IdentityAnchor" xmi:id="_AghyZAoOEeuI8uz5z_rXoQ"/>
  </edges>
  <edges xmi:type="notation:Connector" xmi:id="_Agy4JAoOEeuI8uz5z_rXoQ" type="StereotypeCommentLink" source="_wav_cPQFEeqYOpQExlWEoQ" target="_Agy4IAoOEeuI8uz5z_rXoQ">
    <styles xmi:type="notation:FontStyle" xmi:id="_Agy4JQoOEeuI8uz5z_rXoQ"/>
    <styles xmi:type="notation:EObjectValueStyle" xmi:id="_Ag0tUAoOEeuI8uz5z_rXoQ" name="BASE_ELEMENT">
      <eObjectValue xmi:type="uml:Message" href="basePriorityUserCloudSystem.uml#_wab2YPQFEeqYOpQExlWEoQ"/>
    </styles>
    <element xsi:nil="true"/>
    <bendpoints xmi:type="notation:RelativeBendpoints" xmi:id="_Agy4JgoOEeuI8uz5z_rXoQ" points="[0, 0, 0, 0]$[0, 0, 0, 0]"/>
    <sourceAnchor xmi:type="notation:IdentityAnchor" xmi:id="_Agy4JwoOEeuI8uz5z_rXoQ"/>
    <targetAnchor xmi:type="notation:IdentityAnchor" xmi:id="_Agy4KAoOEeuI8uz5z_rXoQ"/>
  </edges>
  <edges xmi:type="notation:Connector" xmi:id="_AhFMAQoOEeuI8uz5z_rXoQ" type="StereotypeCommentLink" source="_xupQQPQFEeqYOpQExlWEoQ" target="_AhEk8AoOEeuI8uz5z_rXoQ">
    <styles xmi:type="notation:FontStyle" xmi:id="_AhFMAgoOEeuI8uz5z_rXoQ"/>
    <styles xmi:type="notation:EObjectValueStyle" xmi:id="_AhHBMAoOEeuI8uz5z_rXoQ" name="BASE_ELEMENT">
      <eObjectValue xmi:type="uml:Message" href="basePriorityUserCloudSystem.uml#_xuVuQPQFEeqYOpQExlWEoQ"/>
    </styles>
    <element xsi:nil="true"/>
    <bendpoints xmi:type="notation:RelativeBendpoints" xmi:id="_AhFMAwoOEeuI8uz5z_rXoQ" points="[0, 0, 0, 0]$[0, 0, 0, 0]"/>
    <sourceAnchor xmi:type="notation:IdentityAnchor" xmi:id="_AhFMBAoOEeuI8uz5z_rXoQ"/>
    <targetAnchor xmi:type="notation:IdentityAnchor" xmi:id="_AhFMBQoOEeuI8uz5z_rXoQ"/>
  </edges>
  <edges xmi:type="notation:Connector" xmi:id="_AhZVEAoOEeuI8uz5z_rXoQ" type="StereotypeCommentLink" source="_XQtDwPQDEeqYOpQExlWEoQ" target="_AhYuAAoOEeuI8uz5z_rXoQ">
    <styles xmi:type="notation:FontStyle" xmi:id="_AhZVEQoOEeuI8uz5z_rXoQ"/>
    <styles xmi:type="notation:EObjectValueStyle" xmi:id="_AhajMAoOEeuI8uz5z_rXoQ" name="BASE_ELEMENT">
      <eObjectValue xmi:type="uml:Lifeline" href="basePriorityUserCloudSystem.uml#_XQfoYPQDEeqYOpQExlWEoQ"/>
    </styles>
    <element xsi:nil="true"/>
    <bendpoints xmi:type="notation:RelativeBendpoints" xmi:id="_AhZVEgoOEeuI8uz5z_rXoQ" points="[0, 0, 0, 0]$[0, 0, 0, 0]"/>
    <sourceAnchor xmi:type="notation:IdentityAnchor" xmi:id="_AhZVEwoOEeuI8uz5z_rXoQ"/>
    <targetAnchor xmi:type="notation:IdentityAnchor" xmi:id="_AhZVFAoOEeuI8uz5z_rXoQ"/>
  </edges>
</notation:Diagram>
