# Supplementary material for: Profiling SLAs for cloud system infrastructures and user interactions
Source: PeerJ Comput Sci. 2021 May 12;7:e513. doi: 10.7717/peerj-cs.513 (PMC8157057; doi:10.7717/peerj-cs.513)
Supplement: Supplemental Information 2 — This is deployed as a Eclipse Plugin. The deployed tool with instructions to install it over Papyrus Eclipse is available at: https://www.dsi.uclm.es/cloud/modeling/uml2cloud/releases/2.1. [file peerj-cs-07-513-s002.zip › es.uclm.uml2cloud.customization/resources/models/baseRegularUserCloudSystem.uml]

<?xml version="1.0" encoding="UTF-8"?>
<xmi:XMI xmi:version="20131001" xmlns:xmi="http://www.omg.org/spec/XMI/20131001" xmlns:UML2CloudProfile="http://www.uclm.es/UML/profiles/UML2Cloud/2.1" xmlns:ecore="http://www.eclipse.org/emf/2002/Ecore" xmlns:uml="http://www.eclipse.org/uml2/5.0.0/UML">
  <uml:Model xmi:id="_vPz4oPKMEeqPsKmufGQ_TQ" name="baseRegularUserCloudSystem">
    <packagedElement xmi:type="uml:Interaction" xmi:id="_vURh4PKMEeqPsKmufGQ_TQ" name="RegularUserInteraction">
      <lifeline xmi:type="uml:Lifeline" xmi:id="_TcWBUPQDEeqYOpQExlWEoQ" name="RegularUser" coveredBy="_ZZQEoPQDEeqYOpQExlWEoQ _ZajsMPQDEeqYOpQExlWEoQ _mfYNYPQDEeqYOpQExlWEoQ _rHtqcPQDEeqYOpQExlWEoQ _rHu4kPQDEeqYOpQExlWEoQ _CgxbkPQEEeqYOpQExlWEoQ _CgyCoPQEEeqYOpQExlWEoQ _VwupUPQEEeqYOpQExlWEoQ _bEwuwPQEEeqYOpQExlWEoQ _bExV0PQEEeqYOpQExlWEoQ _jauUIPQEEeqYOpQExlWEoQ _dxh3APQEEeqYOpQExlWEoQ _s0KvwPQEEeqYOpQExlWEoQ _RfVFkfQEEeqYOpQExlWEoQ _RfTQYPQEEeqYOpQExlWEoQ _GsOIUPQEEeqYOpQExlWEoQ _yWtyUPQEEeqYOpQExlWEoQ _HLeQIPQEEeqYOpQExlWEoQ _fUzyMPQFEeqYOpQExlWEoQ _kEnJMPQFEeqYOpQExlWEoQ _kEnwQPQFEeqYOpQExlWEoQ _wadEgPQFEeqYOpQExlWEoQ _mogpUPQFEeqYOpQExlWEoQ _xuW8YPQFEeqYOpQExlWEoQ _cPvesfQFEeqYOpQExlWEoQ _cPu3oPQFEeqYOpQExlWEoQ _HlerkPQEEeqYOpQExlWEoQ _B-OdQfQGEeqYOpQExlWEoQ _D7gpUPQGEeqYOpQExlWEoQ _H3C8sPQEEeqYOpQExlWEoQ _IIQ9oPQGEeqYOpQExlWEoQ __UZUQPQFEeqYOpQExlWEoQ _GUhkkPQFEeqYOpQExlWEoQ"/>
      <lifeline xmi:type="uml:Lifeline" xmi:id="_XQfoYPQDEeqYOpQExlWEoQ" name="CloudProvider" coveredBy="_ZZQEofQDEeqYOpQExlWEoQ _ZajFIPQDEeqYOpQExlWEoQ _mfYNYfQDEeqYOpQExlWEoQ _rHtqcPQDEeqYOpQExlWEoQ _rHu4kPQDEeqYOpQExlWEoQ _CgxbkPQEEeqYOpQExlWEoQ _CgyCoPQEEeqYOpQExlWEoQ _VwuCQPQEEeqYOpQExlWEoQ _bEwuwPQEEeqYOpQExlWEoQ _bExV0PQEEeqYOpQExlWEoQ _jauUIfQEEeqYOpQExlWEoQ _dxh3APQEEeqYOpQExlWEoQ _s0LW0PQEEeqYOpQExlWEoQ _GsOIUPQEEeqYOpQExlWEoQ _yWtLQPQEEeqYOpQExlWEoQ _HLeQIPQEEeqYOpQExlWEoQ _fUzLIPQFEeqYOpQExlWEoQ _kEnJMPQFEeqYOpQExlWEoQ _kEnwQPQFEeqYOpQExlWEoQ _wadrkPQFEeqYOpQExlWEoQ _mogpUPQFEeqYOpQExlWEoQ _xuXjcPQFEeqYOpQExlWEoQ _HlerkPQEEeqYOpQExlWEoQ _B-OdQPQGEeqYOpQExlWEoQ _D7hQYPQGEeqYOpQExlWEoQ _H3C8sPQEEeqYOpQExlWEoQ _IIQWkPQGEeqYOpQExlWEoQ _ZaZ7MPQDEeqYOpQExlWEoQ"/>
      <fragment xmi:type="uml:MessageOccurrenceSpecification" xmi:id="_ZZQEoPQDEeqYOpQExlWEoQ" name="RequestOfferedVMs3SendEvent" covered="_TcWBUPQDEeqYOpQExlWEoQ" message="_ZZNoYPQDEeqYOpQExlWEoQ"/>
      <fragment xmi:type="uml:MessageOccurrenceSpecification" xmi:id="_ZZQEofQDEeqYOpQExlWEoQ" name="RequestOfferedVMs3ReceiveEvent" covered="_XQfoYPQDEeqYOpQExlWEoQ" message="_ZZNoYPQDEeqYOpQExlWEoQ"/>
      <fragment xmi:type="uml:BehaviorExecutionSpecification" xmi:id="_ZaZ7MPQDEeqYOpQExlWEoQ" name="BehaviorExecutionSpecification6" covered="_XQfoYPQDEeqYOpQExlWEoQ" finish="_ZajFIPQDEeqYOpQExlWEoQ" start="_ZZQEofQDEeqYOpQExlWEoQ"/>
      <fragment xmi:type="uml:MessageOccurrenceSpecification" xmi:id="_ZajFIPQDEeqYOpQExlWEoQ" name="Message8SendEvent" covered="_XQfoYPQDEeqYOpQExlWEoQ" message="_ZaieEPQDEeqYOpQExlWEoQ"/>
      <fragment xmi:type="uml:MessageOccurrenceSpecification" xmi:id="_ZajsMPQDEeqYOpQExlWEoQ" name="Message8ReceiveEvent" covered="_TcWBUPQDEeqYOpQExlWEoQ" message="_ZaieEPQDEeqYOpQExlWEoQ"/>
      <fragment xmi:type="uml:MessageOccurrenceSpecification" xmi:id="_mfYNYPQDEeqYOpQExlWEoQ" name="Message10SendEvent" covered="_TcWBUPQDEeqYOpQExlWEoQ" message="_mfXmUPQDEeqYOpQExlWEoQ"/>
      <fragment xmi:type="uml:MessageOccurrenceSpecification" xmi:id="_mfYNYfQDEeqYOpQExlWEoQ" name="Message10ReceiveEvent" covered="_XQfoYPQDEeqYOpQExlWEoQ" message="_mfXmUPQDEeqYOpQExlWEoQ"/>
      <fragment xmi:type="uml:CombinedFragment" xmi:id="_rHtqcPQDEeqYOpQExlWEoQ" name="HandleMessages" covered="_TcWBUPQDEeqYOpQExlWEoQ _XQfoYPQDEeqYOpQExlWEoQ" interactionOperator="loop">
        <operand xmi:type="uml:InteractionOperand" xmi:id="_rHu4kPQDEeqYOpQExlWEoQ" name="InteractionOperand0" covered="_TcWBUPQDEeqYOpQExlWEoQ _XQfoYPQDEeqYOpQExlWEoQ">
          <fragment xmi:type="uml:CombinedFragment" xmi:id="_CgxbkPQEEeqYOpQExlWEoQ" name="MessageType" covered="_TcWBUPQDEeqYOpQExlWEoQ _XQfoYPQDEeqYOpQExlWEoQ" interactionOperator="alt">
            <operand xmi:type="uml:InteractionOperand" xmi:id="_CgyCoPQEEeqYOpQExlWEoQ" name="InteractionOperand0" covered="_TcWBUPQDEeqYOpQExlWEoQ _XQfoYPQDEeqYOpQExlWEoQ">
              <fragment xmi:type="uml:MessageOccurrenceSpecification" xmi:id="_VwuCQPQEEeqYOpQExlWEoQ" name="Message14SendEvent" covered="_XQfoYPQDEeqYOpQExlWEoQ" message="_VwtbMPQEEeqYOpQExlWEoQ"/>
              <fragment xmi:type="uml:MessageOccurrenceSpecification" xmi:id="_VwupUPQEEeqYOpQExlWEoQ" name="Message14ReceiveEvent" covered="_TcWBUPQDEeqYOpQExlWEoQ" message="_VwtbMPQEEeqYOpQExlWEoQ"/>
              <fragment xmi:type="uml:BehaviorExecutionSpecification" xmi:id="_RfTQYPQEEeqYOpQExlWEoQ" name="BehaviorExecutionSpecification14" covered="_TcWBUPQDEeqYOpQExlWEoQ" finish="_RfVFkfQEEeqYOpQExlWEoQ" start="_VwupUPQEEeqYOpQExlWEoQ"/>
              <fragment xmi:type="uml:CombinedFragment" xmi:id="_bEwuwPQEEeqYOpQExlWEoQ" name="Request result" covered="_TcWBUPQDEeqYOpQExlWEoQ _XQfoYPQDEeqYOpQExlWEoQ" interactionOperator="alt">
                <operand xmi:type="uml:InteractionOperand" xmi:id="_bExV0PQEEeqYOpQExlWEoQ" name="InteractionOperand0" covered="_TcWBUPQDEeqYOpQExlWEoQ _XQfoYPQDEeqYOpQExlWEoQ">
                  <fragment xmi:type="uml:MessageOccurrenceSpecification" xmi:id="_jauUIPQEEeqYOpQExlWEoQ" name="Execute15SendEvent" covered="_TcWBUPQDEeqYOpQExlWEoQ" message="_jatGAPQEEeqYOpQExlWEoQ"/>
                  <fragment xmi:type="uml:MessageOccurrenceSpecification" xmi:id="_jauUIfQEEeqYOpQExlWEoQ" name="Execute15ReceiveEvent" covered="_XQfoYPQDEeqYOpQExlWEoQ" message="_jatGAPQEEeqYOpQExlWEoQ"/>
                  <guard xmi:type="uml:InteractionConstraint" xmi:id="_bExV0fQEEeqYOpQExlWEoQ" name="guard">
                    <specification xmi:type="uml:LiteralString" xmi:id="_73chsPQEEeqYOpQExlWEoQ" value="type == normal"/>
                  </guard>
                </operand>
                <operand xmi:type="uml:InteractionOperand" xmi:id="_dxh3APQEEeqYOpQExlWEoQ" name="InteractionOperand2" covered="_TcWBUPQDEeqYOpQExlWEoQ _XQfoYPQDEeqYOpQExlWEoQ">
                  <fragment xmi:type="uml:MessageOccurrenceSpecification" xmi:id="_s0KvwPQEEeqYOpQExlWEoQ" name="Subscribe16SendEvent" covered="_TcWBUPQDEeqYOpQExlWEoQ" message="_s0JhoPQEEeqYOpQExlWEoQ"/>
                  <fragment xmi:type="uml:MessageOccurrenceSpecification" xmi:id="_s0LW0PQEEeqYOpQExlWEoQ" name="Subscribe16ReceiveEvent" covered="_XQfoYPQDEeqYOpQExlWEoQ" message="_s0JhoPQEEeqYOpQExlWEoQ"/>
                  <guard xmi:type="uml:InteractionConstraint" xmi:id="_dxjFIPQEEeqYOpQExlWEoQ" name="guard">
                    <specification xmi:type="uml:LiteralString" xmi:id="_9r13gPQEEeqYOpQExlWEoQ" value="type == deferred and wants to subscribe"/>
                  </guard>
                </operand>
              </fragment>
              <fragment xmi:type="uml:ExecutionOccurrenceSpecification" xmi:id="_RfVFkfQEEeqYOpQExlWEoQ" name="BehaviorExecutionSpecification14Finish" covered="_TcWBUPQDEeqYOpQExlWEoQ" execution="_RfTQYPQEEeqYOpQExlWEoQ"/>
              <guard xmi:type="uml:InteractionConstraint" xmi:id="_CgyCofQEEeqYOpQExlWEoQ" name="guard">
                <specification xmi:type="uml:LiteralString" xmi:id="_LqUaAPQEEeqYOpQExlWEoQ" value="result of a request"/>
              </guard>
            </operand>
            <operand xmi:type="uml:InteractionOperand" xmi:id="_GsOIUPQEEeqYOpQExlWEoQ" name="InteractionOperand2" covered="_TcWBUPQDEeqYOpQExlWEoQ _XQfoYPQDEeqYOpQExlWEoQ">
              <fragment xmi:type="uml:MessageOccurrenceSpecification" xmi:id="_yWtLQPQEEeqYOpQExlWEoQ" name="Ok17SendEvent" covered="_XQfoYPQDEeqYOpQExlWEoQ" message="_yWskMPQEEeqYOpQExlWEoQ"/>
              <fragment xmi:type="uml:MessageOccurrenceSpecification" xmi:id="_yWtyUPQEEeqYOpQExlWEoQ" name="Ok17ReceiveEvent" covered="_TcWBUPQDEeqYOpQExlWEoQ" message="_yWskMPQEEeqYOpQExlWEoQ"/>
              <guard xmi:type="uml:InteractionConstraint" xmi:id="_GsPWcPQEEeqYOpQExlWEoQ" name="guard">
                <specification xmi:type="uml:LiteralString" xmi:id="_xSacsPQEEeqYOpQExlWEoQ" value="VM execute success"/>
              </guard>
            </operand>
            <operand xmi:type="uml:InteractionOperand" xmi:id="_HLeQIPQEEeqYOpQExlWEoQ" name="InteractionOperand3" covered="_TcWBUPQDEeqYOpQExlWEoQ _XQfoYPQDEeqYOpQExlWEoQ">
              <fragment xmi:type="uml:MessageOccurrenceSpecification" xmi:id="_fUzLIPQFEeqYOpQExlWEoQ" name="TimeoutRenting18SendEvent" covered="_XQfoYPQDEeqYOpQExlWEoQ" message="_fUx9APQFEeqYOpQExlWEoQ"/>
              <fragment xmi:type="uml:MessageOccurrenceSpecification" xmi:id="_fUzyMPQFEeqYOpQExlWEoQ" name="TimeoutRenting18ReceiveEvent" covered="_TcWBUPQDEeqYOpQExlWEoQ" message="_fUx9APQFEeqYOpQExlWEoQ"/>
              <fragment xmi:type="uml:BehaviorExecutionSpecification" xmi:id="_cPu3oPQFEeqYOpQExlWEoQ" name="BehaviorExecutionSpecification18" covered="_TcWBUPQDEeqYOpQExlWEoQ" finish="_cPvesfQFEeqYOpQExlWEoQ" start="_fUzyMPQFEeqYOpQExlWEoQ"/>
              <fragment xmi:type="uml:CombinedFragment" xmi:id="_kEnJMPQFEeqYOpQExlWEoQ" name="FailResume" covered="_TcWBUPQDEeqYOpQExlWEoQ _XQfoYPQDEeqYOpQExlWEoQ" interactionOperator="opt">
                <operand xmi:type="uml:InteractionOperand" xmi:id="_kEnwQPQFEeqYOpQExlWEoQ" name="InteractionOperand0" covered="_TcWBUPQDEeqYOpQExlWEoQ _XQfoYPQDEeqYOpQExlWEoQ">
                  <fragment xmi:type="uml:MessageOccurrenceSpecification" xmi:id="_wadEgPQFEeqYOpQExlWEoQ" name="Resume19SendEvent" covered="_TcWBUPQDEeqYOpQExlWEoQ" message="_wab2YPQFEeqYOpQExlWEoQ"/>
                  <fragment xmi:type="uml:MessageOccurrenceSpecification" xmi:id="_wadrkPQFEeqYOpQExlWEoQ" name="Resume19ReceiveEvent" covered="_XQfoYPQDEeqYOpQExlWEoQ" message="_wab2YPQFEeqYOpQExlWEoQ"/>
                  <guard xmi:type="uml:InteractionConstraint" xmi:id="_kEnwQfQFEeqYOpQExlWEoQ" name="guard">
                    <specification xmi:type="uml:LiteralString" xmi:id="_olSNIPQHEeqhucRFJg9ezA" value="wants to resume with offer"/>
                  </guard>
                </operand>
                <operand xmi:type="uml:InteractionOperand" xmi:id="_mogpUPQFEeqYOpQExlWEoQ" name="InteractionOperand2" covered="_TcWBUPQDEeqYOpQExlWEoQ _XQfoYPQDEeqYOpQExlWEoQ">
                  <fragment xmi:type="uml:MessageOccurrenceSpecification" xmi:id="_xuW8YPQFEeqYOpQExlWEoQ" name="Refuse20SendEvent" covered="_TcWBUPQDEeqYOpQExlWEoQ" message="_xuVuQPQFEeqYOpQExlWEoQ"/>
                  <fragment xmi:type="uml:MessageOccurrenceSpecification" xmi:id="_xuXjcPQFEeqYOpQExlWEoQ" name="Refuse20ReceiveEvent" covered="_XQfoYPQDEeqYOpQExlWEoQ" message="_xuVuQPQFEeqYOpQExlWEoQ"/>
                  <guard xmi:type="uml:InteractionConstraint" xmi:id="_mohQYPQFEeqYOpQExlWEoQ" name="guard">
                    <specification xmi:type="uml:LiteralString" xmi:id="_pF4_0PQHEeqhucRFJg9ezA" value="otherwise"/>
                  </guard>
                </operand>
              </fragment>
              <fragment xmi:type="uml:ExecutionOccurrenceSpecification" xmi:id="_cPvesfQFEeqYOpQExlWEoQ" name="BehaviorExecutionSpecification18Finish" covered="_TcWBUPQDEeqYOpQExlWEoQ" execution="_cPu3oPQFEeqYOpQExlWEoQ"/>
              <fragment xmi:type="uml:MessageOccurrenceSpecification" xmi:id="_GUhkkPQFEeqYOpQExlWEoQ" name="TimeoutRenting18ReceiveEvent" covered="_TcWBUPQDEeqYOpQExlWEoQ"/>
              <guard xmi:type="uml:InteractionConstraint" xmi:id="_HLe3MPQEEeqYOpQExlWEoQ" name="guard">
                <specification xmi:type="uml:LiteralString" xmi:id="_3cQIwPQEEeqYOpQExlWEoQ" value="VM rentingTime over"/>
              </guard>
            </operand>
            <operand xmi:type="uml:InteractionOperand" xmi:id="_HlerkPQEEeqYOpQExlWEoQ" name="InteractionOperand4" covered="_TcWBUPQDEeqYOpQExlWEoQ _XQfoYPQDEeqYOpQExlWEoQ">
              <fragment xmi:type="uml:MessageOccurrenceSpecification" xmi:id="_B-OdQPQGEeqYOpQExlWEoQ" name="Notify21SendEvent" covered="_XQfoYPQDEeqYOpQExlWEoQ" message="_B-MoEPQGEeqYOpQExlWEoQ"/>
              <fragment xmi:type="uml:MessageOccurrenceSpecification" xmi:id="_B-OdQfQGEeqYOpQExlWEoQ" name="Notify21ReceiveEvent" covered="_TcWBUPQDEeqYOpQExlWEoQ" message="_B-MoEPQGEeqYOpQExlWEoQ"/>
              <fragment xmi:type="uml:BehaviorExecutionSpecification" xmi:id="__UZUQPQFEeqYOpQExlWEoQ" name="BehaviorExecutionSpecification21" covered="_TcWBUPQDEeqYOpQExlWEoQ" finish="_D7gpUPQGEeqYOpQExlWEoQ" start="_B-OdQfQGEeqYOpQExlWEoQ"/>
              <fragment xmi:type="uml:MessageOccurrenceSpecification" xmi:id="_D7gpUPQGEeqYOpQExlWEoQ" name="Execute22SendEvent" covered="_TcWBUPQDEeqYOpQExlWEoQ" message="_D7gCQPQGEeqYOpQExlWEoQ"/>
              <fragment xmi:type="uml:MessageOccurrenceSpecification" xmi:id="_D7hQYPQGEeqYOpQExlWEoQ" name="Execute22ReceiveEvent" covered="_XQfoYPQDEeqYOpQExlWEoQ" message="_D7gCQPQGEeqYOpQExlWEoQ"/>
              <guard xmi:type="uml:InteractionConstraint" xmi:id="_HlfSoPQEEeqYOpQExlWEoQ" name="guard">
                <specification xmi:type="uml:LiteralString" xmi:id="_82EQoPQFEeqYOpQExlWEoQ" value="subscription notify"/>
              </guard>
            </operand>
            <operand xmi:type="uml:InteractionOperand" xmi:id="_H3C8sPQEEeqYOpQExlWEoQ" name="InteractionOperand5" covered="_TcWBUPQDEeqYOpQExlWEoQ _XQfoYPQDEeqYOpQExlWEoQ">
              <fragment xmi:type="uml:MessageOccurrenceSpecification" xmi:id="_IIQWkPQGEeqYOpQExlWEoQ" name="TimeoutSubscription23SendEvent" covered="_XQfoYPQDEeqYOpQExlWEoQ" message="_IIPIcPQGEeqYOpQExlWEoQ"/>
              <fragment xmi:type="uml:MessageOccurrenceSpecification" xmi:id="_IIQ9oPQGEeqYOpQExlWEoQ" name="TimeoutSubscription23ReceiveEvent" covered="_TcWBUPQDEeqYOpQExlWEoQ" message="_IIPIcPQGEeqYOpQExlWEoQ"/>
              <guard xmi:type="uml:InteractionConstraint" xmi:id="_H3DjwPQEEeqYOpQExlWEoQ" name="guard">
                <specification xmi:type="uml:LiteralString" xmi:id="_9xySAPQFEeqYOpQExlWEoQ" value="subscription timeout"/>
              </guard>
            </operand>
          </fragment>
          <guard xmi:type="uml:InteractionConstraint" xmi:id="_rHu4kfQDEeqYOpQExlWEoQ" name="guard">
            <specification xmi:type="uml:LiteralString" xmi:id="_8TQwcPQDEeqYOpQExlWEoQ" value="any VM in execution or pending subscriptions"/>
          </guard>
        </operand>
      </fragment>
      <message xmi:type="uml:Message" xmi:id="_ZZNoYPQDEeqYOpQExlWEoQ" name="RequestOfferedVMs" receiveEvent="_ZZQEofQDEeqYOpQExlWEoQ" sendEvent="_ZZQEoPQDEeqYOpQExlWEoQ"/>
      <message xmi:type="uml:Message" xmi:id="_ZaieEPQDEeqYOpQExlWEoQ" name="responseOfferedVMs(VMs)" messageSort="reply" receiveEvent="_ZajsMPQDEeqYOpQExlWEoQ" sendEvent="_ZajFIPQDEeqYOpQExlWEoQ"/>
      <message xmi:type="uml:Message" xmi:id="_mfXmUPQDEeqYOpQExlWEoQ" name="request(VMs,rentingTime)" messageSort="asynchCall" receiveEvent="_mfYNYfQDEeqYOpQExlWEoQ" sendEvent="_mfYNYPQDEeqYOpQExlWEoQ"/>
      <message xmi:type="uml:Message" xmi:id="_VwtbMPQEEeqYOpQExlWEoQ" name="response(IPs,cost,type)" messageSort="asynchCall" receiveEvent="_VwupUPQEEeqYOpQExlWEoQ" sendEvent="_VwuCQPQEEeqYOpQExlWEoQ"/>
      <message xmi:type="uml:Message" xmi:id="_jatGAPQEEeqYOpQExlWEoQ" name="execute(APPs,IPs)" messageSort="asynchCall" receiveEvent="_jauUIfQEEeqYOpQExlWEoQ" sendEvent="_jauUIPQEEeqYOpQExlWEoQ"/>
      <message xmi:type="uml:Message" xmi:id="_s0JhoPQEEeqYOpQExlWEoQ" name="subscribe(VMs,rentingTime,maxSubTime)" messageSort="asynchCall" receiveEvent="_s0LW0PQEEeqYOpQExlWEoQ" sendEvent="_s0KvwPQEEeqYOpQExlWEoQ"/>
      <message xmi:type="uml:Message" xmi:id="_yWskMPQEEeqYOpQExlWEoQ" name="ok(VM)" messageSort="reply" receiveEvent="_yWtyUPQEEeqYOpQExlWEoQ" sendEvent="_yWtLQPQEEeqYOpQExlWEoQ"/>
      <message xmi:type="uml:Message" xmi:id="_fUx9APQFEeqYOpQExlWEoQ" name="timeoutRenting(VM,offer)" messageSort="reply" receiveEvent="_fUzyMPQFEeqYOpQExlWEoQ" sendEvent="_fUzLIPQFEeqYOpQExlWEoQ"/>
      <message xmi:type="uml:Message" xmi:id="_wab2YPQFEeqYOpQExlWEoQ" name="resume(VM,rentingTime)" messageSort="asynchCall" receiveEvent="_wadrkPQFEeqYOpQExlWEoQ" sendEvent="_wadEgPQFEeqYOpQExlWEoQ"/>
      <message xmi:type="uml:Message" xmi:id="_xuVuQPQFEeqYOpQExlWEoQ" name="refuse(VM)" messageSort="asynchCall" receiveEvent="_xuXjcPQFEeqYOpQExlWEoQ" sendEvent="_xuW8YPQFEeqYOpQExlWEoQ"/>
      <message xmi:type="uml:Message" xmi:id="_B-MoEPQGEeqYOpQExlWEoQ" name="notify(IPs)" messageSort="reply" receiveEvent="_B-OdQfQGEeqYOpQExlWEoQ" sendEvent="_B-OdQPQGEeqYOpQExlWEoQ"/>
      <message xmi:type="uml:Message" xmi:id="_D7gCQPQGEeqYOpQExlWEoQ" name="execute(APPs,IPs)" messageSort="asynchCall" receiveEvent="_D7hQYPQGEeqYOpQExlWEoQ" sendEvent="_D7gpUPQGEeqYOpQExlWEoQ"/>
      <message xmi:type="uml:Message" xmi:id="_IIPIcPQGEeqYOpQExlWEoQ" name="timeoutSubscription(VMs)" messageSort="reply" receiveEvent="_IIQ9oPQGEeqYOpQExlWEoQ" sendEvent="_IIQWkPQGEeqYOpQExlWEoQ"/>
    </packagedElement>
    <profileApplication xmi:type="uml:ProfileApplication" xmi:id="_vRU7kPKMEeqPsKmufGQ_TQ">
      <eAnnotations xmi:type="ecore:EAnnotation" xmi:id="_vRVioPKMEeqPsKmufGQ_TQ" source="http://www.eclipse.org/uml2/2.0.0/UML">
        <references xmi:type="ecore:EPackage" href="http://www.uclm.es/UML/profiles/UML2Cloud/2.1#/"/>
      </eAnnotations>
      <appliedProfile xmi:type="uml:Profile" href="pathmap://UML2CLOUD_PROFILE/uml2cloud.profile.uml#_1K9OUIZKEeexBrHTG7KRXw"/>
    </profileApplication>
  </uml:Model>
  <UML2CloudProfile:RegularUser xmi:id="_TcqxcPQDEeqYOpQExlWEoQ" base_Lifeline="_TcWBUPQDEeqYOpQExlWEoQ"/>
  <UML2CloudProfile:CloudProvider xmi:id="_XQm9IPQDEeqYOpQExlWEoQ" base_Lifeline="_XQfoYPQDEeqYOpQExlWEoQ"/>
  <UML2CloudProfile:RequestOfferedVMs xmi:id="_ZZR50PQDEeqYOpQExlWEoQ" base_Message="_ZZNoYPQDEeqYOpQExlWEoQ"/>
  <UML2CloudProfile:ResponseOfferedVMs xmi:id="_fhnKAPQDEeqYOpQExlWEoQ" base_Message="_ZaieEPQDEeqYOpQExlWEoQ"/>
  <UML2CloudProfile:Request xmi:id="_ngGDgPQDEeqYOpQExlWEoQ" base_Message="_mfXmUPQDEeqYOpQExlWEoQ"/>
  <UML2CloudProfile:Response xmi:id="_Y0WyYPQEEeqYOpQExlWEoQ" base_Message="_VwtbMPQEEeqYOpQExlWEoQ"/>
  <UML2CloudProfile:Execute xmi:id="_jau7MPQEEeqYOpQExlWEoQ" base_Message="_jatGAPQEEeqYOpQExlWEoQ"/>
  <UML2CloudProfile:Subscribe xmi:id="_s0OaIPQEEeqYOpQExlWEoQ" base_Message="_s0JhoPQEEeqYOpQExlWEoQ"/>
  <UML2CloudProfile:Ok xmi:id="_yWtyUfQEEeqYOpQExlWEoQ" base_Message="_yWskMPQEEeqYOpQExlWEoQ"/>
  <UML2CloudProfile:TimeoutRenting xmi:id="_fU4qsPQFEeqYOpQExlWEoQ" base_Message="_fUx9APQFEeqYOpQExlWEoQ"/>
  <UML2CloudProfile:Resume xmi:id="_wae5sPQFEeqYOpQExlWEoQ" base_Message="_wab2YPQFEeqYOpQExlWEoQ"/>
  <UML2CloudProfile:Refuse xmi:id="_xuYxkPQFEeqYOpQExlWEoQ" base_Message="_xuVuQPQFEeqYOpQExlWEoQ"/>
  <UML2CloudProfile:Notify xmi:id="_B-SusPQGEeqYOpQExlWEoQ" base_Message="_B-MoEPQGEeqYOpQExlWEoQ"/>
  <UML2CloudProfile:TimeoutSubscription xmi:id="_IISLwPQGEeqYOpQExlWEoQ" base_Message="_IIPIcPQGEeqYOpQExlWEoQ"/>
</xmi:XMI>
