# Supplementary material for: Profiling SLAs for cloud system infrastructures and user interactions
Source: PeerJ Comput Sci. 2021 May 12;7:e513. doi: 10.7717/peerj-cs.513 (PMC8157057; doi:10.7717/peerj-cs.513)
Supplement: Supplemental Information 2 — This is deployed as a Eclipse Plugin. The deployed tool with instructions to install it over Papyrus Eclipse is available at: https://www.dsi.uclm.es/cloud/modeling/uml2cloud/releases/2.1. [file peerj-cs-07-513-s002.zip › es.uclm.uml2cloud.customization/resources/palettes/interactionDiagram/es.uclm.uml2cloud.diagram.sequence.paletteconfiguration.paletteconfiguration]

<?xml version="1.0" encoding="UTF-8"?>
<paletteconfiguration:PaletteConfiguration xmi:version="2.0" xmlns:xmi="http://www.omg.org/XMI" xmlns:elementtypesconfigurations="http://www.eclipse.org/papyrus/infra/elementtypesconfigurations/1.2" xmlns:paletteconfiguration="http://www.eclipse.org/papyrus/diagram/paletteconfiguration/0.8" id="es.uclm.uml2cloud.diagram.sequence.paletteconfiguration" label="UML2Cloud Interaction" description="UML2Cloud Interaction">
  <drawerConfigurations xmi:type="paletteconfiguration:DrawerConfiguration" id="es.uclm.uml2cloud.drawers.interactions" label="UML2Cloud Interaction" description="UML2Cloud Interaction">
    <ownedConfigurations xmi:type="paletteconfiguration:ToolConfiguration" id="createCombinedFragment5CreationTool_1580122670983" label="Combined Fragment" description="Create Combined Fragment" kind="CreationTool">
      <icon xmi:type="paletteconfiguration:IconDescriptor" pluginID="org.eclipse.uml2.uml.edit" iconPath="/icons/full/obj16/CombinedFragment.gif"/>
      <elementDescriptors xmi:type="paletteconfiguration:ElementDescriptor">
        <elementType xmi:type="elementtypesconfigurations:SpecializationTypeConfiguration" href="platform:/plugin/es.uclm.uml2cloud.customization.elementTypes/model/es.uclm.uml2cloud.diagram.sequence.paletteconfiguration_UI.elementtypesconfigurations#_3JCB8UDzEeqgZodcSzjH_A"/>
      </elementDescriptors>
    </ownedConfigurations>
    <ownedConfigurations xmi:type="paletteconfiguration:ToolConfiguration" id="createInteractionOperand6CreationTool_1580122675022" label="Interaction Operand" description="Create Interaction Operand" kind="CreationTool">
      <icon xmi:type="paletteconfiguration:IconDescriptor" pluginID="org.eclipse.uml2.uml.edit" iconPath="/icons/full/obj16/InteractionOperand.gif"/>
      <elementDescriptors xmi:type="paletteconfiguration:ElementDescriptor">
        <elementType xmi:type="elementtypesconfigurations:SpecializationTypeConfiguration" href="platform:/plugin/es.uclm.uml2cloud.customization.elementTypes/model/es.uclm.uml2cloud.diagram.sequence.paletteconfiguration_UI.elementtypesconfigurations#_3ve98UDzEeqgZodcSzjH_A"/>
      </elementDescriptors>
    </ownedConfigurations>
    <ownedConfigurations xmi:type="paletteconfiguration:SeparatorConfiguration" id="Separator_1580122676878" label="Separator"/>
    <ownedConfigurations xmi:type="paletteconfiguration:ToolConfiguration" id="createLifeline1CreationTool_1580123393032" label="RegularUser (Lifeline)" description="" kind="CreationTool">
      <icon xmi:type="paletteconfiguration:IconDescriptor" pluginID="org.eclipse.uml2.uml.edit" iconPath="/icons/full/obj16/Lifeline.gif"/>
      <elementDescriptors xmi:type="paletteconfiguration:ElementDescriptor">
        <elementType xmi:type="elementtypesconfigurations:SpecializationTypeConfiguration" href="platform:/plugin/es.uclm.uml2cloud.customization.elementTypes/model/es.uclm.uml2cloud.diagram.sequence.paletteconfiguration_UI.elementtypesconfigurations#_iu_70UD1EeqgZodcSzjH_A"/>
      </elementDescriptors>
    </ownedConfigurations>
    <ownedConfigurations xmi:type="paletteconfiguration:ToolConfiguration" id="createLifeline1CreationTool_1580123394439" label="PriorityUser (Lifeline)" description="" kind="CreationTool">
      <icon xmi:type="paletteconfiguration:IconDescriptor" pluginID="org.eclipse.uml2.uml.edit" iconPath="/icons/full/obj16/Lifeline.gif"/>
      <elementDescriptors xmi:type="paletteconfiguration:ElementDescriptor">
        <elementType xmi:type="elementtypesconfigurations:SpecializationTypeConfiguration" href="platform:/plugin/es.uclm.uml2cloud.customization.elementTypes/model/es.uclm.uml2cloud.diagram.sequence.paletteconfiguration_UI.elementtypesconfigurations#_i8b64UD1EeqgZodcSzjH_A"/>
      </elementDescriptors>
    </ownedConfigurations>
    <ownedConfigurations xmi:type="paletteconfiguration:ToolConfiguration" id="createLifeline1CreationTool_1580122711978" label="CloudProvider (Lifeline)" description="" kind="CreationTool">
      <icon xmi:type="paletteconfiguration:IconDescriptor" pluginID="org.eclipse.uml2.uml.edit" iconPath="/icons/full/obj16/Lifeline.gif"/>
      <elementDescriptors xmi:type="paletteconfiguration:ElementDescriptor">
        <elementType xmi:type="elementtypesconfigurations:SpecializationTypeConfiguration" href="platform:/plugin/es.uclm.uml2cloud.customization.elementTypes/model/es.uclm.uml2cloud.diagram.sequence.paletteconfiguration_UI.elementtypesconfigurations#_9P884EDzEeqgZodcSzjH_A"/>
      </elementDescriptors>
    </ownedConfigurations>
    <ownedConfigurations xmi:type="paletteconfiguration:SeparatorConfiguration" id="Separator_1580122713350" label="Separator"/>
    <ownedConfigurations xmi:type="paletteconfiguration:ToolConfiguration" id="createMessageSync1CreationTool_1580123862928" label="RequestOfferedVMs (Message Sync)" description="" kind="ConnectionTool">
      <icon xmi:type="paletteconfiguration:IconDescriptor" pluginID="org.eclipse.uml2.uml.edit" iconPath="/icons/full/obj16/Message_synchCall.gif"/>
      <elementDescriptors xmi:type="paletteconfiguration:ElementDescriptor">
        <elementType xmi:type="elementtypesconfigurations:SpecializationTypeConfiguration" href="platform:/plugin/es.uclm.uml2cloud.customization.elementTypes/model/es.uclm.uml2cloud.diagram.sequence.paletteconfiguration_UI.elementtypesconfigurations#_owQeMUD2EeqgZodcSzjH_A"/>
      </elementDescriptors>
    </ownedConfigurations>
    <ownedConfigurations xmi:type="paletteconfiguration:ToolConfiguration" id="createMessageReply3CreationTool_1580123871658" label="ResponseOfferedVMs (Message Reply)" description="" kind="ConnectionTool">
      <icon xmi:type="paletteconfiguration:IconDescriptor" pluginID="org.eclipse.uml2.uml.edit" iconPath="/icons/full/obj16/Message_reply.gif"/>
      <elementDescriptors xmi:type="paletteconfiguration:ElementDescriptor">
        <elementType xmi:type="elementtypesconfigurations:SpecializationTypeConfiguration" href="platform:/plugin/es.uclm.uml2cloud.customization.elementTypes/model/es.uclm.uml2cloud.diagram.sequence.paletteconfiguration_UI.elementtypesconfigurations#_qDjSEED2EeqgZodcSzjH_A"/>
      </elementDescriptors>
    </ownedConfigurations>
    <ownedConfigurations xmi:type="paletteconfiguration:SeparatorConfiguration" id="Separator_1580123886328" label="Separator"/>
    <ownedConfigurations xmi:type="paletteconfiguration:ToolConfiguration" id="createMessageSync1CreationTool_1580123897129" label="Request (Message Sync)" description="" kind="ConnectionTool">
      <icon xmi:type="paletteconfiguration:IconDescriptor" pluginID="org.eclipse.uml2.uml.edit" iconPath="/icons/full/obj16/Message_synchCall.gif"/>
      <elementDescriptors xmi:type="paletteconfiguration:ElementDescriptor">
        <elementType xmi:type="elementtypesconfigurations:SpecializationTypeConfiguration" href="platform:/plugin/es.uclm.uml2cloud.customization.elementTypes/model/es.uclm.uml2cloud.diagram.sequence.paletteconfiguration_UI.elementtypesconfigurations#_t2djAUD2EeqgZodcSzjH_A"/>
      </elementDescriptors>
    </ownedConfigurations>
    <ownedConfigurations xmi:type="paletteconfiguration:ToolConfiguration" id="createMessageReply3CreationTool_1580123906376" label="Response (Message Reply)" description="" kind="ConnectionTool">
      <icon xmi:type="paletteconfiguration:IconDescriptor" pluginID="org.eclipse.uml2.uml.edit" iconPath="/icons/full/obj16/Message_reply.gif"/>
      <elementDescriptors xmi:type="paletteconfiguration:ElementDescriptor">
        <elementType xmi:type="elementtypesconfigurations:SpecializationTypeConfiguration" href="platform:/plugin/es.uclm.uml2cloud.customization.elementTypes/model/es.uclm.uml2cloud.diagram.sequence.paletteconfiguration_UI.elementtypesconfigurations#_vOnowUD2EeqgZodcSzjH_A"/>
      </elementDescriptors>
    </ownedConfigurations>
    <ownedConfigurations xmi:type="paletteconfiguration:SeparatorConfiguration" id="Separator_1580123908344" label="Separator"/>
    <ownedConfigurations xmi:type="paletteconfiguration:ToolConfiguration" id="createMessageAsync2CreationTool_1580123927976" label="Execute (Message Async)" description="" kind="ConnectionTool">
      <icon xmi:type="paletteconfiguration:IconDescriptor" pluginID="org.eclipse.uml2.uml.edit" iconPath="/icons/full/obj16/Message_asynchCall.gif"/>
      <elementDescriptors xmi:type="paletteconfiguration:ElementDescriptor">
        <elementType xmi:type="elementtypesconfigurations:SpecializationTypeConfiguration" href="platform:/plugin/es.uclm.uml2cloud.customization.elementTypes/model/es.uclm.uml2cloud.diagram.sequence.paletteconfiguration_UI.elementtypesconfigurations#_ycpD8UD2EeqgZodcSzjH_A"/>
      </elementDescriptors>
    </ownedConfigurations>
    <ownedConfigurations xmi:type="paletteconfiguration:ToolConfiguration" id="createMessageReply3CreationTool_1580123949600" label="Ok (Message Reply)" description="" kind="ConnectionTool">
      <icon xmi:type="paletteconfiguration:IconDescriptor" pluginID="org.eclipse.uml2.uml.edit" iconPath="/icons/full/obj16/Message_reply.gif"/>
      <elementDescriptors xmi:type="paletteconfiguration:ElementDescriptor">
        <elementType xmi:type="elementtypesconfigurations:SpecializationTypeConfiguration" href="platform:/plugin/es.uclm.uml2cloud.customization.elementTypes/model/es.uclm.uml2cloud.diagram.sequence.paletteconfiguration_UI.elementtypesconfigurations#_1q3TcUD2EeqgZodcSzjH_A"/>
      </elementDescriptors>
    </ownedConfigurations>
    <ownedConfigurations xmi:type="paletteconfiguration:ToolConfiguration" id="createMessageReply3CreationTool_1580124003577" label="TimeoutRenting (Message Reply)" description="" kind="ConnectionTool">
      <icon xmi:type="paletteconfiguration:IconDescriptor" pluginID="org.eclipse.uml2.uml.edit" iconPath="/icons/full/obj16/Message_reply.gif"/>
      <elementDescriptors xmi:type="paletteconfiguration:ElementDescriptor">
        <elementType xmi:type="elementtypesconfigurations:SpecializationTypeConfiguration" href="platform:/plugin/es.uclm.uml2cloud.customization.elementTypes/model/es.uclm.uml2cloud.diagram.sequence.paletteconfiguration_UI.elementtypesconfigurations#_9tma0UD2EeqgZodcSzjH_A"/>
      </elementDescriptors>
    </ownedConfigurations>
    <ownedConfigurations xmi:type="paletteconfiguration:ToolConfiguration" id="createMessageAsync2CreationTool_1580124077931" label="Resume (Message Async)" description="" kind="ConnectionTool">
      <icon xmi:type="paletteconfiguration:IconDescriptor" pluginID="org.eclipse.uml2.uml.edit" iconPath="/icons/full/obj16/Message_asynchCall.gif"/>
      <elementDescriptors xmi:type="paletteconfiguration:ElementDescriptor">
        <elementType xmi:type="elementtypesconfigurations:SpecializationTypeConfiguration" href="platform:/plugin/es.uclm.uml2cloud.customization.elementTypes/model/es.uclm.uml2cloud.diagram.sequence.paletteconfiguration_UI.elementtypesconfigurations#_Iyu8MED3EeqgZodcSzjH_A"/>
      </elementDescriptors>
    </ownedConfigurations>
    <ownedConfigurations xmi:type="paletteconfiguration:ToolConfiguration" id="createRefuseMessageAsync2CreationTool" label="Refuse (Message Async)" kind="ConnectionTool" toolClassName="">
      <icon xmi:type="paletteconfiguration:IconDescriptor" pluginID="org.eclipse.uml2.uml.edit" iconPath="/icons/full/obj16/Message_asynchCall.gif"/>
      <elementDescriptors xmi:type="paletteconfiguration:ElementDescriptor">
        <elementType xmi:type="elementtypesconfigurations:SpecializationTypeConfiguration" href="platform:/plugin/es.uclm.uml2cloud.customization.elementTypes/model/es.uclm.uml2cloud.diagram.sequence.paletteconfiguration_UI.elementtypesconfigurations#_nL-HUPM3Eeqy6400172RDA"/>
      </elementDescriptors>
    </ownedConfigurations>
    <ownedConfigurations xmi:type="paletteconfiguration:SeparatorConfiguration" id="Separator_1580124081859" label="Separator"/>
    <ownedConfigurations xmi:type="paletteconfiguration:ToolConfiguration" id="createMessageAsync2CreationTool_1580124101232" label="Subscribe (Message Async)" description="" kind="ConnectionTool">
      <icon xmi:type="paletteconfiguration:IconDescriptor" pluginID="org.eclipse.uml2.uml.edit" iconPath="/icons/full/obj16/Message_asynchCall.gif"/>
      <elementDescriptors xmi:type="paletteconfiguration:ElementDescriptor">
        <elementType xmi:type="elementtypesconfigurations:SpecializationTypeConfiguration" href="platform:/plugin/es.uclm.uml2cloud.customization.elementTypes/model/es.uclm.uml2cloud.diagram.sequence.paletteconfiguration_UI.elementtypesconfigurations#_MQ8IcUD3EeqgZodcSzjH_A"/>
      </elementDescriptors>
    </ownedConfigurations>
    <ownedConfigurations xmi:type="paletteconfiguration:ToolConfiguration" id="createMessageReply3CreationTool_1580124107981" label="Notify (Message Reply)" description="" kind="ConnectionTool">
      <icon xmi:type="paletteconfiguration:IconDescriptor" pluginID="org.eclipse.uml2.uml.edit" iconPath="/icons/full/obj16/Message_reply.gif"/>
      <elementDescriptors xmi:type="paletteconfiguration:ElementDescriptor">
        <elementType xmi:type="elementtypesconfigurations:SpecializationTypeConfiguration" href="platform:/plugin/es.uclm.uml2cloud.customization.elementTypes/model/es.uclm.uml2cloud.diagram.sequence.paletteconfiguration_UI.elementtypesconfigurations#_NRUAUUD3EeqgZodcSzjH_A"/>
      </elementDescriptors>
    </ownedConfigurations>
    <ownedConfigurations xmi:type="paletteconfiguration:ToolConfiguration" id="createMessageReply3CreationTool_1580124114652" label="TimeoutSubscription (Message Reply)" description="" kind="ConnectionTool">
      <icon xmi:type="paletteconfiguration:IconDescriptor" pluginID="org.eclipse.uml2.uml.edit" iconPath="/icons/full/obj16/Message_reply.gif"/>
      <elementDescriptors xmi:type="paletteconfiguration:ElementDescriptor">
        <elementType xmi:type="elementtypesconfigurations:SpecializationTypeConfiguration" href="platform:/plugin/es.uclm.uml2cloud.customization.elementTypes/model/es.uclm.uml2cloud.diagram.sequence.paletteconfiguration_UI.elementtypesconfigurations#_OQ7DMUD3EeqgZodcSzjH_A"/>
      </elementDescriptors>
    </ownedConfigurations>
  </drawerConfigurations>
  <requiredProfiles>uml2cloud</requiredProfiles>
</paletteconfiguration:PaletteConfiguration>
