# Supplementary material for: Profiling SLAs for cloud system infrastructures and user interactions
Source: PeerJ Comput Sci. 2021 May 12;7:e513. doi: 10.7717/peerj-cs.513 (PMC8157057; doi:10.7717/peerj-cs.513)
Supplement: Supplemental Information 2 — This is deployed as a Eclipse Plugin. The deployed tool with instructions to install it over Papyrus Eclipse is available at: https://www.dsi.uclm.es/cloud/modeling/uml2cloud/releases/2.1. [file peerj-cs-07-513-s002.zip › es.uclm.uml2cloud.customization/resources/properties/ui/SingleExecute.xwt]

<?xml version="1.0" encoding="UTF-8"?>
<Composite xmlns="http://www.eclipse.org/xwt/presentation"
	xmlns:j="clr-namespace:java.lang"
	xmlns:ppe="clr-namespace:org.eclipse.papyrus.infra.properties.ui.widgets"
	xmlns:ppel="clr-namespace:org.eclipse.papyrus.infra.properties.ui.widgets.layout"
	xmlns:x="http://www.eclipse.org/xwt">
	<Composite.layout>
		<ppel:PropertiesLayout></ppel:PropertiesLayout>
	</Composite.layout>
	<Composite>
		<Composite.layout>
			<ppel:PropertiesLayout numColumns="1"></ppel:PropertiesLayout>
		</Composite.layout>
		<ppe:MultiReference input="{Binding}"
			property="uml2cloud:Execute:appInstantiation"></ppe:MultiReference>
	</Composite>
</Composite>
