# Supplementary material for: Profiling SLAs for cloud system infrastructures and user interactions
Source: PeerJ Comput Sci. 2021 May 12;7:e513. doi: 10.7717/peerj-cs.513 (PMC8157057; doi:10.7717/peerj-cs.513)
Supplement: Supplemental Information 2 — This is deployed as a Eclipse Plugin. The deployed tool with instructions to install it over Papyrus Eclipse is available at: https://www.dsi.uclm.es/cloud/modeling/uml2cloud/releases/2.1. [file peerj-cs-07-513-s002.zip › es.uclm.uml2cloud.customization/src/es/uclm/uml2cloud/customization/Activator.java]

package es.uclm.uml2cloud.customization;

import org.eclipse.ui.plugin.AbstractUIPlugin;

/**
 * The activator class controls the plug-in life cycle
 */
public class Activator extends AbstractUIPlugin {

	// The plug-in ID
	public static final String PLUGIN_ID = "es.uclm.uml2cloud.customization"; //$NON-NLS-1$

}
