# Supplementary material for: Profiling SLAs for cloud system infrastructures and user interactions
Source: PeerJ Comput Sci. 2021 May 12;7:e513. doi: 10.7717/peerj-cs.513 (PMC8157057; doi:10.7717/peerj-cs.513)
Supplement: Supplemental Information 2 — This is deployed as a Eclipse Plugin. The deployed tool with instructions to install it over Papyrus Eclipse is available at: https://www.dsi.uclm.es/cloud/modeling/uml2cloud/releases/2.1. [file peerj-cs-07-513-s002.zip › es.uclm.uml2cloud.customization/src/es/uclm/uml2cloud/customization/diagram/interaction/providers/CustomEditPartProvider.java]

package es.uclm.uml2cloud.customization.diagram.interaction.providers;

import org.eclipse.gmf.runtime.diagram.ui.editparts.IGraphicalEditPart;
import org.eclipse.gmf.runtime.notation.View;
import org.eclipse.papyrus.infra.gmfdiag.common.editpart.SilentEditpart;

import es.uclm.uml2cloud.customization.common.editpart.SilentConnectionEditPart;

public class CustomEditPartProvider extends org.eclipse.papyrus.uml.diagram.sequence.providers.CustomEditPartProvider {

	@Override
	protected IGraphicalEditPart createEditPart(View view) {
		IGraphicalEditPart graphicalEditPart = super.createEditPart(view);
		if (graphicalEditPart instanceof SilentEditpart) {
			return new SilentConnectionEditPart(view);
		}
		return graphicalEditPart;
	}

}
