# Supplementary material for: Profiling SLAs for cloud system infrastructures and user interactions
Source: PeerJ Comput Sci. 2021 May 12;7:e513. doi: 10.7717/peerj-cs.513 (PMC8157057; doi:10.7717/peerj-cs.513)
Supplement: Supplemental Information 2 — This is deployed as a Eclipse Plugin. The deployed tool with instructions to install it over Papyrus Eclipse is available at: https://www.dsi.uclm.es/cloud/modeling/uml2cloud/releases/2.1. [file peerj-cs-07-513-s002.zip › es.uclm.uml2cloud.customization/src/es/uclm/uml2cloud/customization/UML2CloudModelCreationCommand.java]

package es.uclm.uml2cloud.customization;

import org.eclipse.emf.common.util.URI;
import org.eclipse.emf.ecore.EObject;
import org.eclipse.papyrus.uml.diagram.common.commands.ModelCreationCommandBase;
import org.eclipse.papyrus.uml.tools.utils.PackageUtil;
import org.eclipse.uml2.uml.Package;
import org.eclipse.uml2.uml.Profile;
import org.eclipse.uml2.uml.UMLFactory;

public class UML2CloudModelCreationCommand extends ModelCreationCommandBase {

	/**
	 * @see org.eclipse.papyrus.infra.core.extension.commands.ModelCreationCommandBase#createRootElement()
	 *
	 * @return
	 */

	@Override
	protected EObject createRootElement() {
		return UMLFactory.eINSTANCE.createModel();
	}

	/**
	 * A standard Library model should have :
	 *  - the Library profile applied
	 *  
	 * @see org.eclipse.papyrus.infra.core.extension.commands.ModelCreationCommandBase#initializeModel(org.eclipse.emf.ecore.EObject)
	 *
	 * @param owner
	 */

	@Override
	protected void initializeModel(EObject owner) {
		super.initializeModel(owner);
		Package packageOwner = (Package) owner;
		// Retrieve Library profile and apply it
		Profile UML2CloudProfile = (Profile) PackageUtil.loadPackage(URI.createURI("pathmap://UML2CLOUD_PROFILE/uml2cloud.profile.uml"), owner.eResource().getResourceSet());
		if (UML2CloudProfile != null) {
			PackageUtil.applyProfile(packageOwner, UML2CloudProfile, true);
		}
	}
	
	/**
	 * Gets the model name.
	 *
	 * @return the model name
	 */
	protected String getModelName() {
		return "CloudScenario";
	}
	
}
