# Supplementary material for: Profiling SLAs for cloud system infrastructures and user interactions
Source: PeerJ Comput Sci. 2021 May 12;7:e513. doi: 10.7717/peerj-cs.513 (PMC8157057; doi:10.7717/peerj-cs.513)
Supplement: Supplemental Information 2 — This is deployed as a Eclipse Plugin. The deployed tool with instructions to install it over Papyrus Eclipse is available at: https://www.dsi.uclm.es/cloud/modeling/uml2cloud/releases/2.1. [file peerj-cs-07-513-s002.zip › es.uclm.uml2cloud.examples/old/baseCloudSystemOld/baseCloudSystem.uml]

<?xml version="1.0" encoding="UTF-8"?>
<uml:Model xmi:version="20131001" xmlns:xmi="http://www.omg.org/spec/XMI/20131001" xmlns:ecore="http://www.eclipse.org/emf/2002/Ecore" xmlns:uml="http://www.eclipse.org/uml2/5.0.0/UML" xmi:id="_PolTUF47EeqS7t6jmVQcIg" name="baseCloudSystem">
  <profileApplication xmi:type="uml:ProfileApplication" xmi:id="_PwCmMF47EeqS7t6jmVQcIg">
    <eAnnotations xmi:type="ecore:EAnnotation" xmi:id="_PwFpgF47EeqS7t6jmVQcIg" source="http://www.eclipse.org/uml2/2.0.0/UML">
      <references xmi:type="ecore:EPackage" href="http://www.uclm.es/UML/profiles/UML2Cloud/2#/"/>
    </eAnnotations>
    <appliedProfile xmi:type="uml:Profile" href="pathmap://UML2CLOUD_PROFILE/uml2cloud.profile.uml#_1K9OUIZKEeexBrHTG7KRXw"/>
  </profileApplication>
</uml:Model>
