# Supplementary material for: Profiling SLAs for cloud system infrastructures and user interactions
Source: PeerJ Comput Sci. 2021 May 12;7:e513. doi: 10.7717/peerj-cs.513 (PMC8157057; doi:10.7717/peerj-cs.513)
Supplement: Supplemental Information 2 — This is deployed as a Eclipse Plugin. The deployed tool with instructions to install it over Papyrus Eclipse is available at: https://www.dsi.uclm.es/cloud/modeling/uml2cloud/releases/2.1. [file peerj-cs-07-513-s002.zip › es.uclm.uml2cloud.examples/old/baseCloudSystem/baseCloudSystem.notation]

<?xml version="1.0" encoding="UTF-8"?>
<xmi:XMI xmi:version="2.0" xmlns:xmi="http://www.omg.org/XMI" xmlns:xsi="http://www.w3.org/2001/XMLSchema-instance" xmlns:ecore="http://www.eclipse.org/emf/2002/Ecore" xmlns:notation="http://www.eclipse.org/gmf/runtime/1.0.3/notation" xmlns:style="http://www.eclipse.org/papyrus/infra/gmfdiag/style" xmlns:uml="http://www.eclipse.org/uml2/5.0.0/UML">
  <notation:Diagram xmi:id="_IO4lAI0NEemHvr1-LBPevw" type="PapyrusUMLComponentDiagram" name="Infrastructure Diagram" measurementUnit="Pixel">
    <children xmi:type="notation:Shape" xmi:id="_I8dcs40NEemHvr1-LBPevw" type="StereotypeComment">
      <styles xmi:type="notation:TitleStyle" xmi:id="_I8dctI0NEemHvr1-LBPevw"/>
      <styles xmi:type="notation:EObjectValueStyle" xmi:id="_I8dcto0NEemHvr1-LBPevw" name="BASE_ELEMENT">
        <eObjectValue xmi:type="uml:Component" href="baseCloudSystem.uml#_KXQwMIwwEemFP824l1buPw"/>
      </styles>
      <element xsi:nil="true"/>
      <layoutConstraint xmi:type="notation:Bounds" xmi:id="_I8dctY0NEemHvr1-LBPevw" x="885" y="325"/>
    </children>
    <children xmi:type="notation:Shape" xmi:id="_I8huJ40NEemHvr1-LBPevw" type="StereotypeComment">
      <styles xmi:type="notation:TitleStyle" xmi:id="_I8huKI0NEemHvr1-LBPevw"/>
      <styles xmi:type="notation:EObjectValueStyle" xmi:id="_I8huKo0NEemHvr1-LBPevw" name="BASE_ELEMENT">
        <eObjectValue xmi:type="uml:Component" href="baseCloudSystem.uml#_3yJZwIwwEemFP824l1buPw"/>
      </styles>
      <element xsi:nil="true"/>
      <layoutConstraint xmi:type="notation:Bounds" xmi:id="_I8huKY0NEemHvr1-LBPevw" x="885" y="325"/>
    </children>
    <children xmi:type="notation:Shape" xmi:id="_I8l_no0NEemHvr1-LBPevw" type="StereotypeComment">
      <styles xmi:type="notation:TitleStyle" xmi:id="_I8l_n40NEemHvr1-LBPevw"/>
      <styles xmi:type="notation:EObjectValueStyle" xmi:id="_I8mmoI0NEemHvr1-LBPevw" name="BASE_ELEMENT">
        <eObjectValue xmi:type="uml:Component" href="baseCloudSystem.uml#_F0bowIwxEemFP824l1buPw"/>
      </styles>
      <element xsi:nil="true"/>
      <layoutConstraint xmi:type="notation:Bounds" xmi:id="_I8l_oI0NEemHvr1-LBPevw" x="885" y="325"/>
    </children>
    <children xmi:type="notation:Shape" xmi:id="_I8qREo0NEemHvr1-LBPevw" type="StereotypeComment">
      <styles xmi:type="notation:TitleStyle" xmi:id="_I8qRE40NEemHvr1-LBPevw"/>
      <styles xmi:type="notation:EObjectValueStyle" xmi:id="_I8qRFY0NEemHvr1-LBPevw" name="BASE_ELEMENT">
        <eObjectValue xmi:type="uml:Component" href="baseCloudSystem.uml#_9SdyQIwxEemFP824l1buPw"/>
      </styles>
      <element xsi:nil="true"/>
      <layoutConstraint xmi:type="notation:Bounds" xmi:id="_I8qRFI0NEemHvr1-LBPevw" x="885" y="325"/>
    </children>
    <children xmi:type="notation:Shape" xmi:id="_I8vJi40NEemHvr1-LBPevw" type="StereotypeComment">
      <styles xmi:type="notation:TitleStyle" xmi:id="_I8vJjI0NEemHvr1-LBPevw"/>
      <styles xmi:type="notation:EObjectValueStyle" xmi:id="_I8vJjo0NEemHvr1-LBPevw" name="BASE_ELEMENT">
        <eObjectValue xmi:type="uml:Component" href="baseCloudSystem.uml#_KRVccIwyEemFP824l1buPw"/>
      </styles>
      <element xsi:nil="true"/>
      <layoutConstraint xmi:type="notation:Bounds" xmi:id="_I8vJjY0NEemHvr1-LBPevw" x="885" y="325"/>
    </children>
    <children xmi:type="notation:Shape" xmi:id="_I8yz7o0NEemHvr1-LBPevw" type="StereotypeComment">
      <styles xmi:type="notation:TitleStyle" xmi:id="_I8yz740NEemHvr1-LBPevw"/>
      <styles xmi:type="notation:EObjectValueStyle" xmi:id="_I8yz8Y0NEemHvr1-LBPevw" name="BASE_ELEMENT"/>
      <element xsi:nil="true"/>
      <layoutConstraint xmi:type="notation:Bounds" xmi:id="_I8yz8I0NEemHvr1-LBPevw" x="885" y="325"/>
    </children>
    <children xmi:type="notation:Shape" xmi:id="_4HdZAI0NEemHvr1-LBPevw" type="Package_Shape">
      <eAnnotations xmi:type="ecore:EAnnotation" xmi:id="_8_5uoI0NEemHvr1-LBPevw" source="PapyrusCSSForceValue">
        <details xmi:type="ecore:EStringToStringMapEntry" xmi:id="_8_5uoY0NEemHvr1-LBPevw" key="canonical" value="true"/>
      </eAnnotations>
      <children xmi:type="notation:DecorationNode" xmi:id="_4HeAEI0NEemHvr1-LBPevw" type="Package_NameLabel"/>
      <children xmi:type="notation:BasicCompartment" xmi:id="_4HeAEY0NEemHvr1-LBPevw" type="Package_PackagedElementCompartment">
        <eAnnotations xmi:type="ecore:EAnnotation" xmi:id="_9CQfEI0NEemHvr1-LBPevw" source="PapyrusCSSForceValue">
          <details xmi:type="ecore:EStringToStringMapEntry" xmi:id="_9CQfEY0NEemHvr1-LBPevw" key="mutable" value="true"/>
        </eAnnotations>
        <children xmi:type="notation:Shape" xmi:id="_8_6VsI0NEemHvr1-LBPevw" type="Component_PackagedElementShape_CN">
          <eAnnotations xmi:type="ecore:EAnnotation" xmi:id="_9CQfEo0NEemHvr1-LBPevw" source="PapyrusCSSForceValue">
            <details xmi:type="ecore:EStringToStringMapEntry" xmi:id="_9CQfE40NEemHvr1-LBPevw" key="mutable" value="true"/>
            <details xmi:type="ecore:EStringToStringMapEntry" xmi:id="_dJzDQI0OEemHvr1-LBPevw" key="fillColor" value="true"/>
            <details xmi:type="ecore:EStringToStringMapEntry" xmi:id="_dN45EI0OEemHvr1-LBPevw" key="gradient" value="true"/>
          </eAnnotations>
          <children xmi:type="notation:DecorationNode" xmi:id="_8_6Vso0NEemHvr1-LBPevw" type="Component_NameLabel_CN"/>
          <children xmi:type="notation:DecorationNode" xmi:id="_8_6Vs40NEemHvr1-LBPevw" type="Component_FloatingNameLabel_CN">
            <layoutConstraint xmi:type="notation:Location" xmi:id="_8_6VtI0NEemHvr1-LBPevw" y="15"/>
          </children>
          <children xmi:type="notation:BasicCompartment" xmi:id="_8_6VtY0NEemHvr1-LBPevw" type="Component_StructureCompartment_CN">
            <styles xmi:type="notation:TitleStyle" xmi:id="_8_6Vto0NEemHvr1-LBPevw"/>
            <layoutConstraint xmi:type="notation:Bounds" xmi:id="_8_6Vt40NEemHvr1-LBPevw"/>
          </children>
          <element xmi:type="uml:Component" href="baseCloudSystem.uml#_KXQwMIwwEemFP824l1buPw"/>
          <layoutConstraint xmi:type="notation:Bounds" xmi:id="_8_6VsY0NEemHvr1-LBPevw" x="274" y="523" width="241" height="241"/>
        </children>
        <children xmi:type="notation:Shape" xmi:id="_8_68xI0NEemHvr1-LBPevw" type="Component_PackagedElementShape_CN">
          <eAnnotations xmi:type="ecore:EAnnotation" xmi:id="_9CRGII0NEemHvr1-LBPevw" source="PapyrusCSSForceValue">
            <details xmi:type="ecore:EStringToStringMapEntry" xmi:id="_9CRGIY0NEemHvr1-LBPevw" key="mutable" value="true"/>
            <details xmi:type="ecore:EStringToStringMapEntry" xmi:id="_dJzDQY0OEemHvr1-LBPevw" key="fillColor" value="true"/>
            <details xmi:type="ecore:EStringToStringMapEntry" xmi:id="_dN8jcI0OEemHvr1-LBPevw" key="gradient" value="true"/>
          </eAnnotations>
          <children xmi:type="notation:DecorationNode" xmi:id="_8_68xo0NEemHvr1-LBPevw" type="Component_NameLabel_CN"/>
          <children xmi:type="notation:DecorationNode" xmi:id="_8_68x40NEemHvr1-LBPevw" type="Component_FloatingNameLabel_CN">
            <layoutConstraint xmi:type="notation:Location" xmi:id="_8_68yI0NEemHvr1-LBPevw" y="15"/>
          </children>
          <children xmi:type="notation:BasicCompartment" xmi:id="_8_68yY0NEemHvr1-LBPevw" type="Component_StructureCompartment_CN">
            <styles xmi:type="notation:TitleStyle" xmi:id="_8_68yo0NEemHvr1-LBPevw"/>
            <layoutConstraint xmi:type="notation:Bounds" xmi:id="_8_68y40NEemHvr1-LBPevw"/>
          </children>
          <element xmi:type="uml:Component" href="baseCloudSystem.uml#_9SdyQIwxEemFP824l1buPw"/>
          <layoutConstraint xmi:type="notation:Bounds" xmi:id="_8_68xY0NEemHvr1-LBPevw" x="534" y="523" width="241" height="241"/>
        </children>
        <children xmi:type="notation:Shape" xmi:id="_8_68zI0NEemHvr1-LBPevw" type="Component_PackagedElementShape_CN">
          <eAnnotations xmi:type="ecore:EAnnotation" xmi:id="_9CRGIo0NEemHvr1-LBPevw" source="PapyrusCSSForceValue">
            <details xmi:type="ecore:EStringToStringMapEntry" xmi:id="_9CRGI40NEemHvr1-LBPevw" key="mutable" value="true"/>
            <details xmi:type="ecore:EStringToStringMapEntry" xmi:id="_dJzDQo0OEemHvr1-LBPevw" key="fillColor" value="true"/>
            <details xmi:type="ecore:EStringToStringMapEntry" xmi:id="_dOAN0I0OEemHvr1-LBPevw" key="gradient" value="true"/>
          </eAnnotations>
          <children xmi:type="notation:DecorationNode" xmi:id="_8_68zo0NEemHvr1-LBPevw" type="Component_NameLabel_CN"/>
          <children xmi:type="notation:DecorationNode" xmi:id="_8_68z40NEemHvr1-LBPevw" type="Component_FloatingNameLabel_CN">
            <layoutConstraint xmi:type="notation:Location" xmi:id="_8_680I0NEemHvr1-LBPevw" y="15"/>
          </children>
          <children xmi:type="notation:BasicCompartment" xmi:id="_8_680Y0NEemHvr1-LBPevw" type="Component_StructureCompartment_CN">
            <styles xmi:type="notation:TitleStyle" xmi:id="_8_680o0NEemHvr1-LBPevw"/>
            <layoutConstraint xmi:type="notation:Bounds" xmi:id="_8_68040NEemHvr1-LBPevw"/>
          </children>
          <element xmi:type="uml:Component" href="baseCloudSystem.uml#_KRVccIwyEemFP824l1buPw"/>
          <layoutConstraint xmi:type="notation:Bounds" xmi:id="_8_68zY0NEemHvr1-LBPevw" x="14" y="783" width="241" height="241"/>
        </children>
        <children xmi:type="notation:Shape" xmi:id="_9ABDco0NEemHvr1-LBPevw" type="StereotypeComment">
          <styles xmi:type="notation:TitleStyle" xmi:id="_9ABDc40NEemHvr1-LBPevw"/>
          <styles xmi:type="notation:EObjectValueStyle" xmi:id="_9ABDdY0NEemHvr1-LBPevw" name="BASE_ELEMENT">
            <eObjectValue xmi:type="uml:Component" href="baseCloudSystem.uml#_3yJZwIwwEemFP824l1buPw"/>
          </styles>
          <element xsi:nil="true"/>
          <layoutConstraint xmi:type="notation:Bounds" xmi:id="_9ABDdI0NEemHvr1-LBPevw" x="525" y="229"/>
        </children>
        <children xmi:type="notation:Shape" xmi:id="_Jebp4JboEemLQuZmN_YOhg" type="Component_PackagedElementShape_CN">
          <eAnnotations xmi:type="ecore:EAnnotation" xmi:id="_X7yrUJboEemLQuZmN_YOhg" source="PapyrusCSSForceValue">
            <details xmi:type="ecore:EStringToStringMapEntry" xmi:id="_X7yrUZboEemLQuZmN_YOhg" key="gradient" value="true"/>
            <details xmi:type="ecore:EStringToStringMapEntry" xmi:id="_YCgXUJboEemLQuZmN_YOhg" key="fillColor" value="true"/>
          </eAnnotations>
          <children xmi:type="notation:DecorationNode" xmi:id="_Jebp4pboEemLQuZmN_YOhg" type="Component_NameLabel_CN"/>
          <children xmi:type="notation:DecorationNode" xmi:id="_Jebp45boEemLQuZmN_YOhg" type="Component_FloatingNameLabel_CN">
            <layoutConstraint xmi:type="notation:Location" xmi:id="_Jebp5JboEemLQuZmN_YOhg" y="15"/>
          </children>
          <children xmi:type="notation:BasicCompartment" xmi:id="_Jebp5ZboEemLQuZmN_YOhg" type="Component_StructureCompartment_CN">
            <styles xmi:type="notation:TitleStyle" xmi:id="_Jebp5pboEemLQuZmN_YOhg"/>
            <layoutConstraint xmi:type="notation:Bounds" xmi:id="_Jebp55boEemLQuZmN_YOhg"/>
          </children>
          <element xmi:type="uml:Component" href="baseCloudSystem.uml#_3yJZwIwwEemFP824l1buPw"/>
          <layoutConstraint xmi:type="notation:Bounds" xmi:id="_Jebp4ZboEemLQuZmN_YOhg" x="14" y="23" width="761" height="221"/>
        </children>
        <children xmi:type="notation:Shape" xmi:id="_7FxUIMAZEem5FZRqtVDqtA" type="Component_PackagedElementShape_CN" gradient="16777215, -1, 0">
          <eAnnotations xmi:type="ecore:EAnnotation" xmi:id="_8BW9MMAaEem5FZRqtVDqtA" source="PapyrusCSSForceValue">
            <details xmi:type="ecore:EStringToStringMapEntry" xmi:id="_8BW9McAaEem5FZRqtVDqtA" key="fillColor" value="true"/>
            <details xmi:type="ecore:EStringToStringMapEntry" xmi:id="_8IjKUMAaEem5FZRqtVDqtA" key="gradient" value="true"/>
          </eAnnotations>
          <children xmi:type="notation:DecorationNode" xmi:id="_7FxUIsAZEem5FZRqtVDqtA" type="Component_NameLabel_CN"/>
          <children xmi:type="notation:DecorationNode" xmi:id="_7FxUI8AZEem5FZRqtVDqtA" type="Component_FloatingNameLabel_CN">
            <layoutConstraint xmi:type="notation:Location" xmi:id="_7Fx7MMAZEem5FZRqtVDqtA" y="15"/>
          </children>
          <children xmi:type="notation:BasicCompartment" xmi:id="_7Fx7McAZEem5FZRqtVDqtA" type="Component_StructureCompartment_CN">
            <styles xmi:type="notation:TitleStyle" xmi:id="_7Fx7MsAZEem5FZRqtVDqtA"/>
            <layoutConstraint xmi:type="notation:Bounds" xmi:id="_7Fx7M8AZEem5FZRqtVDqtA"/>
          </children>
          <element xmi:type="uml:Component" href="baseCloudSystem.uml#_7FdLEMAZEem5FZRqtVDqtA"/>
          <layoutConstraint xmi:type="notation:Bounds" xmi:id="_7FxUIcAZEem5FZRqtVDqtA" x="14" y="263" width="241" height="241"/>
        </children>
        <children xmi:type="notation:Shape" xmi:id="_7lsKUMAZEem5FZRqtVDqtA" type="Component_PackagedElementShape_CN" gradient="16777215, -1, 0">
          <eAnnotations xmi:type="ecore:EAnnotation" xmi:id="_8BW9MsAaEem5FZRqtVDqtA" source="PapyrusCSSForceValue">
            <details xmi:type="ecore:EStringToStringMapEntry" xmi:id="_8BW9M8AaEem5FZRqtVDqtA" key="fillColor" value="true"/>
            <details xmi:type="ecore:EStringToStringMapEntry" xmi:id="_8Ik_gMAaEem5FZRqtVDqtA" key="gradient" value="true"/>
          </eAnnotations>
          <children xmi:type="notation:DecorationNode" xmi:id="_7lsxYMAZEem5FZRqtVDqtA" type="Component_NameLabel_CN"/>
          <children xmi:type="notation:DecorationNode" xmi:id="_7lsxYcAZEem5FZRqtVDqtA" type="Component_FloatingNameLabel_CN">
            <layoutConstraint xmi:type="notation:Location" xmi:id="_7lsxYsAZEem5FZRqtVDqtA" y="15"/>
          </children>
          <children xmi:type="notation:BasicCompartment" xmi:id="_7lsxY8AZEem5FZRqtVDqtA" type="Component_StructureCompartment_CN">
            <styles xmi:type="notation:TitleStyle" xmi:id="_7lsxZMAZEem5FZRqtVDqtA"/>
            <layoutConstraint xmi:type="notation:Bounds" xmi:id="_7lsxZcAZEem5FZRqtVDqtA"/>
          </children>
          <element xmi:type="uml:Component" href="baseCloudSystem.uml#_7leu8MAZEem5FZRqtVDqtA"/>
          <layoutConstraint xmi:type="notation:Bounds" xmi:id="_7lsKUcAZEem5FZRqtVDqtA" x="274" y="263" width="241" height="241"/>
        </children>
        <children xmi:type="notation:Shape" xmi:id="_7-24QMAZEem5FZRqtVDqtA" type="Component_PackagedElementShape_CN" gradient="16777215, -1, 0">
          <eAnnotations xmi:type="ecore:EAnnotation" xmi:id="_8BW9NMAaEem5FZRqtVDqtA" source="PapyrusCSSForceValue">
            <details xmi:type="ecore:EStringToStringMapEntry" xmi:id="_8BW9NcAaEem5FZRqtVDqtA" key="fillColor" value="true"/>
            <details xmi:type="ecore:EStringToStringMapEntry" xmi:id="_8InbwMAaEem5FZRqtVDqtA" key="gradient" value="true"/>
          </eAnnotations>
          <children xmi:type="notation:DecorationNode" xmi:id="_7-24QsAZEem5FZRqtVDqtA" type="Component_NameLabel_CN"/>
          <children xmi:type="notation:DecorationNode" xmi:id="_7-24Q8AZEem5FZRqtVDqtA" type="Component_FloatingNameLabel_CN">
            <layoutConstraint xmi:type="notation:Location" xmi:id="_7-24RMAZEem5FZRqtVDqtA" y="15"/>
          </children>
          <children xmi:type="notation:BasicCompartment" xmi:id="_7-24RcAZEem5FZRqtVDqtA" type="Component_StructureCompartment_CN">
            <styles xmi:type="notation:TitleStyle" xmi:id="_7-24RsAZEem5FZRqtVDqtA"/>
            <layoutConstraint xmi:type="notation:Bounds" xmi:id="_7-24R8AZEem5FZRqtVDqtA"/>
          </children>
          <element xmi:type="uml:Component" href="baseCloudSystem.uml#_7-mZkMAZEem5FZRqtVDqtA"/>
          <layoutConstraint xmi:type="notation:Bounds" xmi:id="_7-24QcAZEem5FZRqtVDqtA" x="534" y="263" width="241" height="241"/>
        </children>
        <children xmi:type="notation:Shape" xmi:id="_9PuqQMAZEem5FZRqtVDqtA" type="Component_PackagedElementShape_CN" gradient="16777215, -1, 0">
          <eAnnotations xmi:type="ecore:EAnnotation" xmi:id="_8BWWJMAaEem5FZRqtVDqtA" source="PapyrusCSSForceValue">
            <details xmi:type="ecore:EStringToStringMapEntry" xmi:id="_8BWWJcAaEem5FZRqtVDqtA" key="fillColor" value="true"/>
            <details xmi:type="ecore:EStringToStringMapEntry" xmi:id="_8IhVIMAaEem5FZRqtVDqtA" key="gradient" value="true"/>
          </eAnnotations>
          <children xmi:type="notation:DecorationNode" xmi:id="_9PuqQsAZEem5FZRqtVDqtA" type="Component_NameLabel_CN"/>
          <children xmi:type="notation:DecorationNode" xmi:id="_9PuqQ8AZEem5FZRqtVDqtA" type="Component_FloatingNameLabel_CN">
            <layoutConstraint xmi:type="notation:Location" xmi:id="_9PuqRMAZEem5FZRqtVDqtA" y="15"/>
          </children>
          <children xmi:type="notation:BasicCompartment" xmi:id="_9PuqRcAZEem5FZRqtVDqtA" type="Component_StructureCompartment_CN">
            <styles xmi:type="notation:TitleStyle" xmi:id="_9PuqRsAZEem5FZRqtVDqtA"/>
            <layoutConstraint xmi:type="notation:Bounds" xmi:id="_9PuqR8AZEem5FZRqtVDqtA"/>
          </children>
          <element xmi:type="uml:Component" href="baseCloudSystem.uml#_9PahMMAZEem5FZRqtVDqtA"/>
          <layoutConstraint xmi:type="notation:Bounds" xmi:id="_9PuqQcAZEem5FZRqtVDqtA" x="14" y="523" width="240" height="241"/>
        </children>
        <children xmi:type="notation:Shape" xmi:id="_z-cdwGGLEeq85o4DMq0OlQ" type="StereotypeComment">
          <styles xmi:type="notation:TitleStyle" xmi:id="_z-cdwWGLEeq85o4DMq0OlQ"/>
          <styles xmi:type="notation:EObjectValueStyle" xmi:id="_z-cdw2GLEeq85o4DMq0OlQ" name="BASE_ELEMENT">
            <eObjectValue xmi:type="uml:Component" href="baseCloudSystem.uml#_KXQwMIwwEemFP824l1buPw"/>
          </styles>
          <element xsi:nil="true"/>
          <layoutConstraint xmi:type="notation:Bounds" xmi:id="_z-cdwmGLEeq85o4DMq0OlQ" x="474" y="523"/>
        </children>
        <children xmi:type="notation:Shape" xmi:id="_0AlLwGGLEeq85o4DMq0OlQ" type="StereotypeComment">
          <styles xmi:type="notation:TitleStyle" xmi:id="_0AlLwWGLEeq85o4DMq0OlQ"/>
          <styles xmi:type="notation:EObjectValueStyle" xmi:id="_0AlLw2GLEeq85o4DMq0OlQ" name="BASE_ELEMENT">
            <eObjectValue xmi:type="uml:Component" href="baseCloudSystem.uml#_9SdyQIwxEemFP824l1buPw"/>
          </styles>
          <element xsi:nil="true"/>
          <layoutConstraint xmi:type="notation:Bounds" xmi:id="_0AlLwmGLEeq85o4DMq0OlQ" x="734" y="523"/>
        </children>
        <children xmi:type="notation:Shape" xmi:id="_0Bw3gGGLEeq85o4DMq0OlQ" type="StereotypeComment">
          <styles xmi:type="notation:TitleStyle" xmi:id="_0Bw3gWGLEeq85o4DMq0OlQ"/>
          <styles xmi:type="notation:EObjectValueStyle" xmi:id="_0Bw3g2GLEeq85o4DMq0OlQ" name="BASE_ELEMENT">
            <eObjectValue xmi:type="uml:Component" href="baseCloudSystem.uml#_KRVccIwyEemFP824l1buPw"/>
          </styles>
          <element xsi:nil="true"/>
          <layoutConstraint xmi:type="notation:Bounds" xmi:id="_0Bw3gmGLEeq85o4DMq0OlQ" x="214" y="783"/>
        </children>
        <children xmi:type="notation:Shape" xmi:id="_0C6HAGGLEeq85o4DMq0OlQ" type="StereotypeComment">
          <styles xmi:type="notation:TitleStyle" xmi:id="_0C6HAWGLEeq85o4DMq0OlQ"/>
          <styles xmi:type="notation:EObjectValueStyle" xmi:id="_0C6HA2GLEeq85o4DMq0OlQ" name="BASE_ELEMENT">
            <eObjectValue xmi:type="uml:Component" href="baseCloudSystem.uml#_3yJZwIwwEemFP824l1buPw"/>
          </styles>
          <element xsi:nil="true"/>
          <layoutConstraint xmi:type="notation:Bounds" xmi:id="_0C6HAmGLEeq85o4DMq0OlQ" x="214" y="23"/>
        </children>
        <children xmi:type="notation:Shape" xmi:id="_0D17IGGLEeq85o4DMq0OlQ" type="StereotypeComment">
          <styles xmi:type="notation:TitleStyle" xmi:id="_0D17IWGLEeq85o4DMq0OlQ"/>
          <styles xmi:type="notation:EObjectValueStyle" xmi:id="_0D17I2GLEeq85o4DMq0OlQ" name="BASE_ELEMENT">
            <eObjectValue xmi:type="uml:Component" href="baseCloudSystem.uml#_7FdLEMAZEem5FZRqtVDqtA"/>
          </styles>
          <element xsi:nil="true"/>
          <layoutConstraint xmi:type="notation:Bounds" xmi:id="_0D17ImGLEeq85o4DMq0OlQ" x="214" y="263"/>
        </children>
        <children xmi:type="notation:Shape" xmi:id="_0Ev6EGGLEeq85o4DMq0OlQ" type="StereotypeComment">
          <styles xmi:type="notation:TitleStyle" xmi:id="_0Ev6EWGLEeq85o4DMq0OlQ"/>
          <styles xmi:type="notation:EObjectValueStyle" xmi:id="_0Ev6E2GLEeq85o4DMq0OlQ" name="BASE_ELEMENT">
            <eObjectValue xmi:type="uml:Component" href="baseCloudSystem.uml#_7leu8MAZEem5FZRqtVDqtA"/>
          </styles>
          <element xsi:nil="true"/>
          <layoutConstraint xmi:type="notation:Bounds" xmi:id="_0Ev6EmGLEeq85o4DMq0OlQ" x="474" y="263"/>
        </children>
        <children xmi:type="notation:Shape" xmi:id="_0FkZcGGLEeq85o4DMq0OlQ" type="StereotypeComment">
          <styles xmi:type="notation:TitleStyle" xmi:id="_0FkZcWGLEeq85o4DMq0OlQ"/>
          <styles xmi:type="notation:EObjectValueStyle" xmi:id="_0FkZc2GLEeq85o4DMq0OlQ" name="BASE_ELEMENT">
            <eObjectValue xmi:type="uml:Component" href="baseCloudSystem.uml#_7-mZkMAZEem5FZRqtVDqtA"/>
          </styles>
          <element xsi:nil="true"/>
          <layoutConstraint xmi:type="notation:Bounds" xmi:id="_0FkZcmGLEeq85o4DMq0OlQ" x="734" y="263"/>
        </children>
        <children xmi:type="notation:Shape" xmi:id="_0GXqsGGLEeq85o4DMq0OlQ" type="StereotypeComment">
          <styles xmi:type="notation:TitleStyle" xmi:id="_0GXqsWGLEeq85o4DMq0OlQ"/>
          <styles xmi:type="notation:EObjectValueStyle" xmi:id="_0GXqs2GLEeq85o4DMq0OlQ" name="BASE_ELEMENT">
            <eObjectValue xmi:type="uml:Component" href="baseCloudSystem.uml#_9PahMMAZEem5FZRqtVDqtA"/>
          </styles>
          <element xsi:nil="true"/>
          <layoutConstraint xmi:type="notation:Bounds" xmi:id="_0GXqsmGLEeq85o4DMq0OlQ" x="214" y="523"/>
        </children>
        <styles xmi:type="notation:TitleStyle" xmi:id="_4HeAEo0NEemHvr1-LBPevw"/>
        <layoutConstraint xmi:type="notation:Bounds" xmi:id="_4HeAE40NEemHvr1-LBPevw"/>
      </children>
      <styles xmi:type="notation:CanonicalStyle" xmi:id="_8_5HkI0NEemHvr1-LBPevw" canonical="false"/>
      <element xmi:type="uml:Package" href="baseCloudSystem.uml#_4HcK4I0NEemHvr1-LBPevw"/>
      <layoutConstraint xmi:type="notation:Bounds" xmi:id="_4HdZAY0NEemHvr1-LBPevw" x="1000" y="20" width="801" height="1341"/>
    </children>
    <children xmi:type="notation:Shape" xmi:id="_jkQlQI0OEemHvr1-LBPevw" type="Package_Shape">
      <eAnnotations xmi:type="ecore:EAnnotation" xmi:id="_pSCAYI0OEemHvr1-LBPevw" source="PapyrusCSSForceValue">
        <details xmi:type="ecore:EStringToStringMapEntry" xmi:id="_pSCAYY0OEemHvr1-LBPevw" key="canonical" value="true"/>
      </eAnnotations>
      <children xmi:type="notation:DecorationNode" xmi:id="_jkQlQo0OEemHvr1-LBPevw" type="Package_NameLabel"/>
      <children xmi:type="notation:BasicCompartment" xmi:id="_jkQlQ40OEemHvr1-LBPevw" type="Package_PackagedElementCompartment">
        <eAnnotations xmi:type="ecore:EAnnotation" xmi:id="_pTlfkI0OEemHvr1-LBPevw" source="PapyrusCSSForceValue">
          <details xmi:type="ecore:EStringToStringMapEntry" xmi:id="_pTlfkY0OEemHvr1-LBPevw" key="mutable" value="true"/>
        </eAnnotations>
        <children xmi:type="notation:Shape" xmi:id="_pSCncI0OEemHvr1-LBPevw" type="Component_PackagedElementShape_CN">
          <eAnnotations xmi:type="ecore:EAnnotation" xmi:id="_pTlfko0OEemHvr1-LBPevw" source="PapyrusCSSForceValue">
            <details xmi:type="ecore:EStringToStringMapEntry" xmi:id="_pTlfk40OEemHvr1-LBPevw" key="mutable" value="true"/>
            <details xmi:type="ecore:EStringToStringMapEntry" xmi:id="_p3ePwI0OEemHvr1-LBPevw" key="gradient" value="true"/>
            <details xmi:type="ecore:EStringToStringMapEntry" xmi:id="_qEpwIo0OEemHvr1-LBPevw" key="fillColor" value="true"/>
          </eAnnotations>
          <children xmi:type="notation:DecorationNode" xmi:id="_pSCnco0OEemHvr1-LBPevw" type="Component_NameLabel_CN"/>
          <children xmi:type="notation:DecorationNode" xmi:id="_pSCnc40OEemHvr1-LBPevw" type="Component_FloatingNameLabel_CN">
            <layoutConstraint xmi:type="notation:Location" xmi:id="_pSCndI0OEemHvr1-LBPevw" y="15"/>
          </children>
          <children xmi:type="notation:BasicCompartment" xmi:id="_pSCndY0OEemHvr1-LBPevw" type="Component_StructureCompartment_CN">
            <styles xmi:type="notation:TitleStyle" xmi:id="_pSCndo0OEemHvr1-LBPevw"/>
            <layoutConstraint xmi:type="notation:Bounds" xmi:id="_pSCnd40OEemHvr1-LBPevw"/>
          </children>
          <element xmi:type="uml:Component" href="baseCloudSystem.uml#_rh8sEIwzEemFP824l1buPw"/>
          <layoutConstraint xmi:type="notation:Bounds" xmi:id="_pSCncY0OEemHvr1-LBPevw" x="14" y="19" width="221" height="221"/>
        </children>
        <children xmi:type="notation:Shape" xmi:id="_pSCneI0OEemHvr1-LBPevw" type="Component_PackagedElementShape_CN" gradient="16777215, -1, 0">
          <eAnnotations xmi:type="ecore:EAnnotation" xmi:id="_pTmGoI0OEemHvr1-LBPevw" source="PapyrusCSSForceValue">
            <details xmi:type="ecore:EStringToStringMapEntry" xmi:id="_pTmGoY0OEemHvr1-LBPevw" key="mutable" value="true"/>
            <details xmi:type="ecore:EStringToStringMapEntry" xmi:id="_p3bzgI0OEemHvr1-LBPevw" key="gradient" value="true"/>
            <details xmi:type="ecore:EStringToStringMapEntry" xmi:id="_qEpwIY0OEemHvr1-LBPevw" key="fillColor" value="true"/>
          </eAnnotations>
          <eAnnotations xmi:type="ecore:EAnnotation" xmi:id="_02KYcGFVEeq-pYTHqETvmQ" source="displayNameLabelIcon">
            <details xmi:type="ecore:EStringToStringMapEntry" xmi:id="_02KYcWFVEeq-pYTHqETvmQ" key="displayNameLabelIcon_value" value="true"/>
          </eAnnotations>
          <eAnnotations xmi:type="ecore:EAnnotation" xmi:id="_1ZtKYGFVEeq-pYTHqETvmQ" source="ShadowFigure">
            <details xmi:type="ecore:EStringToStringMapEntry" xmi:id="_1ZtKYWFVEeq-pYTHqETvmQ" key="ShadowFigure_Value" value="false"/>
          </eAnnotations>
          <children xmi:type="notation:DecorationNode" xmi:id="_pSCneo0OEemHvr1-LBPevw" type="Component_NameLabel_CN"/>
          <children xmi:type="notation:DecorationNode" xmi:id="_pSCne40OEemHvr1-LBPevw" type="Component_FloatingNameLabel_CN">
            <layoutConstraint xmi:type="notation:Location" xmi:id="_pSCnfI0OEemHvr1-LBPevw" y="15"/>
          </children>
          <children xmi:type="notation:BasicCompartment" xmi:id="_pSCnfY0OEemHvr1-LBPevw" type="Component_StructureCompartment_CN">
            <styles xmi:type="notation:TitleStyle" xmi:id="_pSCnfo0OEemHvr1-LBPevw"/>
            <layoutConstraint xmi:type="notation:Bounds" xmi:id="_pSCnf40OEemHvr1-LBPevw"/>
          </children>
          <element xmi:type="uml:Component" href="baseCloudSystem.uml#_x1vlYIwzEemFP824l1buPw"/>
          <layoutConstraint xmi:type="notation:Bounds" xmi:id="_pSCneY0OEemHvr1-LBPevw" x="254" y="259" width="221" height="221"/>
        </children>
        <children xmi:type="notation:Shape" xmi:id="_pSCngI0OEemHvr1-LBPevw" type="Component_PackagedElementShape_CN" gradient="16777215, -1, 0">
          <eAnnotations xmi:type="ecore:EAnnotation" xmi:id="_pTmGoo0OEemHvr1-LBPevw" source="PapyrusCSSForceValue">
            <details xmi:type="ecore:EStringToStringMapEntry" xmi:id="_pTmGo40OEemHvr1-LBPevw" key="mutable" value="true"/>
            <details xmi:type="ecore:EStringToStringMapEntry" xmi:id="_p3ZXQI0OEemHvr1-LBPevw" key="gradient" value="true"/>
            <details xmi:type="ecore:EStringToStringMapEntry" xmi:id="_qEpwII0OEemHvr1-LBPevw" key="fillColor" value="true"/>
          </eAnnotations>
          <children xmi:type="notation:DecorationNode" xmi:id="_pSCngo0OEemHvr1-LBPevw" type="Component_NameLabel_CN"/>
          <children xmi:type="notation:DecorationNode" xmi:id="_pSCng40OEemHvr1-LBPevw" type="Component_FloatingNameLabel_CN">
            <layoutConstraint xmi:type="notation:Location" xmi:id="_pSCnhI0OEemHvr1-LBPevw" y="15"/>
          </children>
          <children xmi:type="notation:BasicCompartment" xmi:id="_pSDOgI0OEemHvr1-LBPevw" type="Component_StructureCompartment_CN">
            <styles xmi:type="notation:TitleStyle" xmi:id="_pSDOgY0OEemHvr1-LBPevw"/>
            <layoutConstraint xmi:type="notation:Bounds" xmi:id="_pSDOgo0OEemHvr1-LBPevw"/>
          </children>
          <element xmi:type="uml:Component" href="baseCloudSystem.uml#_jWHdoIw0EemFP824l1buPw"/>
          <layoutConstraint xmi:type="notation:Bounds" xmi:id="_pSCngY0OEemHvr1-LBPevw" x="494" y="19" width="241" height="221"/>
        </children>
        <children xmi:type="notation:Shape" xmi:id="_nVocYMAXEem5FZRqtVDqtA" type="Component_PackagedElementShape_CN">
          <eAnnotations xmi:type="ecore:EAnnotation" xmi:id="_fcdEMMAYEem5FZRqtVDqtA" source="PapyrusCSSForceValue">
            <details xmi:type="ecore:EStringToStringMapEntry" xmi:id="_fcdEMcAYEem5FZRqtVDqtA" key="fillColor" value="true"/>
            <details xmi:type="ecore:EStringToStringMapEntry" xmi:id="_go1-0MAYEem5FZRqtVDqtA" key="gradient" value="true"/>
          </eAnnotations>
          <eAnnotations xmi:type="ecore:EAnnotation" xmi:id="_xGtEIGFVEeq-pYTHqETvmQ" source="displayNameLabelIcon">
            <details xmi:type="ecore:EStringToStringMapEntry" xmi:id="_xGtEIWFVEeq-pYTHqETvmQ" key="displayNameLabelIcon_value" value="true"/>
          </eAnnotations>
          <children xmi:type="notation:DecorationNode" xmi:id="_nVocYsAXEem5FZRqtVDqtA" type="Component_NameLabel_CN"/>
          <children xmi:type="notation:DecorationNode" xmi:id="_nVocY8AXEem5FZRqtVDqtA" type="Component_FloatingNameLabel_CN">
            <layoutConstraint xmi:type="notation:Location" xmi:id="_nVpDcMAXEem5FZRqtVDqtA" y="15"/>
          </children>
          <children xmi:type="notation:BasicCompartment" xmi:id="_nVpDccAXEem5FZRqtVDqtA" type="Component_StructureCompartment_CN">
            <styles xmi:type="notation:TitleStyle" xmi:id="_nVpDcsAXEem5FZRqtVDqtA"/>
            <layoutConstraint xmi:type="notation:Bounds" xmi:id="_nVpDc8AXEem5FZRqtVDqtA"/>
          </children>
          <element xmi:type="uml:Component" href="baseCloudSystem.uml#_nVMXgMAXEem5FZRqtVDqtA"/>
          <layoutConstraint xmi:type="notation:Bounds" xmi:id="_nVocYcAXEem5FZRqtVDqtA" x="14" y="259" width="220" height="220"/>
        </children>
        <children xmi:type="notation:Shape" xmi:id="_nw74UMAXEem5FZRqtVDqtA" type="Component_PackagedElementShape_CN">
          <eAnnotations xmi:type="ecore:EAnnotation" xmi:id="_fcdEMsAYEem5FZRqtVDqtA" source="PapyrusCSSForceValue">
            <details xmi:type="ecore:EStringToStringMapEntry" xmi:id="_fcdEM8AYEem5FZRqtVDqtA" key="fillColor" value="true"/>
            <details xmi:type="ecore:EStringToStringMapEntry" xmi:id="_gov4MMAYEem5FZRqtVDqtA" key="gradient" value="true"/>
          </eAnnotations>
          <children xmi:type="notation:DecorationNode" xmi:id="_nw74UsAXEem5FZRqtVDqtA" type="Component_NameLabel_CN"/>
          <children xmi:type="notation:DecorationNode" xmi:id="_nw74U8AXEem5FZRqtVDqtA" type="Component_FloatingNameLabel_CN">
            <layoutConstraint xmi:type="notation:Location" xmi:id="_nw74VMAXEem5FZRqtVDqtA" y="15"/>
          </children>
          <children xmi:type="notation:BasicCompartment" xmi:id="_nw74VcAXEem5FZRqtVDqtA" type="Component_StructureCompartment_CN">
            <styles xmi:type="notation:TitleStyle" xmi:id="_nw74VsAXEem5FZRqtVDqtA"/>
            <layoutConstraint xmi:type="notation:Bounds" xmi:id="_nw74V8AXEem5FZRqtVDqtA"/>
          </children>
          <element xmi:type="uml:Component" href="baseCloudSystem.uml#_nwiPsMAXEem5FZRqtVDqtA"/>
          <layoutConstraint xmi:type="notation:Bounds" xmi:id="_nw74UcAXEem5FZRqtVDqtA" x="254" y="19" width="220" height="220"/>
        </children>
        <children xmi:type="notation:Shape" xmi:id="_8QMx0MAXEem5FZRqtVDqtA" type="Component_PackagedElementShape">
          <eAnnotations xmi:type="ecore:EAnnotation" xmi:id="_fccdIMAYEem5FZRqtVDqtA" source="PapyrusCSSForceValue">
            <details xmi:type="ecore:EStringToStringMapEntry" xmi:id="_fccdIcAYEem5FZRqtVDqtA" key="fillColor" value="true"/>
            <details xmi:type="ecore:EStringToStringMapEntry" xmi:id="_go5CIMAYEem5FZRqtVDqtA" key="gradient" value="true"/>
          </eAnnotations>
          <eAnnotations xmi:type="ecore:EAnnotation" xmi:id="_9tatAGFVEeq-pYTHqETvmQ" source="displayNameLabelIcon">
            <details xmi:type="ecore:EStringToStringMapEntry" xmi:id="_9tatAWFVEeq-pYTHqETvmQ" key="displayNameLabelIcon_value" value="false"/>
          </eAnnotations>
          <children xmi:type="notation:DecorationNode" xmi:id="_8QNY4MAXEem5FZRqtVDqtA" type="Component_NameLabel"/>
          <children xmi:type="notation:DecorationNode" xmi:id="_8QNY4cAXEem5FZRqtVDqtA" type="Component_FloatingNameLabel">
            <layoutConstraint xmi:type="notation:Location" xmi:id="_8QNY4sAXEem5FZRqtVDqtA" y="15"/>
          </children>
          <children xmi:type="notation:BasicCompartment" xmi:id="_8QNY48AXEem5FZRqtVDqtA" type="Component_StructureCompartment">
            <styles xmi:type="notation:TitleStyle" xmi:id="_8QNY5MAXEem5FZRqtVDqtA"/>
            <layoutConstraint xmi:type="notation:Bounds" xmi:id="_8QNY5cAXEem5FZRqtVDqtA"/>
          </children>
          <styles xmi:type="notation:IntValueStyle" xmi:id="_oWOtAGFVEeq-pYTHqETvmQ" name="shapeDirection"/>
          <styles xmi:type="notation:BooleanValueStyle" xmi:id="_pcM2kGFVEeq-pYTHqETvmQ" name="shapeVisibility"/>
          <element xmi:type="uml:Component" href="baseCloudSystem.uml#_8QJHcMAXEem5FZRqtVDqtA"/>
          <layoutConstraint xmi:type="notation:Bounds" xmi:id="_8QMx0cAXEem5FZRqtVDqtA" x="494" y="259" height="221"/>
        </children>
        <children xmi:type="notation:Shape" xmi:id="_0HbaoGGLEeq85o4DMq0OlQ" type="StereotypeComment">
          <styles xmi:type="notation:TitleStyle" xmi:id="_0HbaoWGLEeq85o4DMq0OlQ"/>
          <styles xmi:type="notation:EObjectValueStyle" xmi:id="_0Hbao2GLEeq85o4DMq0OlQ" name="BASE_ELEMENT">
            <eObjectValue xmi:type="uml:Component" href="baseCloudSystem.uml#_rh8sEIwzEemFP824l1buPw"/>
          </styles>
          <element xsi:nil="true"/>
          <layoutConstraint xmi:type="notation:Bounds" xmi:id="_0HbaomGLEeq85o4DMq0OlQ" x="214" y="19"/>
        </children>
        <children xmi:type="notation:Shape" xmi:id="_0ITkYGGLEeq85o4DMq0OlQ" type="StereotypeComment">
          <styles xmi:type="notation:TitleStyle" xmi:id="_0ITkYWGLEeq85o4DMq0OlQ"/>
          <styles xmi:type="notation:EObjectValueStyle" xmi:id="_0ITkY2GLEeq85o4DMq0OlQ" name="BASE_ELEMENT">
            <eObjectValue xmi:type="uml:Component" href="baseCloudSystem.uml#_x1vlYIwzEemFP824l1buPw"/>
          </styles>
          <element xsi:nil="true"/>
          <layoutConstraint xmi:type="notation:Bounds" xmi:id="_0ITkYmGLEeq85o4DMq0OlQ" x="454" y="259"/>
        </children>
        <children xmi:type="notation:Shape" xmi:id="_0KTvgGGLEeq85o4DMq0OlQ" type="StereotypeComment">
          <styles xmi:type="notation:TitleStyle" xmi:id="_0KTvgWGLEeq85o4DMq0OlQ"/>
          <styles xmi:type="notation:EObjectValueStyle" xmi:id="_0KUWkGGLEeq85o4DMq0OlQ" name="BASE_ELEMENT">
            <eObjectValue xmi:type="uml:Component" href="baseCloudSystem.uml#_jWHdoIw0EemFP824l1buPw"/>
          </styles>
          <element xsi:nil="true"/>
          <layoutConstraint xmi:type="notation:Bounds" xmi:id="_0KTvgmGLEeq85o4DMq0OlQ" x="694" y="19"/>
        </children>
        <children xmi:type="notation:Shape" xmi:id="_0LmI8GGLEeq85o4DMq0OlQ" type="StereotypeComment">
          <styles xmi:type="notation:TitleStyle" xmi:id="_0LmI8WGLEeq85o4DMq0OlQ"/>
          <styles xmi:type="notation:EObjectValueStyle" xmi:id="_0LmwAGGLEeq85o4DMq0OlQ" name="BASE_ELEMENT">
            <eObjectValue xmi:type="uml:Component" href="baseCloudSystem.uml#_nVMXgMAXEem5FZRqtVDqtA"/>
          </styles>
          <element xsi:nil="true"/>
          <layoutConstraint xmi:type="notation:Bounds" xmi:id="_0LmI8mGLEeq85o4DMq0OlQ" x="214" y="259"/>
        </children>
        <children xmi:type="notation:Shape" xmi:id="_0MObEGGLEeq85o4DMq0OlQ" type="StereotypeComment">
          <styles xmi:type="notation:TitleStyle" xmi:id="_0MObEWGLEeq85o4DMq0OlQ"/>
          <styles xmi:type="notation:EObjectValueStyle" xmi:id="_0MObE2GLEeq85o4DMq0OlQ" name="BASE_ELEMENT">
            <eObjectValue xmi:type="uml:Component" href="baseCloudSystem.uml#_nwiPsMAXEem5FZRqtVDqtA"/>
          </styles>
          <element xsi:nil="true"/>
          <layoutConstraint xmi:type="notation:Bounds" xmi:id="_0MObEmGLEeq85o4DMq0OlQ" x="454" y="19"/>
        </children>
        <children xmi:type="notation:Shape" xmi:id="_0M5wgGGLEeq85o4DMq0OlQ" type="StereotypeComment">
          <styles xmi:type="notation:TitleStyle" xmi:id="_0M5wgWGLEeq85o4DMq0OlQ"/>
          <styles xmi:type="notation:EObjectValueStyle" xmi:id="_0M5wg2GLEeq85o4DMq0OlQ" name="BASE_ELEMENT">
            <eObjectValue xmi:type="uml:Component" href="baseCloudSystem.uml#_8QJHcMAXEem5FZRqtVDqtA"/>
          </styles>
          <element xsi:nil="true"/>
          <layoutConstraint xmi:type="notation:Bounds" xmi:id="_0M5wgmGLEeq85o4DMq0OlQ" x="694" y="259"/>
        </children>
        <styles xmi:type="notation:TitleStyle" xmi:id="_jkQlRI0OEemHvr1-LBPevw"/>
        <layoutConstraint xmi:type="notation:Bounds" xmi:id="_jkQlRY0OEemHvr1-LBPevw"/>
      </children>
      <styles xmi:type="notation:CanonicalStyle" xmi:id="_pSBZUI0OEemHvr1-LBPevw"/>
      <element xmi:type="uml:Package" href="baseCloudSystem.uml#_jkPXII0OEemHvr1-LBPevw"/>
      <layoutConstraint xmi:type="notation:Bounds" xmi:id="_jkQlQY0OEemHvr1-LBPevw" x="1820" y="824" width="761" height="536"/>
    </children>
    <children xmi:type="notation:Shape" xmi:id="_F60lwI0PEemHvr1-LBPevw" type="Package_Shape">
      <eAnnotations xmi:type="ecore:EAnnotation" xmi:id="_XXnz0I0PEemHvr1-LBPevw" source="PapyrusCSSForceValue">
        <details xmi:type="ecore:EStringToStringMapEntry" xmi:id="_XXnz0Y0PEemHvr1-LBPevw" key="canonical" value="true"/>
      </eAnnotations>
      <children xmi:type="notation:DecorationNode" xmi:id="_F60lwo0PEemHvr1-LBPevw" type="Package_NameLabel"/>
      <children xmi:type="notation:BasicCompartment" xmi:id="_F60lw40PEemHvr1-LBPevw" type="Package_PackagedElementCompartment">
        <eAnnotations xmi:type="ecore:EAnnotation" xmi:id="_XZk7oI0PEemHvr1-LBPevw" source="PapyrusCSSForceValue">
          <details xmi:type="ecore:EStringToStringMapEntry" xmi:id="_XZk7oY0PEemHvr1-LBPevw" key="mutable" value="true"/>
        </eAnnotations>
        <children xmi:type="notation:Shape" xmi:id="_XXoa4I0PEemHvr1-LBPevw" type="Component_PackagedElementShape_CN">
          <eAnnotations xmi:type="ecore:EAnnotation" xmi:id="_XZk7oo0PEemHvr1-LBPevw" source="PapyrusCSSForceValue">
            <details xmi:type="ecore:EStringToStringMapEntry" xmi:id="_XZk7o40PEemHvr1-LBPevw" key="mutable" value="true"/>
            <details xmi:type="ecore:EStringToStringMapEntry" xmi:id="_IIhW8o0QEemHvr1-LBPevw" key="fillColor" value="true"/>
            <details xmi:type="ecore:EStringToStringMapEntry" xmi:id="_IPQ4II0QEemHvr1-LBPevw" key="gradient" value="true"/>
          </eAnnotations>
          <children xmi:type="notation:DecorationNode" xmi:id="_XXoa4o0PEemHvr1-LBPevw" type="Component_NameLabel_CN"/>
          <children xmi:type="notation:DecorationNode" xmi:id="_XXoa440PEemHvr1-LBPevw" type="Component_FloatingNameLabel_CN">
            <layoutConstraint xmi:type="notation:Location" xmi:id="_XXoa5I0PEemHvr1-LBPevw" y="15"/>
          </children>
          <children xmi:type="notation:BasicCompartment" xmi:id="_XXoa5Y0PEemHvr1-LBPevw" type="Component_StructureCompartment_CN">
            <styles xmi:type="notation:TitleStyle" xmi:id="_XXoa5o0PEemHvr1-LBPevw"/>
            <layoutConstraint xmi:type="notation:Bounds" xmi:id="_XXoa540PEemHvr1-LBPevw"/>
          </children>
          <element xmi:type="uml:Component" href="baseCloudSystem.uml#_oAjo8IwzEemFP824l1buPw"/>
          <layoutConstraint xmi:type="notation:Bounds" xmi:id="_XXoa4Y0PEemHvr1-LBPevw" x="14" y="23" width="401" height="221"/>
        </children>
        <children xmi:type="notation:Shape" xmi:id="_XXpB-I0PEemHvr1-LBPevw" type="Component_PackagedElementShape_CN">
          <eAnnotations xmi:type="ecore:EAnnotation" xmi:id="_XZk7po0PEemHvr1-LBPevw" source="PapyrusCSSForceValue">
            <details xmi:type="ecore:EStringToStringMapEntry" xmi:id="_XZk7p40PEemHvr1-LBPevw" key="mutable" value="true"/>
            <details xmi:type="ecore:EStringToStringMapEntry" xmi:id="_IIhW8Y0QEemHvr1-LBPevw" key="fillColor" value="true"/>
            <details xmi:type="ecore:EStringToStringMapEntry" xmi:id="_IPPC8I0QEemHvr1-LBPevw" key="gradient" value="true"/>
          </eAnnotations>
          <children xmi:type="notation:DecorationNode" xmi:id="_XXpB-o0PEemHvr1-LBPevw" type="Component_NameLabel_CN"/>
          <children xmi:type="notation:DecorationNode" xmi:id="_XXpB-40PEemHvr1-LBPevw" type="Component_FloatingNameLabel_CN">
            <layoutConstraint xmi:type="notation:Location" xmi:id="_XXpB_I0PEemHvr1-LBPevw" y="15"/>
          </children>
          <children xmi:type="notation:BasicCompartment" xmi:id="_XXppAI0PEemHvr1-LBPevw" type="Component_StructureCompartment_CN">
            <styles xmi:type="notation:TitleStyle" xmi:id="_XXppAY0PEemHvr1-LBPevw"/>
            <layoutConstraint xmi:type="notation:Bounds" xmi:id="_XXppAo0PEemHvr1-LBPevw"/>
          </children>
          <element xmi:type="uml:Component" href="baseCloudSystem.uml#_NvYJQIw1EemFP824l1buPw"/>
          <layoutConstraint xmi:type="notation:Bounds" xmi:id="_XXpB-Y0PEemHvr1-LBPevw" x="14" y="263" width="400" height="221"/>
        </children>
        <children xmi:type="notation:Shape" xmi:id="_XXppA40PEemHvr1-LBPevw" type="Component_PackagedElementShape_CN">
          <eAnnotations xmi:type="ecore:EAnnotation" xmi:id="_XZk7qI0PEemHvr1-LBPevw" source="PapyrusCSSForceValue">
            <details xmi:type="ecore:EStringToStringMapEntry" xmi:id="_XZk7qY0PEemHvr1-LBPevw" key="mutable" value="true"/>
            <details xmi:type="ecore:EStringToStringMapEntry" xmi:id="_IIgv4I0QEemHvr1-LBPevw" key="fillColor" value="true"/>
            <details xmi:type="ecore:EStringToStringMapEntry" xmi:id="_IPLYkI0QEemHvr1-LBPevw" key="gradient" value="true"/>
          </eAnnotations>
          <children xmi:type="notation:DecorationNode" xmi:id="_XXppBY0PEemHvr1-LBPevw" type="Component_NameLabel_CN"/>
          <children xmi:type="notation:DecorationNode" xmi:id="_XXppBo0PEemHvr1-LBPevw" type="Component_FloatingNameLabel_CN">
            <layoutConstraint xmi:type="notation:Location" xmi:id="_XXppB40PEemHvr1-LBPevw" y="15"/>
          </children>
          <children xmi:type="notation:BasicCompartment" xmi:id="_XXppCI0PEemHvr1-LBPevw" type="Component_StructureCompartment_CN">
            <styles xmi:type="notation:TitleStyle" xmi:id="_XXppCY0PEemHvr1-LBPevw"/>
            <layoutConstraint xmi:type="notation:Bounds" xmi:id="_XXppCo0PEemHvr1-LBPevw"/>
          </children>
          <element xmi:type="uml:Component" href="baseCloudSystem.uml#_naakEIw1EemFP824l1buPw"/>
          <layoutConstraint xmi:type="notation:Bounds" xmi:id="_XXppBI0PEemHvr1-LBPevw" x="434" y="23" width="300" height="220"/>
        </children>
        <children xmi:type="notation:Shape" xmi:id="_XXzaD40PEemHvr1-LBPevw" type="StereotypeComment">
          <styles xmi:type="notation:TitleStyle" xmi:id="_XXzaEI0PEemHvr1-LBPevw"/>
          <styles xmi:type="notation:EObjectValueStyle" xmi:id="_XXzaEo0PEemHvr1-LBPevw" name="BASE_ELEMENT">
            <eObjectValue xmi:type="uml:Component" href="baseCloudSystem.uml#_8IJz4Iw0EemFP824l1buPw"/>
          </styles>
          <element xsi:nil="true"/>
          <layoutConstraint xmi:type="notation:Bounds" xmi:id="_XXzaEY0PEemHvr1-LBPevw" x="725" y="169"/>
        </children>
        <children xmi:type="notation:Shape" xmi:id="_eFAR0I0PEemHvr1-LBPevw" type="Component_PackagedElementShape_CN">
          <eAnnotations xmi:type="ecore:EAnnotation" xmi:id="_eGT5YI0PEemHvr1-LBPevw" source="PapyrusCSSForceValue">
            <details xmi:type="ecore:EStringToStringMapEntry" xmi:id="_eGT5YY0PEemHvr1-LBPevw" key="mutable" value="true"/>
            <details xmi:type="ecore:EStringToStringMapEntry" xmi:id="_IIhW8I0QEemHvr1-LBPevw" key="fillColor" value="true"/>
            <details xmi:type="ecore:EStringToStringMapEntry" xmi:id="_IPNNwI0QEemHvr1-LBPevw" key="gradient" value="true"/>
          </eAnnotations>
          <children xmi:type="notation:DecorationNode" xmi:id="_eFAR0o0PEemHvr1-LBPevw" type="Component_NameLabel_CN"/>
          <children xmi:type="notation:DecorationNode" xmi:id="_eFAR040PEemHvr1-LBPevw" type="Component_FloatingNameLabel_CN">
            <layoutConstraint xmi:type="notation:Location" xmi:id="_eFAR1I0PEemHvr1-LBPevw" y="15"/>
          </children>
          <children xmi:type="notation:BasicCompartment" xmi:id="_eFAR1Y0PEemHvr1-LBPevw" type="Component_StructureCompartment_CN">
            <styles xmi:type="notation:TitleStyle" xmi:id="_eFAR1o0PEemHvr1-LBPevw"/>
            <layoutConstraint xmi:type="notation:Bounds" xmi:id="_eFAR140PEemHvr1-LBPevw"/>
          </children>
          <element xmi:type="uml:Component" href="baseCloudSystem.uml#_8IJz4Iw0EemFP824l1buPw"/>
          <layoutConstraint xmi:type="notation:Bounds" xmi:id="_eFAR0Y0PEemHvr1-LBPevw" x="434" y="263" width="301" height="220"/>
        </children>
        <children xmi:type="notation:Shape" xmi:id="_l2fEkJboEemLQuZmN_YOhg" type="Component_PackagedElementShape_CN">
          <eAnnotations xmi:type="ecore:EAnnotation" xmi:id="_tigVEJboEemLQuZmN_YOhg" source="PapyrusCSSForceValue">
            <details xmi:type="ecore:EStringToStringMapEntry" xmi:id="_tigVEZboEemLQuZmN_YOhg" key="fillColor" value="true"/>
            <details xmi:type="ecore:EStringToStringMapEntry" xmi:id="_toDjcJboEemLQuZmN_YOhg" key="gradient" value="true"/>
          </eAnnotations>
          <children xmi:type="notation:DecorationNode" xmi:id="_l2fEkpboEemLQuZmN_YOhg" type="Component_NameLabel_CN"/>
          <children xmi:type="notation:DecorationNode" xmi:id="_l2fEk5boEemLQuZmN_YOhg" type="Component_FloatingNameLabel_CN">
            <layoutConstraint xmi:type="notation:Location" xmi:id="_l2fElJboEemLQuZmN_YOhg" y="15"/>
          </children>
          <children xmi:type="notation:BasicCompartment" xmi:id="_l2fElZboEemLQuZmN_YOhg" type="Component_StructureCompartment_CN">
            <styles xmi:type="notation:TitleStyle" xmi:id="_l2fElpboEemLQuZmN_YOhg"/>
            <layoutConstraint xmi:type="notation:Bounds" xmi:id="_l2fEl5boEemLQuZmN_YOhg"/>
          </children>
          <element xmi:type="uml:Component" href="baseCloudSystem.uml#_l19gIJboEemLQuZmN_YOhg"/>
          <layoutConstraint xmi:type="notation:Bounds" xmi:id="_l2fEkZboEemLQuZmN_YOhg" x="14" y="503" width="400" height="221"/>
        </children>
        <children xmi:type="notation:Shape" xmi:id="_mlzosJboEemLQuZmN_YOhg" type="Component_PackagedElementShape_CN">
          <eAnnotations xmi:type="ecore:EAnnotation" xmi:id="_uVvI0JboEemLQuZmN_YOhg" source="PapyrusCSSForceValue">
            <details xmi:type="ecore:EStringToStringMapEntry" xmi:id="_uVvI0ZboEemLQuZmN_YOhg" key="gradient" value="true"/>
            <details xmi:type="ecore:EStringToStringMapEntry" xmi:id="_uqpo4JboEemLQuZmN_YOhg" key="fillColor" value="true"/>
          </eAnnotations>
          <children xmi:type="notation:DecorationNode" xmi:id="_mlzospboEemLQuZmN_YOhg" type="Component_NameLabel_CN"/>
          <children xmi:type="notation:DecorationNode" xmi:id="_mlzos5boEemLQuZmN_YOhg" type="Component_FloatingNameLabel_CN">
            <layoutConstraint xmi:type="notation:Location" xmi:id="_mlzotJboEemLQuZmN_YOhg" y="15"/>
          </children>
          <children xmi:type="notation:BasicCompartment" xmi:id="_mlzotZboEemLQuZmN_YOhg" type="Component_StructureCompartment_CN">
            <styles xmi:type="notation:TitleStyle" xmi:id="_mlzotpboEemLQuZmN_YOhg"/>
            <layoutConstraint xmi:type="notation:Bounds" xmi:id="_mlzot5boEemLQuZmN_YOhg"/>
          </children>
          <element xmi:type="uml:Component" href="baseCloudSystem.uml#_mlZZAJboEemLQuZmN_YOhg"/>
          <layoutConstraint xmi:type="notation:Bounds" xmi:id="_mlzosZboEemLQuZmN_YOhg" x="434" y="503" width="300" height="220"/>
        </children>
        <children xmi:type="notation:Shape" xmi:id="_0NwFEGGLEeq85o4DMq0OlQ" type="StereotypeComment">
          <styles xmi:type="notation:TitleStyle" xmi:id="_0NwFEWGLEeq85o4DMq0OlQ"/>
          <styles xmi:type="notation:EObjectValueStyle" xmi:id="_0NwFE2GLEeq85o4DMq0OlQ" name="BASE_ELEMENT">
            <eObjectValue xmi:type="uml:Component" href="baseCloudSystem.uml#_oAjo8IwzEemFP824l1buPw"/>
          </styles>
          <element xsi:nil="true"/>
          <layoutConstraint xmi:type="notation:Bounds" xmi:id="_0NwFEmGLEeq85o4DMq0OlQ" x="214" y="23"/>
        </children>
        <children xmi:type="notation:Shape" xmi:id="_0OS3oGGLEeq85o4DMq0OlQ" type="StereotypeComment">
          <styles xmi:type="notation:TitleStyle" xmi:id="_0OS3oWGLEeq85o4DMq0OlQ"/>
          <styles xmi:type="notation:EObjectValueStyle" xmi:id="_0OS3o2GLEeq85o4DMq0OlQ" name="BASE_ELEMENT">
            <eObjectValue xmi:type="uml:Component" href="baseCloudSystem.uml#_NvYJQIw1EemFP824l1buPw"/>
          </styles>
          <element xsi:nil="true"/>
          <layoutConstraint xmi:type="notation:Bounds" xmi:id="_0OS3omGLEeq85o4DMq0OlQ" x="214" y="263"/>
        </children>
        <children xmi:type="notation:Shape" xmi:id="_0RCCkGGLEeq85o4DMq0OlQ" type="StereotypeComment">
          <styles xmi:type="notation:TitleStyle" xmi:id="_0RCCkWGLEeq85o4DMq0OlQ"/>
          <styles xmi:type="notation:EObjectValueStyle" xmi:id="_0RCCk2GLEeq85o4DMq0OlQ" name="BASE_ELEMENT">
            <eObjectValue xmi:type="uml:Component" href="baseCloudSystem.uml#_naakEIw1EemFP824l1buPw"/>
          </styles>
          <element xsi:nil="true"/>
          <layoutConstraint xmi:type="notation:Bounds" xmi:id="_0RCCkmGLEeq85o4DMq0OlQ" x="634" y="23"/>
        </children>
        <children xmi:type="notation:Shape" xmi:id="_0RjnAGGLEeq85o4DMq0OlQ" type="StereotypeComment">
          <styles xmi:type="notation:TitleStyle" xmi:id="_0RjnAWGLEeq85o4DMq0OlQ"/>
          <styles xmi:type="notation:EObjectValueStyle" xmi:id="_0RjnA2GLEeq85o4DMq0OlQ" name="BASE_ELEMENT">
            <eObjectValue xmi:type="uml:Component" href="baseCloudSystem.uml#_8IJz4Iw0EemFP824l1buPw"/>
          </styles>
          <element xsi:nil="true"/>
          <layoutConstraint xmi:type="notation:Bounds" xmi:id="_0RjnAmGLEeq85o4DMq0OlQ" x="634" y="263"/>
        </children>
        <children xmi:type="notation:Shape" xmi:id="_0SVDEGGLEeq85o4DMq0OlQ" type="StereotypeComment">
          <styles xmi:type="notation:TitleStyle" xmi:id="_0SVDEWGLEeq85o4DMq0OlQ"/>
          <styles xmi:type="notation:EObjectValueStyle" xmi:id="_0SVDE2GLEeq85o4DMq0OlQ" name="BASE_ELEMENT">
            <eObjectValue xmi:type="uml:Component" href="baseCloudSystem.uml#_l19gIJboEemLQuZmN_YOhg"/>
          </styles>
          <element xsi:nil="true"/>
          <layoutConstraint xmi:type="notation:Bounds" xmi:id="_0SVDEmGLEeq85o4DMq0OlQ" x="214" y="503"/>
        </children>
        <children xmi:type="notation:Shape" xmi:id="_0TKJgGGLEeq85o4DMq0OlQ" type="StereotypeComment">
          <styles xmi:type="notation:TitleStyle" xmi:id="_0TKJgWGLEeq85o4DMq0OlQ"/>
          <styles xmi:type="notation:EObjectValueStyle" xmi:id="_0TKwkGGLEeq85o4DMq0OlQ" name="BASE_ELEMENT">
            <eObjectValue xmi:type="uml:Component" href="baseCloudSystem.uml#_mlZZAJboEemLQuZmN_YOhg"/>
          </styles>
          <element xsi:nil="true"/>
          <layoutConstraint xmi:type="notation:Bounds" xmi:id="_0TKJgmGLEeq85o4DMq0OlQ" x="634" y="503"/>
        </children>
        <styles xmi:type="notation:TitleStyle" xmi:id="_F60lxI0PEemHvr1-LBPevw"/>
        <layoutConstraint xmi:type="notation:Bounds" xmi:id="_F60lxY0PEemHvr1-LBPevw"/>
      </children>
      <styles xmi:type="notation:CanonicalStyle" xmi:id="_XXnMwI0PEemHvr1-LBPevw" canonical="false"/>
      <element xmi:type="uml:Package" href="baseCloudSystem.uml#_F6zXoI0PEemHvr1-LBPevw"/>
      <layoutConstraint xmi:type="notation:Bounds" xmi:id="_F60lwY0PEemHvr1-LBPevw" x="1820" y="20" width="761" height="781"/>
    </children>
    <children xmi:type="notation:Shape" xmi:id="_jivXgEc4EeqNafpIlcER2A" type="Package_Shape">
      <eAnnotations xmi:type="ecore:EAnnotation" xmi:id="_nKQQwUc4EeqNafpIlcER2A" source="PapyrusCSSForceValue">
        <details xmi:type="ecore:EStringToStringMapEntry" xmi:id="_nKQQwkc4EeqNafpIlcER2A" key="canonical" value="true"/>
      </eAnnotations>
      <children xmi:type="notation:DecorationNode" xmi:id="_jiwloEc4EeqNafpIlcER2A" type="Package_NameLabel"/>
      <children xmi:type="notation:BasicCompartment" xmi:id="_jiwloUc4EeqNafpIlcER2A" type="Package_PackagedElementCompartment">
        <eAnnotations xmi:type="ecore:EAnnotation" xmi:id="_nOvvMEc4EeqNafpIlcER2A" source="PapyrusCSSForceValue">
          <details xmi:type="ecore:EStringToStringMapEntry" xmi:id="_nOvvMUc4EeqNafpIlcER2A" key="mutable" value="true"/>
        </eAnnotations>
        <children xmi:type="notation:Shape" xmi:id="_nKfhU0c4EeqNafpIlcER2A" type="StereotypeComment">
          <styles xmi:type="notation:TitleStyle" xmi:id="_nKfhVEc4EeqNafpIlcER2A"/>
          <styles xmi:type="notation:EObjectValueStyle" xmi:id="_nKfhVkc4EeqNafpIlcER2A" name="BASE_ELEMENT">
            <eObjectValue xmi:type="uml:Component" href="baseCloudSystem.uml#_F0bowIwxEemFP824l1buPw"/>
          </styles>
          <element xsi:nil="true"/>
          <layoutConstraint xmi:type="notation:Bounds" xmi:id="_nKfhVUc4EeqNafpIlcER2A" x="738" y="213"/>
        </children>
        <children xmi:type="notation:Shape" xmi:id="_0h5AQEc4EeqNafpIlcER2A" type="Component_PackagedElementShape_CN">
          <eAnnotations xmi:type="ecore:EAnnotation" xmi:id="_BR6gsEc6EeqNafpIlcER2A" source="PapyrusCSSForceValue">
            <details xmi:type="ecore:EStringToStringMapEntry" xmi:id="_BR6gsUc6EeqNafpIlcER2A" key="gradient" value="true"/>
            <details xmi:type="ecore:EStringToStringMapEntry" xmi:id="_BhWD0Ec6EeqNafpIlcER2A" key="fillColor" value="true"/>
          </eAnnotations>
          <children xmi:type="notation:DecorationNode" xmi:id="_0h5AQkc4EeqNafpIlcER2A" type="Component_NameLabel_CN"/>
          <children xmi:type="notation:DecorationNode" xmi:id="_0h5AQ0c4EeqNafpIlcER2A" type="Component_FloatingNameLabel_CN">
            <layoutConstraint xmi:type="notation:Location" xmi:id="_0h5AREc4EeqNafpIlcER2A" y="15"/>
          </children>
          <children xmi:type="notation:BasicCompartment" xmi:id="_0h5ARUc4EeqNafpIlcER2A" type="Component_StructureCompartment_CN">
            <styles xmi:type="notation:TitleStyle" xmi:id="_0h5ARkc4EeqNafpIlcER2A"/>
            <layoutConstraint xmi:type="notation:Bounds" xmi:id="_0h5AR0c4EeqNafpIlcER2A"/>
          </children>
          <element xmi:type="uml:Component" href="baseCloudSystem.uml#_F0bowIwxEemFP824l1buPw"/>
          <layoutConstraint xmi:type="notation:Bounds" xmi:id="_0h5AQUc4EeqNafpIlcER2A" x="14" y="23" width="1540" height="261"/>
        </children>
        <children xmi:type="notation:Shape" xmi:id="_0T1e8GGLEeq85o4DMq0OlQ" type="StereotypeComment">
          <styles xmi:type="notation:TitleStyle" xmi:id="_0T1e8WGLEeq85o4DMq0OlQ"/>
          <styles xmi:type="notation:EObjectValueStyle" xmi:id="_0T1e82GLEeq85o4DMq0OlQ" name="BASE_ELEMENT">
            <eObjectValue xmi:type="uml:Component" href="baseCloudSystem.uml#_F0bowIwxEemFP824l1buPw"/>
          </styles>
          <element xsi:nil="true"/>
          <layoutConstraint xmi:type="notation:Bounds" xmi:id="_0T1e8mGLEeq85o4DMq0OlQ" x="214" y="23"/>
        </children>
        <styles xmi:type="notation:TitleStyle" xmi:id="_jiwlokc4EeqNafpIlcER2A"/>
        <layoutConstraint xmi:type="notation:Bounds" xmi:id="_jiwlo0c4EeqNafpIlcER2A"/>
      </children>
      <styles xmi:type="notation:CanonicalStyle" xmi:id="_nKQQwEc4EeqNafpIlcER2A" canonical="false"/>
      <element xmi:type="uml:Package" href="baseCloudSystem.uml#_OfC7gI0NEemHvr1-LBPevw"/>
      <layoutConstraint xmi:type="notation:Bounds" xmi:id="_jivXgUc4EeqNafpIlcER2A" x="1000" y="1380" width="1581" height="341"/>
    </children>
    <styles xmi:type="notation:StringValueStyle" xmi:id="_IO4lAY0NEemHvr1-LBPevw" name="diagram_compatibility_version" stringValue="1.4.0"/>
    <styles xmi:type="notation:DiagramStyle" xmi:id="_IO4lAo0NEemHvr1-LBPevw"/>
    <styles xmi:type="style:PapyrusDiagramStyle" xmi:id="_IO4lA40NEemHvr1-LBPevw" diagramKindId="es.uclm.uml2cloud.diagram.component.root.package">
      <owner xmi:type="uml:Model" href="baseCloudSystem.uml#_NBPEAB_QEemfpfuicdrdbg"/>
    </styles>
    <styles xmi:type="notation:CanonicalStyle" xmi:id="_I8RPcI0NEemHvr1-LBPevw" canonical="false"/>
    <styles xmi:type="notation:DoubleValueStyle" xmi:id="_CCziQMAbEem5FZRqtVDqtA" name="rulergrid.gridspacing" doubleValue="20.0"/>
    <styles xmi:type="notation:IntValueStyle" xmi:id="_CLarsMAbEem5FZRqtVDqtA" name="rulergrid.rulerunit" intValue="2"/>
    <element xmi:type="uml:Model" href="baseCloudSystem.uml#_NBPEAB_QEemfpfuicdrdbg"/>
    <edges xmi:type="notation:Connector" xmi:id="_z-dE0GGLEeq85o4DMq0OlQ" type="StereotypeCommentLink" source="_8_6VsI0NEemHvr1-LBPevw" target="_z-cdwGGLEeq85o4DMq0OlQ">
      <styles xmi:type="notation:FontStyle" xmi:id="_z-dE0WGLEeq85o4DMq0OlQ"/>
      <styles xmi:type="notation:EObjectValueStyle" xmi:id="_z-dE1WGLEeq85o4DMq0OlQ" name="BASE_ELEMENT">
        <eObjectValue xmi:type="uml:Component" href="baseCloudSystem.uml#_KXQwMIwwEemFP824l1buPw"/>
      </styles>
      <element xsi:nil="true"/>
      <bendpoints xmi:type="notation:RelativeBendpoints" xmi:id="_z-dE0mGLEeq85o4DMq0OlQ" points="[0, 0, 0, 0]$[0, 0, 0, 0]"/>
      <sourceAnchor xmi:type="notation:IdentityAnchor" xmi:id="_z-dE02GLEeq85o4DMq0OlQ"/>
      <targetAnchor xmi:type="notation:IdentityAnchor" xmi:id="_z-dE1GGLEeq85o4DMq0OlQ"/>
    </edges>
    <edges xmi:type="notation:Connector" xmi:id="_0AlLxGGLEeq85o4DMq0OlQ" type="StereotypeCommentLink" source="_8_68xI0NEemHvr1-LBPevw" target="_0AlLwGGLEeq85o4DMq0OlQ">
      <styles xmi:type="notation:FontStyle" xmi:id="_0AlLxWGLEeq85o4DMq0OlQ"/>
      <styles xmi:type="notation:EObjectValueStyle" xmi:id="_0AlLyWGLEeq85o4DMq0OlQ" name="BASE_ELEMENT">
        <eObjectValue xmi:type="uml:Component" href="baseCloudSystem.uml#_9SdyQIwxEemFP824l1buPw"/>
      </styles>
      <element xsi:nil="true"/>
      <bendpoints xmi:type="notation:RelativeBendpoints" xmi:id="_0AlLxmGLEeq85o4DMq0OlQ" points="[0, 0, 0, 0]$[0, 0, 0, 0]"/>
      <sourceAnchor xmi:type="notation:IdentityAnchor" xmi:id="_0AlLx2GLEeq85o4DMq0OlQ"/>
      <targetAnchor xmi:type="notation:IdentityAnchor" xmi:id="_0AlLyGGLEeq85o4DMq0OlQ"/>
    </edges>
    <edges xmi:type="notation:Connector" xmi:id="_0Bw3hGGLEeq85o4DMq0OlQ" type="StereotypeCommentLink" source="_8_68zI0NEemHvr1-LBPevw" target="_0Bw3gGGLEeq85o4DMq0OlQ">
      <styles xmi:type="notation:FontStyle" xmi:id="_0Bw3hWGLEeq85o4DMq0OlQ"/>
      <styles xmi:type="notation:EObjectValueStyle" xmi:id="_0BxekmGLEeq85o4DMq0OlQ" name="BASE_ELEMENT">
        <eObjectValue xmi:type="uml:Component" href="baseCloudSystem.uml#_KRVccIwyEemFP824l1buPw"/>
      </styles>
      <element xsi:nil="true"/>
      <bendpoints xmi:type="notation:RelativeBendpoints" xmi:id="_0Bw3hmGLEeq85o4DMq0OlQ" points="[0, 0, 0, 0]$[0, 0, 0, 0]"/>
      <sourceAnchor xmi:type="notation:IdentityAnchor" xmi:id="_0BxekGGLEeq85o4DMq0OlQ"/>
      <targetAnchor xmi:type="notation:IdentityAnchor" xmi:id="_0BxekWGLEeq85o4DMq0OlQ"/>
    </edges>
    <edges xmi:type="notation:Connector" xmi:id="_0C6HBGGLEeq85o4DMq0OlQ" type="StereotypeCommentLink" source="_Jebp4JboEemLQuZmN_YOhg" target="_0C6HAGGLEeq85o4DMq0OlQ">
      <styles xmi:type="notation:FontStyle" xmi:id="_0C6HBWGLEeq85o4DMq0OlQ"/>
      <styles xmi:type="notation:EObjectValueStyle" xmi:id="_0C6uEGGLEeq85o4DMq0OlQ" name="BASE_ELEMENT">
        <eObjectValue xmi:type="uml:Component" href="baseCloudSystem.uml#_3yJZwIwwEemFP824l1buPw"/>
      </styles>
      <element xsi:nil="true"/>
      <bendpoints xmi:type="notation:RelativeBendpoints" xmi:id="_0C6HBmGLEeq85o4DMq0OlQ" points="[0, 0, 0, 0]$[0, 0, 0, 0]"/>
      <sourceAnchor xmi:type="notation:IdentityAnchor" xmi:id="_0C6HB2GLEeq85o4DMq0OlQ"/>
      <targetAnchor xmi:type="notation:IdentityAnchor" xmi:id="_0C6HCGGLEeq85o4DMq0OlQ"/>
    </edges>
    <edges xmi:type="notation:Connector" xmi:id="_0D17JGGLEeq85o4DMq0OlQ" type="StereotypeCommentLink" source="_7FxUIMAZEem5FZRqtVDqtA" target="_0D17IGGLEeq85o4DMq0OlQ">
      <styles xmi:type="notation:FontStyle" xmi:id="_0D17JWGLEeq85o4DMq0OlQ"/>
      <styles xmi:type="notation:EObjectValueStyle" xmi:id="_0D2iMGGLEeq85o4DMq0OlQ" name="BASE_ELEMENT">
        <eObjectValue xmi:type="uml:Component" href="baseCloudSystem.uml#_7FdLEMAZEem5FZRqtVDqtA"/>
      </styles>
      <element xsi:nil="true"/>
      <bendpoints xmi:type="notation:RelativeBendpoints" xmi:id="_0D17JmGLEeq85o4DMq0OlQ" points="[0, 0, 0, 0]$[0, 0, 0, 0]"/>
      <sourceAnchor xmi:type="notation:IdentityAnchor" xmi:id="_0D17J2GLEeq85o4DMq0OlQ"/>
      <targetAnchor xmi:type="notation:IdentityAnchor" xmi:id="_0D17KGGLEeq85o4DMq0OlQ"/>
    </edges>
    <edges xmi:type="notation:Connector" xmi:id="_0Ev6FGGLEeq85o4DMq0OlQ" type="StereotypeCommentLink" source="_7lsKUMAZEem5FZRqtVDqtA" target="_0Ev6EGGLEeq85o4DMq0OlQ">
      <styles xmi:type="notation:FontStyle" xmi:id="_0Ev6FWGLEeq85o4DMq0OlQ"/>
      <styles xmi:type="notation:EObjectValueStyle" xmi:id="_0Ev6GWGLEeq85o4DMq0OlQ" name="BASE_ELEMENT">
        <eObjectValue xmi:type="uml:Component" href="baseCloudSystem.uml#_7leu8MAZEem5FZRqtVDqtA"/>
      </styles>
      <element xsi:nil="true"/>
      <bendpoints xmi:type="notation:RelativeBendpoints" xmi:id="_0Ev6FmGLEeq85o4DMq0OlQ" points="[0, 0, 0, 0]$[0, 0, 0, 0]"/>
      <sourceAnchor xmi:type="notation:IdentityAnchor" xmi:id="_0Ev6F2GLEeq85o4DMq0OlQ"/>
      <targetAnchor xmi:type="notation:IdentityAnchor" xmi:id="_0Ev6GGGLEeq85o4DMq0OlQ"/>
    </edges>
    <edges xmi:type="notation:Connector" xmi:id="_0FkZdGGLEeq85o4DMq0OlQ" type="StereotypeCommentLink" source="_7-24QMAZEem5FZRqtVDqtA" target="_0FkZcGGLEeq85o4DMq0OlQ">
      <styles xmi:type="notation:FontStyle" xmi:id="_0FkZdWGLEeq85o4DMq0OlQ"/>
      <styles xmi:type="notation:EObjectValueStyle" xmi:id="_0FkZeWGLEeq85o4DMq0OlQ" name="BASE_ELEMENT">
        <eObjectValue xmi:type="uml:Component" href="baseCloudSystem.uml#_7-mZkMAZEem5FZRqtVDqtA"/>
      </styles>
      <element xsi:nil="true"/>
      <bendpoints xmi:type="notation:RelativeBendpoints" xmi:id="_0FkZdmGLEeq85o4DMq0OlQ" points="[0, 0, 0, 0]$[0, 0, 0, 0]"/>
      <sourceAnchor xmi:type="notation:IdentityAnchor" xmi:id="_0FkZd2GLEeq85o4DMq0OlQ"/>
      <targetAnchor xmi:type="notation:IdentityAnchor" xmi:id="_0FkZeGGLEeq85o4DMq0OlQ"/>
    </edges>
    <edges xmi:type="notation:Connector" xmi:id="_0GXqtGGLEeq85o4DMq0OlQ" type="StereotypeCommentLink" source="_9PuqQMAZEem5FZRqtVDqtA" target="_0GXqsGGLEeq85o4DMq0OlQ">
      <styles xmi:type="notation:FontStyle" xmi:id="_0GXqtWGLEeq85o4DMq0OlQ"/>
      <styles xmi:type="notation:EObjectValueStyle" xmi:id="_0GXquWGLEeq85o4DMq0OlQ" name="BASE_ELEMENT">
        <eObjectValue xmi:type="uml:Component" href="baseCloudSystem.uml#_9PahMMAZEem5FZRqtVDqtA"/>
      </styles>
      <element xsi:nil="true"/>
      <bendpoints xmi:type="notation:RelativeBendpoints" xmi:id="_0GXqtmGLEeq85o4DMq0OlQ" points="[0, 0, 0, 0]$[0, 0, 0, 0]"/>
      <sourceAnchor xmi:type="notation:IdentityAnchor" xmi:id="_0GXqt2GLEeq85o4DMq0OlQ"/>
      <targetAnchor xmi:type="notation:IdentityAnchor" xmi:id="_0GXquGGLEeq85o4DMq0OlQ"/>
    </edges>
    <edges xmi:type="notation:Connector" xmi:id="_0HbapGGLEeq85o4DMq0OlQ" type="StereotypeCommentLink" source="_pSCncI0OEemHvr1-LBPevw" target="_0HbaoGGLEeq85o4DMq0OlQ">
      <styles xmi:type="notation:FontStyle" xmi:id="_0HbapWGLEeq85o4DMq0OlQ"/>
      <styles xmi:type="notation:EObjectValueStyle" xmi:id="_0HbaqWGLEeq85o4DMq0OlQ" name="BASE_ELEMENT">
        <eObjectValue xmi:type="uml:Component" href="baseCloudSystem.uml#_rh8sEIwzEemFP824l1buPw"/>
      </styles>
      <element xsi:nil="true"/>
      <bendpoints xmi:type="notation:RelativeBendpoints" xmi:id="_0HbapmGLEeq85o4DMq0OlQ" points="[0, 0, 0, 0]$[0, 0, 0, 0]"/>
      <sourceAnchor xmi:type="notation:IdentityAnchor" xmi:id="_0Hbap2GLEeq85o4DMq0OlQ"/>
      <targetAnchor xmi:type="notation:IdentityAnchor" xmi:id="_0HbaqGGLEeq85o4DMq0OlQ"/>
    </edges>
    <edges xmi:type="notation:Connector" xmi:id="_0IULcGGLEeq85o4DMq0OlQ" type="StereotypeCommentLink" source="_pSCneI0OEemHvr1-LBPevw" target="_0ITkYGGLEeq85o4DMq0OlQ">
      <styles xmi:type="notation:FontStyle" xmi:id="_0IULcWGLEeq85o4DMq0OlQ"/>
      <styles xmi:type="notation:EObjectValueStyle" xmi:id="_0IULdWGLEeq85o4DMq0OlQ" name="BASE_ELEMENT">
        <eObjectValue xmi:type="uml:Component" href="baseCloudSystem.uml#_x1vlYIwzEemFP824l1buPw"/>
      </styles>
      <element xsi:nil="true"/>
      <bendpoints xmi:type="notation:RelativeBendpoints" xmi:id="_0IULcmGLEeq85o4DMq0OlQ" points="[0, 0, 0, 0]$[0, 0, 0, 0]"/>
      <sourceAnchor xmi:type="notation:IdentityAnchor" xmi:id="_0IULc2GLEeq85o4DMq0OlQ"/>
      <targetAnchor xmi:type="notation:IdentityAnchor" xmi:id="_0IULdGGLEeq85o4DMq0OlQ"/>
    </edges>
    <edges xmi:type="notation:Connector" xmi:id="_0KU9oGGLEeq85o4DMq0OlQ" type="StereotypeCommentLink" source="_pSCngI0OEemHvr1-LBPevw" target="_0KTvgGGLEeq85o4DMq0OlQ">
      <styles xmi:type="notation:FontStyle" xmi:id="_0KU9oWGLEeq85o4DMq0OlQ"/>
      <styles xmi:type="notation:EObjectValueStyle" xmi:id="_0KVksmGLEeq85o4DMq0OlQ" name="BASE_ELEMENT">
        <eObjectValue xmi:type="uml:Component" href="baseCloudSystem.uml#_jWHdoIw0EemFP824l1buPw"/>
      </styles>
      <element xsi:nil="true"/>
      <bendpoints xmi:type="notation:RelativeBendpoints" xmi:id="_0KU9omGLEeq85o4DMq0OlQ" points="[0, 0, 0, 0]$[0, 0, 0, 0]"/>
      <sourceAnchor xmi:type="notation:IdentityAnchor" xmi:id="_0KVksGGLEeq85o4DMq0OlQ"/>
      <targetAnchor xmi:type="notation:IdentityAnchor" xmi:id="_0KVksWGLEeq85o4DMq0OlQ"/>
    </edges>
    <edges xmi:type="notation:Connector" xmi:id="_0LmwAWGLEeq85o4DMq0OlQ" type="StereotypeCommentLink" source="_nVocYMAXEem5FZRqtVDqtA" target="_0LmI8GGLEeq85o4DMq0OlQ">
      <styles xmi:type="notation:FontStyle" xmi:id="_0LmwAmGLEeq85o4DMq0OlQ"/>
      <styles xmi:type="notation:EObjectValueStyle" xmi:id="_0LmwBmGLEeq85o4DMq0OlQ" name="BASE_ELEMENT">
        <eObjectValue xmi:type="uml:Component" href="baseCloudSystem.uml#_nVMXgMAXEem5FZRqtVDqtA"/>
      </styles>
      <element xsi:nil="true"/>
      <bendpoints xmi:type="notation:RelativeBendpoints" xmi:id="_0LmwA2GLEeq85o4DMq0OlQ" points="[0, 0, 0, 0]$[0, 0, 0, 0]"/>
      <sourceAnchor xmi:type="notation:IdentityAnchor" xmi:id="_0LmwBGGLEeq85o4DMq0OlQ"/>
      <targetAnchor xmi:type="notation:IdentityAnchor" xmi:id="_0LmwBWGLEeq85o4DMq0OlQ"/>
    </edges>
    <edges xmi:type="notation:Connector" xmi:id="_0MObFGGLEeq85o4DMq0OlQ" type="StereotypeCommentLink" source="_nw74UMAXEem5FZRqtVDqtA" target="_0MObEGGLEeq85o4DMq0OlQ">
      <styles xmi:type="notation:FontStyle" xmi:id="_0MObFWGLEeq85o4DMq0OlQ"/>
      <styles xmi:type="notation:EObjectValueStyle" xmi:id="_0MPCIWGLEeq85o4DMq0OlQ" name="BASE_ELEMENT">
        <eObjectValue xmi:type="uml:Component" href="baseCloudSystem.uml#_nwiPsMAXEem5FZRqtVDqtA"/>
      </styles>
      <element xsi:nil="true"/>
      <bendpoints xmi:type="notation:RelativeBendpoints" xmi:id="_0MObFmGLEeq85o4DMq0OlQ" points="[0, 0, 0, 0]$[0, 0, 0, 0]"/>
      <sourceAnchor xmi:type="notation:IdentityAnchor" xmi:id="_0MObF2GLEeq85o4DMq0OlQ"/>
      <targetAnchor xmi:type="notation:IdentityAnchor" xmi:id="_0MPCIGGLEeq85o4DMq0OlQ"/>
    </edges>
    <edges xmi:type="notation:Connector" xmi:id="_0M6XkGGLEeq85o4DMq0OlQ" type="StereotypeCommentLink" source="_8QMx0MAXEem5FZRqtVDqtA" target="_0M5wgGGLEeq85o4DMq0OlQ">
      <styles xmi:type="notation:FontStyle" xmi:id="_0M6XkWGLEeq85o4DMq0OlQ"/>
      <styles xmi:type="notation:EObjectValueStyle" xmi:id="_0M6XlWGLEeq85o4DMq0OlQ" name="BASE_ELEMENT">
        <eObjectValue xmi:type="uml:Component" href="baseCloudSystem.uml#_8QJHcMAXEem5FZRqtVDqtA"/>
      </styles>
      <element xsi:nil="true"/>
      <bendpoints xmi:type="notation:RelativeBendpoints" xmi:id="_0M6XkmGLEeq85o4DMq0OlQ" points="[0, 0, 0, 0]$[0, 0, 0, 0]"/>
      <sourceAnchor xmi:type="notation:IdentityAnchor" xmi:id="_0M6Xk2GLEeq85o4DMq0OlQ"/>
      <targetAnchor xmi:type="notation:IdentityAnchor" xmi:id="_0M6XlGGLEeq85o4DMq0OlQ"/>
    </edges>
    <edges xmi:type="notation:Connector" xmi:id="_0NwFFGGLEeq85o4DMq0OlQ" type="StereotypeCommentLink" source="_XXoa4I0PEemHvr1-LBPevw" target="_0NwFEGGLEeq85o4DMq0OlQ">
      <styles xmi:type="notation:FontStyle" xmi:id="_0NwFFWGLEeq85o4DMq0OlQ"/>
      <styles xmi:type="notation:EObjectValueStyle" xmi:id="_0NwsImGLEeq85o4DMq0OlQ" name="BASE_ELEMENT">
        <eObjectValue xmi:type="uml:Component" href="baseCloudSystem.uml#_oAjo8IwzEemFP824l1buPw"/>
      </styles>
      <element xsi:nil="true"/>
      <bendpoints xmi:type="notation:RelativeBendpoints" xmi:id="_0NwFFmGLEeq85o4DMq0OlQ" points="[0, 0, 0, 0]$[0, 0, 0, 0]"/>
      <sourceAnchor xmi:type="notation:IdentityAnchor" xmi:id="_0NwsIGGLEeq85o4DMq0OlQ"/>
      <targetAnchor xmi:type="notation:IdentityAnchor" xmi:id="_0NwsIWGLEeq85o4DMq0OlQ"/>
    </edges>
    <edges xmi:type="notation:Connector" xmi:id="_0OS3pGGLEeq85o4DMq0OlQ" type="StereotypeCommentLink" source="_XXpB-I0PEemHvr1-LBPevw" target="_0OS3oGGLEeq85o4DMq0OlQ">
      <styles xmi:type="notation:FontStyle" xmi:id="_0OS3pWGLEeq85o4DMq0OlQ"/>
      <styles xmi:type="notation:EObjectValueStyle" xmi:id="_0OTesGGLEeq85o4DMq0OlQ" name="BASE_ELEMENT">
        <eObjectValue xmi:type="uml:Component" href="baseCloudSystem.uml#_NvYJQIw1EemFP824l1buPw"/>
      </styles>
      <element xsi:nil="true"/>
      <bendpoints xmi:type="notation:RelativeBendpoints" xmi:id="_0OS3pmGLEeq85o4DMq0OlQ" points="[0, 0, 0, 0]$[0, 0, 0, 0]"/>
      <sourceAnchor xmi:type="notation:IdentityAnchor" xmi:id="_0OS3p2GLEeq85o4DMq0OlQ"/>
      <targetAnchor xmi:type="notation:IdentityAnchor" xmi:id="_0OS3qGGLEeq85o4DMq0OlQ"/>
    </edges>
    <edges xmi:type="notation:Connector" xmi:id="_0RCClGGLEeq85o4DMq0OlQ" type="StereotypeCommentLink" source="_XXppA40PEemHvr1-LBPevw" target="_0RCCkGGLEeq85o4DMq0OlQ">
      <styles xmi:type="notation:FontStyle" xmi:id="_0RCClWGLEeq85o4DMq0OlQ"/>
      <styles xmi:type="notation:EObjectValueStyle" xmi:id="_0RCpomGLEeq85o4DMq0OlQ" name="BASE_ELEMENT">
        <eObjectValue xmi:type="uml:Component" href="baseCloudSystem.uml#_naakEIw1EemFP824l1buPw"/>
      </styles>
      <element xsi:nil="true"/>
      <bendpoints xmi:type="notation:RelativeBendpoints" xmi:id="_0RCClmGLEeq85o4DMq0OlQ" points="[0, 0, 0, 0]$[0, 0, 0, 0]"/>
      <sourceAnchor xmi:type="notation:IdentityAnchor" xmi:id="_0RCpoGGLEeq85o4DMq0OlQ"/>
      <targetAnchor xmi:type="notation:IdentityAnchor" xmi:id="_0RCpoWGLEeq85o4DMq0OlQ"/>
    </edges>
    <edges xmi:type="notation:Connector" xmi:id="_0RjnBGGLEeq85o4DMq0OlQ" type="StereotypeCommentLink" source="_eFAR0I0PEemHvr1-LBPevw" target="_0RjnAGGLEeq85o4DMq0OlQ">
      <styles xmi:type="notation:FontStyle" xmi:id="_0RjnBWGLEeq85o4DMq0OlQ"/>
      <styles xmi:type="notation:EObjectValueStyle" xmi:id="_0RjnCWGLEeq85o4DMq0OlQ" name="BASE_ELEMENT">
        <eObjectValue xmi:type="uml:Component" href="baseCloudSystem.uml#_8IJz4Iw0EemFP824l1buPw"/>
      </styles>
      <element xsi:nil="true"/>
      <bendpoints xmi:type="notation:RelativeBendpoints" xmi:id="_0RjnBmGLEeq85o4DMq0OlQ" points="[0, 0, 0, 0]$[0, 0, 0, 0]"/>
      <sourceAnchor xmi:type="notation:IdentityAnchor" xmi:id="_0RjnB2GLEeq85o4DMq0OlQ"/>
      <targetAnchor xmi:type="notation:IdentityAnchor" xmi:id="_0RjnCGGLEeq85o4DMq0OlQ"/>
    </edges>
    <edges xmi:type="notation:Connector" xmi:id="_0SVDFGGLEeq85o4DMq0OlQ" type="StereotypeCommentLink" source="_l2fEkJboEemLQuZmN_YOhg" target="_0SVDEGGLEeq85o4DMq0OlQ">
      <styles xmi:type="notation:FontStyle" xmi:id="_0SVDFWGLEeq85o4DMq0OlQ"/>
      <styles xmi:type="notation:EObjectValueStyle" xmi:id="_0SVDGWGLEeq85o4DMq0OlQ" name="BASE_ELEMENT">
        <eObjectValue xmi:type="uml:Component" href="baseCloudSystem.uml#_l19gIJboEemLQuZmN_YOhg"/>
      </styles>
      <element xsi:nil="true"/>
      <bendpoints xmi:type="notation:RelativeBendpoints" xmi:id="_0SVDFmGLEeq85o4DMq0OlQ" points="[0, 0, 0, 0]$[0, 0, 0, 0]"/>
      <sourceAnchor xmi:type="notation:IdentityAnchor" xmi:id="_0SVDF2GLEeq85o4DMq0OlQ"/>
      <targetAnchor xmi:type="notation:IdentityAnchor" xmi:id="_0SVDGGGLEeq85o4DMq0OlQ"/>
    </edges>
    <edges xmi:type="notation:Connector" xmi:id="_0TKwkWGLEeq85o4DMq0OlQ" type="StereotypeCommentLink" source="_mlzosJboEemLQuZmN_YOhg" target="_0TKJgGGLEeq85o4DMq0OlQ">
      <styles xmi:type="notation:FontStyle" xmi:id="_0TKwkmGLEeq85o4DMq0OlQ"/>
      <styles xmi:type="notation:EObjectValueStyle" xmi:id="_0TKwlmGLEeq85o4DMq0OlQ" name="BASE_ELEMENT">
        <eObjectValue xmi:type="uml:Component" href="baseCloudSystem.uml#_mlZZAJboEemLQuZmN_YOhg"/>
      </styles>
      <element xsi:nil="true"/>
      <bendpoints xmi:type="notation:RelativeBendpoints" xmi:id="_0TKwk2GLEeq85o4DMq0OlQ" points="[0, 0, 0, 0]$[0, 0, 0, 0]"/>
      <sourceAnchor xmi:type="notation:IdentityAnchor" xmi:id="_0TKwlGGLEeq85o4DMq0OlQ"/>
      <targetAnchor xmi:type="notation:IdentityAnchor" xmi:id="_0TKwlWGLEeq85o4DMq0OlQ"/>
    </edges>
    <edges xmi:type="notation:Connector" xmi:id="_0T1e9GGLEeq85o4DMq0OlQ" type="StereotypeCommentLink" source="_0h5AQEc4EeqNafpIlcER2A" target="_0T1e8GGLEeq85o4DMq0OlQ">
      <styles xmi:type="notation:FontStyle" xmi:id="_0T1e9WGLEeq85o4DMq0OlQ"/>
      <styles xmi:type="notation:EObjectValueStyle" xmi:id="_0T1e-WGLEeq85o4DMq0OlQ" name="BASE_ELEMENT">
        <eObjectValue xmi:type="uml:Component" href="baseCloudSystem.uml#_F0bowIwxEemFP824l1buPw"/>
      </styles>
      <element xsi:nil="true"/>
      <bendpoints xmi:type="notation:RelativeBendpoints" xmi:id="_0T1e9mGLEeq85o4DMq0OlQ" points="[0, 0, 0, 0]$[0, 0, 0, 0]"/>
      <sourceAnchor xmi:type="notation:IdentityAnchor" xmi:id="_0T1e92GLEeq85o4DMq0OlQ"/>
      <targetAnchor xmi:type="notation:IdentityAnchor" xmi:id="_0T1e-GGLEeq85o4DMq0OlQ"/>
    </edges>
  </notation:Diagram>
  <notation:Diagram xmi:id="_SQ6xAI0VEemHvr1-LBPevw" type="PapyrusUMLSequenceDiagram" name="User_C Interaction Diagram" measurementUnit="Pixel">
    <children xmi:type="notation:Shape" xmi:id="_SQ6xAY0VEemHvr1-LBPevw" type="Interaction_Shape">
      <children xmi:type="notation:DecorationNode" xmi:id="_SQ6xAo0VEemHvr1-LBPevw" type="Interaction_NameLabel"/>
      <children xmi:type="notation:BasicCompartment" xmi:id="_SQ6xA40VEemHvr1-LBPevw" type="Interaction_SubfragmentCompartment">
        <children xmi:type="notation:Shape" xmi:id="_SQ6xBI0VEemHvr1-LBPevw" type="Lifeline_Shape">
          <children xmi:type="notation:DecorationNode" xmi:id="_SQ6xBY0VEemHvr1-LBPevw" type="Lifeline_NameLabel"/>
          <layoutConstraint xmi:type="notation:Bounds" xmi:id="_SQ6xBo0VEemHvr1-LBPevw" x="34" y="10" width="141"/>
        </children>
        <children xmi:type="notation:Shape" xmi:id="_SQ6xB40VEemHvr1-LBPevw" type="Lifeline_Shape">
          <children xmi:type="notation:DecorationNode" xmi:id="_SQ6xCI0VEemHvr1-LBPevw" type="Lifeline_NameLabel"/>
          <layoutConstraint xmi:type="notation:Bounds" xmi:id="_SQ6xCY0VEemHvr1-LBPevw" x="414" y="10" width="305"/>
        </children>
        <children xmi:type="notation:Shape" xmi:id="_SQ6xCo0VEemHvr1-LBPevw" type="StereotypeComment">
          <styles xmi:type="notation:TitleStyle" xmi:id="_SQ6xC40VEemHvr1-LBPevw" showTitle="true"/>
          <styles xmi:type="notation:EObjectValueStyle" xmi:id="_SQ6xDI0VEemHvr1-LBPevw" name="BASE_ELEMENT"/>
          <layoutConstraint xmi:type="notation:Bounds" xmi:id="_SQ6xDY0VEemHvr1-LBPevw" x="100" y="100"/>
        </children>
        <children xmi:type="notation:Shape" xmi:id="_SQ6xDo0VEemHvr1-LBPevw" type="StereotypeComment">
          <styles xmi:type="notation:TitleStyle" xmi:id="_SQ6xD40VEemHvr1-LBPevw" showTitle="true"/>
          <styles xmi:type="notation:EObjectValueStyle" xmi:id="_SQ6xEI0VEemHvr1-LBPevw" name="BASE_ELEMENT"/>
          <layoutConstraint xmi:type="notation:Bounds" xmi:id="_SQ6xEY0VEemHvr1-LBPevw" x="100" y="100"/>
        </children>
        <children xmi:type="notation:Shape" xmi:id="_SQ6xEo0VEemHvr1-LBPevw" type="StereotypeComment">
          <styles xmi:type="notation:TitleStyle" xmi:id="_SQ6xE40VEemHvr1-LBPevw" showTitle="true"/>
          <styles xmi:type="notation:EObjectValueStyle" xmi:id="_SQ6xFI0VEemHvr1-LBPevw" name="BASE_ELEMENT"/>
          <layoutConstraint xmi:type="notation:Bounds" xmi:id="_SQ6xFY0VEemHvr1-LBPevw" x="100" y="100"/>
        </children>
        <children xmi:type="notation:Shape" xmi:id="_SQ6xFo0VEemHvr1-LBPevw" type="StereotypeComment">
          <styles xmi:type="notation:TitleStyle" xmi:id="_SQ6xF40VEemHvr1-LBPevw" showTitle="true"/>
          <styles xmi:type="notation:EObjectValueStyle" xmi:id="_SQ6xGI0VEemHvr1-LBPevw" name="BASE_ELEMENT"/>
          <layoutConstraint xmi:type="notation:Bounds" xmi:id="_SQ6xGY0VEemHvr1-LBPevw" x="100" y="100"/>
        </children>
        <children xmi:type="notation:Shape" xmi:id="_SQ6xGo0VEemHvr1-LBPevw" type="StereotypeComment">
          <styles xmi:type="notation:TitleStyle" xmi:id="_SQ6xG40VEemHvr1-LBPevw" showTitle="true"/>
          <styles xmi:type="notation:EObjectValueStyle" xmi:id="_SQ6xHI0VEemHvr1-LBPevw" name="BASE_ELEMENT"/>
          <layoutConstraint xmi:type="notation:Bounds" xmi:id="_SQ6xHY0VEemHvr1-LBPevw" x="100" y="100"/>
        </children>
        <children xmi:type="notation:Shape" xmi:id="_SQ6xHo0VEemHvr1-LBPevw" type="StereotypeComment">
          <styles xmi:type="notation:TitleStyle" xmi:id="_SQ6xH40VEemHvr1-LBPevw" showTitle="true"/>
          <styles xmi:type="notation:EObjectValueStyle" xmi:id="_SQ6xII0VEemHvr1-LBPevw" name="BASE_ELEMENT"/>
          <layoutConstraint xmi:type="notation:Bounds" xmi:id="_SQ6xIY0VEemHvr1-LBPevw" x="100" y="100"/>
        </children>
        <children xmi:type="notation:Shape" xmi:id="_SQ6xIo0VEemHvr1-LBPevw" type="StereotypeComment">
          <styles xmi:type="notation:TitleStyle" xmi:id="_SQ6xI40VEemHvr1-LBPevw" showTitle="true"/>
          <styles xmi:type="notation:EObjectValueStyle" xmi:id="_SQ6xJI0VEemHvr1-LBPevw" name="BASE_ELEMENT"/>
          <layoutConstraint xmi:type="notation:Bounds" xmi:id="_SQ6xJY0VEemHvr1-LBPevw" x="100" y="100"/>
        </children>
        <children xmi:type="notation:Shape" xmi:id="_SQ6xJo0VEemHvr1-LBPevw" type="StereotypeComment">
          <styles xmi:type="notation:TitleStyle" xmi:id="_SQ6xJ40VEemHvr1-LBPevw" showTitle="true"/>
          <styles xmi:type="notation:EObjectValueStyle" xmi:id="_SQ6xKI0VEemHvr1-LBPevw" name="BASE_ELEMENT"/>
          <layoutConstraint xmi:type="notation:Bounds" xmi:id="_SQ6xKY0VEemHvr1-LBPevw" x="100" y="100"/>
        </children>
        <layoutConstraint xmi:type="notation:Bounds" xmi:id="_SQ6xKo0VEemHvr1-LBPevw"/>
      </children>
      <layoutConstraint xmi:type="notation:Bounds" xmi:id="_SQ6xK40VEemHvr1-LBPevw"/>
    </children>
    <styles xmi:type="notation:StringValueStyle" xmi:id="_SQ6xLI0VEemHvr1-LBPevw" name="diagram_compatibility_version" stringValue="1.4.0"/>
    <styles xmi:type="notation:DiagramStyle" xmi:id="_SQ6xLY0VEemHvr1-LBPevw"/>
    <styles xmi:type="style:PapyrusDiagramStyle" xmi:id="_SQ6xLo0VEemHvr1-LBPevw" diagramKindId="es.uclm.uml2cloud.diagram.sequence"/>
    <edges xmi:type="notation:Connector" xmi:id="_SQ6xL40VEemHvr1-LBPevw" type="Message_AsynchEdge">
      <children xmi:type="notation:DecorationNode" xmi:id="_SQ6xMI0VEemHvr1-LBPevw" type="Message_AsynchNameLabel">
        <layoutConstraint xmi:type="notation:Location" xmi:id="_SQ6xMY0VEemHvr1-LBPevw" x="1" y="-13"/>
      </children>
      <children xmi:type="notation:DecorationNode" xmi:id="_SQ6xMo0VEemHvr1-LBPevw" type="Message_AsynchStereotypeLabel">
        <layoutConstraint xmi:type="notation:Location" xmi:id="_SQ6xM40VEemHvr1-LBPevw" x="1" y="-33"/>
      </children>
      <styles xmi:type="notation:FontStyle" xmi:id="_SQ6xNI0VEemHvr1-LBPevw"/>
      <bendpoints xmi:type="notation:RelativeBendpoints" xmi:id="_SQ6xNY0VEemHvr1-LBPevw" points="[0, 0, -160, 0]$[160, 0, 0, 0]"/>
      <sourceAnchor xmi:type="notation:IdentityAnchor" xmi:id="_SQ6xNo0VEemHvr1-LBPevw" id="(0.5,0.30857142857142855)"/>
      <targetAnchor xmi:type="notation:IdentityAnchor" xmi:id="_SQ6xN40VEemHvr1-LBPevw" id="(0.5,0.30857142857142855)"/>
    </edges>
    <edges xmi:type="notation:Connector" xmi:id="_SQ6xOI0VEemHvr1-LBPevw" type="Message_AsynchEdge">
      <children xmi:type="notation:DecorationNode" xmi:id="_SQ6xOY0VEemHvr1-LBPevw" type="Message_AsynchNameLabel">
        <layoutConstraint xmi:type="notation:Location" xmi:id="_SQ6xOo0VEemHvr1-LBPevw" x="1" y="-13"/>
      </children>
      <children xmi:type="notation:DecorationNode" xmi:id="_SQ6xO40VEemHvr1-LBPevw" type="Message_AsynchStereotypeLabel">
        <layoutConstraint xmi:type="notation:Location" xmi:id="_SQ6xPI0VEemHvr1-LBPevw" x="1" y="-33"/>
      </children>
      <styles xmi:type="notation:FontStyle" xmi:id="_SQ6xPY0VEemHvr1-LBPevw"/>
      <bendpoints xmi:type="notation:RelativeBendpoints" xmi:id="_SQ7YEI0VEemHvr1-LBPevw" points="[0, 0, -160, 0]$[160, 0, 0, 0]"/>
      <sourceAnchor xmi:type="notation:IdentityAnchor" xmi:id="_SQ7YEY0VEemHvr1-LBPevw" id="(0.5,0.3942857142857143)"/>
      <targetAnchor xmi:type="notation:IdentityAnchor" xmi:id="_SQ7YEo0VEemHvr1-LBPevw" id="(0.5,0.3942857142857143)"/>
    </edges>
    <edges xmi:type="notation:Connector" xmi:id="_SQ7YE40VEemHvr1-LBPevw" type="Message_AsynchEdge">
      <children xmi:type="notation:DecorationNode" xmi:id="_SQ7YFI0VEemHvr1-LBPevw" type="Message_AsynchNameLabel">
        <layoutConstraint xmi:type="notation:Location" xmi:id="_SQ7YFY0VEemHvr1-LBPevw" x="1" y="-13"/>
      </children>
      <children xmi:type="notation:DecorationNode" xmi:id="_SQ7YFo0VEemHvr1-LBPevw" type="Message_AsynchStereotypeLabel">
        <layoutConstraint xmi:type="notation:Location" xmi:id="_SQ7YF40VEemHvr1-LBPevw" x="1" y="-33"/>
      </children>
      <styles xmi:type="notation:FontStyle" xmi:id="_SQ7YGI0VEemHvr1-LBPevw"/>
      <bendpoints xmi:type="notation:RelativeBendpoints" xmi:id="_SQ7YGY0VEemHvr1-LBPevw" points="[0, 0, -160, 0]$[160, 0, 0, 0]"/>
      <sourceAnchor xmi:type="notation:IdentityAnchor" xmi:id="_SQ7YGo0VEemHvr1-LBPevw" id="(0.5,0.48)"/>
      <targetAnchor xmi:type="notation:IdentityAnchor" xmi:id="_SQ7YG40VEemHvr1-LBPevw" id="(0.5,0.48)"/>
    </edges>
    <edges xmi:type="notation:Connector" xmi:id="_SQ7YHI0VEemHvr1-LBPevw" type="Message_AsynchEdge">
      <children xmi:type="notation:DecorationNode" xmi:id="_SQ7YHY0VEemHvr1-LBPevw" type="Message_AsynchNameLabel">
        <layoutConstraint xmi:type="notation:Location" xmi:id="_SQ7YHo0VEemHvr1-LBPevw" x="1" y="-13"/>
      </children>
      <children xmi:type="notation:DecorationNode" xmi:id="_SQ7YH40VEemHvr1-LBPevw" type="Message_AsynchStereotypeLabel">
        <layoutConstraint xmi:type="notation:Location" xmi:id="_SQ7YII0VEemHvr1-LBPevw" x="1" y="-33"/>
      </children>
      <styles xmi:type="notation:FontStyle" xmi:id="_SQ7YIY0VEemHvr1-LBPevw"/>
      <bendpoints xmi:type="notation:RelativeBendpoints" xmi:id="_SQ7YIo0VEemHvr1-LBPevw" points="[0, 0, -200, 0]$[200, 0, 0, 0]"/>
      <sourceAnchor xmi:type="notation:IdentityAnchor" xmi:id="_SQ7YI40VEemHvr1-LBPevw" id="(0.5,0.5657142857142857)"/>
      <targetAnchor xmi:type="notation:IdentityAnchor" xmi:id="_SQ7YJI0VEemHvr1-LBPevw" id="(0.5,0.5657142857142857)"/>
    </edges>
    <edges xmi:type="notation:Connector" xmi:id="_SQ7YJY0VEemHvr1-LBPevw" type="StereotypeCommentLink">
      <styles xmi:type="notation:FontStyle" xmi:id="_SQ7YJo0VEemHvr1-LBPevw"/>
      <styles xmi:type="notation:EObjectValueStyle" xmi:id="_SQ7YJ40VEemHvr1-LBPevw" name="BASE_ELEMENT"/>
      <bendpoints xmi:type="notation:RelativeBendpoints" xmi:id="_SQ7YKI0VEemHvr1-LBPevw" points="[0, 0, 0, 0]$[0, 0, 0, 0]"/>
      <sourceAnchor xmi:type="notation:IdentityAnchor" xmi:id="_SQ7YKY0VEemHvr1-LBPevw"/>
      <targetAnchor xmi:type="notation:IdentityAnchor" xmi:id="_SQ7YKo0VEemHvr1-LBPevw"/>
    </edges>
    <edges xmi:type="notation:Connector" xmi:id="_SQ7YK40VEemHvr1-LBPevw" type="StereotypeCommentLink">
      <styles xmi:type="notation:FontStyle" xmi:id="_SQ7YLI0VEemHvr1-LBPevw"/>
      <styles xmi:type="notation:EObjectValueStyle" xmi:id="_SQ7YLY0VEemHvr1-LBPevw" name="BASE_ELEMENT"/>
      <bendpoints xmi:type="notation:RelativeBendpoints" xmi:id="_SQ7YLo0VEemHvr1-LBPevw" points="[0, 0, 0, 0]$[0, 0, 0, 0]"/>
      <sourceAnchor xmi:type="notation:IdentityAnchor" xmi:id="_SQ7YL40VEemHvr1-LBPevw"/>
      <targetAnchor xmi:type="notation:IdentityAnchor" xmi:id="_SQ7YMI0VEemHvr1-LBPevw"/>
    </edges>
    <edges xmi:type="notation:Connector" xmi:id="_SQ7YMY0VEemHvr1-LBPevw" type="StereotypeCommentLink">
      <styles xmi:type="notation:FontStyle" xmi:id="_SQ7YMo0VEemHvr1-LBPevw"/>
      <styles xmi:type="notation:EObjectValueStyle" xmi:id="_SQ7YM40VEemHvr1-LBPevw" name="BASE_ELEMENT"/>
      <bendpoints xmi:type="notation:RelativeBendpoints" xmi:id="_SQ7YNI0VEemHvr1-LBPevw" points="[0, 0, 0, 0]$[0, 0, 0, 0]"/>
      <sourceAnchor xmi:type="notation:IdentityAnchor" xmi:id="_SQ7YNY0VEemHvr1-LBPevw"/>
      <targetAnchor xmi:type="notation:IdentityAnchor" xmi:id="_SQ7YNo0VEemHvr1-LBPevw"/>
    </edges>
    <edges xmi:type="notation:Connector" xmi:id="_SQ7YN40VEemHvr1-LBPevw" type="StereotypeCommentLink">
      <styles xmi:type="notation:FontStyle" xmi:id="_SQ7YOI0VEemHvr1-LBPevw"/>
      <styles xmi:type="notation:EObjectValueStyle" xmi:id="_SQ7YOY0VEemHvr1-LBPevw" name="BASE_ELEMENT"/>
      <bendpoints xmi:type="notation:RelativeBendpoints" xmi:id="_SQ7YOo0VEemHvr1-LBPevw" points="[0, 0, 0, 0]$[0, 0, 0, 0]"/>
      <sourceAnchor xmi:type="notation:IdentityAnchor" xmi:id="_SQ7YO40VEemHvr1-LBPevw"/>
      <targetAnchor xmi:type="notation:IdentityAnchor" xmi:id="_SQ7YPI0VEemHvr1-LBPevw"/>
    </edges>
  </notation:Diagram>
  <notation:Diagram xmi:id="_TOmhQI0VEemHvr1-LBPevw" type="PapyrusUMLSequenceDiagram" name="User_D Interaction Diagram" measurementUnit="Pixel">
    <children xmi:type="notation:Shape" xmi:id="_TOmhQY0VEemHvr1-LBPevw" type="Interaction_Shape">
      <children xmi:type="notation:DecorationNode" xmi:id="_TOmhQo0VEemHvr1-LBPevw" type="Interaction_NameLabel"/>
      <children xmi:type="notation:BasicCompartment" xmi:id="_TOmhQ40VEemHvr1-LBPevw" type="Interaction_SubfragmentCompartment">
        <children xmi:type="notation:Shape" xmi:id="_TOmhRI0VEemHvr1-LBPevw" type="Lifeline_Shape">
          <children xmi:type="notation:DecorationNode" xmi:id="_TOmhRY0VEemHvr1-LBPevw" type="Lifeline_NameLabel"/>
          <layoutConstraint xmi:type="notation:Bounds" xmi:id="_TOmhRo0VEemHvr1-LBPevw" x="34" y="10" width="141"/>
        </children>
        <children xmi:type="notation:Shape" xmi:id="_TOmhR40VEemHvr1-LBPevw" type="Lifeline_Shape">
          <children xmi:type="notation:DecorationNode" xmi:id="_TOmhSI0VEemHvr1-LBPevw" type="Lifeline_NameLabel"/>
          <layoutConstraint xmi:type="notation:Bounds" xmi:id="_TOmhSY0VEemHvr1-LBPevw" x="414" y="10" width="305"/>
        </children>
        <children xmi:type="notation:Shape" xmi:id="_TOmhSo0VEemHvr1-LBPevw" type="StereotypeComment">
          <styles xmi:type="notation:TitleStyle" xmi:id="_TOmhS40VEemHvr1-LBPevw" showTitle="true"/>
          <styles xmi:type="notation:EObjectValueStyle" xmi:id="_TOmhTI0VEemHvr1-LBPevw" name="BASE_ELEMENT"/>
          <layoutConstraint xmi:type="notation:Bounds" xmi:id="_TOmhTY0VEemHvr1-LBPevw" x="100" y="100"/>
        </children>
        <children xmi:type="notation:Shape" xmi:id="_TOmhTo0VEemHvr1-LBPevw" type="StereotypeComment">
          <styles xmi:type="notation:TitleStyle" xmi:id="_TOmhT40VEemHvr1-LBPevw" showTitle="true"/>
          <styles xmi:type="notation:EObjectValueStyle" xmi:id="_TOmhUI0VEemHvr1-LBPevw" name="BASE_ELEMENT"/>
          <layoutConstraint xmi:type="notation:Bounds" xmi:id="_TOmhUY0VEemHvr1-LBPevw" x="100" y="100"/>
        </children>
        <children xmi:type="notation:Shape" xmi:id="_TOmhUo0VEemHvr1-LBPevw" type="StereotypeComment">
          <styles xmi:type="notation:TitleStyle" xmi:id="_TOmhU40VEemHvr1-LBPevw" showTitle="true"/>
          <styles xmi:type="notation:EObjectValueStyle" xmi:id="_TOmhVI0VEemHvr1-LBPevw" name="BASE_ELEMENT"/>
          <layoutConstraint xmi:type="notation:Bounds" xmi:id="_TOmhVY0VEemHvr1-LBPevw" x="100" y="100"/>
        </children>
        <children xmi:type="notation:Shape" xmi:id="_TOmhVo0VEemHvr1-LBPevw" type="StereotypeComment">
          <styles xmi:type="notation:TitleStyle" xmi:id="_TOmhV40VEemHvr1-LBPevw" showTitle="true"/>
          <styles xmi:type="notation:EObjectValueStyle" xmi:id="_TOmhWI0VEemHvr1-LBPevw" name="BASE_ELEMENT"/>
          <layoutConstraint xmi:type="notation:Bounds" xmi:id="_TOmhWY0VEemHvr1-LBPevw" x="100" y="100"/>
        </children>
        <children xmi:type="notation:Shape" xmi:id="_TOmhWo0VEemHvr1-LBPevw" type="StereotypeComment">
          <styles xmi:type="notation:TitleStyle" xmi:id="_TOmhW40VEemHvr1-LBPevw" showTitle="true"/>
          <styles xmi:type="notation:EObjectValueStyle" xmi:id="_TOmhXI0VEemHvr1-LBPevw" name="BASE_ELEMENT"/>
          <layoutConstraint xmi:type="notation:Bounds" xmi:id="_TOmhXY0VEemHvr1-LBPevw" x="100" y="100"/>
        </children>
        <children xmi:type="notation:Shape" xmi:id="_TOmhXo0VEemHvr1-LBPevw" type="StereotypeComment">
          <styles xmi:type="notation:TitleStyle" xmi:id="_TOmhX40VEemHvr1-LBPevw" showTitle="true"/>
          <styles xmi:type="notation:EObjectValueStyle" xmi:id="_TOmhYI0VEemHvr1-LBPevw" name="BASE_ELEMENT"/>
          <layoutConstraint xmi:type="notation:Bounds" xmi:id="_TOmhYY0VEemHvr1-LBPevw" x="100" y="100"/>
        </children>
        <children xmi:type="notation:Shape" xmi:id="_TOmhYo0VEemHvr1-LBPevw" type="StereotypeComment">
          <styles xmi:type="notation:TitleStyle" xmi:id="_TOmhY40VEemHvr1-LBPevw" showTitle="true"/>
          <styles xmi:type="notation:EObjectValueStyle" xmi:id="_TOmhZI0VEemHvr1-LBPevw" name="BASE_ELEMENT"/>
          <layoutConstraint xmi:type="notation:Bounds" xmi:id="_TOmhZY0VEemHvr1-LBPevw" x="100" y="100"/>
        </children>
        <children xmi:type="notation:Shape" xmi:id="_TOmhZo0VEemHvr1-LBPevw" type="StereotypeComment">
          <styles xmi:type="notation:TitleStyle" xmi:id="_TOmhZ40VEemHvr1-LBPevw" showTitle="true"/>
          <styles xmi:type="notation:EObjectValueStyle" xmi:id="_TOmhaI0VEemHvr1-LBPevw" name="BASE_ELEMENT"/>
          <layoutConstraint xmi:type="notation:Bounds" xmi:id="_TOmhaY0VEemHvr1-LBPevw" x="100" y="100"/>
        </children>
        <layoutConstraint xmi:type="notation:Bounds" xmi:id="_TOmhao0VEemHvr1-LBPevw"/>
      </children>
      <layoutConstraint xmi:type="notation:Bounds" xmi:id="_TOmha40VEemHvr1-LBPevw"/>
    </children>
    <styles xmi:type="notation:StringValueStyle" xmi:id="_TOmhbI0VEemHvr1-LBPevw" name="diagram_compatibility_version" stringValue="1.4.0"/>
    <styles xmi:type="notation:DiagramStyle" xmi:id="_TOmhbY0VEemHvr1-LBPevw"/>
    <styles xmi:type="style:PapyrusDiagramStyle" xmi:id="_TOmhbo0VEemHvr1-LBPevw" diagramKindId="es.uclm.uml2cloud.diagram.sequence"/>
    <edges xmi:type="notation:Connector" xmi:id="_TOmhb40VEemHvr1-LBPevw" type="Message_AsynchEdge">
      <children xmi:type="notation:DecorationNode" xmi:id="_TOmhcI0VEemHvr1-LBPevw" type="Message_AsynchNameLabel">
        <layoutConstraint xmi:type="notation:Location" xmi:id="_TOmhcY0VEemHvr1-LBPevw" x="1" y="-13"/>
      </children>
      <children xmi:type="notation:DecorationNode" xmi:id="_TOmhco0VEemHvr1-LBPevw" type="Message_AsynchStereotypeLabel">
        <layoutConstraint xmi:type="notation:Location" xmi:id="_TOmhc40VEemHvr1-LBPevw" x="1" y="-33"/>
      </children>
      <styles xmi:type="notation:FontStyle" xmi:id="_TOmhdI0VEemHvr1-LBPevw"/>
      <bendpoints xmi:type="notation:RelativeBendpoints" xmi:id="_TOmhdY0VEemHvr1-LBPevw" points="[0, 0, -160, 0]$[160, 0, 0, 0]"/>
      <sourceAnchor xmi:type="notation:IdentityAnchor" xmi:id="_TOmhdo0VEemHvr1-LBPevw" id="(0.5,0.30857142857142855)"/>
      <targetAnchor xmi:type="notation:IdentityAnchor" xmi:id="_TOmhd40VEemHvr1-LBPevw" id="(0.5,0.30857142857142855)"/>
    </edges>
    <edges xmi:type="notation:Connector" xmi:id="_TOmheI0VEemHvr1-LBPevw" type="Message_AsynchEdge">
      <children xmi:type="notation:DecorationNode" xmi:id="_TOmheY0VEemHvr1-LBPevw" type="Message_AsynchNameLabel">
        <layoutConstraint xmi:type="notation:Location" xmi:id="_TOmheo0VEemHvr1-LBPevw" x="1" y="-13"/>
      </children>
      <children xmi:type="notation:DecorationNode" xmi:id="_TOmhe40VEemHvr1-LBPevw" type="Message_AsynchStereotypeLabel">
        <layoutConstraint xmi:type="notation:Location" xmi:id="_TOmhfI0VEemHvr1-LBPevw" x="1" y="-33"/>
      </children>
      <styles xmi:type="notation:FontStyle" xmi:id="_TOmhfY0VEemHvr1-LBPevw"/>
      <bendpoints xmi:type="notation:RelativeBendpoints" xmi:id="_TOmhfo0VEemHvr1-LBPevw" points="[0, 0, -160, 0]$[160, 0, 0, 0]"/>
      <sourceAnchor xmi:type="notation:IdentityAnchor" xmi:id="_TOmhf40VEemHvr1-LBPevw" id="(0.5,0.3942857142857143)"/>
      <targetAnchor xmi:type="notation:IdentityAnchor" xmi:id="_TOmhgI0VEemHvr1-LBPevw" id="(0.5,0.3942857142857143)"/>
    </edges>
    <edges xmi:type="notation:Connector" xmi:id="_TOmhgY0VEemHvr1-LBPevw" type="Message_AsynchEdge">
      <children xmi:type="notation:DecorationNode" xmi:id="_TOmhgo0VEemHvr1-LBPevw" type="Message_AsynchNameLabel">
        <layoutConstraint xmi:type="notation:Location" xmi:id="_TOmhg40VEemHvr1-LBPevw" x="1" y="-13"/>
      </children>
      <children xmi:type="notation:DecorationNode" xmi:id="_TOmhhI0VEemHvr1-LBPevw" type="Message_AsynchStereotypeLabel">
        <layoutConstraint xmi:type="notation:Location" xmi:id="_TOmhhY0VEemHvr1-LBPevw" x="1" y="-33"/>
      </children>
      <styles xmi:type="notation:FontStyle" xmi:id="_TOmhho0VEemHvr1-LBPevw"/>
      <bendpoints xmi:type="notation:RelativeBendpoints" xmi:id="_TOmhh40VEemHvr1-LBPevw" points="[0, 0, -160, 0]$[160, 0, 0, 0]"/>
      <sourceAnchor xmi:type="notation:IdentityAnchor" xmi:id="_TOmhiI0VEemHvr1-LBPevw" id="(0.5,0.48)"/>
      <targetAnchor xmi:type="notation:IdentityAnchor" xmi:id="_TOmhiY0VEemHvr1-LBPevw" id="(0.5,0.48)"/>
    </edges>
    <edges xmi:type="notation:Connector" xmi:id="_TOmhio0VEemHvr1-LBPevw" type="Message_AsynchEdge">
      <children xmi:type="notation:DecorationNode" xmi:id="_TOmhi40VEemHvr1-LBPevw" type="Message_AsynchNameLabel">
        <layoutConstraint xmi:type="notation:Location" xmi:id="_TOmhjI0VEemHvr1-LBPevw" x="1" y="-13"/>
      </children>
      <children xmi:type="notation:DecorationNode" xmi:id="_TOmhjY0VEemHvr1-LBPevw" type="Message_AsynchStereotypeLabel">
        <layoutConstraint xmi:type="notation:Location" xmi:id="_TOmhjo0VEemHvr1-LBPevw" x="1" y="-33"/>
      </children>
      <styles xmi:type="notation:FontStyle" xmi:id="_TOmhj40VEemHvr1-LBPevw"/>
      <bendpoints xmi:type="notation:RelativeBendpoints" xmi:id="_TOmhkI0VEemHvr1-LBPevw" points="[0, 0, -200, 0]$[200, 0, 0, 0]"/>
      <sourceAnchor xmi:type="notation:IdentityAnchor" xmi:id="_TOmhkY0VEemHvr1-LBPevw" id="(0.5,0.5657142857142857)"/>
      <targetAnchor xmi:type="notation:IdentityAnchor" xmi:id="_TOmhko0VEemHvr1-LBPevw" id="(0.5,0.5657142857142857)"/>
    </edges>
    <edges xmi:type="notation:Connector" xmi:id="_TOmhk40VEemHvr1-LBPevw" type="StereotypeCommentLink">
      <styles xmi:type="notation:FontStyle" xmi:id="_TOmhlI0VEemHvr1-LBPevw"/>
      <styles xmi:type="notation:EObjectValueStyle" xmi:id="_TOmhlY0VEemHvr1-LBPevw" name="BASE_ELEMENT"/>
      <bendpoints xmi:type="notation:RelativeBendpoints" xmi:id="_TOmhlo0VEemHvr1-LBPevw" points="[0, 0, 0, 0]$[0, 0, 0, 0]"/>
      <sourceAnchor xmi:type="notation:IdentityAnchor" xmi:id="_TOmhl40VEemHvr1-LBPevw"/>
      <targetAnchor xmi:type="notation:IdentityAnchor" xmi:id="_TOmhmI0VEemHvr1-LBPevw"/>
    </edges>
    <edges xmi:type="notation:Connector" xmi:id="_TOmhmY0VEemHvr1-LBPevw" type="StereotypeCommentLink">
      <styles xmi:type="notation:FontStyle" xmi:id="_TOmhmo0VEemHvr1-LBPevw"/>
      <styles xmi:type="notation:EObjectValueStyle" xmi:id="_TOmhm40VEemHvr1-LBPevw" name="BASE_ELEMENT"/>
      <bendpoints xmi:type="notation:RelativeBendpoints" xmi:id="_TOmhnI0VEemHvr1-LBPevw" points="[0, 0, 0, 0]$[0, 0, 0, 0]"/>
      <sourceAnchor xmi:type="notation:IdentityAnchor" xmi:id="_TOmhnY0VEemHvr1-LBPevw"/>
      <targetAnchor xmi:type="notation:IdentityAnchor" xmi:id="_TOmhno0VEemHvr1-LBPevw"/>
    </edges>
    <edges xmi:type="notation:Connector" xmi:id="_TOmhn40VEemHvr1-LBPevw" type="StereotypeCommentLink">
      <styles xmi:type="notation:FontStyle" xmi:id="_TOmhoI0VEemHvr1-LBPevw"/>
      <styles xmi:type="notation:EObjectValueStyle" xmi:id="_TOmhoY0VEemHvr1-LBPevw" name="BASE_ELEMENT"/>
      <bendpoints xmi:type="notation:RelativeBendpoints" xmi:id="_TOmhoo0VEemHvr1-LBPevw" points="[0, 0, 0, 0]$[0, 0, 0, 0]"/>
      <sourceAnchor xmi:type="notation:IdentityAnchor" xmi:id="_TOmho40VEemHvr1-LBPevw"/>
      <targetAnchor xmi:type="notation:IdentityAnchor" xmi:id="_TOmhpI0VEemHvr1-LBPevw"/>
    </edges>
    <edges xmi:type="notation:Connector" xmi:id="_TOmhpY0VEemHvr1-LBPevw" type="StereotypeCommentLink">
      <styles xmi:type="notation:FontStyle" xmi:id="_TOmhpo0VEemHvr1-LBPevw"/>
      <styles xmi:type="notation:EObjectValueStyle" xmi:id="_TOmhp40VEemHvr1-LBPevw" name="BASE_ELEMENT"/>
      <bendpoints xmi:type="notation:RelativeBendpoints" xmi:id="_TOmhqI0VEemHvr1-LBPevw" points="[0, 0, 0, 0]$[0, 0, 0, 0]"/>
      <sourceAnchor xmi:type="notation:IdentityAnchor" xmi:id="_TOmhqY0VEemHvr1-LBPevw"/>
      <targetAnchor xmi:type="notation:IdentityAnchor" xmi:id="_TOmhqo0VEemHvr1-LBPevw"/>
    </edges>
  </notation:Diagram>
  <notation:Diagram xmi:id="_W6wpwGFXEeq-pYTHqETvmQ" type="PapyrusUMLSequenceDiagram" name="UML2Cloud Interaction Diagram" measurementUnit="Pixel">
    <children xmi:type="notation:Shape" xmi:id="_W6wpwWFXEeq-pYTHqETvmQ" type="Interaction_Shape">
      <children xmi:type="notation:DecorationNode" xmi:id="_W6wpwmFXEeq-pYTHqETvmQ" type="Interaction_NameLabel"/>
      <children xmi:type="notation:BasicCompartment" xmi:id="_W6wpw2FXEeq-pYTHqETvmQ" type="Interaction_SubfragmentCompartment">
        <children xmi:type="notation:Shape" xmi:id="_W6wpxGFXEeq-pYTHqETvmQ" type="CombinedFragment_Shape">
          <children xmi:type="notation:BasicCompartment" xmi:id="_W6wpxWFXEeq-pYTHqETvmQ" type="CombinedFragment_SubfragmentCompartment">
            <children xmi:type="notation:Shape" xmi:id="_W6wpxmFXEeq-pYTHqETvmQ" type="InteractionOperand_Shape">
              <children xmi:type="notation:DecorationNode" xmi:id="_W6wpx2FXEeq-pYTHqETvmQ" type="InteractionOperand_Guard">
                <element xmi:type="uml:InteractionConstraint" href="baseCloudSystem.uml#_W6m5AmFXEeq-pYTHqETvmQ"/>
                <layoutConstraint xmi:type="notation:Bounds" xmi:id="_W6wpyGFXEeq-pYTHqETvmQ" x="5" y="5"/>
              </children>
              <element xmi:type="uml:InteractionOperand" href="baseCloudSystem.uml#_W6m4zmFXEeq-pYTHqETvmQ"/>
              <layoutConstraint xmi:type="notation:Bounds" xmi:id="_W6wpyWFXEeq-pYTHqETvmQ" width="1001" height="1111"/>
            </children>
            <children xmi:type="notation:Shape" xmi:id="_W6wpymFXEeq-pYTHqETvmQ" type="InteractionOperand_Shape">
              <children xmi:type="notation:DecorationNode" xmi:id="_W6wpy2FXEeq-pYTHqETvmQ" type="InteractionOperand_Guard">
                <element xmi:type="uml:InteractionConstraint" href="baseCloudSystem.uml#_W6m5IWFXEeq-pYTHqETvmQ"/>
                <layoutConstraint xmi:type="notation:Bounds" xmi:id="_W6wpzGFXEeq-pYTHqETvmQ" x="5" y="5"/>
              </children>
              <element xmi:type="uml:InteractionOperand" href="baseCloudSystem.uml#_W6m5BGFXEeq-pYTHqETvmQ"/>
              <layoutConstraint xmi:type="notation:Bounds" xmi:id="_W6wpzWFXEeq-pYTHqETvmQ" y="1111" width="1001" height="661"/>
            </children>
            <styles xmi:type="notation:SortingStyle" xmi:id="_W6wpzmFXEeq-pYTHqETvmQ"/>
            <styles xmi:type="notation:FilteringStyle" xmi:id="_W6wpz2FXEeq-pYTHqETvmQ"/>
            <layoutConstraint xmi:type="notation:Bounds" xmi:id="_W6wp0GFXEeq-pYTHqETvmQ"/>
          </children>
          <element xmi:type="uml:CombinedFragment" href="baseCloudSystem.uml#_W6m4zWFXEeq-pYTHqETvmQ"/>
          <layoutConstraint xmi:type="notation:Bounds" xmi:id="_W6wp0WFXEeq-pYTHqETvmQ" x="14" y="446" width="1001" height="1801"/>
        </children>
        <children xmi:type="notation:Shape" xmi:id="_W6wp0mFXEeq-pYTHqETvmQ" type="CombinedFragment_Shape">
          <children xmi:type="notation:BasicCompartment" xmi:id="_W6wp02FXEeq-pYTHqETvmQ" type="CombinedFragment_SubfragmentCompartment">
            <children xmi:type="notation:Shape" xmi:id="_W6wp1GFXEeq-pYTHqETvmQ" type="InteractionOperand_Shape">
              <children xmi:type="notation:DecorationNode" xmi:id="_W6wp1WFXEeq-pYTHqETvmQ" type="InteractionOperand_Guard">
                <element xmi:type="uml:InteractionConstraint" href="baseCloudSystem.uml#_W6m5AGFXEeq-pYTHqETvmQ"/>
                <layoutConstraint xmi:type="notation:Bounds" xmi:id="_W6wp1mFXEeq-pYTHqETvmQ" x="5" y="5"/>
              </children>
              <element xmi:type="uml:InteractionOperand" href="baseCloudSystem.uml#_W6m40GFXEeq-pYTHqETvmQ"/>
              <layoutConstraint xmi:type="notation:Bounds" xmi:id="_W6wp12FXEeq-pYTHqETvmQ" width="941" height="1011"/>
            </children>
            <styles xmi:type="notation:SortingStyle" xmi:id="_W6wp2GFXEeq-pYTHqETvmQ"/>
            <styles xmi:type="notation:FilteringStyle" xmi:id="_W6wp2WFXEeq-pYTHqETvmQ"/>
            <layoutConstraint xmi:type="notation:Bounds" xmi:id="_W6wp2mFXEeq-pYTHqETvmQ"/>
          </children>
          <element xmi:type="uml:CombinedFragment" href="baseCloudSystem.uml#_W6m4z2FXEeq-pYTHqETvmQ"/>
          <layoutConstraint xmi:type="notation:Bounds" xmi:id="_W6wp22FXEeq-pYTHqETvmQ" x="54" y="526" width="941" height="1041"/>
        </children>
        <children xmi:type="notation:Shape" xmi:id="_W6wp3GFXEeq-pYTHqETvmQ" type="CombinedFragment_Shape">
          <children xmi:type="notation:BasicCompartment" xmi:id="_W6wp3WFXEeq-pYTHqETvmQ" type="CombinedFragment_SubfragmentCompartment">
            <children xmi:type="notation:Shape" xmi:id="_W6wp3mFXEeq-pYTHqETvmQ" type="InteractionOperand_Shape">
              <children xmi:type="notation:DecorationNode" xmi:id="_W6wp32FXEeq-pYTHqETvmQ" type="InteractionOperand_Guard">
                <element xmi:type="uml:InteractionConstraint" href="baseCloudSystem.uml#_W6m422FXEeq-pYTHqETvmQ"/>
                <layoutConstraint xmi:type="notation:Bounds" xmi:id="_W6wp4GFXEeq-pYTHqETvmQ" x="5" y="5"/>
              </children>
              <element xmi:type="uml:InteractionOperand" href="baseCloudSystem.uml#_W6m41GFXEeq-pYTHqETvmQ"/>
              <layoutConstraint xmi:type="notation:Bounds" xmi:id="_W6wp4WFXEeq-pYTHqETvmQ" width="901" height="161"/>
            </children>
            <children xmi:type="notation:Shape" xmi:id="_W6wp4mFXEeq-pYTHqETvmQ" type="InteractionOperand_Shape">
              <children xmi:type="notation:DecorationNode" xmi:id="_W6wp42FXEeq-pYTHqETvmQ" type="InteractionOperand_Guard">
                <element xmi:type="uml:InteractionConstraint" href="baseCloudSystem.uml#_W6m4_mFXEeq-pYTHqETvmQ"/>
                <layoutConstraint xmi:type="notation:Bounds" xmi:id="_W6wp5GFXEeq-pYTHqETvmQ" x="5" y="5"/>
              </children>
              <element xmi:type="uml:InteractionOperand" href="baseCloudSystem.uml#_W6m43WFXEeq-pYTHqETvmQ"/>
              <layoutConstraint xmi:type="notation:Bounds" xmi:id="_W6wp5WFXEeq-pYTHqETvmQ" y="161" width="901" height="731"/>
            </children>
            <styles xmi:type="notation:SortingStyle" xmi:id="_W6wp5mFXEeq-pYTHqETvmQ"/>
            <styles xmi:type="notation:FilteringStyle" xmi:id="_W6wp52FXEeq-pYTHqETvmQ"/>
            <layoutConstraint xmi:type="notation:Bounds" xmi:id="_W6wp6GFXEeq-pYTHqETvmQ"/>
          </children>
          <element xmi:type="uml:CombinedFragment" href="baseCloudSystem.uml#_W6m402FXEeq-pYTHqETvmQ"/>
          <layoutConstraint xmi:type="notation:Bounds" xmi:id="_W6wp6WFXEeq-pYTHqETvmQ" x="74" y="626" width="901" height="921"/>
        </children>
        <children xmi:type="notation:Shape" xmi:id="_W6wp6mFXEeq-pYTHqETvmQ" type="CombinedFragment_Shape">
          <children xmi:type="notation:BasicCompartment" xmi:id="_W6wp62FXEeq-pYTHqETvmQ" type="CombinedFragment_SubfragmentCompartment">
            <children xmi:type="notation:Shape" xmi:id="_W6wp7GFXEeq-pYTHqETvmQ" type="InteractionOperand_Shape">
              <children xmi:type="notation:DecorationNode" xmi:id="_W6wp7WFXEeq-pYTHqETvmQ" type="InteractionOperand_Guard">
                <element xmi:type="uml:InteractionConstraint" href="baseCloudSystem.uml#_W6m42WFXEeq-pYTHqETvmQ"/>
                <layoutConstraint xmi:type="notation:Bounds" xmi:id="_W6wp7mFXEeq-pYTHqETvmQ" x="5" y="5"/>
              </children>
              <element xmi:type="uml:InteractionOperand" href="baseCloudSystem.uml#_W6m41mFXEeq-pYTHqETvmQ"/>
              <layoutConstraint xmi:type="notation:Bounds" xmi:id="_W6wp72FXEeq-pYTHqETvmQ" width="761" height="72"/>
            </children>
            <styles xmi:type="notation:SortingStyle" xmi:id="_W6wp8GFXEeq-pYTHqETvmQ"/>
            <styles xmi:type="notation:FilteringStyle" xmi:id="_W6wp8WFXEeq-pYTHqETvmQ"/>
            <layoutConstraint xmi:type="notation:Bounds" xmi:id="_W6wp8mFXEeq-pYTHqETvmQ"/>
          </children>
          <element xmi:type="uml:CombinedFragment" href="baseCloudSystem.uml#_W6m41WFXEeq-pYTHqETvmQ"/>
          <layoutConstraint xmi:type="notation:Bounds" xmi:id="_W6wp82FXEeq-pYTHqETvmQ" x="134" y="686" width="761" height="101"/>
        </children>
        <children xmi:type="notation:Shape" xmi:id="_W6wp9GFXEeq-pYTHqETvmQ" type="CombinedFragment_Shape">
          <children xmi:type="notation:BasicCompartment" xmi:id="_W6wp9WFXEeq-pYTHqETvmQ" type="CombinedFragment_SubfragmentCompartment">
            <children xmi:type="notation:Shape" xmi:id="_W6wp9mFXEeq-pYTHqETvmQ" type="InteractionOperand_Shape">
              <children xmi:type="notation:DecorationNode" xmi:id="_W6wp92FXEeq-pYTHqETvmQ" type="InteractionOperand_Guard">
                <element xmi:type="uml:InteractionConstraint" href="baseCloudSystem.uml#_W6m4_GFXEeq-pYTHqETvmQ"/>
                <layoutConstraint xmi:type="notation:Bounds" xmi:id="_W6wp-GFXEeq-pYTHqETvmQ" x="5" y="5"/>
              </children>
              <element xmi:type="uml:InteractionOperand" href="baseCloudSystem.uml#_W6m432FXEeq-pYTHqETvmQ"/>
              <layoutConstraint xmi:type="notation:Bounds" xmi:id="_W6wp-WFXEeq-pYTHqETvmQ" width="861" height="612"/>
            </children>
            <styles xmi:type="notation:SortingStyle" xmi:id="_W6wp-mFXEeq-pYTHqETvmQ"/>
            <styles xmi:type="notation:FilteringStyle" xmi:id="_W6wp-2FXEeq-pYTHqETvmQ"/>
            <layoutConstraint xmi:type="notation:Bounds" xmi:id="_W6wp_GFXEeq-pYTHqETvmQ"/>
          </children>
          <element xmi:type="uml:CombinedFragment" href="baseCloudSystem.uml#_W6m43mFXEeq-pYTHqETvmQ"/>
          <layoutConstraint xmi:type="notation:Bounds" xmi:id="_W6wp_WFXEeq-pYTHqETvmQ" x="94" y="886" width="861" height="641"/>
        </children>
        <children xmi:type="notation:Shape" xmi:id="_W6wp_mFXEeq-pYTHqETvmQ" type="CombinedFragment_Shape">
          <children xmi:type="notation:BasicCompartment" xmi:id="_W6wp_2FXEeq-pYTHqETvmQ" type="CombinedFragment_SubfragmentCompartment">
            <children xmi:type="notation:Shape" xmi:id="_W6wqAGFXEeq-pYTHqETvmQ" type="InteractionOperand_Shape">
              <children xmi:type="notation:DecorationNode" xmi:id="_W6wqAWFXEeq-pYTHqETvmQ" type="InteractionOperand_Guard">
                <element xmi:type="uml:InteractionConstraint" href="baseCloudSystem.uml#_W6m482FXEeq-pYTHqETvmQ"/>
                <layoutConstraint xmi:type="notation:Bounds" xmi:id="_W6wqAmFXEeq-pYTHqETvmQ" x="5" y="5"/>
              </children>
              <element xmi:type="uml:InteractionOperand" href="baseCloudSystem.uml#_W6m442FXEeq-pYTHqETvmQ"/>
              <layoutConstraint xmi:type="notation:Bounds" xmi:id="_W6wqA2FXEeq-pYTHqETvmQ" width="821" height="337"/>
            </children>
            <children xmi:type="notation:Shape" xmi:id="_W6wqBGFXEeq-pYTHqETvmQ" type="InteractionOperand_Shape">
              <children xmi:type="notation:DecorationNode" xmi:id="_W6wqBWFXEeq-pYTHqETvmQ" type="InteractionOperand_Guard">
                <element xmi:type="uml:InteractionConstraint" href="baseCloudSystem.uml#_W6m4-mFXEeq-pYTHqETvmQ"/>
                <layoutConstraint xmi:type="notation:Bounds" xmi:id="_W6wqBmFXEeq-pYTHqETvmQ" x="5" y="5"/>
              </children>
              <element xmi:type="uml:InteractionOperand" href="baseCloudSystem.uml#_W6m49WFXEeq-pYTHqETvmQ"/>
              <layoutConstraint xmi:type="notation:Bounds" xmi:id="_W6wqB2FXEeq-pYTHqETvmQ" y="337" width="821" height="154"/>
            </children>
            <styles xmi:type="notation:SortingStyle" xmi:id="_W6wqCGFXEeq-pYTHqETvmQ"/>
            <styles xmi:type="notation:FilteringStyle" xmi:id="_W6wqCWFXEeq-pYTHqETvmQ"/>
            <layoutConstraint xmi:type="notation:Bounds" xmi:id="_W6wqCmFXEeq-pYTHqETvmQ"/>
          </children>
          <element xmi:type="uml:CombinedFragment" href="baseCloudSystem.uml#_W6m44mFXEeq-pYTHqETvmQ"/>
          <layoutConstraint xmi:type="notation:Bounds" xmi:id="_W6wqC2FXEeq-pYTHqETvmQ" x="114" y="986" width="821" height="521"/>
        </children>
        <children xmi:type="notation:Shape" xmi:id="_W6wqDGFXEeq-pYTHqETvmQ" type="CombinedFragment_Shape">
          <children xmi:type="notation:BasicCompartment" xmi:id="_W6wqDWFXEeq-pYTHqETvmQ" type="CombinedFragment_SubfragmentCompartment">
            <children xmi:type="notation:Shape" xmi:id="_W6wqDmFXEeq-pYTHqETvmQ" type="InteractionOperand_Shape">
              <children xmi:type="notation:DecorationNode" xmi:id="_W6wqD2FXEeq-pYTHqETvmQ" type="InteractionOperand_Guard">
                <element xmi:type="uml:InteractionConstraint" href="baseCloudSystem.uml#_W6m47mFXEeq-pYTHqETvmQ"/>
                <layoutConstraint xmi:type="notation:Bounds" xmi:id="_W6wqEGFXEeq-pYTHqETvmQ" x="5" y="5"/>
              </children>
              <element xmi:type="uml:InteractionOperand" href="baseCloudSystem.uml#_W6m452FXEeq-pYTHqETvmQ"/>
              <layoutConstraint xmi:type="notation:Bounds" xmi:id="_W6wqEWFXEeq-pYTHqETvmQ" width="781" height="160"/>
            </children>
            <children xmi:type="notation:Shape" xmi:id="_W6wqEmFXEeq-pYTHqETvmQ" type="InteractionOperand_Shape">
              <children xmi:type="notation:DecorationNode" xmi:id="_W6wqE2FXEeq-pYTHqETvmQ" type="InteractionOperand_Guard">
                <element xmi:type="uml:InteractionConstraint" href="baseCloudSystem.uml#_W6m48WFXEeq-pYTHqETvmQ"/>
                <layoutConstraint xmi:type="notation:Bounds" xmi:id="_W6wqFGFXEeq-pYTHqETvmQ" x="5" y="5"/>
              </children>
              <element xmi:type="uml:InteractionOperand" href="baseCloudSystem.uml#_W6m48GFXEeq-pYTHqETvmQ"/>
              <layoutConstraint xmi:type="notation:Bounds" xmi:id="_W6wqFWFXEeq-pYTHqETvmQ" y="160" width="781" height="52"/>
            </children>
            <styles xmi:type="notation:SortingStyle" xmi:id="_W6wqFmFXEeq-pYTHqETvmQ"/>
            <styles xmi:type="notation:FilteringStyle" xmi:id="_W6wqF2FXEeq-pYTHqETvmQ"/>
            <layoutConstraint xmi:type="notation:Bounds" xmi:id="_W6wqGGFXEeq-pYTHqETvmQ"/>
          </children>
          <element xmi:type="uml:CombinedFragment" href="baseCloudSystem.uml#_W6m45mFXEeq-pYTHqETvmQ"/>
          <layoutConstraint xmi:type="notation:Bounds" xmi:id="_W6wqGWFXEeq-pYTHqETvmQ" x="134" y="1086" width="781" height="241"/>
        </children>
        <children xmi:type="notation:Shape" xmi:id="_W6wqGmFXEeq-pYTHqETvmQ" type="CombinedFragment_Shape">
          <children xmi:type="notation:BasicCompartment" xmi:id="_W6wqG2FXEeq-pYTHqETvmQ" type="CombinedFragment_SubfragmentCompartment">
            <children xmi:type="notation:Shape" xmi:id="_W6wqHGFXEeq-pYTHqETvmQ" type="InteractionOperand_Shape">
              <children xmi:type="notation:DecorationNode" xmi:id="_W6wqHWFXEeq-pYTHqETvmQ" type="InteractionOperand_Guard">
                <element xmi:type="uml:InteractionConstraint" href="baseCloudSystem.uml#_W6m47GFXEeq-pYTHqETvmQ"/>
                <layoutConstraint xmi:type="notation:Bounds" xmi:id="_W6wqHmFXEeq-pYTHqETvmQ" x="5" y="5"/>
              </children>
              <element xmi:type="uml:InteractionOperand" href="baseCloudSystem.uml#_W6m46WFXEeq-pYTHqETvmQ"/>
              <layoutConstraint xmi:type="notation:Bounds" xmi:id="_W6wqH2FXEeq-pYTHqETvmQ" width="721" height="72"/>
            </children>
            <styles xmi:type="notation:SortingStyle" xmi:id="_W6wqIGFXEeq-pYTHqETvmQ"/>
            <styles xmi:type="notation:FilteringStyle" xmi:id="_W6wqIWFXEeq-pYTHqETvmQ"/>
            <layoutConstraint xmi:type="notation:Bounds" xmi:id="_W6wqImFXEeq-pYTHqETvmQ"/>
          </children>
          <element xmi:type="uml:CombinedFragment" href="baseCloudSystem.uml#_W6m46GFXEeq-pYTHqETvmQ"/>
          <layoutConstraint xmi:type="notation:Bounds" xmi:id="_W6wqI2FXEeq-pYTHqETvmQ" x="174" y="1146" width="721" height="101"/>
        </children>
        <children xmi:type="notation:Shape" xmi:id="_W6wqJGFXEeq-pYTHqETvmQ" type="CombinedFragment_Shape">
          <children xmi:type="notation:BasicCompartment" xmi:id="_W6wqJWFXEeq-pYTHqETvmQ" type="CombinedFragment_SubfragmentCompartment">
            <children xmi:type="notation:Shape" xmi:id="_W6wqJmFXEeq-pYTHqETvmQ" type="InteractionOperand_Shape">
              <children xmi:type="notation:DecorationNode" xmi:id="_W6wqJ2FXEeq-pYTHqETvmQ" type="InteractionOperand_Guard">
                <element xmi:type="uml:InteractionConstraint" href="baseCloudSystem.uml#_W6m4-GFXEeq-pYTHqETvmQ"/>
                <layoutConstraint xmi:type="notation:Bounds" xmi:id="_W6wqKGFXEeq-pYTHqETvmQ" x="5" y="5"/>
              </children>
              <element xmi:type="uml:InteractionOperand" href="baseCloudSystem.uml#_W6m492FXEeq-pYTHqETvmQ"/>
              <layoutConstraint xmi:type="notation:Bounds" xmi:id="_W6wqKWFXEeq-pYTHqETvmQ" width="741" height="52"/>
            </children>
            <styles xmi:type="notation:SortingStyle" xmi:id="_W6wqKmFXEeq-pYTHqETvmQ"/>
            <styles xmi:type="notation:FilteringStyle" xmi:id="_W6wqK2FXEeq-pYTHqETvmQ"/>
            <layoutConstraint xmi:type="notation:Bounds" xmi:id="_W6wqLGFXEeq-pYTHqETvmQ"/>
          </children>
          <element xmi:type="uml:CombinedFragment" href="baseCloudSystem.uml#_W6m49mFXEeq-pYTHqETvmQ"/>
          <layoutConstraint xmi:type="notation:Bounds" xmi:id="_W6wqLWFXEeq-pYTHqETvmQ" x="154" y="1406" width="741" height="81"/>
        </children>
        <children xmi:type="notation:Shape" xmi:id="_W6wqLmFXEeq-pYTHqETvmQ" type="CombinedFragment_Shape">
          <children xmi:type="notation:BasicCompartment" xmi:id="_W6wqL2FXEeq-pYTHqETvmQ" type="CombinedFragment_SubfragmentCompartment">
            <children xmi:type="notation:Shape" xmi:id="_W6wqMGFXEeq-pYTHqETvmQ" type="InteractionOperand_Shape">
              <children xmi:type="notation:DecorationNode" xmi:id="_W6wqMWFXEeq-pYTHqETvmQ" type="InteractionOperand_Guard">
                <element xmi:type="uml:InteractionConstraint" href="baseCloudSystem.uml#_W6m5C2FXEeq-pYTHqETvmQ"/>
                <layoutConstraint xmi:type="notation:Bounds" xmi:id="_W6wqMmFXEeq-pYTHqETvmQ" x="5" y="5"/>
              </children>
              <element xmi:type="uml:InteractionOperand" href="baseCloudSystem.uml#_W6m5BmFXEeq-pYTHqETvmQ"/>
              <layoutConstraint xmi:type="notation:Bounds" xmi:id="_W6wqM2FXEeq-pYTHqETvmQ" width="881" height="127"/>
            </children>
            <children xmi:type="notation:Shape" xmi:id="_W6wqNGFXEeq-pYTHqETvmQ" type="InteractionOperand_Shape">
              <children xmi:type="notation:DecorationNode" xmi:id="_W6wqNWFXEeq-pYTHqETvmQ" type="InteractionOperand_Guard">
                <element xmi:type="uml:InteractionConstraint" href="baseCloudSystem.uml#_W6m5H2FXEeq-pYTHqETvmQ"/>
                <layoutConstraint xmi:type="notation:Bounds" xmi:id="_W6wqNmFXEeq-pYTHqETvmQ" x="5" y="5"/>
              </children>
              <element xmi:type="uml:InteractionOperand" href="baseCloudSystem.uml#_W6m5DWFXEeq-pYTHqETvmQ"/>
              <layoutConstraint xmi:type="notation:Bounds" xmi:id="_W6wqN2FXEeq-pYTHqETvmQ" y="127" width="881" height="425"/>
            </children>
            <styles xmi:type="notation:SortingStyle" xmi:id="_W6wqOGFXEeq-pYTHqETvmQ"/>
            <styles xmi:type="notation:FilteringStyle" xmi:id="_W6wqOWFXEeq-pYTHqETvmQ"/>
            <layoutConstraint xmi:type="notation:Bounds" xmi:id="_W6wqOmFXEeq-pYTHqETvmQ"/>
          </children>
          <element xmi:type="uml:CombinedFragment" href="baseCloudSystem.uml#_W6m5BWFXEeq-pYTHqETvmQ"/>
          <layoutConstraint xmi:type="notation:Bounds" xmi:id="_W6wqO2FXEeq-pYTHqETvmQ" x="54" y="1646" width="881" height="581"/>
        </children>
        <children xmi:type="notation:Shape" xmi:id="_W6wqPGFXEeq-pYTHqETvmQ" type="CombinedFragment_Shape">
          <children xmi:type="notation:BasicCompartment" xmi:id="_W6wqPWFXEeq-pYTHqETvmQ" type="CombinedFragment_SubfragmentCompartment">
            <children xmi:type="notation:Shape" xmi:id="_W6wqPmFXEeq-pYTHqETvmQ" type="InteractionOperand_Shape">
              <children xmi:type="notation:DecorationNode" xmi:id="_W6wqP2FXEeq-pYTHqETvmQ" type="InteractionOperand_Guard">
                <element xmi:type="uml:InteractionConstraint" href="baseCloudSystem.uml#_W6m5CWFXEeq-pYTHqETvmQ"/>
                <layoutConstraint xmi:type="notation:Bounds" xmi:id="_W6wqQGFXEeq-pYTHqETvmQ" x="5" y="5"/>
              </children>
              <element xmi:type="uml:InteractionOperand" href="baseCloudSystem.uml#_W6m5CGFXEeq-pYTHqETvmQ"/>
              <layoutConstraint xmi:type="notation:Bounds" xmi:id="_W6wqQWFXEeq-pYTHqETvmQ" x="20" width="741" height="52"/>
            </children>
            <styles xmi:type="notation:SortingStyle" xmi:id="_W6wqQmFXEeq-pYTHqETvmQ"/>
            <styles xmi:type="notation:FilteringStyle" xmi:id="_W6wqQ2FXEeq-pYTHqETvmQ"/>
            <layoutConstraint xmi:type="notation:Bounds" xmi:id="_W6wqRGFXEeq-pYTHqETvmQ"/>
          </children>
          <element xmi:type="uml:CombinedFragment" href="baseCloudSystem.uml#_W6m5B2FXEeq-pYTHqETvmQ"/>
          <layoutConstraint xmi:type="notation:Bounds" xmi:id="_W6wqRWFXEeq-pYTHqETvmQ" x="154" y="1706" width="741" height="81"/>
        </children>
        <children xmi:type="notation:Shape" xmi:id="_W6wqRmFXEeq-pYTHqETvmQ" type="CombinedFragment_Shape">
          <children xmi:type="notation:BasicCompartment" xmi:id="_W6wqR2FXEeq-pYTHqETvmQ" type="CombinedFragment_SubfragmentCompartment">
            <children xmi:type="notation:Shape" xmi:id="_W6wqSGFXEeq-pYTHqETvmQ" type="InteractionOperand_Shape">
              <children xmi:type="notation:DecorationNode" xmi:id="_W6wqSWFXEeq-pYTHqETvmQ" type="InteractionOperand_Guard">
                <element xmi:type="uml:InteractionConstraint" href="baseCloudSystem.uml#_W6m5FGFXEeq-pYTHqETvmQ"/>
                <layoutConstraint xmi:type="notation:Bounds" xmi:id="_W6wqSmFXEeq-pYTHqETvmQ" x="5" y="5"/>
              </children>
              <element xmi:type="uml:InteractionOperand" href="baseCloudSystem.uml#_W6m5EWFXEeq-pYTHqETvmQ"/>
              <layoutConstraint xmi:type="notation:Bounds" xmi:id="_W6wqS2FXEeq-pYTHqETvmQ" width="841" height="152"/>
            </children>
            <children xmi:type="notation:Shape" xmi:id="_W6wqTGFXEeq-pYTHqETvmQ" type="InteractionOperand_Shape">
              <children xmi:type="notation:DecorationNode" xmi:id="_W6wqTWFXEeq-pYTHqETvmQ" type="InteractionOperand_Guard">
                <element xmi:type="uml:InteractionConstraint" href="baseCloudSystem.uml#_W6m5HWFXEeq-pYTHqETvmQ"/>
                <layoutConstraint xmi:type="notation:Bounds" xmi:id="_W6wqTmFXEeq-pYTHqETvmQ" x="5" y="5"/>
              </children>
              <element xmi:type="uml:InteractionOperand" href="baseCloudSystem.uml#_W6m5FmFXEeq-pYTHqETvmQ"/>
              <layoutConstraint xmi:type="notation:Bounds" xmi:id="_W6wqT2FXEeq-pYTHqETvmQ" y="152" width="841" height="160"/>
            </children>
            <styles xmi:type="notation:SortingStyle" xmi:id="_W6wqUGFXEeq-pYTHqETvmQ"/>
            <styles xmi:type="notation:FilteringStyle" xmi:id="_W6wqUWFXEeq-pYTHqETvmQ"/>
            <layoutConstraint xmi:type="notation:Bounds" xmi:id="_W6wqUmFXEeq-pYTHqETvmQ"/>
          </children>
          <element xmi:type="uml:CombinedFragment" href="baseCloudSystem.uml#_W6m5EGFXEeq-pYTHqETvmQ"/>
          <layoutConstraint xmi:type="notation:Bounds" xmi:id="_W6wqU2FXEeq-pYTHqETvmQ" x="74" y="1866" width="841" height="341"/>
        </children>
        <children xmi:type="notation:Shape" xmi:id="_W6wqVGFXEeq-pYTHqETvmQ" type="CombinedFragment_Shape">
          <children xmi:type="notation:BasicCompartment" xmi:id="_W6wqVWFXEeq-pYTHqETvmQ" type="CombinedFragment_SubfragmentCompartment">
            <children xmi:type="notation:Shape" xmi:id="_W6wqVmFXEeq-pYTHqETvmQ" type="InteractionOperand_Shape">
              <children xmi:type="notation:DecorationNode" xmi:id="_W6wqV2FXEeq-pYTHqETvmQ" type="InteractionOperand_Guard">
                <element xmi:type="uml:InteractionConstraint" href="baseCloudSystem.uml#_W6m5G2FXEeq-pYTHqETvmQ"/>
                <layoutConstraint xmi:type="notation:Bounds" xmi:id="_W6wqWGFXEeq-pYTHqETvmQ" x="5" y="5"/>
              </children>
              <element xmi:type="uml:InteractionOperand" href="baseCloudSystem.uml#_W6m5GGFXEeq-pYTHqETvmQ"/>
              <layoutConstraint xmi:type="notation:Bounds" xmi:id="_W6wqWWFXEeq-pYTHqETvmQ" width="741" height="72"/>
            </children>
            <styles xmi:type="notation:SortingStyle" xmi:id="_W6wqWmFXEeq-pYTHqETvmQ"/>
            <styles xmi:type="notation:FilteringStyle" xmi:id="_W6wqW2FXEeq-pYTHqETvmQ"/>
            <layoutConstraint xmi:type="notation:Bounds" xmi:id="_W6wqXGFXEeq-pYTHqETvmQ"/>
          </children>
          <element xmi:type="uml:CombinedFragment" href="baseCloudSystem.uml#_W6m5F2FXEeq-pYTHqETvmQ"/>
          <layoutConstraint xmi:type="notation:Bounds" xmi:id="_W6wqXWFXEeq-pYTHqETvmQ" x="154" y="2086" width="741" height="101"/>
        </children>
        <children xmi:type="notation:Shape" xmi:id="_W6wqXmFXEeq-pYTHqETvmQ" type="Lifeline_Shape">
          <children xmi:type="notation:DecorationNode" xmi:id="_W6wqX2FXEeq-pYTHqETvmQ" type="Lifeline_NameLabel"/>
          <element xmi:type="uml:Lifeline" href="baseCloudSystem.uml#_W6m4wWFXEeq-pYTHqETvmQ"/>
          <layoutConstraint xmi:type="notation:Bounds" xmi:id="_W6wqYGFXEeq-pYTHqETvmQ" x="134" y="10" width="221" height="3497"/>
        </children>
        <children xmi:type="notation:Shape" xmi:id="_W6wqZWFXEeq-pYTHqETvmQ" type="Lifeline_Shape">
          <children xmi:type="notation:DecorationNode" xmi:id="_W6wqZmFXEeq-pYTHqETvmQ" type="Lifeline_NameLabel"/>
          <children xmi:type="notation:DecorationNode" xmi:id="_W6wqZ2FXEeq-pYTHqETvmQ" type="StereotypeLabel">
            <styles xmi:type="notation:StringValueStyle" xmi:id="_W6wqaGFXEeq-pYTHqETvmQ" name="stereotype" stringValue="uml2cloud::CloudProvider"/>
            <element xmi:type="uml:Stereotype" href="pathmap://UML2CLOUD_PROFILE/uml2cloud.profile.uml#_TrQH4IZLEeexBrHTG7KRXw"/>
            <layoutConstraint xmi:type="notation:Bounds" xmi:id="_W6wqaWFXEeq-pYTHqETvmQ"/>
          </children>
          <children xmi:type="notation:BasicCompartment" xmi:id="_W6wqamFXEeq-pYTHqETvmQ" type="StereotypeBrace">
            <styles xmi:type="notation:TitleStyle" xmi:id="_W6wqa2FXEeq-pYTHqETvmQ"/>
            <styles xmi:type="notation:StringValueStyle" xmi:id="_W6wqbGFXEeq-pYTHqETvmQ" name="stereotype" stringValue="uml2cloud::CloudProvider"/>
            <element xmi:type="uml:Stereotype" href="pathmap://UML2CLOUD_PROFILE/uml2cloud.profile.uml#_TrQH4IZLEeexBrHTG7KRXw"/>
            <layoutConstraint xmi:type="notation:Bounds" xmi:id="_W6wqbWFXEeq-pYTHqETvmQ"/>
          </children>
          <children xmi:type="notation:BasicCompartment" xmi:id="_W6wqbmFXEeq-pYTHqETvmQ" type="StereotypeCompartment">
            <styles xmi:type="notation:TitleStyle" xmi:id="_W6wqb2FXEeq-pYTHqETvmQ"/>
            <styles xmi:type="notation:StringValueStyle" xmi:id="_W6wqcGFXEeq-pYTHqETvmQ" name="stereotype" stringValue="uml2cloud::CloudProvider"/>
            <element xmi:type="uml:Stereotype" href="pathmap://UML2CLOUD_PROFILE/uml2cloud.profile.uml#_TrQH4IZLEeexBrHTG7KRXw"/>
            <layoutConstraint xmi:type="notation:Bounds" xmi:id="_W6wqcWFXEeq-pYTHqETvmQ"/>
          </children>
          <children xmi:type="notation:Shape" xmi:id="_W6wqcmFXEeq-pYTHqETvmQ" type="BehaviorExecutionSpecification_Shape">
            <children xmi:type="notation:DecorationNode" xmi:id="_W6wqc2FXEeq-pYTHqETvmQ" type="BehaviorExecutionSpecification_Behavior">
              <layoutConstraint xmi:type="notation:Location" xmi:id="_W6wqdGFXEeq-pYTHqETvmQ" x="18" y="18"/>
            </children>
            <element xmi:type="uml:BehaviorExecutionSpecification" href="baseCloudSystem.uml#_W6m4xWFXEeq-pYTHqETvmQ"/>
            <layoutConstraint xmi:type="notation:Bounds" xmi:id="_W6wqdWFXEeq-pYTHqETvmQ" x="120" y="236" width="20" height="21"/>
          </children>
          <children xmi:type="notation:Shape" xmi:id="_W6wqdmFXEeq-pYTHqETvmQ" type="BehaviorExecutionSpecification_Shape">
            <children xmi:type="notation:DecorationNode" xmi:id="_W6wqd2FXEeq-pYTHqETvmQ" type="BehaviorExecutionSpecification_Behavior">
              <layoutConstraint xmi:type="notation:Location" xmi:id="_W6wqeGFXEeq-pYTHqETvmQ" x="18" y="18"/>
            </children>
            <element xmi:type="uml:BehaviorExecutionSpecification" href="baseCloudSystem.uml#_W6m4ymFXEeq-pYTHqETvmQ"/>
            <layoutConstraint xmi:type="notation:Bounds" xmi:id="_W6wqeWFXEeq-pYTHqETvmQ" x="120" y="336" width="20" height="20"/>
          </children>
          <element xmi:type="uml:Lifeline" href="baseCloudSystem.uml#_W6m4wmFXEeq-pYTHqETvmQ"/>
          <layoutConstraint xmi:type="notation:Bounds" xmi:id="_W6wqemFXEeq-pYTHqETvmQ" x="614" y="10" width="261" height="3497"/>
        </children>
        <children xmi:type="notation:Shape" xmi:id="_W6wqf2FXEeq-pYTHqETvmQ" type="StereotypeComment">
          <styles xmi:type="notation:TitleStyle" xmi:id="_W6wqgGFXEeq-pYTHqETvmQ" showTitle="true"/>
          <styles xmi:type="notation:EObjectValueStyle" xmi:id="_W6wqgWFXEeq-pYTHqETvmQ" name="BASE_ELEMENT">
            <eObjectValue xmi:type="uml:Message" href="baseCloudSystem.uml#_W6m5I2FXEeq-pYTHqETvmQ"/>
          </styles>
          <element xsi:nil="true"/>
          <layoutConstraint xmi:type="notation:Bounds" xmi:id="_W6wqgmFXEeq-pYTHqETvmQ" x="100" y="100"/>
        </children>
        <children xmi:type="notation:Shape" xmi:id="_W6wqg2FXEeq-pYTHqETvmQ" type="StereotypeComment">
          <styles xmi:type="notation:TitleStyle" xmi:id="_W6wqhGFXEeq-pYTHqETvmQ" showTitle="true"/>
          <styles xmi:type="notation:EObjectValueStyle" xmi:id="_W6wqhWFXEeq-pYTHqETvmQ" name="BASE_ELEMENT"/>
          <element xsi:nil="true"/>
          <layoutConstraint xmi:type="notation:Bounds" xmi:id="_W6wqhmFXEeq-pYTHqETvmQ" x="100" y="100"/>
        </children>
        <children xmi:type="notation:Shape" xmi:id="_W6wqh2FXEeq-pYTHqETvmQ" type="StereotypeComment">
          <styles xmi:type="notation:TitleStyle" xmi:id="_W6wqiGFXEeq-pYTHqETvmQ" showTitle="true"/>
          <styles xmi:type="notation:EObjectValueStyle" xmi:id="_W6wqiWFXEeq-pYTHqETvmQ" name="BASE_ELEMENT">
            <eObjectValue xmi:type="uml:Message" href="baseCloudSystem.uml#_W6m5JWFXEeq-pYTHqETvmQ"/>
          </styles>
          <element xsi:nil="true"/>
          <layoutConstraint xmi:type="notation:Bounds" xmi:id="_W6wqimFXEeq-pYTHqETvmQ" x="100" y="100"/>
        </children>
        <children xmi:type="notation:Shape" xmi:id="_W6wqi2FXEeq-pYTHqETvmQ" type="StereotypeComment">
          <styles xmi:type="notation:TitleStyle" xmi:id="_W6wqjGFXEeq-pYTHqETvmQ" showTitle="true"/>
          <styles xmi:type="notation:EObjectValueStyle" xmi:id="_W6wqjWFXEeq-pYTHqETvmQ" name="BASE_ELEMENT">
            <eObjectValue xmi:type="uml:Message" href="baseCloudSystem.uml#_W6m5J2FXEeq-pYTHqETvmQ"/>
          </styles>
          <element xsi:nil="true"/>
          <layoutConstraint xmi:type="notation:Bounds" xmi:id="_W6wqjmFXEeq-pYTHqETvmQ" x="100" y="100"/>
        </children>
        <children xmi:type="notation:Shape" xmi:id="_W6wqj2FXEeq-pYTHqETvmQ" type="StereotypeComment">
          <styles xmi:type="notation:TitleStyle" xmi:id="_W6wqkGFXEeq-pYTHqETvmQ" showTitle="true"/>
          <styles xmi:type="notation:EObjectValueStyle" xmi:id="_W6wqkWFXEeq-pYTHqETvmQ" name="BASE_ELEMENT">
            <eObjectValue xmi:type="uml:Message" href="baseCloudSystem.uml#_W6m5KGFXEeq-pYTHqETvmQ"/>
          </styles>
          <element xsi:nil="true"/>
          <layoutConstraint xmi:type="notation:Bounds" xmi:id="_W6wqkmFXEeq-pYTHqETvmQ" x="100" y="100"/>
        </children>
        <children xmi:type="notation:Shape" xmi:id="_W6wqk2FXEeq-pYTHqETvmQ" type="StereotypeComment">
          <styles xmi:type="notation:TitleStyle" xmi:id="_W6wqlGFXEeq-pYTHqETvmQ" showTitle="true"/>
          <styles xmi:type="notation:EObjectValueStyle" xmi:id="_W6wqlWFXEeq-pYTHqETvmQ" name="BASE_ELEMENT">
            <eObjectValue xmi:type="uml:Message" href="baseCloudSystem.uml#_W6m5KWFXEeq-pYTHqETvmQ"/>
          </styles>
          <element xsi:nil="true"/>
          <layoutConstraint xmi:type="notation:Bounds" xmi:id="_W6wqlmFXEeq-pYTHqETvmQ" x="100" y="100"/>
        </children>
        <children xmi:type="notation:Shape" xmi:id="_W6wql2FXEeq-pYTHqETvmQ" type="StereotypeComment">
          <styles xmi:type="notation:TitleStyle" xmi:id="_W6wqmGFXEeq-pYTHqETvmQ" showTitle="true"/>
          <styles xmi:type="notation:EObjectValueStyle" xmi:id="_W6wqmWFXEeq-pYTHqETvmQ" name="BASE_ELEMENT">
            <eObjectValue xmi:type="uml:Message" href="baseCloudSystem.uml#_W6m5KmFXEeq-pYTHqETvmQ"/>
          </styles>
          <element xsi:nil="true"/>
          <layoutConstraint xmi:type="notation:Bounds" xmi:id="_W6wqmmFXEeq-pYTHqETvmQ" x="100" y="100"/>
        </children>
        <children xmi:type="notation:Shape" xmi:id="_W6wqm2FXEeq-pYTHqETvmQ" type="StereotypeComment">
          <styles xmi:type="notation:TitleStyle" xmi:id="_W6wqnGFXEeq-pYTHqETvmQ" showTitle="true"/>
          <styles xmi:type="notation:EObjectValueStyle" xmi:id="_W6wqnWFXEeq-pYTHqETvmQ" name="BASE_ELEMENT">
            <eObjectValue xmi:type="uml:Message" href="baseCloudSystem.uml#_W6m5K2FXEeq-pYTHqETvmQ"/>
          </styles>
          <element xsi:nil="true"/>
          <layoutConstraint xmi:type="notation:Bounds" xmi:id="_W6wqnmFXEeq-pYTHqETvmQ" x="100" y="100"/>
        </children>
        <children xmi:type="notation:Shape" xmi:id="_W6wqn2FXEeq-pYTHqETvmQ" type="StereotypeComment">
          <styles xmi:type="notation:TitleStyle" xmi:id="_W6wqoGFXEeq-pYTHqETvmQ" showTitle="true"/>
          <styles xmi:type="notation:EObjectValueStyle" xmi:id="_W6wqoWFXEeq-pYTHqETvmQ" name="BASE_ELEMENT">
            <eObjectValue xmi:type="uml:Message" href="baseCloudSystem.uml#_W6m5LGFXEeq-pYTHqETvmQ"/>
          </styles>
          <element xsi:nil="true"/>
          <layoutConstraint xmi:type="notation:Bounds" xmi:id="_W6wqomFXEeq-pYTHqETvmQ" x="100" y="100"/>
        </children>
        <children xmi:type="notation:Shape" xmi:id="_W6wqo2FXEeq-pYTHqETvmQ" type="StereotypeComment">
          <styles xmi:type="notation:TitleStyle" xmi:id="_W6wqpGFXEeq-pYTHqETvmQ" showTitle="true"/>
          <styles xmi:type="notation:EObjectValueStyle" xmi:id="_W6wqpWFXEeq-pYTHqETvmQ" name="BASE_ELEMENT">
            <eObjectValue xmi:type="uml:Message" href="baseCloudSystem.uml#_W6m5LWFXEeq-pYTHqETvmQ"/>
          </styles>
          <element xsi:nil="true"/>
          <layoutConstraint xmi:type="notation:Bounds" xmi:id="_W6wqpmFXEeq-pYTHqETvmQ" x="100" y="100"/>
        </children>
        <children xmi:type="notation:Shape" xmi:id="_W6wqp2FXEeq-pYTHqETvmQ" type="StereotypeComment">
          <styles xmi:type="notation:TitleStyle" xmi:id="_W6wqqGFXEeq-pYTHqETvmQ" showTitle="true"/>
          <styles xmi:type="notation:EObjectValueStyle" xmi:id="_W6wqqWFXEeq-pYTHqETvmQ" name="BASE_ELEMENT">
            <eObjectValue xmi:type="uml:Message" href="baseCloudSystem.uml#_W6m5LmFXEeq-pYTHqETvmQ"/>
          </styles>
          <element xsi:nil="true"/>
          <layoutConstraint xmi:type="notation:Bounds" xmi:id="_W6wqqmFXEeq-pYTHqETvmQ" x="100" y="100"/>
        </children>
        <children xmi:type="notation:Shape" xmi:id="_W6wqq2FXEeq-pYTHqETvmQ" type="StereotypeComment">
          <styles xmi:type="notation:TitleStyle" xmi:id="_W6wqrGFXEeq-pYTHqETvmQ" showTitle="true"/>
          <styles xmi:type="notation:EObjectValueStyle" xmi:id="_W6wqrWFXEeq-pYTHqETvmQ" name="BASE_ELEMENT">
            <eObjectValue xmi:type="uml:Message" href="baseCloudSystem.uml#_W6m5JGFXEeq-pYTHqETvmQ"/>
          </styles>
          <element xsi:nil="true"/>
          <layoutConstraint xmi:type="notation:Bounds" xmi:id="_W6wqrmFXEeq-pYTHqETvmQ" x="100" y="100"/>
        </children>
        <children xmi:type="notation:Shape" xmi:id="_W6wqr2FXEeq-pYTHqETvmQ" type="StereotypeComment">
          <styles xmi:type="notation:TitleStyle" xmi:id="_W6wqsGFXEeq-pYTHqETvmQ" showTitle="true"/>
          <styles xmi:type="notation:EObjectValueStyle" xmi:id="_W6wqsWFXEeq-pYTHqETvmQ" name="BASE_ELEMENT">
            <eObjectValue xmi:type="uml:Message" href="baseCloudSystem.uml#_W6m5JmFXEeq-pYTHqETvmQ"/>
          </styles>
          <element xsi:nil="true"/>
          <layoutConstraint xmi:type="notation:Bounds" xmi:id="_W6wqsmFXEeq-pYTHqETvmQ" x="100" y="100"/>
        </children>
        <layoutConstraint xmi:type="notation:Bounds" xmi:id="_W6wqs2FXEeq-pYTHqETvmQ"/>
      </children>
      <element xmi:type="uml:Interaction" href="baseCloudSystem.uml#_W6m4wGFXEeq-pYTHqETvmQ"/>
      <layoutConstraint xmi:type="notation:Bounds" xmi:id="_W6wqtGFXEeq-pYTHqETvmQ"/>
    </children>
    <styles xmi:type="notation:StringValueStyle" xmi:id="_W6wqtWFXEeq-pYTHqETvmQ" name="diagram_compatibility_version" stringValue="1.4.0"/>
    <styles xmi:type="notation:DiagramStyle" xmi:id="_W6wqtmFXEeq-pYTHqETvmQ"/>
    <styles xmi:type="style:PapyrusDiagramStyle" xmi:id="_W6wqt2FXEeq-pYTHqETvmQ" diagramKindId="es.uclm.uml2cloud.diagram.sequence">
      <owner xmi:type="uml:Interaction" href="baseCloudSystem.uml#_W6m4wGFXEeq-pYTHqETvmQ"/>
    </styles>
    <element xmi:type="uml:Interaction" href="baseCloudSystem.uml#_W6m4wGFXEeq-pYTHqETvmQ"/>
    <edges xmi:type="notation:Connector" xmi:id="_W6wqxGFXEeq-pYTHqETvmQ" type="Message_SynchEdge" source="_W6wqXmFXEeq-pYTHqETvmQ" target="_W6wqZWFXEeq-pYTHqETvmQ">
      <children xmi:type="notation:DecorationNode" xmi:id="_W6wqxWFXEeq-pYTHqETvmQ" type="Message_SynchNameLabel">
        <layoutConstraint xmi:type="notation:Location" xmi:id="_W6wqxmFXEeq-pYTHqETvmQ" x="1" y="-13"/>
      </children>
      <children xmi:type="notation:DecorationNode" xmi:id="_W6wqx2FXEeq-pYTHqETvmQ" visible="false" type="Message_SynchStereotypeLabel">
        <layoutConstraint xmi:type="notation:Location" xmi:id="_W6wqyGFXEeq-pYTHqETvmQ" x="1" y="-33"/>
      </children>
      <styles xmi:type="notation:FontStyle" xmi:id="_W6wqyWFXEeq-pYTHqETvmQ"/>
      <element xmi:type="uml:Message" href="baseCloudSystem.uml#_W6m5I2FXEeq-pYTHqETvmQ"/>
      <bendpoints xmi:type="notation:RelativeBendpoints" xmi:id="_W6wqymFXEeq-pYTHqETvmQ" points="[0, 0, -500, 0]$[500, 0, 0, 0]"/>
      <sourceAnchor xmi:type="notation:IdentityAnchor" xmi:id="_W6wqy2FXEeq-pYTHqETvmQ" id="(0.5,0.06748641692879612)"/>
      <targetAnchor xmi:type="notation:IdentityAnchor" xmi:id="_W6wqzGFXEeq-pYTHqETvmQ" id="(0.5,0.06748641692879612)"/>
    </edges>
    <edges xmi:type="notation:Connector" xmi:id="_W6wqzWFXEeq-pYTHqETvmQ" type="StereotypeCommentLink" source="_W6wqxGFXEeq-pYTHqETvmQ" target="_W6wqf2FXEeq-pYTHqETvmQ">
      <styles xmi:type="notation:FontStyle" xmi:id="_W6wqzmFXEeq-pYTHqETvmQ"/>
      <styles xmi:type="notation:EObjectValueStyle" xmi:id="_W6wqz2FXEeq-pYTHqETvmQ" name="BASE_ELEMENT">
        <eObjectValue xmi:type="uml:Message" href="baseCloudSystem.uml#_W6m5I2FXEeq-pYTHqETvmQ"/>
      </styles>
      <element xsi:nil="true"/>
      <bendpoints xmi:type="notation:RelativeBendpoints" xmi:id="_W6wq0GFXEeq-pYTHqETvmQ" points="[0, 0, 0, 0]$[0, 0, 0, 0]"/>
      <sourceAnchor xmi:type="notation:IdentityAnchor" xmi:id="_W6wq0WFXEeq-pYTHqETvmQ"/>
      <targetAnchor xmi:type="notation:IdentityAnchor" xmi:id="_W6wq0mFXEeq-pYTHqETvmQ"/>
    </edges>
    <edges xmi:type="notation:Connector" xmi:id="_W6wq02FXEeq-pYTHqETvmQ" type="Message_ReplyEdge" source="_W6wqZWFXEeq-pYTHqETvmQ" target="_W6wqXmFXEeq-pYTHqETvmQ">
      <children xmi:type="notation:DecorationNode" xmi:id="_W6wq1GFXEeq-pYTHqETvmQ" type="Message_ReplyNameLabel">
        <layoutConstraint xmi:type="notation:Location" xmi:id="_W6wq1WFXEeq-pYTHqETvmQ" x="1" y="-13"/>
      </children>
      <children xmi:type="notation:DecorationNode" xmi:id="_W6wq1mFXEeq-pYTHqETvmQ" type="Message_ReplyStereotypeLabel">
        <layoutConstraint xmi:type="notation:Location" xmi:id="_W6wq12FXEeq-pYTHqETvmQ" x="1" y="-33"/>
      </children>
      <styles xmi:type="notation:FontStyle" xmi:id="_W6wq2GFXEeq-pYTHqETvmQ"/>
      <element xmi:type="uml:Message" href="baseCloudSystem.uml#_W6m5JGFXEeq-pYTHqETvmQ"/>
      <bendpoints xmi:type="notation:RelativeBendpoints" xmi:id="_W6wq2WFXEeq-pYTHqETvmQ" points="[0, 0, 500, 0]$[-500, 0, 0, 0]"/>
      <sourceAnchor xmi:type="notation:IdentityAnchor" xmi:id="_W6wq2mFXEeq-pYTHqETvmQ" id="(0.5,0.07320560480411782)"/>
      <targetAnchor xmi:type="notation:IdentityAnchor" xmi:id="_W6wq22FXEeq-pYTHqETvmQ" id="(0.5,0.07320560480411782)"/>
    </edges>
    <edges xmi:type="notation:Connector" xmi:id="_W6wq3GFXEeq-pYTHqETvmQ" type="StereotypeCommentLink" target="_W6wqg2FXEeq-pYTHqETvmQ">
      <styles xmi:type="notation:FontStyle" xmi:id="_W6wq3WFXEeq-pYTHqETvmQ"/>
      <styles xmi:type="notation:EObjectValueStyle" xmi:id="_W6wq3mFXEeq-pYTHqETvmQ" name="BASE_ELEMENT"/>
      <element xsi:nil="true"/>
      <bendpoints xmi:type="notation:RelativeBendpoints" xmi:id="_W6wq32FXEeq-pYTHqETvmQ" points="[0, 0, 0, 0]$[0, 0, 0, 0]"/>
      <sourceAnchor xmi:type="notation:IdentityAnchor" xmi:id="_W6wq4GFXEeq-pYTHqETvmQ"/>
      <targetAnchor xmi:type="notation:IdentityAnchor" xmi:id="_W6wq4WFXEeq-pYTHqETvmQ"/>
    </edges>
    <edges xmi:type="notation:Connector" xmi:id="_W6wq4mFXEeq-pYTHqETvmQ" type="Message_SynchEdge" source="_W6wqXmFXEeq-pYTHqETvmQ" target="_W6wqZWFXEeq-pYTHqETvmQ">
      <children xmi:type="notation:DecorationNode" xmi:id="_W6wq42FXEeq-pYTHqETvmQ" type="Message_SynchNameLabel">
        <layoutConstraint xmi:type="notation:Location" xmi:id="_W6wq5GFXEeq-pYTHqETvmQ" x="1" y="-13"/>
      </children>
      <children xmi:type="notation:DecorationNode" xmi:id="_W6wq5WFXEeq-pYTHqETvmQ" visible="false" type="Message_SynchStereotypeLabel">
        <layoutConstraint xmi:type="notation:Location" xmi:id="_W6wq5mFXEeq-pYTHqETvmQ" x="1" y="-33"/>
      </children>
      <styles xmi:type="notation:FontStyle" xmi:id="_W6wq52FXEeq-pYTHqETvmQ"/>
      <element xmi:type="uml:Message" href="baseCloudSystem.uml#_W6m5JWFXEeq-pYTHqETvmQ"/>
      <bendpoints xmi:type="notation:RelativeBendpoints" xmi:id="_W6wq6GFXEeq-pYTHqETvmQ" points="[0, 0, -500, 0]$[500, 0, 0, 0]"/>
      <sourceAnchor xmi:type="notation:IdentityAnchor" xmi:id="_W6wq6WFXEeq-pYTHqETvmQ" id="(0.5,0.09608235630540463)"/>
      <targetAnchor xmi:type="notation:IdentityAnchor" xmi:id="_W6wq6mFXEeq-pYTHqETvmQ" id="(0.5,0.09608235630540465)"/>
    </edges>
    <edges xmi:type="notation:Connector" xmi:id="_W6wq62FXEeq-pYTHqETvmQ" type="StereotypeCommentLink" source="_W6wq4mFXEeq-pYTHqETvmQ" target="_W6wqh2FXEeq-pYTHqETvmQ">
      <styles xmi:type="notation:FontStyle" xmi:id="_W6wq7GFXEeq-pYTHqETvmQ"/>
      <styles xmi:type="notation:EObjectValueStyle" xmi:id="_W6wq7WFXEeq-pYTHqETvmQ" name="BASE_ELEMENT">
        <eObjectValue xmi:type="uml:Message" href="baseCloudSystem.uml#_W6m5JWFXEeq-pYTHqETvmQ"/>
      </styles>
      <element xsi:nil="true"/>
      <bendpoints xmi:type="notation:RelativeBendpoints" xmi:id="_W6wq7mFXEeq-pYTHqETvmQ" points="[0, 0, 0, 0]$[0, 0, 0, 0]"/>
      <sourceAnchor xmi:type="notation:IdentityAnchor" xmi:id="_W6wq72FXEeq-pYTHqETvmQ"/>
      <targetAnchor xmi:type="notation:IdentityAnchor" xmi:id="_W6wq8GFXEeq-pYTHqETvmQ"/>
    </edges>
    <edges xmi:type="notation:Connector" xmi:id="_W6wq8WFXEeq-pYTHqETvmQ" type="Message_ReplyEdge" source="_W6wqZWFXEeq-pYTHqETvmQ" target="_W6wqXmFXEeq-pYTHqETvmQ">
      <children xmi:type="notation:DecorationNode" xmi:id="_W6wq8mFXEeq-pYTHqETvmQ" type="Message_ReplyNameLabel">
        <layoutConstraint xmi:type="notation:Location" xmi:id="_W6wq82FXEeq-pYTHqETvmQ" x="1" y="-13"/>
      </children>
      <children xmi:type="notation:DecorationNode" xmi:id="_W6wq9GFXEeq-pYTHqETvmQ" type="Message_ReplyStereotypeLabel">
        <layoutConstraint xmi:type="notation:Location" xmi:id="_W6wq9WFXEeq-pYTHqETvmQ" x="1" y="-33"/>
      </children>
      <styles xmi:type="notation:FontStyle" xmi:id="_W6wq9mFXEeq-pYTHqETvmQ"/>
      <element xmi:type="uml:Message" href="baseCloudSystem.uml#_W6m5JmFXEeq-pYTHqETvmQ"/>
      <bendpoints xmi:type="notation:RelativeBendpoints" xmi:id="_W6wq92FXEeq-pYTHqETvmQ" points="[0, 0, 500, 0]$[-500, 0, 0, 0]"/>
      <sourceAnchor xmi:type="notation:IdentityAnchor" xmi:id="_W6wq-GFXEeq-pYTHqETvmQ" id="(0.5,0.1018015441807263)"/>
      <targetAnchor xmi:type="notation:IdentityAnchor" xmi:id="_W6wq-WFXEeq-pYTHqETvmQ" id="(0.5,0.10180154418072632)"/>
    </edges>
    <edges xmi:type="notation:Connector" xmi:id="_W6wq-mFXEeq-pYTHqETvmQ" type="Message_AsynchEdge" source="_W6wqXmFXEeq-pYTHqETvmQ" target="_W6wqZWFXEeq-pYTHqETvmQ">
      <children xmi:type="notation:DecorationNode" xmi:id="_W6wq-2FXEeq-pYTHqETvmQ" type="Message_AsynchNameLabel">
        <layoutConstraint xmi:type="notation:Location" xmi:id="_W6wq_GFXEeq-pYTHqETvmQ" x="1" y="-13"/>
      </children>
      <children xmi:type="notation:DecorationNode" xmi:id="_W6wq_WFXEeq-pYTHqETvmQ" visible="false" type="Message_AsynchStereotypeLabel">
        <layoutConstraint xmi:type="notation:Location" xmi:id="_W6wq_mFXEeq-pYTHqETvmQ" x="1" y="-33"/>
      </children>
      <styles xmi:type="notation:FontStyle" xmi:id="_W6wq_2FXEeq-pYTHqETvmQ"/>
      <element xmi:type="uml:Message" href="baseCloudSystem.uml#_W6m5J2FXEeq-pYTHqETvmQ"/>
      <bendpoints xmi:type="notation:RelativeBendpoints" xmi:id="_W6wrAGFXEeq-pYTHqETvmQ" points="[0, 0, -500, 0]$[500, 0, 0, 0]"/>
      <sourceAnchor xmi:type="notation:IdentityAnchor" xmi:id="_W6wrAWFXEeq-pYTHqETvmQ" id="(0.5,0.17043179868458683)"/>
      <targetAnchor xmi:type="notation:IdentityAnchor" xmi:id="_W6wrAmFXEeq-pYTHqETvmQ" id="(0.5,0.1704317986845868)"/>
    </edges>
    <edges xmi:type="notation:Connector" xmi:id="_W6wrA2FXEeq-pYTHqETvmQ" type="StereotypeCommentLink" source="_W6wq-mFXEeq-pYTHqETvmQ" target="_W6wqi2FXEeq-pYTHqETvmQ">
      <styles xmi:type="notation:FontStyle" xmi:id="_W6wrBGFXEeq-pYTHqETvmQ"/>
      <styles xmi:type="notation:EObjectValueStyle" xmi:id="_W6wrBWFXEeq-pYTHqETvmQ" name="BASE_ELEMENT">
        <eObjectValue xmi:type="uml:Message" href="baseCloudSystem.uml#_W6m5J2FXEeq-pYTHqETvmQ"/>
      </styles>
      <element xsi:nil="true"/>
      <bendpoints xmi:type="notation:RelativeBendpoints" xmi:id="_W6wrBmFXEeq-pYTHqETvmQ" points="[0, 0, 0, 0]$[0, 0, 0, 0]"/>
      <sourceAnchor xmi:type="notation:IdentityAnchor" xmi:id="_W6wrB2FXEeq-pYTHqETvmQ"/>
      <targetAnchor xmi:type="notation:IdentityAnchor" xmi:id="_W6wrCGFXEeq-pYTHqETvmQ"/>
    </edges>
    <edges xmi:type="notation:Connector" xmi:id="_W6wrCWFXEeq-pYTHqETvmQ" type="Message_ReplyEdge" source="_W6wqZWFXEeq-pYTHqETvmQ" target="_W6wqXmFXEeq-pYTHqETvmQ">
      <children xmi:type="notation:DecorationNode" xmi:id="_W6wrCmFXEeq-pYTHqETvmQ" type="Message_ReplyNameLabel">
        <layoutConstraint xmi:type="notation:Location" xmi:id="_W6wrC2FXEeq-pYTHqETvmQ" x="1" y="-13"/>
      </children>
      <children xmi:type="notation:DecorationNode" xmi:id="_W6wrDGFXEeq-pYTHqETvmQ" visible="false" type="Message_ReplyStereotypeLabel">
        <layoutConstraint xmi:type="notation:Location" xmi:id="_W6wrDWFXEeq-pYTHqETvmQ" x="1" y="-33"/>
      </children>
      <styles xmi:type="notation:FontStyle" xmi:id="_W6wrDmFXEeq-pYTHqETvmQ"/>
      <element xmi:type="uml:Message" href="baseCloudSystem.uml#_W6m5KGFXEeq-pYTHqETvmQ"/>
      <bendpoints xmi:type="notation:RelativeBendpoints" xmi:id="_W6wrD2FXEeq-pYTHqETvmQ" points="[0, 0, 500, 0]$[-500, 0, 0, 0]"/>
      <sourceAnchor xmi:type="notation:IdentityAnchor" xmi:id="_W6wrEGFXEeq-pYTHqETvmQ" id="(0.5,0.21046611381183875)"/>
      <targetAnchor xmi:type="notation:IdentityAnchor" xmi:id="_W6wrEWFXEeq-pYTHqETvmQ" id="(0.5,0.21046611381183872)"/>
    </edges>
    <edges xmi:type="notation:Connector" xmi:id="_W6wrEmFXEeq-pYTHqETvmQ" type="StereotypeCommentLink" source="_W6wrCWFXEeq-pYTHqETvmQ" target="_W6wqj2FXEeq-pYTHqETvmQ">
      <styles xmi:type="notation:FontStyle" xmi:id="_W6wrE2FXEeq-pYTHqETvmQ"/>
      <styles xmi:type="notation:EObjectValueStyle" xmi:id="_W6wrFGFXEeq-pYTHqETvmQ" name="BASE_ELEMENT">
        <eObjectValue xmi:type="uml:Message" href="baseCloudSystem.uml#_W6m5KGFXEeq-pYTHqETvmQ"/>
      </styles>
      <element xsi:nil="true"/>
      <bendpoints xmi:type="notation:RelativeBendpoints" xmi:id="_W6wrFWFXEeq-pYTHqETvmQ" points="[0, 0, 0, 0]$[0, 0, 0, 0]"/>
      <sourceAnchor xmi:type="notation:IdentityAnchor" xmi:id="_W6wrFmFXEeq-pYTHqETvmQ"/>
      <targetAnchor xmi:type="notation:IdentityAnchor" xmi:id="_W6wrF2FXEeq-pYTHqETvmQ"/>
    </edges>
    <edges xmi:type="notation:Connector" xmi:id="_W6wrGGFXEeq-pYTHqETvmQ" type="Message_ReplyEdge" source="_W6wqZWFXEeq-pYTHqETvmQ" target="_W6wqXmFXEeq-pYTHqETvmQ">
      <children xmi:type="notation:DecorationNode" xmi:id="_W6wrGWFXEeq-pYTHqETvmQ" type="Message_ReplyNameLabel">
        <layoutConstraint xmi:type="notation:Location" xmi:id="_W6wrGmFXEeq-pYTHqETvmQ" x="1" y="-13"/>
      </children>
      <children xmi:type="notation:DecorationNode" xmi:id="_W6wrG2FXEeq-pYTHqETvmQ" visible="false" type="Message_ReplyStereotypeLabel">
        <layoutConstraint xmi:type="notation:Location" xmi:id="_W6wrHGFXEeq-pYTHqETvmQ" x="1" y="-33"/>
      </children>
      <styles xmi:type="notation:FontStyle" xmi:id="_W6wrHWFXEeq-pYTHqETvmQ"/>
      <element xmi:type="uml:Message" href="baseCloudSystem.uml#_W6m5KWFXEeq-pYTHqETvmQ"/>
      <bendpoints xmi:type="notation:RelativeBendpoints" xmi:id="_W6wrHmFXEeq-pYTHqETvmQ" points="[0, 0, 500, 0]$[-500, 0, 0, 0]"/>
      <sourceAnchor xmi:type="notation:IdentityAnchor" xmi:id="_W6wrH2FXEeq-pYTHqETvmQ" id="(0.5,0.26765799256505574)"/>
      <targetAnchor xmi:type="notation:IdentityAnchor" xmi:id="_W6wrIGFXEeq-pYTHqETvmQ" id="(0.5,0.26765799256505574)"/>
    </edges>
    <edges xmi:type="notation:Connector" xmi:id="_W6wrIWFXEeq-pYTHqETvmQ" type="StereotypeCommentLink" source="_W6wrGGFXEeq-pYTHqETvmQ" target="_W6wqk2FXEeq-pYTHqETvmQ">
      <styles xmi:type="notation:FontStyle" xmi:id="_W6wrImFXEeq-pYTHqETvmQ"/>
      <styles xmi:type="notation:EObjectValueStyle" xmi:id="_W6wrI2FXEeq-pYTHqETvmQ" name="BASE_ELEMENT">
        <eObjectValue xmi:type="uml:Message" href="baseCloudSystem.uml#_W6m5KWFXEeq-pYTHqETvmQ"/>
      </styles>
      <element xsi:nil="true"/>
      <bendpoints xmi:type="notation:RelativeBendpoints" xmi:id="_W6wrJGFXEeq-pYTHqETvmQ" points="[0, 0, 0, 0]$[0, 0, 0, 0]"/>
      <sourceAnchor xmi:type="notation:IdentityAnchor" xmi:id="_W6wrJWFXEeq-pYTHqETvmQ"/>
      <targetAnchor xmi:type="notation:IdentityAnchor" xmi:id="_W6wrJmFXEeq-pYTHqETvmQ"/>
    </edges>
    <edges xmi:type="notation:Connector" xmi:id="_W6wrJ2FXEeq-pYTHqETvmQ" type="Message_AsynchEdge" source="_W6wqXmFXEeq-pYTHqETvmQ" target="_W6wqZWFXEeq-pYTHqETvmQ">
      <children xmi:type="notation:DecorationNode" xmi:id="_W6wrKGFXEeq-pYTHqETvmQ" type="Message_AsynchNameLabel">
        <layoutConstraint xmi:type="notation:Location" xmi:id="_W6wrKWFXEeq-pYTHqETvmQ" x="1" y="-13"/>
      </children>
      <children xmi:type="notation:DecorationNode" xmi:id="_W6wrKmFXEeq-pYTHqETvmQ" visible="false" type="Message_AsynchStereotypeLabel">
        <layoutConstraint xmi:type="notation:Location" xmi:id="_W6wrK2FXEeq-pYTHqETvmQ" x="1" y="-33"/>
      </children>
      <styles xmi:type="notation:FontStyle" xmi:id="_W6wrLGFXEeq-pYTHqETvmQ"/>
      <element xmi:type="uml:Message" href="baseCloudSystem.uml#_W6m5KmFXEeq-pYTHqETvmQ"/>
      <bendpoints xmi:type="notation:RelativeBendpoints" xmi:id="_W6wrLWFXEeq-pYTHqETvmQ" points="[0, 0, -500, 0]$[500, 0, 0, 0]"/>
      <sourceAnchor xmi:type="notation:IdentityAnchor" xmi:id="_W6wrLmFXEeq-pYTHqETvmQ" id="(0.5,0.301973119816986)"/>
      <targetAnchor xmi:type="notation:IdentityAnchor" xmi:id="_W6wrL2FXEeq-pYTHqETvmQ" id="(0.5,0.301973119816986)"/>
    </edges>
    <edges xmi:type="notation:Connector" xmi:id="_W6wrMGFXEeq-pYTHqETvmQ" type="StereotypeCommentLink" source="_W6wrJ2FXEeq-pYTHqETvmQ" target="_W6wql2FXEeq-pYTHqETvmQ">
      <styles xmi:type="notation:FontStyle" xmi:id="_W6wrMWFXEeq-pYTHqETvmQ"/>
      <styles xmi:type="notation:EObjectValueStyle" xmi:id="_W6wrMmFXEeq-pYTHqETvmQ" name="BASE_ELEMENT">
        <eObjectValue xmi:type="uml:Message" href="baseCloudSystem.uml#_W6m5KmFXEeq-pYTHqETvmQ"/>
      </styles>
      <element xsi:nil="true"/>
      <bendpoints xmi:type="notation:RelativeBendpoints" xmi:id="_W6wrM2FXEeq-pYTHqETvmQ" points="[0, 0, 0, 0]$[0, 0, 0, 0]"/>
      <sourceAnchor xmi:type="notation:IdentityAnchor" xmi:id="_W6wrNGFXEeq-pYTHqETvmQ"/>
      <targetAnchor xmi:type="notation:IdentityAnchor" xmi:id="_W6wrNWFXEeq-pYTHqETvmQ"/>
    </edges>
    <edges xmi:type="notation:Connector" xmi:id="_W6wrNmFXEeq-pYTHqETvmQ" type="Message_ReplyEdge" source="_W6wqZWFXEeq-pYTHqETvmQ" target="_W6wqXmFXEeq-pYTHqETvmQ">
      <children xmi:type="notation:DecorationNode" xmi:id="_W6wrN2FXEeq-pYTHqETvmQ" type="Message_ReplyNameLabel">
        <layoutConstraint xmi:type="notation:Location" xmi:id="_W6wrOGFXEeq-pYTHqETvmQ" x="1" y="-13"/>
      </children>
      <children xmi:type="notation:DecorationNode" xmi:id="_W6wrOWFXEeq-pYTHqETvmQ" visible="false" type="Message_ReplyStereotypeLabel">
        <layoutConstraint xmi:type="notation:Location" xmi:id="_W6wrOmFXEeq-pYTHqETvmQ" x="1" y="-33"/>
      </children>
      <styles xmi:type="notation:FontStyle" xmi:id="_W6wrO2FXEeq-pYTHqETvmQ"/>
      <element xmi:type="uml:Message" href="baseCloudSystem.uml#_W6m5K2FXEeq-pYTHqETvmQ"/>
      <bendpoints xmi:type="notation:RelativeBendpoints" xmi:id="_W6wrPGFXEeq-pYTHqETvmQ" points="[0, 0, 500, 0]$[-500, 0, 0, 0]"/>
      <sourceAnchor xmi:type="notation:IdentityAnchor" xmi:id="_W6wrPWFXEeq-pYTHqETvmQ" id="(0.5,0.3420074349442379)"/>
      <targetAnchor xmi:type="notation:IdentityAnchor" xmi:id="_W6wrPmFXEeq-pYTHqETvmQ" id="(0.5,0.3420074349442379)"/>
    </edges>
    <edges xmi:type="notation:Connector" xmi:id="_W6wrP2FXEeq-pYTHqETvmQ" type="StereotypeCommentLink" source="_W6wrNmFXEeq-pYTHqETvmQ" target="_W6wqm2FXEeq-pYTHqETvmQ">
      <styles xmi:type="notation:FontStyle" xmi:id="_W6wrQGFXEeq-pYTHqETvmQ"/>
      <styles xmi:type="notation:EObjectValueStyle" xmi:id="_W6wrQWFXEeq-pYTHqETvmQ" name="BASE_ELEMENT">
        <eObjectValue xmi:type="uml:Message" href="baseCloudSystem.uml#_W6m5K2FXEeq-pYTHqETvmQ"/>
      </styles>
      <element xsi:nil="true"/>
      <bendpoints xmi:type="notation:RelativeBendpoints" xmi:id="_W6wrQmFXEeq-pYTHqETvmQ" points="[0, 0, 0, 0]$[0, 0, 0, 0]"/>
      <sourceAnchor xmi:type="notation:IdentityAnchor" xmi:id="_W6wrQ2FXEeq-pYTHqETvmQ"/>
      <targetAnchor xmi:type="notation:IdentityAnchor" xmi:id="_W6wrRGFXEeq-pYTHqETvmQ"/>
    </edges>
    <edges xmi:type="notation:Connector" xmi:id="_W6wrRWFXEeq-pYTHqETvmQ" type="Message_AsynchEdge" source="_W6wqXmFXEeq-pYTHqETvmQ" target="_W6wqZWFXEeq-pYTHqETvmQ">
      <children xmi:type="notation:DecorationNode" xmi:id="_W6wrRmFXEeq-pYTHqETvmQ" type="Message_AsynchNameLabel">
        <layoutConstraint xmi:type="notation:Location" xmi:id="_W6wrR2FXEeq-pYTHqETvmQ" x="1" y="-13"/>
      </children>
      <children xmi:type="notation:DecorationNode" xmi:id="_W6wrSGFXEeq-pYTHqETvmQ" visible="false" type="Message_AsynchStereotypeLabel">
        <layoutConstraint xmi:type="notation:Location" xmi:id="_W6wrSWFXEeq-pYTHqETvmQ" x="1" y="-33"/>
      </children>
      <styles xmi:type="notation:FontStyle" xmi:id="_W6wrSmFXEeq-pYTHqETvmQ"/>
      <element xmi:type="uml:Message" href="baseCloudSystem.uml#_W6m5LGFXEeq-pYTHqETvmQ"/>
      <bendpoints xmi:type="notation:RelativeBendpoints" xmi:id="_W6wrS2FXEeq-pYTHqETvmQ" points="[0, 0, -500, 0]$[500, 0, 0, 0]"/>
      <sourceAnchor xmi:type="notation:IdentityAnchor" xmi:id="_W6wrTGFXEeq-pYTHqETvmQ" id="(0.5,0.5250214469545325)"/>
      <targetAnchor xmi:type="notation:IdentityAnchor" xmi:id="_W6wrTWFXEeq-pYTHqETvmQ" id="(0.5,0.5250214469545325)"/>
    </edges>
    <edges xmi:type="notation:Connector" xmi:id="_W6wrTmFXEeq-pYTHqETvmQ" type="StereotypeCommentLink" source="_W6wrRWFXEeq-pYTHqETvmQ" target="_W6wqn2FXEeq-pYTHqETvmQ">
      <styles xmi:type="notation:FontStyle" xmi:id="_W6wrT2FXEeq-pYTHqETvmQ"/>
      <styles xmi:type="notation:EObjectValueStyle" xmi:id="_W6wrUGFXEeq-pYTHqETvmQ" name="BASE_ELEMENT">
        <eObjectValue xmi:type="uml:Message" href="baseCloudSystem.uml#_W6m5LGFXEeq-pYTHqETvmQ"/>
      </styles>
      <element xsi:nil="true"/>
      <bendpoints xmi:type="notation:RelativeBendpoints" xmi:id="_W6wrUWFXEeq-pYTHqETvmQ" points="[0, 0, 0, 0]$[0, 0, 0, 0]"/>
      <sourceAnchor xmi:type="notation:IdentityAnchor" xmi:id="_W6wrUmFXEeq-pYTHqETvmQ"/>
      <targetAnchor xmi:type="notation:IdentityAnchor" xmi:id="_W6wrU2FXEeq-pYTHqETvmQ"/>
    </edges>
    <edges xmi:type="notation:Connector" xmi:id="_W6wrVGFXEeq-pYTHqETvmQ" type="Message_ReplyEdge" source="_W6wqZWFXEeq-pYTHqETvmQ" target="_W6wqXmFXEeq-pYTHqETvmQ">
      <children xmi:type="notation:DecorationNode" xmi:id="_W6wrVWFXEeq-pYTHqETvmQ" type="Message_ReplyNameLabel">
        <layoutConstraint xmi:type="notation:Location" xmi:id="_W6wrVmFXEeq-pYTHqETvmQ" x="1" y="-13"/>
      </children>
      <children xmi:type="notation:DecorationNode" xmi:id="_W6wrV2FXEeq-pYTHqETvmQ" visible="false" type="Message_ReplyStereotypeLabel">
        <layoutConstraint xmi:type="notation:Location" xmi:id="_W6wrWGFXEeq-pYTHqETvmQ" x="1" y="-33"/>
      </children>
      <styles xmi:type="notation:FontStyle" xmi:id="_W6wrWWFXEeq-pYTHqETvmQ"/>
      <element xmi:type="uml:Message" href="baseCloudSystem.uml#_W6m5LWFXEeq-pYTHqETvmQ"/>
      <bendpoints xmi:type="notation:RelativeBendpoints" xmi:id="_W6wrWmFXEeq-pYTHqETvmQ" points="[0, 0, 500, 0]$[-500, 0, 0, 0]"/>
      <sourceAnchor xmi:type="notation:IdentityAnchor" xmi:id="_W6wrW2FXEeq-pYTHqETvmQ" id="(0.5,0.5478981984558192)"/>
      <targetAnchor xmi:type="notation:IdentityAnchor" xmi:id="_W6wrXGFXEeq-pYTHqETvmQ" id="(0.5,0.5478981984558192)"/>
    </edges>
    <edges xmi:type="notation:Connector" xmi:id="_W6wrXWFXEeq-pYTHqETvmQ" type="StereotypeCommentLink" source="_W6wrVGFXEeq-pYTHqETvmQ" target="_W6wqo2FXEeq-pYTHqETvmQ">
      <styles xmi:type="notation:FontStyle" xmi:id="_W6wrXmFXEeq-pYTHqETvmQ"/>
      <styles xmi:type="notation:EObjectValueStyle" xmi:id="_W6wrX2FXEeq-pYTHqETvmQ" name="BASE_ELEMENT">
        <eObjectValue xmi:type="uml:Message" href="baseCloudSystem.uml#_W6m5LWFXEeq-pYTHqETvmQ"/>
      </styles>
      <element xsi:nil="true"/>
      <bendpoints xmi:type="notation:RelativeBendpoints" xmi:id="_W6wrYGFXEeq-pYTHqETvmQ" points="[0, 0, 0, 0]$[0, 0, 0, 0]"/>
      <sourceAnchor xmi:type="notation:IdentityAnchor" xmi:id="_W6wrYWFXEeq-pYTHqETvmQ"/>
      <targetAnchor xmi:type="notation:IdentityAnchor" xmi:id="_W6wrYmFXEeq-pYTHqETvmQ"/>
    </edges>
    <edges xmi:type="notation:Connector" xmi:id="_W6wrY2FXEeq-pYTHqETvmQ" type="Message_ReplyEdge" source="_W6wqZWFXEeq-pYTHqETvmQ" target="_W6wqXmFXEeq-pYTHqETvmQ">
      <children xmi:type="notation:DecorationNode" xmi:id="_W6wrZGFXEeq-pYTHqETvmQ" type="Message_ReplyNameLabel">
        <layoutConstraint xmi:type="notation:Location" xmi:id="_W6wrZWFXEeq-pYTHqETvmQ" x="1" y="-13"/>
      </children>
      <children xmi:type="notation:DecorationNode" xmi:id="_W6wrZmFXEeq-pYTHqETvmQ" visible="false" type="Message_ReplyStereotypeLabel">
        <layoutConstraint xmi:type="notation:Location" xmi:id="_W6wrZ2FXEeq-pYTHqETvmQ" x="1" y="-33"/>
      </children>
      <styles xmi:type="notation:FontStyle" xmi:id="_W6wraGFXEeq-pYTHqETvmQ"/>
      <element xmi:type="uml:Message" href="baseCloudSystem.uml#_W6m5LmFXEeq-pYTHqETvmQ"/>
      <bendpoints xmi:type="notation:RelativeBendpoints" xmi:id="_W6wraWFXEeq-pYTHqETvmQ" points="[0, 0, 500, 0]$[-500, 0, 0, 0]"/>
      <sourceAnchor xmi:type="notation:IdentityAnchor" xmi:id="_W6wramFXEeq-pYTHqETvmQ" id="(0.5,0.6108092650843581)"/>
      <targetAnchor xmi:type="notation:IdentityAnchor" xmi:id="_W6wra2FXEeq-pYTHqETvmQ" id="(0.5,0.6108092650843581)"/>
    </edges>
  </notation:Diagram>
  <notation:Diagram xmi:id="_xTA6cGFYEeq-pYTHqETvmQ" type="PapyrusUMLSequenceDiagram" name="UML2Cloud Interaction Diagram" measurementUnit="Pixel">
    <children xmi:type="notation:Shape" xmi:id="_xTA6cWFYEeq-pYTHqETvmQ" type="Interaction_Shape">
      <children xmi:type="notation:DecorationNode" xmi:id="_xTA6cmFYEeq-pYTHqETvmQ" type="Interaction_NameLabel"/>
      <children xmi:type="notation:BasicCompartment" xmi:id="_xTA6c2FYEeq-pYTHqETvmQ" type="Interaction_SubfragmentCompartment">
        <children xmi:type="notation:Shape" xmi:id="_xTA6dGFYEeq-pYTHqETvmQ" type="CombinedFragment_Shape">
          <children xmi:type="notation:BasicCompartment" xmi:id="_xTA6dWFYEeq-pYTHqETvmQ" type="CombinedFragment_SubfragmentCompartment">
            <children xmi:type="notation:Shape" xmi:id="_xTA6dmFYEeq-pYTHqETvmQ" type="InteractionOperand_Shape">
              <children xmi:type="notation:DecorationNode" xmi:id="_xTA6d2FYEeq-pYTHqETvmQ" type="InteractionOperand_Guard">
                <layoutConstraint xmi:type="notation:Bounds" xmi:id="_xTA6eGFYEeq-pYTHqETvmQ" x="5" y="5"/>
              </children>
              <layoutConstraint xmi:type="notation:Bounds" xmi:id="_xTA6eWFYEeq-pYTHqETvmQ" width="1001" height="1111"/>
            </children>
            <children xmi:type="notation:Shape" xmi:id="_xTA6emFYEeq-pYTHqETvmQ" type="InteractionOperand_Shape">
              <children xmi:type="notation:DecorationNode" xmi:id="_xTA6e2FYEeq-pYTHqETvmQ" type="InteractionOperand_Guard">
                <layoutConstraint xmi:type="notation:Bounds" xmi:id="_xTA6fGFYEeq-pYTHqETvmQ" x="5" y="5"/>
              </children>
              <layoutConstraint xmi:type="notation:Bounds" xmi:id="_xTA6fWFYEeq-pYTHqETvmQ" y="1111" width="1001" height="661"/>
            </children>
            <styles xmi:type="notation:SortingStyle" xmi:id="_xTA6fmFYEeq-pYTHqETvmQ"/>
            <styles xmi:type="notation:FilteringStyle" xmi:id="_xTA6f2FYEeq-pYTHqETvmQ"/>
            <layoutConstraint xmi:type="notation:Bounds" xmi:id="_xTA6gGFYEeq-pYTHqETvmQ"/>
          </children>
          <layoutConstraint xmi:type="notation:Bounds" xmi:id="_xTA6gWFYEeq-pYTHqETvmQ" x="14" y="446" width="1001" height="1801"/>
        </children>
        <children xmi:type="notation:Shape" xmi:id="_xTA6gmFYEeq-pYTHqETvmQ" type="CombinedFragment_Shape">
          <children xmi:type="notation:BasicCompartment" xmi:id="_xTA6g2FYEeq-pYTHqETvmQ" type="CombinedFragment_SubfragmentCompartment">
            <children xmi:type="notation:Shape" xmi:id="_xTA6hGFYEeq-pYTHqETvmQ" type="InteractionOperand_Shape">
              <children xmi:type="notation:DecorationNode" xmi:id="_xTBhgGFYEeq-pYTHqETvmQ" type="InteractionOperand_Guard">
                <layoutConstraint xmi:type="notation:Bounds" xmi:id="_xTBhgWFYEeq-pYTHqETvmQ" x="5" y="5"/>
              </children>
              <layoutConstraint xmi:type="notation:Bounds" xmi:id="_xTBhgmFYEeq-pYTHqETvmQ" width="941" height="1011"/>
            </children>
            <styles xmi:type="notation:SortingStyle" xmi:id="_xTBhg2FYEeq-pYTHqETvmQ"/>
            <styles xmi:type="notation:FilteringStyle" xmi:id="_xTBhhGFYEeq-pYTHqETvmQ"/>
            <layoutConstraint xmi:type="notation:Bounds" xmi:id="_xTBhhWFYEeq-pYTHqETvmQ"/>
          </children>
          <layoutConstraint xmi:type="notation:Bounds" xmi:id="_xTBhhmFYEeq-pYTHqETvmQ" x="54" y="526" width="941" height="1041"/>
        </children>
        <children xmi:type="notation:Shape" xmi:id="_xTBhh2FYEeq-pYTHqETvmQ" type="CombinedFragment_Shape">
          <children xmi:type="notation:BasicCompartment" xmi:id="_xTBhiGFYEeq-pYTHqETvmQ" type="CombinedFragment_SubfragmentCompartment">
            <children xmi:type="notation:Shape" xmi:id="_xTBhiWFYEeq-pYTHqETvmQ" type="InteractionOperand_Shape">
              <children xmi:type="notation:DecorationNode" xmi:id="_xTBhimFYEeq-pYTHqETvmQ" type="InteractionOperand_Guard">
                <layoutConstraint xmi:type="notation:Bounds" xmi:id="_xTBhi2FYEeq-pYTHqETvmQ" x="5" y="5"/>
              </children>
              <layoutConstraint xmi:type="notation:Bounds" xmi:id="_xTBhjGFYEeq-pYTHqETvmQ" width="901" height="161"/>
            </children>
            <children xmi:type="notation:Shape" xmi:id="_xTBhjWFYEeq-pYTHqETvmQ" type="InteractionOperand_Shape">
              <children xmi:type="notation:DecorationNode" xmi:id="_xTBhjmFYEeq-pYTHqETvmQ" type="InteractionOperand_Guard">
                <layoutConstraint xmi:type="notation:Bounds" xmi:id="_xTBhj2FYEeq-pYTHqETvmQ" x="5" y="5"/>
              </children>
              <layoutConstraint xmi:type="notation:Bounds" xmi:id="_xTBhkGFYEeq-pYTHqETvmQ" y="161" width="901" height="731"/>
            </children>
            <styles xmi:type="notation:SortingStyle" xmi:id="_xTBhkWFYEeq-pYTHqETvmQ"/>
            <styles xmi:type="notation:FilteringStyle" xmi:id="_xTBhkmFYEeq-pYTHqETvmQ"/>
            <layoutConstraint xmi:type="notation:Bounds" xmi:id="_xTBhk2FYEeq-pYTHqETvmQ"/>
          </children>
          <layoutConstraint xmi:type="notation:Bounds" xmi:id="_xTBhlGFYEeq-pYTHqETvmQ" x="74" y="626" width="901" height="921"/>
        </children>
        <children xmi:type="notation:Shape" xmi:id="_xTBhlWFYEeq-pYTHqETvmQ" type="CombinedFragment_Shape">
          <children xmi:type="notation:BasicCompartment" xmi:id="_xTBhlmFYEeq-pYTHqETvmQ" type="CombinedFragment_SubfragmentCompartment">
            <children xmi:type="notation:Shape" xmi:id="_xTBhl2FYEeq-pYTHqETvmQ" type="InteractionOperand_Shape">
              <children xmi:type="notation:DecorationNode" xmi:id="_xTBhmGFYEeq-pYTHqETvmQ" type="InteractionOperand_Guard">
                <layoutConstraint xmi:type="notation:Bounds" xmi:id="_xTBhmWFYEeq-pYTHqETvmQ" x="5" y="5"/>
              </children>
              <layoutConstraint xmi:type="notation:Bounds" xmi:id="_xTBhmmFYEeq-pYTHqETvmQ" width="761" height="72"/>
            </children>
            <styles xmi:type="notation:SortingStyle" xmi:id="_xTBhm2FYEeq-pYTHqETvmQ"/>
            <styles xmi:type="notation:FilteringStyle" xmi:id="_xTBhnGFYEeq-pYTHqETvmQ"/>
            <layoutConstraint xmi:type="notation:Bounds" xmi:id="_xTBhnWFYEeq-pYTHqETvmQ"/>
          </children>
          <layoutConstraint xmi:type="notation:Bounds" xmi:id="_xTBhnmFYEeq-pYTHqETvmQ" x="134" y="686" width="761" height="101"/>
        </children>
        <children xmi:type="notation:Shape" xmi:id="_xTBhn2FYEeq-pYTHqETvmQ" type="CombinedFragment_Shape">
          <children xmi:type="notation:BasicCompartment" xmi:id="_xTBhoGFYEeq-pYTHqETvmQ" type="CombinedFragment_SubfragmentCompartment">
            <children xmi:type="notation:Shape" xmi:id="_xTBhoWFYEeq-pYTHqETvmQ" type="InteractionOperand_Shape">
              <children xmi:type="notation:DecorationNode" xmi:id="_xTBhomFYEeq-pYTHqETvmQ" type="InteractionOperand_Guard">
                <layoutConstraint xmi:type="notation:Bounds" xmi:id="_xTBho2FYEeq-pYTHqETvmQ" x="5" y="5"/>
              </children>
              <layoutConstraint xmi:type="notation:Bounds" xmi:id="_xTBhpGFYEeq-pYTHqETvmQ" width="861" height="612"/>
            </children>
            <styles xmi:type="notation:SortingStyle" xmi:id="_xTBhpWFYEeq-pYTHqETvmQ"/>
            <styles xmi:type="notation:FilteringStyle" xmi:id="_xTBhpmFYEeq-pYTHqETvmQ"/>
            <layoutConstraint xmi:type="notation:Bounds" xmi:id="_xTBhp2FYEeq-pYTHqETvmQ"/>
          </children>
          <layoutConstraint xmi:type="notation:Bounds" xmi:id="_xTBhqGFYEeq-pYTHqETvmQ" x="94" y="886" width="861" height="641"/>
        </children>
        <children xmi:type="notation:Shape" xmi:id="_xTBhqWFYEeq-pYTHqETvmQ" type="CombinedFragment_Shape">
          <children xmi:type="notation:BasicCompartment" xmi:id="_xTBhqmFYEeq-pYTHqETvmQ" type="CombinedFragment_SubfragmentCompartment">
            <children xmi:type="notation:Shape" xmi:id="_xTBhq2FYEeq-pYTHqETvmQ" type="InteractionOperand_Shape">
              <children xmi:type="notation:DecorationNode" xmi:id="_xTBhrGFYEeq-pYTHqETvmQ" type="InteractionOperand_Guard">
                <layoutConstraint xmi:type="notation:Bounds" xmi:id="_xTBhrWFYEeq-pYTHqETvmQ" x="5" y="5"/>
              </children>
              <layoutConstraint xmi:type="notation:Bounds" xmi:id="_xTBhrmFYEeq-pYTHqETvmQ" width="821" height="337"/>
            </children>
            <children xmi:type="notation:Shape" xmi:id="_xTBhr2FYEeq-pYTHqETvmQ" type="InteractionOperand_Shape">
              <children xmi:type="notation:DecorationNode" xmi:id="_xTBhsGFYEeq-pYTHqETvmQ" type="InteractionOperand_Guard">
                <layoutConstraint xmi:type="notation:Bounds" xmi:id="_xTBhsWFYEeq-pYTHqETvmQ" x="5" y="5"/>
              </children>
              <layoutConstraint xmi:type="notation:Bounds" xmi:id="_xTBhsmFYEeq-pYTHqETvmQ" y="337" width="821" height="154"/>
            </children>
            <styles xmi:type="notation:SortingStyle" xmi:id="_xTBhs2FYEeq-pYTHqETvmQ"/>
            <styles xmi:type="notation:FilteringStyle" xmi:id="_xTBhtGFYEeq-pYTHqETvmQ"/>
            <layoutConstraint xmi:type="notation:Bounds" xmi:id="_xTBhtWFYEeq-pYTHqETvmQ"/>
          </children>
          <layoutConstraint xmi:type="notation:Bounds" xmi:id="_xTBhtmFYEeq-pYTHqETvmQ" x="114" y="986" width="821" height="521"/>
        </children>
        <children xmi:type="notation:Shape" xmi:id="_xTBht2FYEeq-pYTHqETvmQ" type="CombinedFragment_Shape">
          <children xmi:type="notation:BasicCompartment" xmi:id="_xTBhuGFYEeq-pYTHqETvmQ" type="CombinedFragment_SubfragmentCompartment">
            <children xmi:type="notation:Shape" xmi:id="_xTBhuWFYEeq-pYTHqETvmQ" type="InteractionOperand_Shape">
              <children xmi:type="notation:DecorationNode" xmi:id="_xTBhumFYEeq-pYTHqETvmQ" type="InteractionOperand_Guard">
                <layoutConstraint xmi:type="notation:Bounds" xmi:id="_xTBhu2FYEeq-pYTHqETvmQ" x="5" y="5"/>
              </children>
              <layoutConstraint xmi:type="notation:Bounds" xmi:id="_xTBhvGFYEeq-pYTHqETvmQ" width="781" height="160"/>
            </children>
            <children xmi:type="notation:Shape" xmi:id="_xTBhvWFYEeq-pYTHqETvmQ" type="InteractionOperand_Shape">
              <children xmi:type="notation:DecorationNode" xmi:id="_xTBhvmFYEeq-pYTHqETvmQ" type="InteractionOperand_Guard">
                <layoutConstraint xmi:type="notation:Bounds" xmi:id="_xTBhv2FYEeq-pYTHqETvmQ" x="5" y="5"/>
              </children>
              <layoutConstraint xmi:type="notation:Bounds" xmi:id="_xTBhwGFYEeq-pYTHqETvmQ" y="160" width="781" height="52"/>
            </children>
            <styles xmi:type="notation:SortingStyle" xmi:id="_xTBhwWFYEeq-pYTHqETvmQ"/>
            <styles xmi:type="notation:FilteringStyle" xmi:id="_xTBhwmFYEeq-pYTHqETvmQ"/>
            <layoutConstraint xmi:type="notation:Bounds" xmi:id="_xTBhw2FYEeq-pYTHqETvmQ"/>
          </children>
          <layoutConstraint xmi:type="notation:Bounds" xmi:id="_xTBhxGFYEeq-pYTHqETvmQ" x="134" y="1086" width="781" height="241"/>
        </children>
        <children xmi:type="notation:Shape" xmi:id="_xTBhxWFYEeq-pYTHqETvmQ" type="CombinedFragment_Shape">
          <children xmi:type="notation:BasicCompartment" xmi:id="_xTBhxmFYEeq-pYTHqETvmQ" type="CombinedFragment_SubfragmentCompartment">
            <children xmi:type="notation:Shape" xmi:id="_xTBhx2FYEeq-pYTHqETvmQ" type="InteractionOperand_Shape">
              <children xmi:type="notation:DecorationNode" xmi:id="_xTBhyGFYEeq-pYTHqETvmQ" type="InteractionOperand_Guard">
                <layoutConstraint xmi:type="notation:Bounds" xmi:id="_xTBhyWFYEeq-pYTHqETvmQ" x="5" y="5"/>
              </children>
              <layoutConstraint xmi:type="notation:Bounds" xmi:id="_xTBhymFYEeq-pYTHqETvmQ" width="721" height="72"/>
            </children>
            <styles xmi:type="notation:SortingStyle" xmi:id="_xTBhy2FYEeq-pYTHqETvmQ"/>
            <styles xmi:type="notation:FilteringStyle" xmi:id="_xTBhzGFYEeq-pYTHqETvmQ"/>
            <layoutConstraint xmi:type="notation:Bounds" xmi:id="_xTBhzWFYEeq-pYTHqETvmQ"/>
          </children>
          <layoutConstraint xmi:type="notation:Bounds" xmi:id="_xTBhzmFYEeq-pYTHqETvmQ" x="174" y="1146" width="721" height="101"/>
        </children>
        <children xmi:type="notation:Shape" xmi:id="_xTBhz2FYEeq-pYTHqETvmQ" type="CombinedFragment_Shape">
          <children xmi:type="notation:BasicCompartment" xmi:id="_xTBh0GFYEeq-pYTHqETvmQ" type="CombinedFragment_SubfragmentCompartment">
            <children xmi:type="notation:Shape" xmi:id="_xTBh0WFYEeq-pYTHqETvmQ" type="InteractionOperand_Shape">
              <children xmi:type="notation:DecorationNode" xmi:id="_xTBh0mFYEeq-pYTHqETvmQ" type="InteractionOperand_Guard">
                <layoutConstraint xmi:type="notation:Bounds" xmi:id="_xTBh02FYEeq-pYTHqETvmQ" x="5" y="5"/>
              </children>
              <layoutConstraint xmi:type="notation:Bounds" xmi:id="_xTBh1GFYEeq-pYTHqETvmQ" width="741" height="52"/>
            </children>
            <styles xmi:type="notation:SortingStyle" xmi:id="_xTBh1WFYEeq-pYTHqETvmQ"/>
            <styles xmi:type="notation:FilteringStyle" xmi:id="_xTBh1mFYEeq-pYTHqETvmQ"/>
            <layoutConstraint xmi:type="notation:Bounds" xmi:id="_xTBh12FYEeq-pYTHqETvmQ"/>
          </children>
          <layoutConstraint xmi:type="notation:Bounds" xmi:id="_xTBh2GFYEeq-pYTHqETvmQ" x="154" y="1406" width="741" height="81"/>
        </children>
        <children xmi:type="notation:Shape" xmi:id="_xTBh2WFYEeq-pYTHqETvmQ" type="CombinedFragment_Shape">
          <children xmi:type="notation:BasicCompartment" xmi:id="_xTBh2mFYEeq-pYTHqETvmQ" type="CombinedFragment_SubfragmentCompartment">
            <children xmi:type="notation:Shape" xmi:id="_xTBh22FYEeq-pYTHqETvmQ" type="InteractionOperand_Shape">
              <children xmi:type="notation:DecorationNode" xmi:id="_xTBh3GFYEeq-pYTHqETvmQ" type="InteractionOperand_Guard">
                <layoutConstraint xmi:type="notation:Bounds" xmi:id="_xTBh3WFYEeq-pYTHqETvmQ" x="5" y="5"/>
              </children>
              <layoutConstraint xmi:type="notation:Bounds" xmi:id="_xTBh3mFYEeq-pYTHqETvmQ" width="881" height="127"/>
            </children>
            <children xmi:type="notation:Shape" xmi:id="_xTBh32FYEeq-pYTHqETvmQ" type="InteractionOperand_Shape">
              <children xmi:type="notation:DecorationNode" xmi:id="_xTBh4GFYEeq-pYTHqETvmQ" type="InteractionOperand_Guard">
                <layoutConstraint xmi:type="notation:Bounds" xmi:id="_xTBh4WFYEeq-pYTHqETvmQ" x="5" y="5"/>
              </children>
              <layoutConstraint xmi:type="notation:Bounds" xmi:id="_xTBh4mFYEeq-pYTHqETvmQ" y="127" width="881" height="425"/>
            </children>
            <styles xmi:type="notation:SortingStyle" xmi:id="_xTBh42FYEeq-pYTHqETvmQ"/>
            <styles xmi:type="notation:FilteringStyle" xmi:id="_xTBh5GFYEeq-pYTHqETvmQ"/>
            <layoutConstraint xmi:type="notation:Bounds" xmi:id="_xTBh5WFYEeq-pYTHqETvmQ"/>
          </children>
          <layoutConstraint xmi:type="notation:Bounds" xmi:id="_xTBh5mFYEeq-pYTHqETvmQ" x="54" y="1646" width="881" height="581"/>
        </children>
        <children xmi:type="notation:Shape" xmi:id="_xTBh52FYEeq-pYTHqETvmQ" type="CombinedFragment_Shape">
          <children xmi:type="notation:BasicCompartment" xmi:id="_xTBh6GFYEeq-pYTHqETvmQ" type="CombinedFragment_SubfragmentCompartment">
            <children xmi:type="notation:Shape" xmi:id="_xTBh6WFYEeq-pYTHqETvmQ" type="InteractionOperand_Shape">
              <children xmi:type="notation:DecorationNode" xmi:id="_xTBh6mFYEeq-pYTHqETvmQ" type="InteractionOperand_Guard">
                <layoutConstraint xmi:type="notation:Bounds" xmi:id="_xTBh62FYEeq-pYTHqETvmQ" x="5" y="5"/>
              </children>
              <layoutConstraint xmi:type="notation:Bounds" xmi:id="_xTBh7GFYEeq-pYTHqETvmQ" x="20" width="741" height="52"/>
            </children>
            <styles xmi:type="notation:SortingStyle" xmi:id="_xTBh7WFYEeq-pYTHqETvmQ"/>
            <styles xmi:type="notation:FilteringStyle" xmi:id="_xTBh7mFYEeq-pYTHqETvmQ"/>
            <layoutConstraint xmi:type="notation:Bounds" xmi:id="_xTBh72FYEeq-pYTHqETvmQ"/>
          </children>
          <layoutConstraint xmi:type="notation:Bounds" xmi:id="_xTBh8GFYEeq-pYTHqETvmQ" x="154" y="1706" width="741" height="81"/>
        </children>
        <children xmi:type="notation:Shape" xmi:id="_xTBh8WFYEeq-pYTHqETvmQ" type="CombinedFragment_Shape">
          <children xmi:type="notation:BasicCompartment" xmi:id="_xTBh8mFYEeq-pYTHqETvmQ" type="CombinedFragment_SubfragmentCompartment">
            <children xmi:type="notation:Shape" xmi:id="_xTBh82FYEeq-pYTHqETvmQ" type="InteractionOperand_Shape">
              <children xmi:type="notation:DecorationNode" xmi:id="_xTBh9GFYEeq-pYTHqETvmQ" type="InteractionOperand_Guard">
                <layoutConstraint xmi:type="notation:Bounds" xmi:id="_xTBh9WFYEeq-pYTHqETvmQ" x="5" y="5"/>
              </children>
              <layoutConstraint xmi:type="notation:Bounds" xmi:id="_xTBh9mFYEeq-pYTHqETvmQ" width="841" height="152"/>
            </children>
            <children xmi:type="notation:Shape" xmi:id="_xTBh92FYEeq-pYTHqETvmQ" type="InteractionOperand_Shape">
              <children xmi:type="notation:DecorationNode" xmi:id="_xTBh-GFYEeq-pYTHqETvmQ" type="InteractionOperand_Guard">
                <layoutConstraint xmi:type="notation:Bounds" xmi:id="_xTBh-WFYEeq-pYTHqETvmQ" x="5" y="5"/>
              </children>
              <layoutConstraint xmi:type="notation:Bounds" xmi:id="_xTBh-mFYEeq-pYTHqETvmQ" y="152" width="841" height="160"/>
            </children>
            <styles xmi:type="notation:SortingStyle" xmi:id="_xTBh-2FYEeq-pYTHqETvmQ"/>
            <styles xmi:type="notation:FilteringStyle" xmi:id="_xTBh_GFYEeq-pYTHqETvmQ"/>
            <layoutConstraint xmi:type="notation:Bounds" xmi:id="_xTBh_WFYEeq-pYTHqETvmQ"/>
          </children>
          <layoutConstraint xmi:type="notation:Bounds" xmi:id="_xTBh_mFYEeq-pYTHqETvmQ" x="74" y="1866" width="841" height="341"/>
        </children>
        <children xmi:type="notation:Shape" xmi:id="_xTBh_2FYEeq-pYTHqETvmQ" type="CombinedFragment_Shape">
          <children xmi:type="notation:BasicCompartment" xmi:id="_xTBiAGFYEeq-pYTHqETvmQ" type="CombinedFragment_SubfragmentCompartment">
            <children xmi:type="notation:Shape" xmi:id="_xTBiAWFYEeq-pYTHqETvmQ" type="InteractionOperand_Shape">
              <children xmi:type="notation:DecorationNode" xmi:id="_xTBiAmFYEeq-pYTHqETvmQ" type="InteractionOperand_Guard">
                <layoutConstraint xmi:type="notation:Bounds" xmi:id="_xTBiA2FYEeq-pYTHqETvmQ" x="5" y="5"/>
              </children>
              <layoutConstraint xmi:type="notation:Bounds" xmi:id="_xTBiBGFYEeq-pYTHqETvmQ" width="741" height="72"/>
            </children>
            <styles xmi:type="notation:SortingStyle" xmi:id="_xTBiBWFYEeq-pYTHqETvmQ"/>
            <styles xmi:type="notation:FilteringStyle" xmi:id="_xTBiBmFYEeq-pYTHqETvmQ"/>
            <layoutConstraint xmi:type="notation:Bounds" xmi:id="_xTBiB2FYEeq-pYTHqETvmQ"/>
          </children>
          <layoutConstraint xmi:type="notation:Bounds" xmi:id="_xTBiCGFYEeq-pYTHqETvmQ" x="154" y="2086" width="741" height="101"/>
        </children>
        <children xmi:type="notation:Shape" xmi:id="_xTBiCWFYEeq-pYTHqETvmQ" type="Lifeline_Shape">
          <children xmi:type="notation:DecorationNode" xmi:id="_xTBiCmFYEeq-pYTHqETvmQ" type="Lifeline_NameLabel"/>
          <layoutConstraint xmi:type="notation:Bounds" xmi:id="_xTBiC2FYEeq-pYTHqETvmQ" x="134" y="10" width="221" height="3497"/>
        </children>
        <children xmi:type="notation:Shape" xmi:id="_xTBiDGFYEeq-pYTHqETvmQ" type="Lifeline_Shape">
          <children xmi:type="notation:DecorationNode" xmi:id="_xTBiDWFYEeq-pYTHqETvmQ" type="Lifeline_NameLabel"/>
          <children xmi:type="notation:DecorationNode" xmi:id="_xTBiDmFYEeq-pYTHqETvmQ" type="StereotypeLabel">
            <styles xmi:type="notation:StringValueStyle" xmi:id="_xTBiD2FYEeq-pYTHqETvmQ" name="stereotype" stringValue="uml2cloud::CloudProvider"/>
            <layoutConstraint xmi:type="notation:Bounds" xmi:id="_xTBiEGFYEeq-pYTHqETvmQ"/>
          </children>
          <children xmi:type="notation:BasicCompartment" xmi:id="_xTBiEWFYEeq-pYTHqETvmQ" type="StereotypeBrace">
            <styles xmi:type="notation:TitleStyle" xmi:id="_xTBiEmFYEeq-pYTHqETvmQ"/>
            <styles xmi:type="notation:StringValueStyle" xmi:id="_xTBiE2FYEeq-pYTHqETvmQ" name="stereotype" stringValue="uml2cloud::CloudProvider"/>
            <layoutConstraint xmi:type="notation:Bounds" xmi:id="_xTBiFGFYEeq-pYTHqETvmQ"/>
          </children>
          <children xmi:type="notation:BasicCompartment" xmi:id="_xTBiFWFYEeq-pYTHqETvmQ" type="StereotypeCompartment">
            <styles xmi:type="notation:TitleStyle" xmi:id="_xTBiFmFYEeq-pYTHqETvmQ"/>
            <styles xmi:type="notation:StringValueStyle" xmi:id="_xTBiF2FYEeq-pYTHqETvmQ" name="stereotype" stringValue="uml2cloud::CloudProvider"/>
            <layoutConstraint xmi:type="notation:Bounds" xmi:id="_xTBiGGFYEeq-pYTHqETvmQ"/>
          </children>
          <children xmi:type="notation:Shape" xmi:id="_xTBiGWFYEeq-pYTHqETvmQ" type="BehaviorExecutionSpecification_Shape">
            <children xmi:type="notation:DecorationNode" xmi:id="_xTBiGmFYEeq-pYTHqETvmQ" type="BehaviorExecutionSpecification_Behavior">
              <layoutConstraint xmi:type="notation:Location" xmi:id="_xTBiG2FYEeq-pYTHqETvmQ" x="18" y="18"/>
            </children>
            <layoutConstraint xmi:type="notation:Bounds" xmi:id="_xTBiHGFYEeq-pYTHqETvmQ" x="120" y="236" width="20" height="21"/>
          </children>
          <children xmi:type="notation:Shape" xmi:id="_xTBiHWFYEeq-pYTHqETvmQ" type="BehaviorExecutionSpecification_Shape">
            <children xmi:type="notation:DecorationNode" xmi:id="_xTBiHmFYEeq-pYTHqETvmQ" type="BehaviorExecutionSpecification_Behavior">
              <layoutConstraint xmi:type="notation:Location" xmi:id="_xTBiH2FYEeq-pYTHqETvmQ" x="18" y="18"/>
            </children>
            <layoutConstraint xmi:type="notation:Bounds" xmi:id="_xTBiIGFYEeq-pYTHqETvmQ" x="120" y="336" width="20" height="20"/>
          </children>
          <layoutConstraint xmi:type="notation:Bounds" xmi:id="_xTBiIWFYEeq-pYTHqETvmQ" x="614" y="10" width="261" height="3497"/>
        </children>
        <children xmi:type="notation:Shape" xmi:id="_xTBiImFYEeq-pYTHqETvmQ" type="StereotypeComment">
          <styles xmi:type="notation:TitleStyle" xmi:id="_xTBiI2FYEeq-pYTHqETvmQ" showTitle="true"/>
          <styles xmi:type="notation:EObjectValueStyle" xmi:id="_xTBiJGFYEeq-pYTHqETvmQ" name="BASE_ELEMENT"/>
          <layoutConstraint xmi:type="notation:Bounds" xmi:id="_xTBiJWFYEeq-pYTHqETvmQ" x="100" y="100"/>
        </children>
        <children xmi:type="notation:Shape" xmi:id="_xTBiJmFYEeq-pYTHqETvmQ" type="StereotypeComment">
          <styles xmi:type="notation:TitleStyle" xmi:id="_xTBiJ2FYEeq-pYTHqETvmQ" showTitle="true"/>
          <styles xmi:type="notation:EObjectValueStyle" xmi:id="_xTBiKGFYEeq-pYTHqETvmQ" name="BASE_ELEMENT"/>
          <layoutConstraint xmi:type="notation:Bounds" xmi:id="_xTBiKWFYEeq-pYTHqETvmQ" x="100" y="100"/>
        </children>
        <children xmi:type="notation:Shape" xmi:id="_xTBiKmFYEeq-pYTHqETvmQ" type="StereotypeComment">
          <styles xmi:type="notation:TitleStyle" xmi:id="_xTBiK2FYEeq-pYTHqETvmQ" showTitle="true"/>
          <styles xmi:type="notation:EObjectValueStyle" xmi:id="_xTBiLGFYEeq-pYTHqETvmQ" name="BASE_ELEMENT"/>
          <layoutConstraint xmi:type="notation:Bounds" xmi:id="_xTBiLWFYEeq-pYTHqETvmQ" x="100" y="100"/>
        </children>
        <children xmi:type="notation:Shape" xmi:id="_xTBiLmFYEeq-pYTHqETvmQ" type="StereotypeComment">
          <styles xmi:type="notation:TitleStyle" xmi:id="_xTBiL2FYEeq-pYTHqETvmQ" showTitle="true"/>
          <styles xmi:type="notation:EObjectValueStyle" xmi:id="_xTBiMGFYEeq-pYTHqETvmQ" name="BASE_ELEMENT"/>
          <layoutConstraint xmi:type="notation:Bounds" xmi:id="_xTBiMWFYEeq-pYTHqETvmQ" x="100" y="100"/>
        </children>
        <children xmi:type="notation:Shape" xmi:id="_xTBiMmFYEeq-pYTHqETvmQ" type="StereotypeComment">
          <styles xmi:type="notation:TitleStyle" xmi:id="_xTBiM2FYEeq-pYTHqETvmQ" showTitle="true"/>
          <styles xmi:type="notation:EObjectValueStyle" xmi:id="_xTBiNGFYEeq-pYTHqETvmQ" name="BASE_ELEMENT"/>
          <layoutConstraint xmi:type="notation:Bounds" xmi:id="_xTBiNWFYEeq-pYTHqETvmQ" x="100" y="100"/>
        </children>
        <children xmi:type="notation:Shape" xmi:id="_xTBiNmFYEeq-pYTHqETvmQ" type="StereotypeComment">
          <styles xmi:type="notation:TitleStyle" xmi:id="_xTBiN2FYEeq-pYTHqETvmQ" showTitle="true"/>
          <styles xmi:type="notation:EObjectValueStyle" xmi:id="_xTBiOGFYEeq-pYTHqETvmQ" name="BASE_ELEMENT"/>
          <layoutConstraint xmi:type="notation:Bounds" xmi:id="_xTBiOWFYEeq-pYTHqETvmQ" x="100" y="100"/>
        </children>
        <children xmi:type="notation:Shape" xmi:id="_xTBiOmFYEeq-pYTHqETvmQ" type="StereotypeComment">
          <styles xmi:type="notation:TitleStyle" xmi:id="_xTBiO2FYEeq-pYTHqETvmQ" showTitle="true"/>
          <styles xmi:type="notation:EObjectValueStyle" xmi:id="_xTBiPGFYEeq-pYTHqETvmQ" name="BASE_ELEMENT"/>
          <layoutConstraint xmi:type="notation:Bounds" xmi:id="_xTBiPWFYEeq-pYTHqETvmQ" x="100" y="100"/>
        </children>
        <children xmi:type="notation:Shape" xmi:id="_xTBiPmFYEeq-pYTHqETvmQ" type="StereotypeComment">
          <styles xmi:type="notation:TitleStyle" xmi:id="_xTBiP2FYEeq-pYTHqETvmQ" showTitle="true"/>
          <styles xmi:type="notation:EObjectValueStyle" xmi:id="_xTBiQGFYEeq-pYTHqETvmQ" name="BASE_ELEMENT"/>
          <layoutConstraint xmi:type="notation:Bounds" xmi:id="_xTBiQWFYEeq-pYTHqETvmQ" x="100" y="100"/>
        </children>
        <children xmi:type="notation:Shape" xmi:id="_xTBiQmFYEeq-pYTHqETvmQ" type="StereotypeComment">
          <styles xmi:type="notation:TitleStyle" xmi:id="_xTBiQ2FYEeq-pYTHqETvmQ" showTitle="true"/>
          <styles xmi:type="notation:EObjectValueStyle" xmi:id="_xTBiRGFYEeq-pYTHqETvmQ" name="BASE_ELEMENT"/>
          <layoutConstraint xmi:type="notation:Bounds" xmi:id="_xTBiRWFYEeq-pYTHqETvmQ" x="100" y="100"/>
        </children>
        <children xmi:type="notation:Shape" xmi:id="_xTBiRmFYEeq-pYTHqETvmQ" type="StereotypeComment">
          <styles xmi:type="notation:TitleStyle" xmi:id="_xTBiR2FYEeq-pYTHqETvmQ" showTitle="true"/>
          <styles xmi:type="notation:EObjectValueStyle" xmi:id="_xTBiSGFYEeq-pYTHqETvmQ" name="BASE_ELEMENT"/>
          <layoutConstraint xmi:type="notation:Bounds" xmi:id="_xTBiSWFYEeq-pYTHqETvmQ" x="100" y="100"/>
        </children>
        <children xmi:type="notation:Shape" xmi:id="_xTBiSmFYEeq-pYTHqETvmQ" type="StereotypeComment">
          <styles xmi:type="notation:TitleStyle" xmi:id="_xTBiS2FYEeq-pYTHqETvmQ" showTitle="true"/>
          <styles xmi:type="notation:EObjectValueStyle" xmi:id="_xTBiTGFYEeq-pYTHqETvmQ" name="BASE_ELEMENT"/>
          <layoutConstraint xmi:type="notation:Bounds" xmi:id="_xTBiTWFYEeq-pYTHqETvmQ" x="100" y="100"/>
        </children>
        <children xmi:type="notation:Shape" xmi:id="_xTBiTmFYEeq-pYTHqETvmQ" type="StereotypeComment">
          <styles xmi:type="notation:TitleStyle" xmi:id="_xTBiT2FYEeq-pYTHqETvmQ" showTitle="true"/>
          <styles xmi:type="notation:EObjectValueStyle" xmi:id="_xTBiUGFYEeq-pYTHqETvmQ" name="BASE_ELEMENT"/>
          <layoutConstraint xmi:type="notation:Bounds" xmi:id="_xTBiUWFYEeq-pYTHqETvmQ" x="100" y="100"/>
        </children>
        <children xmi:type="notation:Shape" xmi:id="_xTBiUmFYEeq-pYTHqETvmQ" type="StereotypeComment">
          <styles xmi:type="notation:TitleStyle" xmi:id="_xTBiU2FYEeq-pYTHqETvmQ" showTitle="true"/>
          <styles xmi:type="notation:EObjectValueStyle" xmi:id="_xTBiVGFYEeq-pYTHqETvmQ" name="BASE_ELEMENT"/>
          <layoutConstraint xmi:type="notation:Bounds" xmi:id="_xTBiVWFYEeq-pYTHqETvmQ" x="100" y="100"/>
        </children>
        <layoutConstraint xmi:type="notation:Bounds" xmi:id="_xTBiVmFYEeq-pYTHqETvmQ"/>
      </children>
      <layoutConstraint xmi:type="notation:Bounds" xmi:id="_xTBiV2FYEeq-pYTHqETvmQ"/>
    </children>
    <styles xmi:type="notation:StringValueStyle" xmi:id="_xTBiWGFYEeq-pYTHqETvmQ" name="diagram_compatibility_version" stringValue="1.4.0"/>
    <styles xmi:type="notation:DiagramStyle" xmi:id="_xTBiWWFYEeq-pYTHqETvmQ"/>
    <styles xmi:type="style:PapyrusDiagramStyle" xmi:id="_xTBiWmFYEeq-pYTHqETvmQ" diagramKindId="es.uclm.uml2cloud.diagram.sequence">
      <owner xmi:type="uml:Interaction" href="baseCloudSystem.uml#_xS-eMGFYEeq-pYTHqETvmQ"/>
    </styles>
    <element xmi:type="uml:Interaction" href="baseCloudSystem.uml#_xS-eMGFYEeq-pYTHqETvmQ"/>
    <edges xmi:type="notation:Connector" xmi:id="_xTBiW2FYEeq-pYTHqETvmQ" type="Message_SynchEdge">
      <children xmi:type="notation:DecorationNode" xmi:id="_xTBiXGFYEeq-pYTHqETvmQ" type="Message_SynchNameLabel">
        <layoutConstraint xmi:type="notation:Location" xmi:id="_xTBiXWFYEeq-pYTHqETvmQ" x="1" y="-13"/>
      </children>
      <children xmi:type="notation:DecorationNode" xmi:id="_xTBiXmFYEeq-pYTHqETvmQ" visible="false" type="Message_SynchStereotypeLabel">
        <layoutConstraint xmi:type="notation:Location" xmi:id="_xTBiX2FYEeq-pYTHqETvmQ" x="1" y="-33"/>
      </children>
      <styles xmi:type="notation:FontStyle" xmi:id="_xTBiYGFYEeq-pYTHqETvmQ"/>
      <bendpoints xmi:type="notation:RelativeBendpoints" xmi:id="_xTBiYWFYEeq-pYTHqETvmQ" points="[0, 0, -500, 0]$[500, 0, 0, 0]"/>
      <sourceAnchor xmi:type="notation:IdentityAnchor" xmi:id="_xTBiYmFYEeq-pYTHqETvmQ" id="(0.5,0.06748641692879612)"/>
      <targetAnchor xmi:type="notation:IdentityAnchor" xmi:id="_xTBiY2FYEeq-pYTHqETvmQ" id="(0.5,0.06748641692879612)"/>
    </edges>
    <edges xmi:type="notation:Connector" xmi:id="_xTBiZGFYEeq-pYTHqETvmQ" type="StereotypeCommentLink">
      <styles xmi:type="notation:FontStyle" xmi:id="_xTBiZWFYEeq-pYTHqETvmQ"/>
      <styles xmi:type="notation:EObjectValueStyle" xmi:id="_xTBiZmFYEeq-pYTHqETvmQ" name="BASE_ELEMENT"/>
      <bendpoints xmi:type="notation:RelativeBendpoints" xmi:id="_xTBiZ2FYEeq-pYTHqETvmQ" points="[0, 0, 0, 0]$[0, 0, 0, 0]"/>
      <sourceAnchor xmi:type="notation:IdentityAnchor" xmi:id="_xTBiaGFYEeq-pYTHqETvmQ"/>
      <targetAnchor xmi:type="notation:IdentityAnchor" xmi:id="_xTBiaWFYEeq-pYTHqETvmQ"/>
    </edges>
    <edges xmi:type="notation:Connector" xmi:id="_xTBiamFYEeq-pYTHqETvmQ" type="Message_ReplyEdge">
      <children xmi:type="notation:DecorationNode" xmi:id="_xTBia2FYEeq-pYTHqETvmQ" type="Message_ReplyNameLabel">
        <layoutConstraint xmi:type="notation:Location" xmi:id="_xTBibGFYEeq-pYTHqETvmQ" x="1" y="-13"/>
      </children>
      <children xmi:type="notation:DecorationNode" xmi:id="_xTBibWFYEeq-pYTHqETvmQ" type="Message_ReplyStereotypeLabel">
        <layoutConstraint xmi:type="notation:Location" xmi:id="_xTBibmFYEeq-pYTHqETvmQ" x="1" y="-33"/>
      </children>
      <styles xmi:type="notation:FontStyle" xmi:id="_xTBib2FYEeq-pYTHqETvmQ"/>
      <bendpoints xmi:type="notation:RelativeBendpoints" xmi:id="_xTBicGFYEeq-pYTHqETvmQ" points="[0, 0, 500, 0]$[-500, 0, 0, 0]"/>
      <sourceAnchor xmi:type="notation:IdentityAnchor" xmi:id="_xTBicWFYEeq-pYTHqETvmQ" id="(0.5,0.07320560480411782)"/>
      <targetAnchor xmi:type="notation:IdentityAnchor" xmi:id="_xTBicmFYEeq-pYTHqETvmQ" id="(0.5,0.07320560480411782)"/>
    </edges>
    <edges xmi:type="notation:Connector" xmi:id="_xTBic2FYEeq-pYTHqETvmQ" type="StereotypeCommentLink">
      <styles xmi:type="notation:FontStyle" xmi:id="_xTBidGFYEeq-pYTHqETvmQ"/>
      <styles xmi:type="notation:EObjectValueStyle" xmi:id="_xTBidWFYEeq-pYTHqETvmQ" name="BASE_ELEMENT"/>
      <bendpoints xmi:type="notation:RelativeBendpoints" xmi:id="_xTBidmFYEeq-pYTHqETvmQ" points="[0, 0, 0, 0]$[0, 0, 0, 0]"/>
      <sourceAnchor xmi:type="notation:IdentityAnchor" xmi:id="_xTBid2FYEeq-pYTHqETvmQ"/>
      <targetAnchor xmi:type="notation:IdentityAnchor" xmi:id="_xTBieGFYEeq-pYTHqETvmQ"/>
    </edges>
    <edges xmi:type="notation:Connector" xmi:id="_xTBieWFYEeq-pYTHqETvmQ" type="Message_SynchEdge">
      <children xmi:type="notation:DecorationNode" xmi:id="_xTBiemFYEeq-pYTHqETvmQ" type="Message_SynchNameLabel">
        <layoutConstraint xmi:type="notation:Location" xmi:id="_xTBie2FYEeq-pYTHqETvmQ" x="1" y="-13"/>
      </children>
      <children xmi:type="notation:DecorationNode" xmi:id="_xTBifGFYEeq-pYTHqETvmQ" visible="false" type="Message_SynchStereotypeLabel">
        <layoutConstraint xmi:type="notation:Location" xmi:id="_xTBifWFYEeq-pYTHqETvmQ" x="1" y="-33"/>
      </children>
      <styles xmi:type="notation:FontStyle" xmi:id="_xTBifmFYEeq-pYTHqETvmQ"/>
      <bendpoints xmi:type="notation:RelativeBendpoints" xmi:id="_xTBif2FYEeq-pYTHqETvmQ" points="[0, 0, -500, 0]$[500, 0, 0, 0]"/>
      <sourceAnchor xmi:type="notation:IdentityAnchor" xmi:id="_xTBigGFYEeq-pYTHqETvmQ" id="(0.5,0.09608235630540463)"/>
      <targetAnchor xmi:type="notation:IdentityAnchor" xmi:id="_xTBigWFYEeq-pYTHqETvmQ" id="(0.5,0.09608235630540465)"/>
    </edges>
    <edges xmi:type="notation:Connector" xmi:id="_xTBigmFYEeq-pYTHqETvmQ" type="StereotypeCommentLink">
      <styles xmi:type="notation:FontStyle" xmi:id="_xTBig2FYEeq-pYTHqETvmQ"/>
      <styles xmi:type="notation:EObjectValueStyle" xmi:id="_xTBihGFYEeq-pYTHqETvmQ" name="BASE_ELEMENT"/>
      <bendpoints xmi:type="notation:RelativeBendpoints" xmi:id="_xTBihWFYEeq-pYTHqETvmQ" points="[0, 0, 0, 0]$[0, 0, 0, 0]"/>
      <sourceAnchor xmi:type="notation:IdentityAnchor" xmi:id="_xTBihmFYEeq-pYTHqETvmQ"/>
      <targetAnchor xmi:type="notation:IdentityAnchor" xmi:id="_xTBih2FYEeq-pYTHqETvmQ"/>
    </edges>
    <edges xmi:type="notation:Connector" xmi:id="_xTBiiGFYEeq-pYTHqETvmQ" type="Message_ReplyEdge">
      <children xmi:type="notation:DecorationNode" xmi:id="_xTBiiWFYEeq-pYTHqETvmQ" type="Message_ReplyNameLabel">
        <layoutConstraint xmi:type="notation:Location" xmi:id="_xTBiimFYEeq-pYTHqETvmQ" x="1" y="-13"/>
      </children>
      <children xmi:type="notation:DecorationNode" xmi:id="_xTBii2FYEeq-pYTHqETvmQ" type="Message_ReplyStereotypeLabel">
        <layoutConstraint xmi:type="notation:Location" xmi:id="_xTBijGFYEeq-pYTHqETvmQ" x="1" y="-33"/>
      </children>
      <styles xmi:type="notation:FontStyle" xmi:id="_xTBijWFYEeq-pYTHqETvmQ"/>
      <bendpoints xmi:type="notation:RelativeBendpoints" xmi:id="_xTBijmFYEeq-pYTHqETvmQ" points="[0, 0, 500, 0]$[-500, 0, 0, 0]"/>
      <sourceAnchor xmi:type="notation:IdentityAnchor" xmi:id="_xTBij2FYEeq-pYTHqETvmQ" id="(0.5,0.1018015441807263)"/>
      <targetAnchor xmi:type="notation:IdentityAnchor" xmi:id="_xTBikGFYEeq-pYTHqETvmQ" id="(0.5,0.10180154418072632)"/>
    </edges>
    <edges xmi:type="notation:Connector" xmi:id="_xTBikWFYEeq-pYTHqETvmQ" type="Message_AsynchEdge">
      <children xmi:type="notation:DecorationNode" xmi:id="_xTBikmFYEeq-pYTHqETvmQ" type="Message_AsynchNameLabel">
        <layoutConstraint xmi:type="notation:Location" xmi:id="_xTBik2FYEeq-pYTHqETvmQ" x="1" y="-13"/>
      </children>
      <children xmi:type="notation:DecorationNode" xmi:id="_xTBilGFYEeq-pYTHqETvmQ" visible="false" type="Message_AsynchStereotypeLabel">
        <layoutConstraint xmi:type="notation:Location" xmi:id="_xTBilWFYEeq-pYTHqETvmQ" x="1" y="-33"/>
      </children>
      <styles xmi:type="notation:FontStyle" xmi:id="_xTBilmFYEeq-pYTHqETvmQ"/>
      <bendpoints xmi:type="notation:RelativeBendpoints" xmi:id="_xTBil2FYEeq-pYTHqETvmQ" points="[0, 0, -500, 0]$[500, 0, 0, 0]"/>
      <sourceAnchor xmi:type="notation:IdentityAnchor" xmi:id="_xTBimGFYEeq-pYTHqETvmQ" id="(0.5,0.17043179868458683)"/>
      <targetAnchor xmi:type="notation:IdentityAnchor" xmi:id="_xTBimWFYEeq-pYTHqETvmQ" id="(0.5,0.1704317986845868)"/>
    </edges>
    <edges xmi:type="notation:Connector" xmi:id="_xTBimmFYEeq-pYTHqETvmQ" type="StereotypeCommentLink">
      <styles xmi:type="notation:FontStyle" xmi:id="_xTBim2FYEeq-pYTHqETvmQ"/>
      <styles xmi:type="notation:EObjectValueStyle" xmi:id="_xTBinGFYEeq-pYTHqETvmQ" name="BASE_ELEMENT"/>
      <bendpoints xmi:type="notation:RelativeBendpoints" xmi:id="_xTBinWFYEeq-pYTHqETvmQ" points="[0, 0, 0, 0]$[0, 0, 0, 0]"/>
      <sourceAnchor xmi:type="notation:IdentityAnchor" xmi:id="_xTBinmFYEeq-pYTHqETvmQ"/>
      <targetAnchor xmi:type="notation:IdentityAnchor" xmi:id="_xTBin2FYEeq-pYTHqETvmQ"/>
    </edges>
    <edges xmi:type="notation:Connector" xmi:id="_xTBioGFYEeq-pYTHqETvmQ" type="Message_ReplyEdge">
      <children xmi:type="notation:DecorationNode" xmi:id="_xTBioWFYEeq-pYTHqETvmQ" type="Message_ReplyNameLabel">
        <layoutConstraint xmi:type="notation:Location" xmi:id="_xTBiomFYEeq-pYTHqETvmQ" x="1" y="-13"/>
      </children>
      <children xmi:type="notation:DecorationNode" xmi:id="_xTBio2FYEeq-pYTHqETvmQ" visible="false" type="Message_ReplyStereotypeLabel">
        <layoutConstraint xmi:type="notation:Location" xmi:id="_xTBipGFYEeq-pYTHqETvmQ" x="1" y="-33"/>
      </children>
      <styles xmi:type="notation:FontStyle" xmi:id="_xTBipWFYEeq-pYTHqETvmQ"/>
      <bendpoints xmi:type="notation:RelativeBendpoints" xmi:id="_xTBipmFYEeq-pYTHqETvmQ" points="[0, 0, 500, 0]$[-500, 0, 0, 0]"/>
      <sourceAnchor xmi:type="notation:IdentityAnchor" xmi:id="_xTBip2FYEeq-pYTHqETvmQ" id="(0.5,0.21046611381183875)"/>
      <targetAnchor xmi:type="notation:IdentityAnchor" xmi:id="_xTBiqGFYEeq-pYTHqETvmQ" id="(0.5,0.21046611381183872)"/>
    </edges>
    <edges xmi:type="notation:Connector" xmi:id="_xTBiqWFYEeq-pYTHqETvmQ" type="StereotypeCommentLink">
      <styles xmi:type="notation:FontStyle" xmi:id="_xTBiqmFYEeq-pYTHqETvmQ"/>
      <styles xmi:type="notation:EObjectValueStyle" xmi:id="_xTBiq2FYEeq-pYTHqETvmQ" name="BASE_ELEMENT"/>
      <bendpoints xmi:type="notation:RelativeBendpoints" xmi:id="_xTBirGFYEeq-pYTHqETvmQ" points="[0, 0, 0, 0]$[0, 0, 0, 0]"/>
      <sourceAnchor xmi:type="notation:IdentityAnchor" xmi:id="_xTBirWFYEeq-pYTHqETvmQ"/>
      <targetAnchor xmi:type="notation:IdentityAnchor" xmi:id="_xTBirmFYEeq-pYTHqETvmQ"/>
    </edges>
    <edges xmi:type="notation:Connector" xmi:id="_xTBir2FYEeq-pYTHqETvmQ" type="Message_ReplyEdge">
      <children xmi:type="notation:DecorationNode" xmi:id="_xTBisGFYEeq-pYTHqETvmQ" type="Message_ReplyNameLabel">
        <layoutConstraint xmi:type="notation:Location" xmi:id="_xTBisWFYEeq-pYTHqETvmQ" x="1" y="-13"/>
      </children>
      <children xmi:type="notation:DecorationNode" xmi:id="_xTBismFYEeq-pYTHqETvmQ" visible="false" type="Message_ReplyStereotypeLabel">
        <layoutConstraint xmi:type="notation:Location" xmi:id="_xTBis2FYEeq-pYTHqETvmQ" x="1" y="-33"/>
      </children>
      <styles xmi:type="notation:FontStyle" xmi:id="_xTBitGFYEeq-pYTHqETvmQ"/>
      <bendpoints xmi:type="notation:RelativeBendpoints" xmi:id="_xTBitWFYEeq-pYTHqETvmQ" points="[0, 0, 500, 0]$[-500, 0, 0, 0]"/>
      <sourceAnchor xmi:type="notation:IdentityAnchor" xmi:id="_xTBitmFYEeq-pYTHqETvmQ" id="(0.5,0.26765799256505574)"/>
      <targetAnchor xmi:type="notation:IdentityAnchor" xmi:id="_xTBit2FYEeq-pYTHqETvmQ" id="(0.5,0.26765799256505574)"/>
    </edges>
    <edges xmi:type="notation:Connector" xmi:id="_xTBiuGFYEeq-pYTHqETvmQ" type="StereotypeCommentLink">
      <styles xmi:type="notation:FontStyle" xmi:id="_xTBiuWFYEeq-pYTHqETvmQ"/>
      <styles xmi:type="notation:EObjectValueStyle" xmi:id="_xTBiumFYEeq-pYTHqETvmQ" name="BASE_ELEMENT"/>
      <bendpoints xmi:type="notation:RelativeBendpoints" xmi:id="_xTBiu2FYEeq-pYTHqETvmQ" points="[0, 0, 0, 0]$[0, 0, 0, 0]"/>
      <sourceAnchor xmi:type="notation:IdentityAnchor" xmi:id="_xTBivGFYEeq-pYTHqETvmQ"/>
      <targetAnchor xmi:type="notation:IdentityAnchor" xmi:id="_xTBivWFYEeq-pYTHqETvmQ"/>
    </edges>
    <edges xmi:type="notation:Connector" xmi:id="_xTBivmFYEeq-pYTHqETvmQ" type="Message_AsynchEdge">
      <children xmi:type="notation:DecorationNode" xmi:id="_xTBiv2FYEeq-pYTHqETvmQ" type="Message_AsynchNameLabel">
        <layoutConstraint xmi:type="notation:Location" xmi:id="_xTBiwGFYEeq-pYTHqETvmQ" x="1" y="-13"/>
      </children>
      <children xmi:type="notation:DecorationNode" xmi:id="_xTBiwWFYEeq-pYTHqETvmQ" visible="false" type="Message_AsynchStereotypeLabel">
        <layoutConstraint xmi:type="notation:Location" xmi:id="_xTBiwmFYEeq-pYTHqETvmQ" x="1" y="-33"/>
      </children>
      <styles xmi:type="notation:FontStyle" xmi:id="_xTBiw2FYEeq-pYTHqETvmQ"/>
      <bendpoints xmi:type="notation:RelativeBendpoints" xmi:id="_xTBixGFYEeq-pYTHqETvmQ" points="[0, 0, -500, 0]$[500, 0, 0, 0]"/>
      <sourceAnchor xmi:type="notation:IdentityAnchor" xmi:id="_xTBixWFYEeq-pYTHqETvmQ" id="(0.5,0.301973119816986)"/>
      <targetAnchor xmi:type="notation:IdentityAnchor" xmi:id="_xTBixmFYEeq-pYTHqETvmQ" id="(0.5,0.301973119816986)"/>
    </edges>
    <edges xmi:type="notation:Connector" xmi:id="_xTBix2FYEeq-pYTHqETvmQ" type="StereotypeCommentLink">
      <styles xmi:type="notation:FontStyle" xmi:id="_xTBiyGFYEeq-pYTHqETvmQ"/>
      <styles xmi:type="notation:EObjectValueStyle" xmi:id="_xTBiyWFYEeq-pYTHqETvmQ" name="BASE_ELEMENT"/>
      <bendpoints xmi:type="notation:RelativeBendpoints" xmi:id="_xTBiymFYEeq-pYTHqETvmQ" points="[0, 0, 0, 0]$[0, 0, 0, 0]"/>
      <sourceAnchor xmi:type="notation:IdentityAnchor" xmi:id="_xTBiy2FYEeq-pYTHqETvmQ"/>
      <targetAnchor xmi:type="notation:IdentityAnchor" xmi:id="_xTBizGFYEeq-pYTHqETvmQ"/>
    </edges>
    <edges xmi:type="notation:Connector" xmi:id="_xTBizWFYEeq-pYTHqETvmQ" type="Message_ReplyEdge">
      <children xmi:type="notation:DecorationNode" xmi:id="_xTBizmFYEeq-pYTHqETvmQ" type="Message_ReplyNameLabel">
        <layoutConstraint xmi:type="notation:Location" xmi:id="_xTBiz2FYEeq-pYTHqETvmQ" x="1" y="-13"/>
      </children>
      <children xmi:type="notation:DecorationNode" xmi:id="_xTBi0GFYEeq-pYTHqETvmQ" visible="false" type="Message_ReplyStereotypeLabel">
        <layoutConstraint xmi:type="notation:Location" xmi:id="_xTBi0WFYEeq-pYTHqETvmQ" x="1" y="-33"/>
      </children>
      <styles xmi:type="notation:FontStyle" xmi:id="_xTBi0mFYEeq-pYTHqETvmQ"/>
      <bendpoints xmi:type="notation:RelativeBendpoints" xmi:id="_xTBi02FYEeq-pYTHqETvmQ" points="[0, 0, 500, 0]$[-500, 0, 0, 0]"/>
      <sourceAnchor xmi:type="notation:IdentityAnchor" xmi:id="_xTBi1GFYEeq-pYTHqETvmQ" id="(0.5,0.3420074349442379)"/>
      <targetAnchor xmi:type="notation:IdentityAnchor" xmi:id="_xTBi1WFYEeq-pYTHqETvmQ" id="(0.5,0.3420074349442379)"/>
    </edges>
    <edges xmi:type="notation:Connector" xmi:id="_xTBi1mFYEeq-pYTHqETvmQ" type="StereotypeCommentLink">
      <styles xmi:type="notation:FontStyle" xmi:id="_xTBi12FYEeq-pYTHqETvmQ"/>
      <styles xmi:type="notation:EObjectValueStyle" xmi:id="_xTBi2GFYEeq-pYTHqETvmQ" name="BASE_ELEMENT"/>
      <bendpoints xmi:type="notation:RelativeBendpoints" xmi:id="_xTBi2WFYEeq-pYTHqETvmQ" points="[0, 0, 0, 0]$[0, 0, 0, 0]"/>
      <sourceAnchor xmi:type="notation:IdentityAnchor" xmi:id="_xTBi2mFYEeq-pYTHqETvmQ"/>
      <targetAnchor xmi:type="notation:IdentityAnchor" xmi:id="_xTBi22FYEeq-pYTHqETvmQ"/>
    </edges>
    <edges xmi:type="notation:Connector" xmi:id="_xTBi3GFYEeq-pYTHqETvmQ" type="Message_AsynchEdge">
      <children xmi:type="notation:DecorationNode" xmi:id="_xTBi3WFYEeq-pYTHqETvmQ" type="Message_AsynchNameLabel">
        <layoutConstraint xmi:type="notation:Location" xmi:id="_xTBi3mFYEeq-pYTHqETvmQ" x="1" y="-13"/>
      </children>
      <children xmi:type="notation:DecorationNode" xmi:id="_xTBi32FYEeq-pYTHqETvmQ" visible="false" type="Message_AsynchStereotypeLabel">
        <layoutConstraint xmi:type="notation:Location" xmi:id="_xTBi4GFYEeq-pYTHqETvmQ" x="1" y="-33"/>
      </children>
      <styles xmi:type="notation:FontStyle" xmi:id="_xTBi4WFYEeq-pYTHqETvmQ"/>
      <bendpoints xmi:type="notation:RelativeBendpoints" xmi:id="_xTBi4mFYEeq-pYTHqETvmQ" points="[0, 0, -500, 0]$[500, 0, 0, 0]"/>
      <sourceAnchor xmi:type="notation:IdentityAnchor" xmi:id="_xTBi42FYEeq-pYTHqETvmQ" id="(0.5,0.5250214469545325)"/>
      <targetAnchor xmi:type="notation:IdentityAnchor" xmi:id="_xTBi5GFYEeq-pYTHqETvmQ" id="(0.5,0.5250214469545325)"/>
    </edges>
    <edges xmi:type="notation:Connector" xmi:id="_xTBi5WFYEeq-pYTHqETvmQ" type="StereotypeCommentLink">
      <styles xmi:type="notation:FontStyle" xmi:id="_xTBi5mFYEeq-pYTHqETvmQ"/>
      <styles xmi:type="notation:EObjectValueStyle" xmi:id="_xTBi52FYEeq-pYTHqETvmQ" name="BASE_ELEMENT"/>
      <bendpoints xmi:type="notation:RelativeBendpoints" xmi:id="_xTBi6GFYEeq-pYTHqETvmQ" points="[0, 0, 0, 0]$[0, 0, 0, 0]"/>
      <sourceAnchor xmi:type="notation:IdentityAnchor" xmi:id="_xTBi6WFYEeq-pYTHqETvmQ"/>
      <targetAnchor xmi:type="notation:IdentityAnchor" xmi:id="_xTBi6mFYEeq-pYTHqETvmQ"/>
    </edges>
    <edges xmi:type="notation:Connector" xmi:id="_xTBi62FYEeq-pYTHqETvmQ" type="Message_ReplyEdge">
      <children xmi:type="notation:DecorationNode" xmi:id="_xTBi7GFYEeq-pYTHqETvmQ" type="Message_ReplyNameLabel">
        <layoutConstraint xmi:type="notation:Location" xmi:id="_xTBi7WFYEeq-pYTHqETvmQ" x="1" y="-13"/>
      </children>
      <children xmi:type="notation:DecorationNode" xmi:id="_xTBi7mFYEeq-pYTHqETvmQ" visible="false" type="Message_ReplyStereotypeLabel">
        <layoutConstraint xmi:type="notation:Location" xmi:id="_xTBi72FYEeq-pYTHqETvmQ" x="1" y="-33"/>
      </children>
      <styles xmi:type="notation:FontStyle" xmi:id="_xTBi8GFYEeq-pYTHqETvmQ"/>
      <bendpoints xmi:type="notation:RelativeBendpoints" xmi:id="_xTBi8WFYEeq-pYTHqETvmQ" points="[0, 0, 500, 0]$[-500, 0, 0, 0]"/>
      <sourceAnchor xmi:type="notation:IdentityAnchor" xmi:id="_xTBi8mFYEeq-pYTHqETvmQ" id="(0.5,0.5478981984558192)"/>
      <targetAnchor xmi:type="notation:IdentityAnchor" xmi:id="_xTBi82FYEeq-pYTHqETvmQ" id="(0.5,0.5478981984558192)"/>
    </edges>
    <edges xmi:type="notation:Connector" xmi:id="_xTBi9GFYEeq-pYTHqETvmQ" type="StereotypeCommentLink">
      <styles xmi:type="notation:FontStyle" xmi:id="_xTBi9WFYEeq-pYTHqETvmQ"/>
      <styles xmi:type="notation:EObjectValueStyle" xmi:id="_xTBi9mFYEeq-pYTHqETvmQ" name="BASE_ELEMENT"/>
      <bendpoints xmi:type="notation:RelativeBendpoints" xmi:id="_xTBi92FYEeq-pYTHqETvmQ" points="[0, 0, 0, 0]$[0, 0, 0, 0]"/>
      <sourceAnchor xmi:type="notation:IdentityAnchor" xmi:id="_xTBi-GFYEeq-pYTHqETvmQ"/>
      <targetAnchor xmi:type="notation:IdentityAnchor" xmi:id="_xTBi-WFYEeq-pYTHqETvmQ"/>
    </edges>
    <edges xmi:type="notation:Connector" xmi:id="_xTBi-mFYEeq-pYTHqETvmQ" type="Message_ReplyEdge">
      <children xmi:type="notation:DecorationNode" xmi:id="_xTBi-2FYEeq-pYTHqETvmQ" type="Message_ReplyNameLabel">
        <layoutConstraint xmi:type="notation:Location" xmi:id="_xTBi_GFYEeq-pYTHqETvmQ" x="1" y="-13"/>
      </children>
      <children xmi:type="notation:DecorationNode" xmi:id="_xTBi_WFYEeq-pYTHqETvmQ" visible="false" type="Message_ReplyStereotypeLabel">
        <layoutConstraint xmi:type="notation:Location" xmi:id="_xTBi_mFYEeq-pYTHqETvmQ" x="1" y="-33"/>
      </children>
      <styles xmi:type="notation:FontStyle" xmi:id="_xTBi_2FYEeq-pYTHqETvmQ"/>
      <bendpoints xmi:type="notation:RelativeBendpoints" xmi:id="_xTBjAGFYEeq-pYTHqETvmQ" points="[0, 0, 500, 0]$[-500, 0, 0, 0]"/>
      <sourceAnchor xmi:type="notation:IdentityAnchor" xmi:id="_xTBjAWFYEeq-pYTHqETvmQ" id="(0.5,0.6108092650843581)"/>
      <targetAnchor xmi:type="notation:IdentityAnchor" xmi:id="_xTBjAmFYEeq-pYTHqETvmQ" id="(0.5,0.6108092650843581)"/>
    </edges>
  </notation:Diagram>
  <notation:Diagram xmi:id="_Gd3uoGFZEeq-pYTHqETvmQ" type="PapyrusUMLSequenceDiagram" name="UML2Cloud Interaction Diagram" measurementUnit="Pixel">
    <children xmi:type="notation:Shape" xmi:id="_Gd3uoWFZEeq-pYTHqETvmQ" type="Interaction_Shape">
      <children xmi:type="notation:DecorationNode" xmi:id="_Gd3uomFZEeq-pYTHqETvmQ" type="Interaction_NameLabel"/>
      <children xmi:type="notation:BasicCompartment" xmi:id="_Gd3uo2FZEeq-pYTHqETvmQ" type="Interaction_SubfragmentCompartment">
        <children xmi:type="notation:Shape" xmi:id="_Gd3upGFZEeq-pYTHqETvmQ" type="CombinedFragment_Shape">
          <children xmi:type="notation:BasicCompartment" xmi:id="_Gd3upWFZEeq-pYTHqETvmQ" type="CombinedFragment_SubfragmentCompartment">
            <children xmi:type="notation:Shape" xmi:id="_Gd3upmFZEeq-pYTHqETvmQ" type="InteractionOperand_Shape">
              <children xmi:type="notation:DecorationNode" xmi:id="_Gd3up2FZEeq-pYTHqETvmQ" type="InteractionOperand_Guard">
                <layoutConstraint xmi:type="notation:Bounds" xmi:id="_Gd3uqGFZEeq-pYTHqETvmQ" x="5" y="5"/>
              </children>
              <layoutConstraint xmi:type="notation:Bounds" xmi:id="_Gd3uqWFZEeq-pYTHqETvmQ" width="1001" height="1111"/>
            </children>
            <children xmi:type="notation:Shape" xmi:id="_Gd3uqmFZEeq-pYTHqETvmQ" type="InteractionOperand_Shape">
              <children xmi:type="notation:DecorationNode" xmi:id="_Gd3uq2FZEeq-pYTHqETvmQ" type="InteractionOperand_Guard">
                <layoutConstraint xmi:type="notation:Bounds" xmi:id="_Gd3urGFZEeq-pYTHqETvmQ" x="5" y="5"/>
              </children>
              <layoutConstraint xmi:type="notation:Bounds" xmi:id="_Gd3urWFZEeq-pYTHqETvmQ" y="1111" width="1001" height="661"/>
            </children>
            <styles xmi:type="notation:SortingStyle" xmi:id="_Gd3urmFZEeq-pYTHqETvmQ"/>
            <styles xmi:type="notation:FilteringStyle" xmi:id="_Gd3ur2FZEeq-pYTHqETvmQ"/>
            <layoutConstraint xmi:type="notation:Bounds" xmi:id="_Gd3usGFZEeq-pYTHqETvmQ"/>
          </children>
          <layoutConstraint xmi:type="notation:Bounds" xmi:id="_Gd3usWFZEeq-pYTHqETvmQ" x="14" y="446" width="1001" height="1801"/>
        </children>
        <children xmi:type="notation:Shape" xmi:id="_Gd3usmFZEeq-pYTHqETvmQ" type="CombinedFragment_Shape">
          <children xmi:type="notation:BasicCompartment" xmi:id="_Gd3us2FZEeq-pYTHqETvmQ" type="CombinedFragment_SubfragmentCompartment">
            <children xmi:type="notation:Shape" xmi:id="_Gd3utGFZEeq-pYTHqETvmQ" type="InteractionOperand_Shape">
              <children xmi:type="notation:DecorationNode" xmi:id="_Gd3utWFZEeq-pYTHqETvmQ" type="InteractionOperand_Guard">
                <layoutConstraint xmi:type="notation:Bounds" xmi:id="_Gd3utmFZEeq-pYTHqETvmQ" x="5" y="5"/>
              </children>
              <layoutConstraint xmi:type="notation:Bounds" xmi:id="_Gd3ut2FZEeq-pYTHqETvmQ" width="941" height="1011"/>
            </children>
            <styles xmi:type="notation:SortingStyle" xmi:id="_Gd3uuGFZEeq-pYTHqETvmQ"/>
            <styles xmi:type="notation:FilteringStyle" xmi:id="_Gd3uuWFZEeq-pYTHqETvmQ"/>
            <layoutConstraint xmi:type="notation:Bounds" xmi:id="_Gd3uumFZEeq-pYTHqETvmQ"/>
          </children>
          <layoutConstraint xmi:type="notation:Bounds" xmi:id="_Gd3uu2FZEeq-pYTHqETvmQ" x="54" y="526" width="941" height="1041"/>
        </children>
        <children xmi:type="notation:Shape" xmi:id="_Gd3uvGFZEeq-pYTHqETvmQ" type="CombinedFragment_Shape">
          <children xmi:type="notation:BasicCompartment" xmi:id="_Gd3uvWFZEeq-pYTHqETvmQ" type="CombinedFragment_SubfragmentCompartment">
            <children xmi:type="notation:Shape" xmi:id="_Gd3uvmFZEeq-pYTHqETvmQ" type="InteractionOperand_Shape">
              <children xmi:type="notation:DecorationNode" xmi:id="_Gd3uv2FZEeq-pYTHqETvmQ" type="InteractionOperand_Guard">
                <layoutConstraint xmi:type="notation:Bounds" xmi:id="_Gd3uwGFZEeq-pYTHqETvmQ" x="5" y="5"/>
              </children>
              <layoutConstraint xmi:type="notation:Bounds" xmi:id="_Gd3uwWFZEeq-pYTHqETvmQ" width="901" height="161"/>
            </children>
            <children xmi:type="notation:Shape" xmi:id="_Gd3uwmFZEeq-pYTHqETvmQ" type="InteractionOperand_Shape">
              <children xmi:type="notation:DecorationNode" xmi:id="_Gd3uw2FZEeq-pYTHqETvmQ" type="InteractionOperand_Guard">
                <layoutConstraint xmi:type="notation:Bounds" xmi:id="_Gd3uxGFZEeq-pYTHqETvmQ" x="5" y="5"/>
              </children>
              <layoutConstraint xmi:type="notation:Bounds" xmi:id="_Gd3uxWFZEeq-pYTHqETvmQ" y="161" width="901" height="731"/>
            </children>
            <styles xmi:type="notation:SortingStyle" xmi:id="_Gd3uxmFZEeq-pYTHqETvmQ"/>
            <styles xmi:type="notation:FilteringStyle" xmi:id="_Gd3ux2FZEeq-pYTHqETvmQ"/>
            <layoutConstraint xmi:type="notation:Bounds" xmi:id="_Gd3uyGFZEeq-pYTHqETvmQ"/>
          </children>
          <layoutConstraint xmi:type="notation:Bounds" xmi:id="_Gd3uyWFZEeq-pYTHqETvmQ" x="74" y="626" width="901" height="921"/>
        </children>
        <children xmi:type="notation:Shape" xmi:id="_Gd3uymFZEeq-pYTHqETvmQ" type="CombinedFragment_Shape">
          <children xmi:type="notation:BasicCompartment" xmi:id="_Gd3uy2FZEeq-pYTHqETvmQ" type="CombinedFragment_SubfragmentCompartment">
            <children xmi:type="notation:Shape" xmi:id="_Gd3uzGFZEeq-pYTHqETvmQ" type="InteractionOperand_Shape">
              <children xmi:type="notation:DecorationNode" xmi:id="_Gd3uzWFZEeq-pYTHqETvmQ" type="InteractionOperand_Guard">
                <layoutConstraint xmi:type="notation:Bounds" xmi:id="_Gd3uzmFZEeq-pYTHqETvmQ" x="5" y="5"/>
              </children>
              <layoutConstraint xmi:type="notation:Bounds" xmi:id="_Gd3uz2FZEeq-pYTHqETvmQ" width="761" height="72"/>
            </children>
            <styles xmi:type="notation:SortingStyle" xmi:id="_Gd3u0GFZEeq-pYTHqETvmQ"/>
            <styles xmi:type="notation:FilteringStyle" xmi:id="_Gd3u0WFZEeq-pYTHqETvmQ"/>
            <layoutConstraint xmi:type="notation:Bounds" xmi:id="_Gd3u0mFZEeq-pYTHqETvmQ"/>
          </children>
          <layoutConstraint xmi:type="notation:Bounds" xmi:id="_Gd3u02FZEeq-pYTHqETvmQ" x="134" y="686" width="761" height="101"/>
        </children>
        <children xmi:type="notation:Shape" xmi:id="_Gd3u1GFZEeq-pYTHqETvmQ" type="CombinedFragment_Shape">
          <children xmi:type="notation:BasicCompartment" xmi:id="_Gd3u1WFZEeq-pYTHqETvmQ" type="CombinedFragment_SubfragmentCompartment">
            <children xmi:type="notation:Shape" xmi:id="_Gd3u1mFZEeq-pYTHqETvmQ" type="InteractionOperand_Shape">
              <children xmi:type="notation:DecorationNode" xmi:id="_Gd3u12FZEeq-pYTHqETvmQ" type="InteractionOperand_Guard">
                <layoutConstraint xmi:type="notation:Bounds" xmi:id="_Gd3u2GFZEeq-pYTHqETvmQ" x="5" y="5"/>
              </children>
              <layoutConstraint xmi:type="notation:Bounds" xmi:id="_Gd3u2WFZEeq-pYTHqETvmQ" width="861" height="612"/>
            </children>
            <styles xmi:type="notation:SortingStyle" xmi:id="_Gd3u2mFZEeq-pYTHqETvmQ"/>
            <styles xmi:type="notation:FilteringStyle" xmi:id="_Gd3u22FZEeq-pYTHqETvmQ"/>
            <layoutConstraint xmi:type="notation:Bounds" xmi:id="_Gd3u3GFZEeq-pYTHqETvmQ"/>
          </children>
          <layoutConstraint xmi:type="notation:Bounds" xmi:id="_Gd3u3WFZEeq-pYTHqETvmQ" x="94" y="886" width="861" height="641"/>
        </children>
        <children xmi:type="notation:Shape" xmi:id="_Gd3u3mFZEeq-pYTHqETvmQ" type="CombinedFragment_Shape">
          <children xmi:type="notation:BasicCompartment" xmi:id="_Gd3u32FZEeq-pYTHqETvmQ" type="CombinedFragment_SubfragmentCompartment">
            <children xmi:type="notation:Shape" xmi:id="_Gd3u4GFZEeq-pYTHqETvmQ" type="InteractionOperand_Shape">
              <children xmi:type="notation:DecorationNode" xmi:id="_Gd3u4WFZEeq-pYTHqETvmQ" type="InteractionOperand_Guard">
                <layoutConstraint xmi:type="notation:Bounds" xmi:id="_Gd3u4mFZEeq-pYTHqETvmQ" x="5" y="5"/>
              </children>
              <layoutConstraint xmi:type="notation:Bounds" xmi:id="_Gd3u42FZEeq-pYTHqETvmQ" width="821" height="337"/>
            </children>
            <children xmi:type="notation:Shape" xmi:id="_Gd3u5GFZEeq-pYTHqETvmQ" type="InteractionOperand_Shape">
              <children xmi:type="notation:DecorationNode" xmi:id="_Gd3u5WFZEeq-pYTHqETvmQ" type="InteractionOperand_Guard">
                <layoutConstraint xmi:type="notation:Bounds" xmi:id="_Gd3u5mFZEeq-pYTHqETvmQ" x="5" y="5"/>
              </children>
              <layoutConstraint xmi:type="notation:Bounds" xmi:id="_Gd3u52FZEeq-pYTHqETvmQ" y="337" width="821" height="154"/>
            </children>
            <styles xmi:type="notation:SortingStyle" xmi:id="_Gd3u6GFZEeq-pYTHqETvmQ"/>
            <styles xmi:type="notation:FilteringStyle" xmi:id="_Gd3u6WFZEeq-pYTHqETvmQ"/>
            <layoutConstraint xmi:type="notation:Bounds" xmi:id="_Gd3u6mFZEeq-pYTHqETvmQ"/>
          </children>
          <layoutConstraint xmi:type="notation:Bounds" xmi:id="_Gd3u62FZEeq-pYTHqETvmQ" x="114" y="986" width="821" height="521"/>
        </children>
        <children xmi:type="notation:Shape" xmi:id="_Gd3u7GFZEeq-pYTHqETvmQ" type="CombinedFragment_Shape">
          <children xmi:type="notation:BasicCompartment" xmi:id="_Gd3u7WFZEeq-pYTHqETvmQ" type="CombinedFragment_SubfragmentCompartment">
            <children xmi:type="notation:Shape" xmi:id="_Gd3u7mFZEeq-pYTHqETvmQ" type="InteractionOperand_Shape">
              <children xmi:type="notation:DecorationNode" xmi:id="_Gd3u72FZEeq-pYTHqETvmQ" type="InteractionOperand_Guard">
                <layoutConstraint xmi:type="notation:Bounds" xmi:id="_Gd3u8GFZEeq-pYTHqETvmQ" x="5" y="5"/>
              </children>
              <layoutConstraint xmi:type="notation:Bounds" xmi:id="_Gd3u8WFZEeq-pYTHqETvmQ" width="781" height="160"/>
            </children>
            <children xmi:type="notation:Shape" xmi:id="_Gd3u8mFZEeq-pYTHqETvmQ" type="InteractionOperand_Shape">
              <children xmi:type="notation:DecorationNode" xmi:id="_Gd3u82FZEeq-pYTHqETvmQ" type="InteractionOperand_Guard">
                <layoutConstraint xmi:type="notation:Bounds" xmi:id="_Gd3u9GFZEeq-pYTHqETvmQ" x="5" y="5"/>
              </children>
              <layoutConstraint xmi:type="notation:Bounds" xmi:id="_Gd3u9WFZEeq-pYTHqETvmQ" y="160" width="781" height="52"/>
            </children>
            <styles xmi:type="notation:SortingStyle" xmi:id="_Gd3u9mFZEeq-pYTHqETvmQ"/>
            <styles xmi:type="notation:FilteringStyle" xmi:id="_Gd3u92FZEeq-pYTHqETvmQ"/>
            <layoutConstraint xmi:type="notation:Bounds" xmi:id="_Gd3u-GFZEeq-pYTHqETvmQ"/>
          </children>
          <layoutConstraint xmi:type="notation:Bounds" xmi:id="_Gd3u-WFZEeq-pYTHqETvmQ" x="134" y="1086" width="781" height="241"/>
        </children>
        <children xmi:type="notation:Shape" xmi:id="_Gd3u-mFZEeq-pYTHqETvmQ" type="CombinedFragment_Shape">
          <children xmi:type="notation:BasicCompartment" xmi:id="_Gd3u-2FZEeq-pYTHqETvmQ" type="CombinedFragment_SubfragmentCompartment">
            <children xmi:type="notation:Shape" xmi:id="_Gd3u_GFZEeq-pYTHqETvmQ" type="InteractionOperand_Shape">
              <children xmi:type="notation:DecorationNode" xmi:id="_Gd3u_WFZEeq-pYTHqETvmQ" type="InteractionOperand_Guard">
                <layoutConstraint xmi:type="notation:Bounds" xmi:id="_Gd3u_mFZEeq-pYTHqETvmQ" x="5" y="5"/>
              </children>
              <layoutConstraint xmi:type="notation:Bounds" xmi:id="_Gd3u_2FZEeq-pYTHqETvmQ" width="721" height="72"/>
            </children>
            <styles xmi:type="notation:SortingStyle" xmi:id="_Gd3vAGFZEeq-pYTHqETvmQ"/>
            <styles xmi:type="notation:FilteringStyle" xmi:id="_Gd3vAWFZEeq-pYTHqETvmQ"/>
            <layoutConstraint xmi:type="notation:Bounds" xmi:id="_Gd3vAmFZEeq-pYTHqETvmQ"/>
          </children>
          <layoutConstraint xmi:type="notation:Bounds" xmi:id="_Gd3vA2FZEeq-pYTHqETvmQ" x="174" y="1146" width="721" height="101"/>
        </children>
        <children xmi:type="notation:Shape" xmi:id="_Gd3vBGFZEeq-pYTHqETvmQ" type="CombinedFragment_Shape">
          <children xmi:type="notation:BasicCompartment" xmi:id="_Gd3vBWFZEeq-pYTHqETvmQ" type="CombinedFragment_SubfragmentCompartment">
            <children xmi:type="notation:Shape" xmi:id="_Gd3vBmFZEeq-pYTHqETvmQ" type="InteractionOperand_Shape">
              <children xmi:type="notation:DecorationNode" xmi:id="_Gd3vB2FZEeq-pYTHqETvmQ" type="InteractionOperand_Guard">
                <layoutConstraint xmi:type="notation:Bounds" xmi:id="_Gd3vCGFZEeq-pYTHqETvmQ" x="5" y="5"/>
              </children>
              <layoutConstraint xmi:type="notation:Bounds" xmi:id="_Gd3vCWFZEeq-pYTHqETvmQ" width="741" height="52"/>
            </children>
            <styles xmi:type="notation:SortingStyle" xmi:id="_Gd3vCmFZEeq-pYTHqETvmQ"/>
            <styles xmi:type="notation:FilteringStyle" xmi:id="_Gd3vC2FZEeq-pYTHqETvmQ"/>
            <layoutConstraint xmi:type="notation:Bounds" xmi:id="_Gd3vDGFZEeq-pYTHqETvmQ"/>
          </children>
          <layoutConstraint xmi:type="notation:Bounds" xmi:id="_Gd3vDWFZEeq-pYTHqETvmQ" x="154" y="1406" width="741" height="81"/>
        </children>
        <children xmi:type="notation:Shape" xmi:id="_Gd3vDmFZEeq-pYTHqETvmQ" type="CombinedFragment_Shape">
          <children xmi:type="notation:BasicCompartment" xmi:id="_Gd3vD2FZEeq-pYTHqETvmQ" type="CombinedFragment_SubfragmentCompartment">
            <children xmi:type="notation:Shape" xmi:id="_Gd3vEGFZEeq-pYTHqETvmQ" type="InteractionOperand_Shape">
              <children xmi:type="notation:DecorationNode" xmi:id="_Gd3vEWFZEeq-pYTHqETvmQ" type="InteractionOperand_Guard">
                <layoutConstraint xmi:type="notation:Bounds" xmi:id="_Gd3vEmFZEeq-pYTHqETvmQ" x="5" y="5"/>
              </children>
              <layoutConstraint xmi:type="notation:Bounds" xmi:id="_Gd3vE2FZEeq-pYTHqETvmQ" width="881" height="127"/>
            </children>
            <children xmi:type="notation:Shape" xmi:id="_Gd3vFGFZEeq-pYTHqETvmQ" type="InteractionOperand_Shape">
              <children xmi:type="notation:DecorationNode" xmi:id="_Gd3vFWFZEeq-pYTHqETvmQ" type="InteractionOperand_Guard">
                <layoutConstraint xmi:type="notation:Bounds" xmi:id="_Gd3vFmFZEeq-pYTHqETvmQ" x="5" y="5"/>
              </children>
              <layoutConstraint xmi:type="notation:Bounds" xmi:id="_Gd3vF2FZEeq-pYTHqETvmQ" y="127" width="881" height="425"/>
            </children>
            <styles xmi:type="notation:SortingStyle" xmi:id="_Gd3vGGFZEeq-pYTHqETvmQ"/>
            <styles xmi:type="notation:FilteringStyle" xmi:id="_Gd3vGWFZEeq-pYTHqETvmQ"/>
            <layoutConstraint xmi:type="notation:Bounds" xmi:id="_Gd3vGmFZEeq-pYTHqETvmQ"/>
          </children>
          <layoutConstraint xmi:type="notation:Bounds" xmi:id="_Gd3vG2FZEeq-pYTHqETvmQ" x="54" y="1646" width="881" height="581"/>
        </children>
        <children xmi:type="notation:Shape" xmi:id="_Gd3vHGFZEeq-pYTHqETvmQ" type="CombinedFragment_Shape">
          <children xmi:type="notation:BasicCompartment" xmi:id="_Gd3vHWFZEeq-pYTHqETvmQ" type="CombinedFragment_SubfragmentCompartment">
            <children xmi:type="notation:Shape" xmi:id="_Gd3vHmFZEeq-pYTHqETvmQ" type="InteractionOperand_Shape">
              <children xmi:type="notation:DecorationNode" xmi:id="_Gd3vH2FZEeq-pYTHqETvmQ" type="InteractionOperand_Guard">
                <layoutConstraint xmi:type="notation:Bounds" xmi:id="_Gd3vIGFZEeq-pYTHqETvmQ" x="5" y="5"/>
              </children>
              <layoutConstraint xmi:type="notation:Bounds" xmi:id="_Gd3vIWFZEeq-pYTHqETvmQ" x="20" width="741" height="52"/>
            </children>
            <styles xmi:type="notation:SortingStyle" xmi:id="_Gd3vImFZEeq-pYTHqETvmQ"/>
            <styles xmi:type="notation:FilteringStyle" xmi:id="_Gd3vI2FZEeq-pYTHqETvmQ"/>
            <layoutConstraint xmi:type="notation:Bounds" xmi:id="_Gd3vJGFZEeq-pYTHqETvmQ"/>
          </children>
          <layoutConstraint xmi:type="notation:Bounds" xmi:id="_Gd3vJWFZEeq-pYTHqETvmQ" x="154" y="1706" width="741" height="81"/>
        </children>
        <children xmi:type="notation:Shape" xmi:id="_Gd3vJmFZEeq-pYTHqETvmQ" type="CombinedFragment_Shape">
          <children xmi:type="notation:BasicCompartment" xmi:id="_Gd3vJ2FZEeq-pYTHqETvmQ" type="CombinedFragment_SubfragmentCompartment">
            <children xmi:type="notation:Shape" xmi:id="_Gd3vKGFZEeq-pYTHqETvmQ" type="InteractionOperand_Shape">
              <children xmi:type="notation:DecorationNode" xmi:id="_Gd3vKWFZEeq-pYTHqETvmQ" type="InteractionOperand_Guard">
                <layoutConstraint xmi:type="notation:Bounds" xmi:id="_Gd3vKmFZEeq-pYTHqETvmQ" x="5" y="5"/>
              </children>
              <layoutConstraint xmi:type="notation:Bounds" xmi:id="_Gd3vK2FZEeq-pYTHqETvmQ" width="841" height="152"/>
            </children>
            <children xmi:type="notation:Shape" xmi:id="_Gd3vLGFZEeq-pYTHqETvmQ" type="InteractionOperand_Shape">
              <children xmi:type="notation:DecorationNode" xmi:id="_Gd3vLWFZEeq-pYTHqETvmQ" type="InteractionOperand_Guard">
                <layoutConstraint xmi:type="notation:Bounds" xmi:id="_Gd3vLmFZEeq-pYTHqETvmQ" x="5" y="5"/>
              </children>
              <layoutConstraint xmi:type="notation:Bounds" xmi:id="_Gd3vL2FZEeq-pYTHqETvmQ" y="152" width="841" height="160"/>
            </children>
            <styles xmi:type="notation:SortingStyle" xmi:id="_Gd3vMGFZEeq-pYTHqETvmQ"/>
            <styles xmi:type="notation:FilteringStyle" xmi:id="_Gd3vMWFZEeq-pYTHqETvmQ"/>
            <layoutConstraint xmi:type="notation:Bounds" xmi:id="_Gd3vMmFZEeq-pYTHqETvmQ"/>
          </children>
          <layoutConstraint xmi:type="notation:Bounds" xmi:id="_Gd3vM2FZEeq-pYTHqETvmQ" x="74" y="1866" width="841" height="341"/>
        </children>
        <children xmi:type="notation:Shape" xmi:id="_Gd3vNGFZEeq-pYTHqETvmQ" type="CombinedFragment_Shape">
          <children xmi:type="notation:BasicCompartment" xmi:id="_Gd3vNWFZEeq-pYTHqETvmQ" type="CombinedFragment_SubfragmentCompartment">
            <children xmi:type="notation:Shape" xmi:id="_Gd3vNmFZEeq-pYTHqETvmQ" type="InteractionOperand_Shape">
              <children xmi:type="notation:DecorationNode" xmi:id="_Gd3vN2FZEeq-pYTHqETvmQ" type="InteractionOperand_Guard">
                <layoutConstraint xmi:type="notation:Bounds" xmi:id="_Gd3vOGFZEeq-pYTHqETvmQ" x="5" y="5"/>
              </children>
              <layoutConstraint xmi:type="notation:Bounds" xmi:id="_Gd3vOWFZEeq-pYTHqETvmQ" width="741" height="72"/>
            </children>
            <styles xmi:type="notation:SortingStyle" xmi:id="_Gd3vOmFZEeq-pYTHqETvmQ"/>
            <styles xmi:type="notation:FilteringStyle" xmi:id="_Gd3vO2FZEeq-pYTHqETvmQ"/>
            <layoutConstraint xmi:type="notation:Bounds" xmi:id="_Gd3vPGFZEeq-pYTHqETvmQ"/>
          </children>
          <layoutConstraint xmi:type="notation:Bounds" xmi:id="_Gd3vPWFZEeq-pYTHqETvmQ" x="154" y="2086" width="741" height="101"/>
        </children>
        <children xmi:type="notation:Shape" xmi:id="_Gd3vPmFZEeq-pYTHqETvmQ" type="Lifeline_Shape">
          <children xmi:type="notation:DecorationNode" xmi:id="_Gd3vP2FZEeq-pYTHqETvmQ" type="Lifeline_NameLabel"/>
          <layoutConstraint xmi:type="notation:Bounds" xmi:id="_Gd3vQGFZEeq-pYTHqETvmQ" x="134" y="10" width="221" height="3497"/>
        </children>
        <children xmi:type="notation:Shape" xmi:id="_Gd3vQWFZEeq-pYTHqETvmQ" type="Lifeline_Shape">
          <children xmi:type="notation:DecorationNode" xmi:id="_Gd3vQmFZEeq-pYTHqETvmQ" type="Lifeline_NameLabel"/>
          <children xmi:type="notation:DecorationNode" xmi:id="_Gd3vQ2FZEeq-pYTHqETvmQ" type="StereotypeLabel">
            <styles xmi:type="notation:StringValueStyle" xmi:id="_Gd3vRGFZEeq-pYTHqETvmQ" name="stereotype" stringValue="uml2cloud::CloudProvider"/>
            <layoutConstraint xmi:type="notation:Bounds" xmi:id="_Gd3vRWFZEeq-pYTHqETvmQ"/>
          </children>
          <children xmi:type="notation:BasicCompartment" xmi:id="_Gd3vRmFZEeq-pYTHqETvmQ" type="StereotypeBrace">
            <styles xmi:type="notation:TitleStyle" xmi:id="_Gd3vR2FZEeq-pYTHqETvmQ"/>
            <styles xmi:type="notation:StringValueStyle" xmi:id="_Gd3vSGFZEeq-pYTHqETvmQ" name="stereotype" stringValue="uml2cloud::CloudProvider"/>
            <layoutConstraint xmi:type="notation:Bounds" xmi:id="_Gd3vSWFZEeq-pYTHqETvmQ"/>
          </children>
          <children xmi:type="notation:BasicCompartment" xmi:id="_Gd3vSmFZEeq-pYTHqETvmQ" type="StereotypeCompartment">
            <styles xmi:type="notation:TitleStyle" xmi:id="_Gd3vS2FZEeq-pYTHqETvmQ"/>
            <styles xmi:type="notation:StringValueStyle" xmi:id="_Gd3vTGFZEeq-pYTHqETvmQ" name="stereotype" stringValue="uml2cloud::CloudProvider"/>
            <layoutConstraint xmi:type="notation:Bounds" xmi:id="_Gd3vTWFZEeq-pYTHqETvmQ"/>
          </children>
          <children xmi:type="notation:Shape" xmi:id="_Gd3vTmFZEeq-pYTHqETvmQ" type="BehaviorExecutionSpecification_Shape">
            <children xmi:type="notation:DecorationNode" xmi:id="_Gd3vT2FZEeq-pYTHqETvmQ" type="BehaviorExecutionSpecification_Behavior">
              <layoutConstraint xmi:type="notation:Location" xmi:id="_Gd3vUGFZEeq-pYTHqETvmQ" x="18" y="18"/>
            </children>
            <layoutConstraint xmi:type="notation:Bounds" xmi:id="_Gd3vUWFZEeq-pYTHqETvmQ" x="120" y="236" width="20" height="21"/>
          </children>
          <children xmi:type="notation:Shape" xmi:id="_Gd3vUmFZEeq-pYTHqETvmQ" type="BehaviorExecutionSpecification_Shape">
            <children xmi:type="notation:DecorationNode" xmi:id="_Gd3vU2FZEeq-pYTHqETvmQ" type="BehaviorExecutionSpecification_Behavior">
              <layoutConstraint xmi:type="notation:Location" xmi:id="_Gd3vVGFZEeq-pYTHqETvmQ" x="18" y="18"/>
            </children>
            <layoutConstraint xmi:type="notation:Bounds" xmi:id="_Gd3vVWFZEeq-pYTHqETvmQ" x="120" y="336" width="20" height="20"/>
          </children>
          <layoutConstraint xmi:type="notation:Bounds" xmi:id="_Gd3vVmFZEeq-pYTHqETvmQ" x="614" y="10" width="261" height="3497"/>
        </children>
        <children xmi:type="notation:Shape" xmi:id="_Gd3vV2FZEeq-pYTHqETvmQ" type="StereotypeComment">
          <styles xmi:type="notation:TitleStyle" xmi:id="_Gd3vWGFZEeq-pYTHqETvmQ" showTitle="true"/>
          <styles xmi:type="notation:EObjectValueStyle" xmi:id="_Gd3vWWFZEeq-pYTHqETvmQ" name="BASE_ELEMENT"/>
          <layoutConstraint xmi:type="notation:Bounds" xmi:id="_Gd3vWmFZEeq-pYTHqETvmQ" x="100" y="100"/>
        </children>
        <children xmi:type="notation:Shape" xmi:id="_Gd3vW2FZEeq-pYTHqETvmQ" type="StereotypeComment">
          <styles xmi:type="notation:TitleStyle" xmi:id="_Gd3vXGFZEeq-pYTHqETvmQ" showTitle="true"/>
          <styles xmi:type="notation:EObjectValueStyle" xmi:id="_Gd3vXWFZEeq-pYTHqETvmQ" name="BASE_ELEMENT"/>
          <layoutConstraint xmi:type="notation:Bounds" xmi:id="_Gd3vXmFZEeq-pYTHqETvmQ" x="100" y="100"/>
        </children>
        <children xmi:type="notation:Shape" xmi:id="_Gd3vX2FZEeq-pYTHqETvmQ" type="StereotypeComment">
          <styles xmi:type="notation:TitleStyle" xmi:id="_Gd3vYGFZEeq-pYTHqETvmQ" showTitle="true"/>
          <styles xmi:type="notation:EObjectValueStyle" xmi:id="_Gd3vYWFZEeq-pYTHqETvmQ" name="BASE_ELEMENT"/>
          <layoutConstraint xmi:type="notation:Bounds" xmi:id="_Gd3vYmFZEeq-pYTHqETvmQ" x="100" y="100"/>
        </children>
        <children xmi:type="notation:Shape" xmi:id="_Gd3vY2FZEeq-pYTHqETvmQ" type="StereotypeComment">
          <styles xmi:type="notation:TitleStyle" xmi:id="_Gd3vZGFZEeq-pYTHqETvmQ" showTitle="true"/>
          <styles xmi:type="notation:EObjectValueStyle" xmi:id="_Gd3vZWFZEeq-pYTHqETvmQ" name="BASE_ELEMENT"/>
          <layoutConstraint xmi:type="notation:Bounds" xmi:id="_Gd3vZmFZEeq-pYTHqETvmQ" x="100" y="100"/>
        </children>
        <children xmi:type="notation:Shape" xmi:id="_Gd3vZ2FZEeq-pYTHqETvmQ" type="StereotypeComment">
          <styles xmi:type="notation:TitleStyle" xmi:id="_Gd3vaGFZEeq-pYTHqETvmQ" showTitle="true"/>
          <styles xmi:type="notation:EObjectValueStyle" xmi:id="_Gd3vaWFZEeq-pYTHqETvmQ" name="BASE_ELEMENT"/>
          <layoutConstraint xmi:type="notation:Bounds" xmi:id="_Gd3vamFZEeq-pYTHqETvmQ" x="100" y="100"/>
        </children>
        <children xmi:type="notation:Shape" xmi:id="_Gd3va2FZEeq-pYTHqETvmQ" type="StereotypeComment">
          <styles xmi:type="notation:TitleStyle" xmi:id="_Gd3vbGFZEeq-pYTHqETvmQ" showTitle="true"/>
          <styles xmi:type="notation:EObjectValueStyle" xmi:id="_Gd3vbWFZEeq-pYTHqETvmQ" name="BASE_ELEMENT"/>
          <layoutConstraint xmi:type="notation:Bounds" xmi:id="_Gd3vbmFZEeq-pYTHqETvmQ" x="100" y="100"/>
        </children>
        <children xmi:type="notation:Shape" xmi:id="_Gd3vb2FZEeq-pYTHqETvmQ" type="StereotypeComment">
          <styles xmi:type="notation:TitleStyle" xmi:id="_Gd3vcGFZEeq-pYTHqETvmQ" showTitle="true"/>
          <styles xmi:type="notation:EObjectValueStyle" xmi:id="_Gd3vcWFZEeq-pYTHqETvmQ" name="BASE_ELEMENT"/>
          <layoutConstraint xmi:type="notation:Bounds" xmi:id="_Gd3vcmFZEeq-pYTHqETvmQ" x="100" y="100"/>
        </children>
        <children xmi:type="notation:Shape" xmi:id="_Gd3vc2FZEeq-pYTHqETvmQ" type="StereotypeComment">
          <styles xmi:type="notation:TitleStyle" xmi:id="_Gd3vdGFZEeq-pYTHqETvmQ" showTitle="true"/>
          <styles xmi:type="notation:EObjectValueStyle" xmi:id="_Gd3vdWFZEeq-pYTHqETvmQ" name="BASE_ELEMENT"/>
          <layoutConstraint xmi:type="notation:Bounds" xmi:id="_Gd3vdmFZEeq-pYTHqETvmQ" x="100" y="100"/>
        </children>
        <children xmi:type="notation:Shape" xmi:id="_Gd3vd2FZEeq-pYTHqETvmQ" type="StereotypeComment">
          <styles xmi:type="notation:TitleStyle" xmi:id="_Gd3veGFZEeq-pYTHqETvmQ" showTitle="true"/>
          <styles xmi:type="notation:EObjectValueStyle" xmi:id="_Gd3veWFZEeq-pYTHqETvmQ" name="BASE_ELEMENT"/>
          <layoutConstraint xmi:type="notation:Bounds" xmi:id="_Gd3vemFZEeq-pYTHqETvmQ" x="100" y="100"/>
        </children>
        <children xmi:type="notation:Shape" xmi:id="_Gd3ve2FZEeq-pYTHqETvmQ" type="StereotypeComment">
          <styles xmi:type="notation:TitleStyle" xmi:id="_Gd3vfGFZEeq-pYTHqETvmQ" showTitle="true"/>
          <styles xmi:type="notation:EObjectValueStyle" xmi:id="_Gd3vfWFZEeq-pYTHqETvmQ" name="BASE_ELEMENT"/>
          <layoutConstraint xmi:type="notation:Bounds" xmi:id="_Gd3vfmFZEeq-pYTHqETvmQ" x="100" y="100"/>
        </children>
        <children xmi:type="notation:Shape" xmi:id="_Gd3vf2FZEeq-pYTHqETvmQ" type="StereotypeComment">
          <styles xmi:type="notation:TitleStyle" xmi:id="_Gd3vgGFZEeq-pYTHqETvmQ" showTitle="true"/>
          <styles xmi:type="notation:EObjectValueStyle" xmi:id="_Gd3vgWFZEeq-pYTHqETvmQ" name="BASE_ELEMENT"/>
          <layoutConstraint xmi:type="notation:Bounds" xmi:id="_Gd3vgmFZEeq-pYTHqETvmQ" x="100" y="100"/>
        </children>
        <children xmi:type="notation:Shape" xmi:id="_Gd3vg2FZEeq-pYTHqETvmQ" type="StereotypeComment">
          <styles xmi:type="notation:TitleStyle" xmi:id="_Gd3vhGFZEeq-pYTHqETvmQ" showTitle="true"/>
          <styles xmi:type="notation:EObjectValueStyle" xmi:id="_Gd3vhWFZEeq-pYTHqETvmQ" name="BASE_ELEMENT"/>
          <layoutConstraint xmi:type="notation:Bounds" xmi:id="_Gd3vhmFZEeq-pYTHqETvmQ" x="100" y="100"/>
        </children>
        <children xmi:type="notation:Shape" xmi:id="_Gd3vh2FZEeq-pYTHqETvmQ" type="StereotypeComment">
          <styles xmi:type="notation:TitleStyle" xmi:id="_Gd3viGFZEeq-pYTHqETvmQ" showTitle="true"/>
          <styles xmi:type="notation:EObjectValueStyle" xmi:id="_Gd3viWFZEeq-pYTHqETvmQ" name="BASE_ELEMENT"/>
          <layoutConstraint xmi:type="notation:Bounds" xmi:id="_Gd3vimFZEeq-pYTHqETvmQ" x="100" y="100"/>
        </children>
        <layoutConstraint xmi:type="notation:Bounds" xmi:id="_Gd3vi2FZEeq-pYTHqETvmQ"/>
      </children>
      <layoutConstraint xmi:type="notation:Bounds" xmi:id="_Gd3vjGFZEeq-pYTHqETvmQ"/>
    </children>
    <styles xmi:type="notation:StringValueStyle" xmi:id="_Gd3vjWFZEeq-pYTHqETvmQ" name="diagram_compatibility_version" stringValue="1.4.0"/>
    <styles xmi:type="notation:DiagramStyle" xmi:id="_Gd3vjmFZEeq-pYTHqETvmQ"/>
    <styles xmi:type="style:PapyrusDiagramStyle" xmi:id="_Gd3vj2FZEeq-pYTHqETvmQ" diagramKindId="es.uclm.uml2cloud.diagram.sequence">
      <owner xmi:type="uml:Interaction" href="baseCloudSystem.uml#_Gd15cGFZEeq-pYTHqETvmQ"/>
    </styles>
    <edges xmi:type="notation:Connector" xmi:id="_Gd3vkGFZEeq-pYTHqETvmQ" type="Message_SynchEdge">
      <children xmi:type="notation:DecorationNode" xmi:id="_Gd3vkWFZEeq-pYTHqETvmQ" type="Message_SynchNameLabel">
        <layoutConstraint xmi:type="notation:Location" xmi:id="_Gd3vkmFZEeq-pYTHqETvmQ" x="1" y="-13"/>
      </children>
      <children xmi:type="notation:DecorationNode" xmi:id="_Gd3vk2FZEeq-pYTHqETvmQ" visible="false" type="Message_SynchStereotypeLabel">
        <layoutConstraint xmi:type="notation:Location" xmi:id="_Gd3vlGFZEeq-pYTHqETvmQ" x="1" y="-33"/>
      </children>
      <styles xmi:type="notation:FontStyle" xmi:id="_Gd3vlWFZEeq-pYTHqETvmQ"/>
      <bendpoints xmi:type="notation:RelativeBendpoints" xmi:id="_Gd3vlmFZEeq-pYTHqETvmQ" points="[0, 0, -500, 0]$[500, 0, 0, 0]"/>
      <sourceAnchor xmi:type="notation:IdentityAnchor" xmi:id="_Gd3vl2FZEeq-pYTHqETvmQ" id="(0.5,0.06748641692879612)"/>
      <targetAnchor xmi:type="notation:IdentityAnchor" xmi:id="_Gd3vmGFZEeq-pYTHqETvmQ" id="(0.5,0.06748641692879612)"/>
    </edges>
    <edges xmi:type="notation:Connector" xmi:id="_Gd3vmWFZEeq-pYTHqETvmQ" type="StereotypeCommentLink">
      <styles xmi:type="notation:FontStyle" xmi:id="_Gd3vmmFZEeq-pYTHqETvmQ"/>
      <styles xmi:type="notation:EObjectValueStyle" xmi:id="_Gd3vm2FZEeq-pYTHqETvmQ" name="BASE_ELEMENT"/>
      <bendpoints xmi:type="notation:RelativeBendpoints" xmi:id="_Gd3vnGFZEeq-pYTHqETvmQ" points="[0, 0, 0, 0]$[0, 0, 0, 0]"/>
      <sourceAnchor xmi:type="notation:IdentityAnchor" xmi:id="_Gd3vnWFZEeq-pYTHqETvmQ"/>
      <targetAnchor xmi:type="notation:IdentityAnchor" xmi:id="_Gd3vnmFZEeq-pYTHqETvmQ"/>
    </edges>
    <edges xmi:type="notation:Connector" xmi:id="_Gd3vn2FZEeq-pYTHqETvmQ" type="Message_ReplyEdge">
      <children xmi:type="notation:DecorationNode" xmi:id="_Gd3voGFZEeq-pYTHqETvmQ" type="Message_ReplyNameLabel">
        <layoutConstraint xmi:type="notation:Location" xmi:id="_Gd3voWFZEeq-pYTHqETvmQ" x="1" y="-13"/>
      </children>
      <children xmi:type="notation:DecorationNode" xmi:id="_Gd3vomFZEeq-pYTHqETvmQ" type="Message_ReplyStereotypeLabel">
        <layoutConstraint xmi:type="notation:Location" xmi:id="_Gd3vo2FZEeq-pYTHqETvmQ" x="1" y="-33"/>
      </children>
      <styles xmi:type="notation:FontStyle" xmi:id="_Gd3vpGFZEeq-pYTHqETvmQ"/>
      <bendpoints xmi:type="notation:RelativeBendpoints" xmi:id="_Gd3vpWFZEeq-pYTHqETvmQ" points="[0, 0, 500, 0]$[-500, 0, 0, 0]"/>
      <sourceAnchor xmi:type="notation:IdentityAnchor" xmi:id="_Gd3vpmFZEeq-pYTHqETvmQ" id="(0.5,0.07320560480411782)"/>
      <targetAnchor xmi:type="notation:IdentityAnchor" xmi:id="_Gd3vp2FZEeq-pYTHqETvmQ" id="(0.5,0.07320560480411782)"/>
    </edges>
    <edges xmi:type="notation:Connector" xmi:id="_Gd3vqGFZEeq-pYTHqETvmQ" type="StereotypeCommentLink">
      <styles xmi:type="notation:FontStyle" xmi:id="_Gd3vqWFZEeq-pYTHqETvmQ"/>
      <styles xmi:type="notation:EObjectValueStyle" xmi:id="_Gd3vqmFZEeq-pYTHqETvmQ" name="BASE_ELEMENT"/>
      <bendpoints xmi:type="notation:RelativeBendpoints" xmi:id="_Gd3vq2FZEeq-pYTHqETvmQ" points="[0, 0, 0, 0]$[0, 0, 0, 0]"/>
      <sourceAnchor xmi:type="notation:IdentityAnchor" xmi:id="_Gd3vrGFZEeq-pYTHqETvmQ"/>
      <targetAnchor xmi:type="notation:IdentityAnchor" xmi:id="_Gd3vrWFZEeq-pYTHqETvmQ"/>
    </edges>
    <edges xmi:type="notation:Connector" xmi:id="_Gd3vrmFZEeq-pYTHqETvmQ" type="Message_SynchEdge">
      <children xmi:type="notation:DecorationNode" xmi:id="_Gd3vr2FZEeq-pYTHqETvmQ" type="Message_SynchNameLabel">
        <layoutConstraint xmi:type="notation:Location" xmi:id="_Gd3vsGFZEeq-pYTHqETvmQ" x="1" y="-13"/>
      </children>
      <children xmi:type="notation:DecorationNode" xmi:id="_Gd3vsWFZEeq-pYTHqETvmQ" visible="false" type="Message_SynchStereotypeLabel">
        <layoutConstraint xmi:type="notation:Location" xmi:id="_Gd3vsmFZEeq-pYTHqETvmQ" x="1" y="-33"/>
      </children>
      <styles xmi:type="notation:FontStyle" xmi:id="_Gd3vs2FZEeq-pYTHqETvmQ"/>
      <bendpoints xmi:type="notation:RelativeBendpoints" xmi:id="_Gd3vtGFZEeq-pYTHqETvmQ" points="[0, 0, -500, 0]$[500, 0, 0, 0]"/>
      <sourceAnchor xmi:type="notation:IdentityAnchor" xmi:id="_Gd3vtWFZEeq-pYTHqETvmQ" id="(0.5,0.09608235630540463)"/>
      <targetAnchor xmi:type="notation:IdentityAnchor" xmi:id="_Gd3vtmFZEeq-pYTHqETvmQ" id="(0.5,0.09608235630540465)"/>
    </edges>
    <edges xmi:type="notation:Connector" xmi:id="_Gd3vt2FZEeq-pYTHqETvmQ" type="StereotypeCommentLink">
      <styles xmi:type="notation:FontStyle" xmi:id="_Gd3vuGFZEeq-pYTHqETvmQ"/>
      <styles xmi:type="notation:EObjectValueStyle" xmi:id="_Gd3vuWFZEeq-pYTHqETvmQ" name="BASE_ELEMENT"/>
      <bendpoints xmi:type="notation:RelativeBendpoints" xmi:id="_Gd3vumFZEeq-pYTHqETvmQ" points="[0, 0, 0, 0]$[0, 0, 0, 0]"/>
      <sourceAnchor xmi:type="notation:IdentityAnchor" xmi:id="_Gd3vu2FZEeq-pYTHqETvmQ"/>
      <targetAnchor xmi:type="notation:IdentityAnchor" xmi:id="_Gd3vvGFZEeq-pYTHqETvmQ"/>
    </edges>
    <edges xmi:type="notation:Connector" xmi:id="_Gd3vvWFZEeq-pYTHqETvmQ" type="Message_ReplyEdge">
      <children xmi:type="notation:DecorationNode" xmi:id="_Gd3vvmFZEeq-pYTHqETvmQ" type="Message_ReplyNameLabel">
        <layoutConstraint xmi:type="notation:Location" xmi:id="_Gd3vv2FZEeq-pYTHqETvmQ" x="1" y="-13"/>
      </children>
      <children xmi:type="notation:DecorationNode" xmi:id="_Gd3vwGFZEeq-pYTHqETvmQ" type="Message_ReplyStereotypeLabel">
        <layoutConstraint xmi:type="notation:Location" xmi:id="_Gd3vwWFZEeq-pYTHqETvmQ" x="1" y="-33"/>
      </children>
      <styles xmi:type="notation:FontStyle" xmi:id="_Gd3vwmFZEeq-pYTHqETvmQ"/>
      <bendpoints xmi:type="notation:RelativeBendpoints" xmi:id="_Gd3vw2FZEeq-pYTHqETvmQ" points="[0, 0, 500, 0]$[-500, 0, 0, 0]"/>
      <sourceAnchor xmi:type="notation:IdentityAnchor" xmi:id="_Gd3vxGFZEeq-pYTHqETvmQ" id="(0.5,0.1018015441807263)"/>
      <targetAnchor xmi:type="notation:IdentityAnchor" xmi:id="_Gd3vxWFZEeq-pYTHqETvmQ" id="(0.5,0.10180154418072632)"/>
    </edges>
    <edges xmi:type="notation:Connector" xmi:id="_Gd3vxmFZEeq-pYTHqETvmQ" type="Message_AsynchEdge">
      <children xmi:type="notation:DecorationNode" xmi:id="_Gd3vx2FZEeq-pYTHqETvmQ" type="Message_AsynchNameLabel">
        <layoutConstraint xmi:type="notation:Location" xmi:id="_Gd3vyGFZEeq-pYTHqETvmQ" x="1" y="-13"/>
      </children>
      <children xmi:type="notation:DecorationNode" xmi:id="_Gd3vyWFZEeq-pYTHqETvmQ" visible="false" type="Message_AsynchStereotypeLabel">
        <layoutConstraint xmi:type="notation:Location" xmi:id="_Gd3vymFZEeq-pYTHqETvmQ" x="1" y="-33"/>
      </children>
      <styles xmi:type="notation:FontStyle" xmi:id="_Gd3vy2FZEeq-pYTHqETvmQ"/>
      <bendpoints xmi:type="notation:RelativeBendpoints" xmi:id="_Gd3vzGFZEeq-pYTHqETvmQ" points="[0, 0, -500, 0]$[500, 0, 0, 0]"/>
      <sourceAnchor xmi:type="notation:IdentityAnchor" xmi:id="_Gd3vzWFZEeq-pYTHqETvmQ" id="(0.5,0.17043179868458683)"/>
      <targetAnchor xmi:type="notation:IdentityAnchor" xmi:id="_Gd3vzmFZEeq-pYTHqETvmQ" id="(0.5,0.1704317986845868)"/>
    </edges>
    <edges xmi:type="notation:Connector" xmi:id="_Gd3vz2FZEeq-pYTHqETvmQ" type="StereotypeCommentLink">
      <styles xmi:type="notation:FontStyle" xmi:id="_Gd3v0GFZEeq-pYTHqETvmQ"/>
      <styles xmi:type="notation:EObjectValueStyle" xmi:id="_Gd3v0WFZEeq-pYTHqETvmQ" name="BASE_ELEMENT"/>
      <bendpoints xmi:type="notation:RelativeBendpoints" xmi:id="_Gd3v0mFZEeq-pYTHqETvmQ" points="[0, 0, 0, 0]$[0, 0, 0, 0]"/>
      <sourceAnchor xmi:type="notation:IdentityAnchor" xmi:id="_Gd3v02FZEeq-pYTHqETvmQ"/>
      <targetAnchor xmi:type="notation:IdentityAnchor" xmi:id="_Gd3v1GFZEeq-pYTHqETvmQ"/>
    </edges>
    <edges xmi:type="notation:Connector" xmi:id="_Gd3v1WFZEeq-pYTHqETvmQ" type="Message_ReplyEdge">
      <children xmi:type="notation:DecorationNode" xmi:id="_Gd3v1mFZEeq-pYTHqETvmQ" type="Message_ReplyNameLabel">
        <layoutConstraint xmi:type="notation:Location" xmi:id="_Gd3v12FZEeq-pYTHqETvmQ" x="1" y="-13"/>
      </children>
      <children xmi:type="notation:DecorationNode" xmi:id="_Gd3v2GFZEeq-pYTHqETvmQ" visible="false" type="Message_ReplyStereotypeLabel">
        <layoutConstraint xmi:type="notation:Location" xmi:id="_Gd3v2WFZEeq-pYTHqETvmQ" x="1" y="-33"/>
      </children>
      <styles xmi:type="notation:FontStyle" xmi:id="_Gd3v2mFZEeq-pYTHqETvmQ"/>
      <bendpoints xmi:type="notation:RelativeBendpoints" xmi:id="_Gd3v22FZEeq-pYTHqETvmQ" points="[0, 0, 500, 0]$[-500, 0, 0, 0]"/>
      <sourceAnchor xmi:type="notation:IdentityAnchor" xmi:id="_Gd3v3GFZEeq-pYTHqETvmQ" id="(0.5,0.21046611381183875)"/>
      <targetAnchor xmi:type="notation:IdentityAnchor" xmi:id="_Gd3v3WFZEeq-pYTHqETvmQ" id="(0.5,0.21046611381183872)"/>
    </edges>
    <edges xmi:type="notation:Connector" xmi:id="_Gd3v3mFZEeq-pYTHqETvmQ" type="StereotypeCommentLink">
      <styles xmi:type="notation:FontStyle" xmi:id="_Gd3v32FZEeq-pYTHqETvmQ"/>
      <styles xmi:type="notation:EObjectValueStyle" xmi:id="_Gd3v4GFZEeq-pYTHqETvmQ" name="BASE_ELEMENT"/>
      <bendpoints xmi:type="notation:RelativeBendpoints" xmi:id="_Gd3v4WFZEeq-pYTHqETvmQ" points="[0, 0, 0, 0]$[0, 0, 0, 0]"/>
      <sourceAnchor xmi:type="notation:IdentityAnchor" xmi:id="_Gd3v4mFZEeq-pYTHqETvmQ"/>
      <targetAnchor xmi:type="notation:IdentityAnchor" xmi:id="_Gd3v42FZEeq-pYTHqETvmQ"/>
    </edges>
    <edges xmi:type="notation:Connector" xmi:id="_Gd3v5GFZEeq-pYTHqETvmQ" type="Message_ReplyEdge">
      <children xmi:type="notation:DecorationNode" xmi:id="_Gd3v5WFZEeq-pYTHqETvmQ" type="Message_ReplyNameLabel">
        <layoutConstraint xmi:type="notation:Location" xmi:id="_Gd3v5mFZEeq-pYTHqETvmQ" x="1" y="-13"/>
      </children>
      <children xmi:type="notation:DecorationNode" xmi:id="_Gd3v52FZEeq-pYTHqETvmQ" visible="false" type="Message_ReplyStereotypeLabel">
        <layoutConstraint xmi:type="notation:Location" xmi:id="_Gd3v6GFZEeq-pYTHqETvmQ" x="1" y="-33"/>
      </children>
      <styles xmi:type="notation:FontStyle" xmi:id="_Gd3v6WFZEeq-pYTHqETvmQ"/>
      <bendpoints xmi:type="notation:RelativeBendpoints" xmi:id="_Gd3v6mFZEeq-pYTHqETvmQ" points="[0, 0, 500, 0]$[-500, 0, 0, 0]"/>
      <sourceAnchor xmi:type="notation:IdentityAnchor" xmi:id="_Gd3v62FZEeq-pYTHqETvmQ" id="(0.5,0.26765799256505574)"/>
      <targetAnchor xmi:type="notation:IdentityAnchor" xmi:id="_Gd3v7GFZEeq-pYTHqETvmQ" id="(0.5,0.26765799256505574)"/>
    </edges>
    <edges xmi:type="notation:Connector" xmi:id="_Gd3v7WFZEeq-pYTHqETvmQ" type="StereotypeCommentLink">
      <styles xmi:type="notation:FontStyle" xmi:id="_Gd3v7mFZEeq-pYTHqETvmQ"/>
      <styles xmi:type="notation:EObjectValueStyle" xmi:id="_Gd3v72FZEeq-pYTHqETvmQ" name="BASE_ELEMENT"/>
      <bendpoints xmi:type="notation:RelativeBendpoints" xmi:id="_Gd3v8GFZEeq-pYTHqETvmQ" points="[0, 0, 0, 0]$[0, 0, 0, 0]"/>
      <sourceAnchor xmi:type="notation:IdentityAnchor" xmi:id="_Gd3v8WFZEeq-pYTHqETvmQ"/>
      <targetAnchor xmi:type="notation:IdentityAnchor" xmi:id="_Gd3v8mFZEeq-pYTHqETvmQ"/>
    </edges>
    <edges xmi:type="notation:Connector" xmi:id="_Gd3v82FZEeq-pYTHqETvmQ" type="Message_AsynchEdge">
      <children xmi:type="notation:DecorationNode" xmi:id="_Gd3v9GFZEeq-pYTHqETvmQ" type="Message_AsynchNameLabel">
        <layoutConstraint xmi:type="notation:Location" xmi:id="_Gd3v9WFZEeq-pYTHqETvmQ" x="1" y="-13"/>
      </children>
      <children xmi:type="notation:DecorationNode" xmi:id="_Gd3v9mFZEeq-pYTHqETvmQ" visible="false" type="Message_AsynchStereotypeLabel">
        <layoutConstraint xmi:type="notation:Location" xmi:id="_Gd3v92FZEeq-pYTHqETvmQ" x="1" y="-33"/>
      </children>
      <styles xmi:type="notation:FontStyle" xmi:id="_Gd3v-GFZEeq-pYTHqETvmQ"/>
      <bendpoints xmi:type="notation:RelativeBendpoints" xmi:id="_Gd3v-WFZEeq-pYTHqETvmQ" points="[0, 0, -500, 0]$[500, 0, 0, 0]"/>
      <sourceAnchor xmi:type="notation:IdentityAnchor" xmi:id="_Gd3v-mFZEeq-pYTHqETvmQ" id="(0.5,0.301973119816986)"/>
      <targetAnchor xmi:type="notation:IdentityAnchor" xmi:id="_Gd3v-2FZEeq-pYTHqETvmQ" id="(0.5,0.301973119816986)"/>
    </edges>
    <edges xmi:type="notation:Connector" xmi:id="_Gd3v_GFZEeq-pYTHqETvmQ" type="StereotypeCommentLink">
      <styles xmi:type="notation:FontStyle" xmi:id="_Gd3v_WFZEeq-pYTHqETvmQ"/>
      <styles xmi:type="notation:EObjectValueStyle" xmi:id="_Gd3v_mFZEeq-pYTHqETvmQ" name="BASE_ELEMENT"/>
      <bendpoints xmi:type="notation:RelativeBendpoints" xmi:id="_Gd3v_2FZEeq-pYTHqETvmQ" points="[0, 0, 0, 0]$[0, 0, 0, 0]"/>
      <sourceAnchor xmi:type="notation:IdentityAnchor" xmi:id="_Gd3wAGFZEeq-pYTHqETvmQ"/>
      <targetAnchor xmi:type="notation:IdentityAnchor" xmi:id="_Gd3wAWFZEeq-pYTHqETvmQ"/>
    </edges>
    <edges xmi:type="notation:Connector" xmi:id="_Gd3wAmFZEeq-pYTHqETvmQ" type="Message_ReplyEdge">
      <children xmi:type="notation:DecorationNode" xmi:id="_Gd3wA2FZEeq-pYTHqETvmQ" type="Message_ReplyNameLabel">
        <layoutConstraint xmi:type="notation:Location" xmi:id="_Gd3wBGFZEeq-pYTHqETvmQ" x="1" y="-13"/>
      </children>
      <children xmi:type="notation:DecorationNode" xmi:id="_Gd3wBWFZEeq-pYTHqETvmQ" visible="false" type="Message_ReplyStereotypeLabel">
        <layoutConstraint xmi:type="notation:Location" xmi:id="_Gd3wBmFZEeq-pYTHqETvmQ" x="1" y="-33"/>
      </children>
      <styles xmi:type="notation:FontStyle" xmi:id="_Gd3wB2FZEeq-pYTHqETvmQ"/>
      <bendpoints xmi:type="notation:RelativeBendpoints" xmi:id="_Gd3wCGFZEeq-pYTHqETvmQ" points="[0, 0, 500, 0]$[-500, 0, 0, 0]"/>
      <sourceAnchor xmi:type="notation:IdentityAnchor" xmi:id="_Gd3wCWFZEeq-pYTHqETvmQ" id="(0.5,0.3420074349442379)"/>
      <targetAnchor xmi:type="notation:IdentityAnchor" xmi:id="_Gd3wCmFZEeq-pYTHqETvmQ" id="(0.5,0.3420074349442379)"/>
    </edges>
    <edges xmi:type="notation:Connector" xmi:id="_Gd3wC2FZEeq-pYTHqETvmQ" type="StereotypeCommentLink">
      <styles xmi:type="notation:FontStyle" xmi:id="_Gd3wDGFZEeq-pYTHqETvmQ"/>
      <styles xmi:type="notation:EObjectValueStyle" xmi:id="_Gd3wDWFZEeq-pYTHqETvmQ" name="BASE_ELEMENT"/>
      <bendpoints xmi:type="notation:RelativeBendpoints" xmi:id="_Gd3wDmFZEeq-pYTHqETvmQ" points="[0, 0, 0, 0]$[0, 0, 0, 0]"/>
      <sourceAnchor xmi:type="notation:IdentityAnchor" xmi:id="_Gd3wD2FZEeq-pYTHqETvmQ"/>
      <targetAnchor xmi:type="notation:IdentityAnchor" xmi:id="_Gd3wEGFZEeq-pYTHqETvmQ"/>
    </edges>
    <edges xmi:type="notation:Connector" xmi:id="_Gd3wEWFZEeq-pYTHqETvmQ" type="Message_AsynchEdge">
      <children xmi:type="notation:DecorationNode" xmi:id="_Gd3wEmFZEeq-pYTHqETvmQ" type="Message_AsynchNameLabel">
        <layoutConstraint xmi:type="notation:Location" xmi:id="_Gd3wE2FZEeq-pYTHqETvmQ" x="1" y="-13"/>
      </children>
      <children xmi:type="notation:DecorationNode" xmi:id="_Gd3wFGFZEeq-pYTHqETvmQ" visible="false" type="Message_AsynchStereotypeLabel">
        <layoutConstraint xmi:type="notation:Location" xmi:id="_Gd3wFWFZEeq-pYTHqETvmQ" x="1" y="-33"/>
      </children>
      <styles xmi:type="notation:FontStyle" xmi:id="_Gd3wFmFZEeq-pYTHqETvmQ"/>
      <bendpoints xmi:type="notation:RelativeBendpoints" xmi:id="_Gd3wF2FZEeq-pYTHqETvmQ" points="[0, 0, -500, 0]$[500, 0, 0, 0]"/>
      <sourceAnchor xmi:type="notation:IdentityAnchor" xmi:id="_Gd3wGGFZEeq-pYTHqETvmQ" id="(0.5,0.5250214469545325)"/>
      <targetAnchor xmi:type="notation:IdentityAnchor" xmi:id="_Gd3wGWFZEeq-pYTHqETvmQ" id="(0.5,0.5250214469545325)"/>
    </edges>
    <edges xmi:type="notation:Connector" xmi:id="_Gd3wGmFZEeq-pYTHqETvmQ" type="StereotypeCommentLink">
      <styles xmi:type="notation:FontStyle" xmi:id="_Gd3wG2FZEeq-pYTHqETvmQ"/>
      <styles xmi:type="notation:EObjectValueStyle" xmi:id="_Gd3wHGFZEeq-pYTHqETvmQ" name="BASE_ELEMENT"/>
      <bendpoints xmi:type="notation:RelativeBendpoints" xmi:id="_Gd3wHWFZEeq-pYTHqETvmQ" points="[0, 0, 0, 0]$[0, 0, 0, 0]"/>
      <sourceAnchor xmi:type="notation:IdentityAnchor" xmi:id="_Gd3wHmFZEeq-pYTHqETvmQ"/>
      <targetAnchor xmi:type="notation:IdentityAnchor" xmi:id="_Gd3wH2FZEeq-pYTHqETvmQ"/>
    </edges>
    <edges xmi:type="notation:Connector" xmi:id="_Gd3wIGFZEeq-pYTHqETvmQ" type="Message_ReplyEdge">
      <children xmi:type="notation:DecorationNode" xmi:id="_Gd3wIWFZEeq-pYTHqETvmQ" type="Message_ReplyNameLabel">
        <layoutConstraint xmi:type="notation:Location" xmi:id="_Gd3wImFZEeq-pYTHqETvmQ" x="1" y="-13"/>
      </children>
      <children xmi:type="notation:DecorationNode" xmi:id="_Gd3wI2FZEeq-pYTHqETvmQ" visible="false" type="Message_ReplyStereotypeLabel">
        <layoutConstraint xmi:type="notation:Location" xmi:id="_Gd3wJGFZEeq-pYTHqETvmQ" x="1" y="-33"/>
      </children>
      <styles xmi:type="notation:FontStyle" xmi:id="_Gd3wJWFZEeq-pYTHqETvmQ"/>
      <bendpoints xmi:type="notation:RelativeBendpoints" xmi:id="_Gd3wJmFZEeq-pYTHqETvmQ" points="[0, 0, 500, 0]$[-500, 0, 0, 0]"/>
      <sourceAnchor xmi:type="notation:IdentityAnchor" xmi:id="_Gd3wJ2FZEeq-pYTHqETvmQ" id="(0.5,0.5478981984558192)"/>
      <targetAnchor xmi:type="notation:IdentityAnchor" xmi:id="_Gd3wKGFZEeq-pYTHqETvmQ" id="(0.5,0.5478981984558192)"/>
    </edges>
    <edges xmi:type="notation:Connector" xmi:id="_Gd3wKWFZEeq-pYTHqETvmQ" type="StereotypeCommentLink">
      <styles xmi:type="notation:FontStyle" xmi:id="_Gd3wKmFZEeq-pYTHqETvmQ"/>
      <styles xmi:type="notation:EObjectValueStyle" xmi:id="_Gd3wK2FZEeq-pYTHqETvmQ" name="BASE_ELEMENT"/>
      <bendpoints xmi:type="notation:RelativeBendpoints" xmi:id="_Gd3wLGFZEeq-pYTHqETvmQ" points="[0, 0, 0, 0]$[0, 0, 0, 0]"/>
      <sourceAnchor xmi:type="notation:IdentityAnchor" xmi:id="_Gd3wLWFZEeq-pYTHqETvmQ"/>
      <targetAnchor xmi:type="notation:IdentityAnchor" xmi:id="_Gd3wLmFZEeq-pYTHqETvmQ"/>
    </edges>
    <edges xmi:type="notation:Connector" xmi:id="_Gd3wL2FZEeq-pYTHqETvmQ" type="Message_ReplyEdge">
      <children xmi:type="notation:DecorationNode" xmi:id="_Gd3wMGFZEeq-pYTHqETvmQ" type="Message_ReplyNameLabel">
        <layoutConstraint xmi:type="notation:Location" xmi:id="_Gd3wMWFZEeq-pYTHqETvmQ" x="1" y="-13"/>
      </children>
      <children xmi:type="notation:DecorationNode" xmi:id="_Gd3wMmFZEeq-pYTHqETvmQ" visible="false" type="Message_ReplyStereotypeLabel">
        <layoutConstraint xmi:type="notation:Location" xmi:id="_Gd3wM2FZEeq-pYTHqETvmQ" x="1" y="-33"/>
      </children>
      <styles xmi:type="notation:FontStyle" xmi:id="_Gd3wNGFZEeq-pYTHqETvmQ"/>
      <bendpoints xmi:type="notation:RelativeBendpoints" xmi:id="_Gd3wNWFZEeq-pYTHqETvmQ" points="[0, 0, 500, 0]$[-500, 0, 0, 0]"/>
      <sourceAnchor xmi:type="notation:IdentityAnchor" xmi:id="_Gd3wNmFZEeq-pYTHqETvmQ" id="(0.5,0.6108092650843581)"/>
      <targetAnchor xmi:type="notation:IdentityAnchor" xmi:id="_Gd3wN2FZEeq-pYTHqETvmQ" id="(0.5,0.6108092650843581)"/>
    </edges>
  </notation:Diagram>
  <notation:Diagram xmi:id="_0hS-4GFZEeq-pYTHqETvmQ" type="PapyrusUMLSequenceDiagram" name="UML2Cloud Interaction Diagram" measurementUnit="Pixel">
    <children xmi:type="notation:Shape" xmi:id="_0hS-4WFZEeq-pYTHqETvmQ" type="Interaction_Shape">
      <children xmi:type="notation:DecorationNode" xmi:id="_0hS-4mFZEeq-pYTHqETvmQ" type="Interaction_NameLabel"/>
      <children xmi:type="notation:BasicCompartment" xmi:id="_0hS-42FZEeq-pYTHqETvmQ" type="Interaction_SubfragmentCompartment">
        <children xmi:type="notation:Shape" xmi:id="_0hS-5GFZEeq-pYTHqETvmQ" type="CombinedFragment_Shape">
          <children xmi:type="notation:BasicCompartment" xmi:id="_0hS-5WFZEeq-pYTHqETvmQ" type="CombinedFragment_SubfragmentCompartment">
            <children xmi:type="notation:Shape" xmi:id="_0hS-5mFZEeq-pYTHqETvmQ" type="InteractionOperand_Shape">
              <children xmi:type="notation:DecorationNode" xmi:id="_0hS-52FZEeq-pYTHqETvmQ" type="InteractionOperand_Guard">
                <layoutConstraint xmi:type="notation:Bounds" xmi:id="_0hS-6GFZEeq-pYTHqETvmQ" x="5" y="5"/>
              </children>
              <layoutConstraint xmi:type="notation:Bounds" xmi:id="_0hS-6WFZEeq-pYTHqETvmQ" width="1001" height="1111"/>
            </children>
            <children xmi:type="notation:Shape" xmi:id="_0hS-6mFZEeq-pYTHqETvmQ" type="InteractionOperand_Shape">
              <children xmi:type="notation:DecorationNode" xmi:id="_0hS-62FZEeq-pYTHqETvmQ" type="InteractionOperand_Guard">
                <layoutConstraint xmi:type="notation:Bounds" xmi:id="_0hS-7GFZEeq-pYTHqETvmQ" x="5" y="5"/>
              </children>
              <layoutConstraint xmi:type="notation:Bounds" xmi:id="_0hS-7WFZEeq-pYTHqETvmQ" y="1111" width="1001" height="661"/>
            </children>
            <styles xmi:type="notation:SortingStyle" xmi:id="_0hS-7mFZEeq-pYTHqETvmQ"/>
            <styles xmi:type="notation:FilteringStyle" xmi:id="_0hS-72FZEeq-pYTHqETvmQ"/>
            <layoutConstraint xmi:type="notation:Bounds" xmi:id="_0hS-8GFZEeq-pYTHqETvmQ"/>
          </children>
          <layoutConstraint xmi:type="notation:Bounds" xmi:id="_0hS-8WFZEeq-pYTHqETvmQ" x="14" y="446" width="1001" height="1801"/>
        </children>
        <children xmi:type="notation:Shape" xmi:id="_0hS-8mFZEeq-pYTHqETvmQ" type="CombinedFragment_Shape">
          <children xmi:type="notation:BasicCompartment" xmi:id="_0hS-82FZEeq-pYTHqETvmQ" type="CombinedFragment_SubfragmentCompartment">
            <children xmi:type="notation:Shape" xmi:id="_0hS-9GFZEeq-pYTHqETvmQ" type="InteractionOperand_Shape">
              <children xmi:type="notation:DecorationNode" xmi:id="_0hS-9WFZEeq-pYTHqETvmQ" type="InteractionOperand_Guard">
                <layoutConstraint xmi:type="notation:Bounds" xmi:id="_0hS-9mFZEeq-pYTHqETvmQ" x="5" y="5"/>
              </children>
              <layoutConstraint xmi:type="notation:Bounds" xmi:id="_0hS-92FZEeq-pYTHqETvmQ" width="941" height="1011"/>
            </children>
            <styles xmi:type="notation:SortingStyle" xmi:id="_0hS--GFZEeq-pYTHqETvmQ"/>
            <styles xmi:type="notation:FilteringStyle" xmi:id="_0hS--WFZEeq-pYTHqETvmQ"/>
            <layoutConstraint xmi:type="notation:Bounds" xmi:id="_0hS--mFZEeq-pYTHqETvmQ"/>
          </children>
          <layoutConstraint xmi:type="notation:Bounds" xmi:id="_0hS--2FZEeq-pYTHqETvmQ" x="54" y="526" width="941" height="1041"/>
        </children>
        <children xmi:type="notation:Shape" xmi:id="_0hS-_GFZEeq-pYTHqETvmQ" type="CombinedFragment_Shape">
          <children xmi:type="notation:BasicCompartment" xmi:id="_0hS-_WFZEeq-pYTHqETvmQ" type="CombinedFragment_SubfragmentCompartment">
            <children xmi:type="notation:Shape" xmi:id="_0hS-_mFZEeq-pYTHqETvmQ" type="InteractionOperand_Shape">
              <children xmi:type="notation:DecorationNode" xmi:id="_0hS-_2FZEeq-pYTHqETvmQ" type="InteractionOperand_Guard">
                <layoutConstraint xmi:type="notation:Bounds" xmi:id="_0hS_AGFZEeq-pYTHqETvmQ" x="5" y="5"/>
              </children>
              <layoutConstraint xmi:type="notation:Bounds" xmi:id="_0hS_AWFZEeq-pYTHqETvmQ" width="901" height="161"/>
            </children>
            <children xmi:type="notation:Shape" xmi:id="_0hS_AmFZEeq-pYTHqETvmQ" type="InteractionOperand_Shape">
              <children xmi:type="notation:DecorationNode" xmi:id="_0hS_A2FZEeq-pYTHqETvmQ" type="InteractionOperand_Guard">
                <layoutConstraint xmi:type="notation:Bounds" xmi:id="_0hS_BGFZEeq-pYTHqETvmQ" x="5" y="5"/>
              </children>
              <layoutConstraint xmi:type="notation:Bounds" xmi:id="_0hS_BWFZEeq-pYTHqETvmQ" y="161" width="901" height="731"/>
            </children>
            <styles xmi:type="notation:SortingStyle" xmi:id="_0hS_BmFZEeq-pYTHqETvmQ"/>
            <styles xmi:type="notation:FilteringStyle" xmi:id="_0hS_B2FZEeq-pYTHqETvmQ"/>
            <layoutConstraint xmi:type="notation:Bounds" xmi:id="_0hS_CGFZEeq-pYTHqETvmQ"/>
          </children>
          <layoutConstraint xmi:type="notation:Bounds" xmi:id="_0hS_CWFZEeq-pYTHqETvmQ" x="74" y="626" width="901" height="921"/>
        </children>
        <children xmi:type="notation:Shape" xmi:id="_0hS_CmFZEeq-pYTHqETvmQ" type="CombinedFragment_Shape">
          <children xmi:type="notation:BasicCompartment" xmi:id="_0hS_C2FZEeq-pYTHqETvmQ" type="CombinedFragment_SubfragmentCompartment">
            <children xmi:type="notation:Shape" xmi:id="_0hS_DGFZEeq-pYTHqETvmQ" type="InteractionOperand_Shape">
              <children xmi:type="notation:DecorationNode" xmi:id="_0hS_DWFZEeq-pYTHqETvmQ" type="InteractionOperand_Guard">
                <layoutConstraint xmi:type="notation:Bounds" xmi:id="_0hS_DmFZEeq-pYTHqETvmQ" x="5" y="5"/>
              </children>
              <layoutConstraint xmi:type="notation:Bounds" xmi:id="_0hS_D2FZEeq-pYTHqETvmQ" width="761" height="72"/>
            </children>
            <styles xmi:type="notation:SortingStyle" xmi:id="_0hS_EGFZEeq-pYTHqETvmQ"/>
            <styles xmi:type="notation:FilteringStyle" xmi:id="_0hS_EWFZEeq-pYTHqETvmQ"/>
            <layoutConstraint xmi:type="notation:Bounds" xmi:id="_0hS_EmFZEeq-pYTHqETvmQ"/>
          </children>
          <layoutConstraint xmi:type="notation:Bounds" xmi:id="_0hS_E2FZEeq-pYTHqETvmQ" x="134" y="686" width="761" height="101"/>
        </children>
        <children xmi:type="notation:Shape" xmi:id="_0hS_FGFZEeq-pYTHqETvmQ" type="CombinedFragment_Shape">
          <children xmi:type="notation:BasicCompartment" xmi:id="_0hS_FWFZEeq-pYTHqETvmQ" type="CombinedFragment_SubfragmentCompartment">
            <children xmi:type="notation:Shape" xmi:id="_0hS_FmFZEeq-pYTHqETvmQ" type="InteractionOperand_Shape">
              <children xmi:type="notation:DecorationNode" xmi:id="_0hS_F2FZEeq-pYTHqETvmQ" type="InteractionOperand_Guard">
                <layoutConstraint xmi:type="notation:Bounds" xmi:id="_0hS_GGFZEeq-pYTHqETvmQ" x="5" y="5"/>
              </children>
              <layoutConstraint xmi:type="notation:Bounds" xmi:id="_0hS_GWFZEeq-pYTHqETvmQ" width="861" height="612"/>
            </children>
            <styles xmi:type="notation:SortingStyle" xmi:id="_0hS_GmFZEeq-pYTHqETvmQ"/>
            <styles xmi:type="notation:FilteringStyle" xmi:id="_0hS_G2FZEeq-pYTHqETvmQ"/>
            <layoutConstraint xmi:type="notation:Bounds" xmi:id="_0hS_HGFZEeq-pYTHqETvmQ"/>
          </children>
          <layoutConstraint xmi:type="notation:Bounds" xmi:id="_0hS_HWFZEeq-pYTHqETvmQ" x="94" y="886" width="861" height="641"/>
        </children>
        <children xmi:type="notation:Shape" xmi:id="_0hS_HmFZEeq-pYTHqETvmQ" type="CombinedFragment_Shape">
          <children xmi:type="notation:BasicCompartment" xmi:id="_0hS_H2FZEeq-pYTHqETvmQ" type="CombinedFragment_SubfragmentCompartment">
            <children xmi:type="notation:Shape" xmi:id="_0hS_IGFZEeq-pYTHqETvmQ" type="InteractionOperand_Shape">
              <children xmi:type="notation:DecorationNode" xmi:id="_0hS_IWFZEeq-pYTHqETvmQ" type="InteractionOperand_Guard">
                <layoutConstraint xmi:type="notation:Bounds" xmi:id="_0hS_ImFZEeq-pYTHqETvmQ" x="5" y="5"/>
              </children>
              <layoutConstraint xmi:type="notation:Bounds" xmi:id="_0hS_I2FZEeq-pYTHqETvmQ" width="821" height="337"/>
            </children>
            <children xmi:type="notation:Shape" xmi:id="_0hS_JGFZEeq-pYTHqETvmQ" type="InteractionOperand_Shape">
              <children xmi:type="notation:DecorationNode" xmi:id="_0hS_JWFZEeq-pYTHqETvmQ" type="InteractionOperand_Guard">
                <layoutConstraint xmi:type="notation:Bounds" xmi:id="_0hS_JmFZEeq-pYTHqETvmQ" x="5" y="5"/>
              </children>
              <layoutConstraint xmi:type="notation:Bounds" xmi:id="_0hS_J2FZEeq-pYTHqETvmQ" y="337" width="821" height="154"/>
            </children>
            <styles xmi:type="notation:SortingStyle" xmi:id="_0hS_KGFZEeq-pYTHqETvmQ"/>
            <styles xmi:type="notation:FilteringStyle" xmi:id="_0hS_KWFZEeq-pYTHqETvmQ"/>
            <layoutConstraint xmi:type="notation:Bounds" xmi:id="_0hS_KmFZEeq-pYTHqETvmQ"/>
          </children>
          <layoutConstraint xmi:type="notation:Bounds" xmi:id="_0hS_K2FZEeq-pYTHqETvmQ" x="114" y="986" width="821" height="521"/>
        </children>
        <children xmi:type="notation:Shape" xmi:id="_0hS_LGFZEeq-pYTHqETvmQ" type="CombinedFragment_Shape">
          <children xmi:type="notation:BasicCompartment" xmi:id="_0hS_LWFZEeq-pYTHqETvmQ" type="CombinedFragment_SubfragmentCompartment">
            <children xmi:type="notation:Shape" xmi:id="_0hS_LmFZEeq-pYTHqETvmQ" type="InteractionOperand_Shape">
              <children xmi:type="notation:DecorationNode" xmi:id="_0hS_L2FZEeq-pYTHqETvmQ" type="InteractionOperand_Guard">
                <layoutConstraint xmi:type="notation:Bounds" xmi:id="_0hS_MGFZEeq-pYTHqETvmQ" x="5" y="5"/>
              </children>
              <layoutConstraint xmi:type="notation:Bounds" xmi:id="_0hS_MWFZEeq-pYTHqETvmQ" width="781" height="160"/>
            </children>
            <children xmi:type="notation:Shape" xmi:id="_0hS_MmFZEeq-pYTHqETvmQ" type="InteractionOperand_Shape">
              <children xmi:type="notation:DecorationNode" xmi:id="_0hS_M2FZEeq-pYTHqETvmQ" type="InteractionOperand_Guard">
                <layoutConstraint xmi:type="notation:Bounds" xmi:id="_0hS_NGFZEeq-pYTHqETvmQ" x="5" y="5"/>
              </children>
              <layoutConstraint xmi:type="notation:Bounds" xmi:id="_0hS_NWFZEeq-pYTHqETvmQ" y="160" width="781" height="52"/>
            </children>
            <styles xmi:type="notation:SortingStyle" xmi:id="_0hS_NmFZEeq-pYTHqETvmQ"/>
            <styles xmi:type="notation:FilteringStyle" xmi:id="_0hS_N2FZEeq-pYTHqETvmQ"/>
            <layoutConstraint xmi:type="notation:Bounds" xmi:id="_0hS_OGFZEeq-pYTHqETvmQ"/>
          </children>
          <layoutConstraint xmi:type="notation:Bounds" xmi:id="_0hS_OWFZEeq-pYTHqETvmQ" x="134" y="1086" width="781" height="241"/>
        </children>
        <children xmi:type="notation:Shape" xmi:id="_0hS_OmFZEeq-pYTHqETvmQ" type="CombinedFragment_Shape">
          <children xmi:type="notation:BasicCompartment" xmi:id="_0hS_O2FZEeq-pYTHqETvmQ" type="CombinedFragment_SubfragmentCompartment">
            <children xmi:type="notation:Shape" xmi:id="_0hS_PGFZEeq-pYTHqETvmQ" type="InteractionOperand_Shape">
              <children xmi:type="notation:DecorationNode" xmi:id="_0hS_PWFZEeq-pYTHqETvmQ" type="InteractionOperand_Guard">
                <layoutConstraint xmi:type="notation:Bounds" xmi:id="_0hS_PmFZEeq-pYTHqETvmQ" x="5" y="5"/>
              </children>
              <layoutConstraint xmi:type="notation:Bounds" xmi:id="_0hS_P2FZEeq-pYTHqETvmQ" width="721" height="72"/>
            </children>
            <styles xmi:type="notation:SortingStyle" xmi:id="_0hS_QGFZEeq-pYTHqETvmQ"/>
            <styles xmi:type="notation:FilteringStyle" xmi:id="_0hS_QWFZEeq-pYTHqETvmQ"/>
            <layoutConstraint xmi:type="notation:Bounds" xmi:id="_0hS_QmFZEeq-pYTHqETvmQ"/>
          </children>
          <layoutConstraint xmi:type="notation:Bounds" xmi:id="_0hS_Q2FZEeq-pYTHqETvmQ" x="174" y="1146" width="721" height="101"/>
        </children>
        <children xmi:type="notation:Shape" xmi:id="_0hS_RGFZEeq-pYTHqETvmQ" type="CombinedFragment_Shape">
          <children xmi:type="notation:BasicCompartment" xmi:id="_0hS_RWFZEeq-pYTHqETvmQ" type="CombinedFragment_SubfragmentCompartment">
            <children xmi:type="notation:Shape" xmi:id="_0hS_RmFZEeq-pYTHqETvmQ" type="InteractionOperand_Shape">
              <children xmi:type="notation:DecorationNode" xmi:id="_0hS_R2FZEeq-pYTHqETvmQ" type="InteractionOperand_Guard">
                <layoutConstraint xmi:type="notation:Bounds" xmi:id="_0hS_SGFZEeq-pYTHqETvmQ" x="5" y="5"/>
              </children>
              <layoutConstraint xmi:type="notation:Bounds" xmi:id="_0hS_SWFZEeq-pYTHqETvmQ" width="741" height="52"/>
            </children>
            <styles xmi:type="notation:SortingStyle" xmi:id="_0hS_SmFZEeq-pYTHqETvmQ"/>
            <styles xmi:type="notation:FilteringStyle" xmi:id="_0hS_S2FZEeq-pYTHqETvmQ"/>
            <layoutConstraint xmi:type="notation:Bounds" xmi:id="_0hS_TGFZEeq-pYTHqETvmQ"/>
          </children>
          <layoutConstraint xmi:type="notation:Bounds" xmi:id="_0hS_TWFZEeq-pYTHqETvmQ" x="154" y="1406" width="741" height="81"/>
        </children>
        <children xmi:type="notation:Shape" xmi:id="_0hS_TmFZEeq-pYTHqETvmQ" type="CombinedFragment_Shape">
          <children xmi:type="notation:BasicCompartment" xmi:id="_0hS_T2FZEeq-pYTHqETvmQ" type="CombinedFragment_SubfragmentCompartment">
            <children xmi:type="notation:Shape" xmi:id="_0hS_UGFZEeq-pYTHqETvmQ" type="InteractionOperand_Shape">
              <children xmi:type="notation:DecorationNode" xmi:id="_0hS_UWFZEeq-pYTHqETvmQ" type="InteractionOperand_Guard">
                <layoutConstraint xmi:type="notation:Bounds" xmi:id="_0hS_UmFZEeq-pYTHqETvmQ" x="5" y="5"/>
              </children>
              <layoutConstraint xmi:type="notation:Bounds" xmi:id="_0hS_U2FZEeq-pYTHqETvmQ" width="881" height="127"/>
            </children>
            <children xmi:type="notation:Shape" xmi:id="_0hS_VGFZEeq-pYTHqETvmQ" type="InteractionOperand_Shape">
              <children xmi:type="notation:DecorationNode" xmi:id="_0hS_VWFZEeq-pYTHqETvmQ" type="InteractionOperand_Guard">
                <layoutConstraint xmi:type="notation:Bounds" xmi:id="_0hS_VmFZEeq-pYTHqETvmQ" x="5" y="5"/>
              </children>
              <layoutConstraint xmi:type="notation:Bounds" xmi:id="_0hS_V2FZEeq-pYTHqETvmQ" y="127" width="881" height="425"/>
            </children>
            <styles xmi:type="notation:SortingStyle" xmi:id="_0hS_WGFZEeq-pYTHqETvmQ"/>
            <styles xmi:type="notation:FilteringStyle" xmi:id="_0hS_WWFZEeq-pYTHqETvmQ"/>
            <layoutConstraint xmi:type="notation:Bounds" xmi:id="_0hS_WmFZEeq-pYTHqETvmQ"/>
          </children>
          <layoutConstraint xmi:type="notation:Bounds" xmi:id="_0hS_W2FZEeq-pYTHqETvmQ" x="54" y="1646" width="881" height="581"/>
        </children>
        <children xmi:type="notation:Shape" xmi:id="_0hS_XGFZEeq-pYTHqETvmQ" type="CombinedFragment_Shape">
          <children xmi:type="notation:BasicCompartment" xmi:id="_0hS_XWFZEeq-pYTHqETvmQ" type="CombinedFragment_SubfragmentCompartment">
            <children xmi:type="notation:Shape" xmi:id="_0hS_XmFZEeq-pYTHqETvmQ" type="InteractionOperand_Shape">
              <children xmi:type="notation:DecorationNode" xmi:id="_0hS_X2FZEeq-pYTHqETvmQ" type="InteractionOperand_Guard">
                <layoutConstraint xmi:type="notation:Bounds" xmi:id="_0hS_YGFZEeq-pYTHqETvmQ" x="5" y="5"/>
              </children>
              <layoutConstraint xmi:type="notation:Bounds" xmi:id="_0hS_YWFZEeq-pYTHqETvmQ" x="20" width="741" height="52"/>
            </children>
            <styles xmi:type="notation:SortingStyle" xmi:id="_0hS_YmFZEeq-pYTHqETvmQ"/>
            <styles xmi:type="notation:FilteringStyle" xmi:id="_0hS_Y2FZEeq-pYTHqETvmQ"/>
            <layoutConstraint xmi:type="notation:Bounds" xmi:id="_0hS_ZGFZEeq-pYTHqETvmQ"/>
          </children>
          <layoutConstraint xmi:type="notation:Bounds" xmi:id="_0hS_ZWFZEeq-pYTHqETvmQ" x="154" y="1706" width="741" height="81"/>
        </children>
        <children xmi:type="notation:Shape" xmi:id="_0hS_ZmFZEeq-pYTHqETvmQ" type="CombinedFragment_Shape">
          <children xmi:type="notation:BasicCompartment" xmi:id="_0hS_Z2FZEeq-pYTHqETvmQ" type="CombinedFragment_SubfragmentCompartment">
            <children xmi:type="notation:Shape" xmi:id="_0hS_aGFZEeq-pYTHqETvmQ" type="InteractionOperand_Shape">
              <children xmi:type="notation:DecorationNode" xmi:id="_0hS_aWFZEeq-pYTHqETvmQ" type="InteractionOperand_Guard">
                <layoutConstraint xmi:type="notation:Bounds" xmi:id="_0hS_amFZEeq-pYTHqETvmQ" x="5" y="5"/>
              </children>
              <layoutConstraint xmi:type="notation:Bounds" xmi:id="_0hS_a2FZEeq-pYTHqETvmQ" width="841" height="152"/>
            </children>
            <children xmi:type="notation:Shape" xmi:id="_0hS_bGFZEeq-pYTHqETvmQ" type="InteractionOperand_Shape">
              <children xmi:type="notation:DecorationNode" xmi:id="_0hS_bWFZEeq-pYTHqETvmQ" type="InteractionOperand_Guard">
                <layoutConstraint xmi:type="notation:Bounds" xmi:id="_0hS_bmFZEeq-pYTHqETvmQ" x="5" y="5"/>
              </children>
              <layoutConstraint xmi:type="notation:Bounds" xmi:id="_0hS_b2FZEeq-pYTHqETvmQ" y="152" width="841" height="160"/>
            </children>
            <styles xmi:type="notation:SortingStyle" xmi:id="_0hS_cGFZEeq-pYTHqETvmQ"/>
            <styles xmi:type="notation:FilteringStyle" xmi:id="_0hS_cWFZEeq-pYTHqETvmQ"/>
            <layoutConstraint xmi:type="notation:Bounds" xmi:id="_0hS_cmFZEeq-pYTHqETvmQ"/>
          </children>
          <layoutConstraint xmi:type="notation:Bounds" xmi:id="_0hS_c2FZEeq-pYTHqETvmQ" x="74" y="1866" width="841" height="341"/>
        </children>
        <children xmi:type="notation:Shape" xmi:id="_0hS_dGFZEeq-pYTHqETvmQ" type="CombinedFragment_Shape">
          <children xmi:type="notation:BasicCompartment" xmi:id="_0hS_dWFZEeq-pYTHqETvmQ" type="CombinedFragment_SubfragmentCompartment">
            <children xmi:type="notation:Shape" xmi:id="_0hS_dmFZEeq-pYTHqETvmQ" type="InteractionOperand_Shape">
              <children xmi:type="notation:DecorationNode" xmi:id="_0hS_d2FZEeq-pYTHqETvmQ" type="InteractionOperand_Guard">
                <layoutConstraint xmi:type="notation:Bounds" xmi:id="_0hS_eGFZEeq-pYTHqETvmQ" x="5" y="5"/>
              </children>
              <layoutConstraint xmi:type="notation:Bounds" xmi:id="_0hS_eWFZEeq-pYTHqETvmQ" width="741" height="72"/>
            </children>
            <styles xmi:type="notation:SortingStyle" xmi:id="_0hS_emFZEeq-pYTHqETvmQ"/>
            <styles xmi:type="notation:FilteringStyle" xmi:id="_0hS_e2FZEeq-pYTHqETvmQ"/>
            <layoutConstraint xmi:type="notation:Bounds" xmi:id="_0hS_fGFZEeq-pYTHqETvmQ"/>
          </children>
          <layoutConstraint xmi:type="notation:Bounds" xmi:id="_0hS_fWFZEeq-pYTHqETvmQ" x="154" y="2086" width="741" height="101"/>
        </children>
        <children xmi:type="notation:Shape" xmi:id="_0hS_fmFZEeq-pYTHqETvmQ" type="Lifeline_Shape">
          <children xmi:type="notation:DecorationNode" xmi:id="_0hS_f2FZEeq-pYTHqETvmQ" type="Lifeline_NameLabel"/>
          <layoutConstraint xmi:type="notation:Bounds" xmi:id="_0hS_gGFZEeq-pYTHqETvmQ" x="134" y="10" width="221" height="3497"/>
        </children>
        <children xmi:type="notation:Shape" xmi:id="_0hS_gWFZEeq-pYTHqETvmQ" type="Lifeline_Shape">
          <children xmi:type="notation:DecorationNode" xmi:id="_0hS_gmFZEeq-pYTHqETvmQ" type="Lifeline_NameLabel"/>
          <children xmi:type="notation:DecorationNode" xmi:id="_0hS_g2FZEeq-pYTHqETvmQ" type="StereotypeLabel">
            <styles xmi:type="notation:StringValueStyle" xmi:id="_0hS_hGFZEeq-pYTHqETvmQ" name="stereotype" stringValue="uml2cloud::CloudProvider"/>
            <layoutConstraint xmi:type="notation:Bounds" xmi:id="_0hS_hWFZEeq-pYTHqETvmQ"/>
          </children>
          <children xmi:type="notation:BasicCompartment" xmi:id="_0hS_hmFZEeq-pYTHqETvmQ" type="StereotypeBrace">
            <styles xmi:type="notation:TitleStyle" xmi:id="_0hS_h2FZEeq-pYTHqETvmQ"/>
            <styles xmi:type="notation:StringValueStyle" xmi:id="_0hS_iGFZEeq-pYTHqETvmQ" name="stereotype" stringValue="uml2cloud::CloudProvider"/>
            <layoutConstraint xmi:type="notation:Bounds" xmi:id="_0hS_iWFZEeq-pYTHqETvmQ"/>
          </children>
          <children xmi:type="notation:BasicCompartment" xmi:id="_0hS_imFZEeq-pYTHqETvmQ" type="StereotypeCompartment">
            <styles xmi:type="notation:TitleStyle" xmi:id="_0hS_i2FZEeq-pYTHqETvmQ"/>
            <styles xmi:type="notation:StringValueStyle" xmi:id="_0hS_jGFZEeq-pYTHqETvmQ" name="stereotype" stringValue="uml2cloud::CloudProvider"/>
            <layoutConstraint xmi:type="notation:Bounds" xmi:id="_0hS_jWFZEeq-pYTHqETvmQ"/>
          </children>
          <children xmi:type="notation:Shape" xmi:id="_0hS_jmFZEeq-pYTHqETvmQ" type="BehaviorExecutionSpecification_Shape">
            <children xmi:type="notation:DecorationNode" xmi:id="_0hS_j2FZEeq-pYTHqETvmQ" type="BehaviorExecutionSpecification_Behavior">
              <layoutConstraint xmi:type="notation:Location" xmi:id="_0hS_kGFZEeq-pYTHqETvmQ" x="18" y="18"/>
            </children>
            <layoutConstraint xmi:type="notation:Bounds" xmi:id="_0hS_kWFZEeq-pYTHqETvmQ" x="120" y="236" width="20" height="21"/>
          </children>
          <children xmi:type="notation:Shape" xmi:id="_0hS_kmFZEeq-pYTHqETvmQ" type="BehaviorExecutionSpecification_Shape">
            <children xmi:type="notation:DecorationNode" xmi:id="_0hS_k2FZEeq-pYTHqETvmQ" type="BehaviorExecutionSpecification_Behavior">
              <layoutConstraint xmi:type="notation:Location" xmi:id="_0hS_lGFZEeq-pYTHqETvmQ" x="18" y="18"/>
            </children>
            <layoutConstraint xmi:type="notation:Bounds" xmi:id="_0hS_lWFZEeq-pYTHqETvmQ" x="120" y="336" width="20" height="20"/>
          </children>
          <layoutConstraint xmi:type="notation:Bounds" xmi:id="_0hS_lmFZEeq-pYTHqETvmQ" x="614" y="10" width="261" height="3497"/>
        </children>
        <children xmi:type="notation:Shape" xmi:id="_0hS_l2FZEeq-pYTHqETvmQ" type="StereotypeComment">
          <styles xmi:type="notation:TitleStyle" xmi:id="_0hS_mGFZEeq-pYTHqETvmQ" showTitle="true"/>
          <styles xmi:type="notation:EObjectValueStyle" xmi:id="_0hS_mWFZEeq-pYTHqETvmQ" name="BASE_ELEMENT"/>
          <layoutConstraint xmi:type="notation:Bounds" xmi:id="_0hS_mmFZEeq-pYTHqETvmQ" x="100" y="100"/>
        </children>
        <children xmi:type="notation:Shape" xmi:id="_0hS_m2FZEeq-pYTHqETvmQ" type="StereotypeComment">
          <styles xmi:type="notation:TitleStyle" xmi:id="_0hS_nGFZEeq-pYTHqETvmQ" showTitle="true"/>
          <styles xmi:type="notation:EObjectValueStyle" xmi:id="_0hS_nWFZEeq-pYTHqETvmQ" name="BASE_ELEMENT"/>
          <layoutConstraint xmi:type="notation:Bounds" xmi:id="_0hS_nmFZEeq-pYTHqETvmQ" x="100" y="100"/>
        </children>
        <children xmi:type="notation:Shape" xmi:id="_0hS_n2FZEeq-pYTHqETvmQ" type="StereotypeComment">
          <styles xmi:type="notation:TitleStyle" xmi:id="_0hS_oGFZEeq-pYTHqETvmQ" showTitle="true"/>
          <styles xmi:type="notation:EObjectValueStyle" xmi:id="_0hS_oWFZEeq-pYTHqETvmQ" name="BASE_ELEMENT"/>
          <layoutConstraint xmi:type="notation:Bounds" xmi:id="_0hS_omFZEeq-pYTHqETvmQ" x="100" y="100"/>
        </children>
        <children xmi:type="notation:Shape" xmi:id="_0hS_o2FZEeq-pYTHqETvmQ" type="StereotypeComment">
          <styles xmi:type="notation:TitleStyle" xmi:id="_0hS_pGFZEeq-pYTHqETvmQ" showTitle="true"/>
          <styles xmi:type="notation:EObjectValueStyle" xmi:id="_0hS_pWFZEeq-pYTHqETvmQ" name="BASE_ELEMENT"/>
          <layoutConstraint xmi:type="notation:Bounds" xmi:id="_0hS_pmFZEeq-pYTHqETvmQ" x="100" y="100"/>
        </children>
        <children xmi:type="notation:Shape" xmi:id="_0hS_p2FZEeq-pYTHqETvmQ" type="StereotypeComment">
          <styles xmi:type="notation:TitleStyle" xmi:id="_0hS_qGFZEeq-pYTHqETvmQ" showTitle="true"/>
          <styles xmi:type="notation:EObjectValueStyle" xmi:id="_0hS_qWFZEeq-pYTHqETvmQ" name="BASE_ELEMENT"/>
          <layoutConstraint xmi:type="notation:Bounds" xmi:id="_0hS_qmFZEeq-pYTHqETvmQ" x="100" y="100"/>
        </children>
        <children xmi:type="notation:Shape" xmi:id="_0hS_q2FZEeq-pYTHqETvmQ" type="StereotypeComment">
          <styles xmi:type="notation:TitleStyle" xmi:id="_0hS_rGFZEeq-pYTHqETvmQ" showTitle="true"/>
          <styles xmi:type="notation:EObjectValueStyle" xmi:id="_0hS_rWFZEeq-pYTHqETvmQ" name="BASE_ELEMENT"/>
          <layoutConstraint xmi:type="notation:Bounds" xmi:id="_0hS_rmFZEeq-pYTHqETvmQ" x="100" y="100"/>
        </children>
        <children xmi:type="notation:Shape" xmi:id="_0hS_r2FZEeq-pYTHqETvmQ" type="StereotypeComment">
          <styles xmi:type="notation:TitleStyle" xmi:id="_0hS_sGFZEeq-pYTHqETvmQ" showTitle="true"/>
          <styles xmi:type="notation:EObjectValueStyle" xmi:id="_0hS_sWFZEeq-pYTHqETvmQ" name="BASE_ELEMENT"/>
          <layoutConstraint xmi:type="notation:Bounds" xmi:id="_0hS_smFZEeq-pYTHqETvmQ" x="100" y="100"/>
        </children>
        <children xmi:type="notation:Shape" xmi:id="_0hS_s2FZEeq-pYTHqETvmQ" type="StereotypeComment">
          <styles xmi:type="notation:TitleStyle" xmi:id="_0hS_tGFZEeq-pYTHqETvmQ" showTitle="true"/>
          <styles xmi:type="notation:EObjectValueStyle" xmi:id="_0hS_tWFZEeq-pYTHqETvmQ" name="BASE_ELEMENT"/>
          <layoutConstraint xmi:type="notation:Bounds" xmi:id="_0hS_tmFZEeq-pYTHqETvmQ" x="100" y="100"/>
        </children>
        <children xmi:type="notation:Shape" xmi:id="_0hS_t2FZEeq-pYTHqETvmQ" type="StereotypeComment">
          <styles xmi:type="notation:TitleStyle" xmi:id="_0hS_uGFZEeq-pYTHqETvmQ" showTitle="true"/>
          <styles xmi:type="notation:EObjectValueStyle" xmi:id="_0hS_uWFZEeq-pYTHqETvmQ" name="BASE_ELEMENT"/>
          <layoutConstraint xmi:type="notation:Bounds" xmi:id="_0hS_umFZEeq-pYTHqETvmQ" x="100" y="100"/>
        </children>
        <children xmi:type="notation:Shape" xmi:id="_0hS_u2FZEeq-pYTHqETvmQ" type="StereotypeComment">
          <styles xmi:type="notation:TitleStyle" xmi:id="_0hS_vGFZEeq-pYTHqETvmQ" showTitle="true"/>
          <styles xmi:type="notation:EObjectValueStyle" xmi:id="_0hS_vWFZEeq-pYTHqETvmQ" name="BASE_ELEMENT"/>
          <layoutConstraint xmi:type="notation:Bounds" xmi:id="_0hS_vmFZEeq-pYTHqETvmQ" x="100" y="100"/>
        </children>
        <children xmi:type="notation:Shape" xmi:id="_0hS_v2FZEeq-pYTHqETvmQ" type="StereotypeComment">
          <styles xmi:type="notation:TitleStyle" xmi:id="_0hS_wGFZEeq-pYTHqETvmQ" showTitle="true"/>
          <styles xmi:type="notation:EObjectValueStyle" xmi:id="_0hS_wWFZEeq-pYTHqETvmQ" name="BASE_ELEMENT"/>
          <layoutConstraint xmi:type="notation:Bounds" xmi:id="_0hS_wmFZEeq-pYTHqETvmQ" x="100" y="100"/>
        </children>
        <children xmi:type="notation:Shape" xmi:id="_0hS_w2FZEeq-pYTHqETvmQ" type="StereotypeComment">
          <styles xmi:type="notation:TitleStyle" xmi:id="_0hS_xGFZEeq-pYTHqETvmQ" showTitle="true"/>
          <styles xmi:type="notation:EObjectValueStyle" xmi:id="_0hS_xWFZEeq-pYTHqETvmQ" name="BASE_ELEMENT"/>
          <layoutConstraint xmi:type="notation:Bounds" xmi:id="_0hS_xmFZEeq-pYTHqETvmQ" x="100" y="100"/>
        </children>
        <children xmi:type="notation:Shape" xmi:id="_0hS_x2FZEeq-pYTHqETvmQ" type="StereotypeComment">
          <styles xmi:type="notation:TitleStyle" xmi:id="_0hS_yGFZEeq-pYTHqETvmQ" showTitle="true"/>
          <styles xmi:type="notation:EObjectValueStyle" xmi:id="_0hS_yWFZEeq-pYTHqETvmQ" name="BASE_ELEMENT"/>
          <layoutConstraint xmi:type="notation:Bounds" xmi:id="_0hS_ymFZEeq-pYTHqETvmQ" x="100" y="100"/>
        </children>
        <layoutConstraint xmi:type="notation:Bounds" xmi:id="_0hS_y2FZEeq-pYTHqETvmQ"/>
      </children>
      <layoutConstraint xmi:type="notation:Bounds" xmi:id="_0hS_zGFZEeq-pYTHqETvmQ"/>
    </children>
    <styles xmi:type="notation:StringValueStyle" xmi:id="_0hS_zWFZEeq-pYTHqETvmQ" name="diagram_compatibility_version" stringValue="1.4.0"/>
    <styles xmi:type="notation:DiagramStyle" xmi:id="_0hS_zmFZEeq-pYTHqETvmQ"/>
    <styles xmi:type="style:PapyrusDiagramStyle" xmi:id="_0hS_z2FZEeq-pYTHqETvmQ" diagramKindId="es.uclm.uml2cloud.diagram.sequence">
      <owner xmi:type="uml:Interaction" href="baseCloudSystem.uml#_0hRwwGFZEeq-pYTHqETvmQ"/>
    </styles>
    <edges xmi:type="notation:Connector" xmi:id="_0hS_0GFZEeq-pYTHqETvmQ" type="Message_SynchEdge">
      <children xmi:type="notation:DecorationNode" xmi:id="_0hS_0WFZEeq-pYTHqETvmQ" type="Message_SynchNameLabel">
        <layoutConstraint xmi:type="notation:Location" xmi:id="_0hS_0mFZEeq-pYTHqETvmQ" x="1" y="-13"/>
      </children>
      <children xmi:type="notation:DecorationNode" xmi:id="_0hS_02FZEeq-pYTHqETvmQ" visible="false" type="Message_SynchStereotypeLabel">
        <layoutConstraint xmi:type="notation:Location" xmi:id="_0hS_1GFZEeq-pYTHqETvmQ" x="1" y="-33"/>
      </children>
      <styles xmi:type="notation:FontStyle" xmi:id="_0hS_1WFZEeq-pYTHqETvmQ"/>
      <bendpoints xmi:type="notation:RelativeBendpoints" xmi:id="_0hS_1mFZEeq-pYTHqETvmQ" points="[0, 0, -500, 0]$[500, 0, 0, 0]"/>
      <sourceAnchor xmi:type="notation:IdentityAnchor" xmi:id="_0hS_12FZEeq-pYTHqETvmQ" id="(0.5,0.06748641692879612)"/>
      <targetAnchor xmi:type="notation:IdentityAnchor" xmi:id="_0hS_2GFZEeq-pYTHqETvmQ" id="(0.5,0.06748641692879612)"/>
    </edges>
    <edges xmi:type="notation:Connector" xmi:id="_0hS_2WFZEeq-pYTHqETvmQ" type="StereotypeCommentLink">
      <styles xmi:type="notation:FontStyle" xmi:id="_0hS_2mFZEeq-pYTHqETvmQ"/>
      <styles xmi:type="notation:EObjectValueStyle" xmi:id="_0hS_22FZEeq-pYTHqETvmQ" name="BASE_ELEMENT"/>
      <bendpoints xmi:type="notation:RelativeBendpoints" xmi:id="_0hS_3GFZEeq-pYTHqETvmQ" points="[0, 0, 0, 0]$[0, 0, 0, 0]"/>
      <sourceAnchor xmi:type="notation:IdentityAnchor" xmi:id="_0hS_3WFZEeq-pYTHqETvmQ"/>
      <targetAnchor xmi:type="notation:IdentityAnchor" xmi:id="_0hS_3mFZEeq-pYTHqETvmQ"/>
    </edges>
    <edges xmi:type="notation:Connector" xmi:id="_0hS_32FZEeq-pYTHqETvmQ" type="Message_ReplyEdge">
      <children xmi:type="notation:DecorationNode" xmi:id="_0hS_4GFZEeq-pYTHqETvmQ" type="Message_ReplyNameLabel">
        <layoutConstraint xmi:type="notation:Location" xmi:id="_0hS_4WFZEeq-pYTHqETvmQ" x="1" y="-13"/>
      </children>
      <children xmi:type="notation:DecorationNode" xmi:id="_0hS_4mFZEeq-pYTHqETvmQ" type="Message_ReplyStereotypeLabel">
        <layoutConstraint xmi:type="notation:Location" xmi:id="_0hS_42FZEeq-pYTHqETvmQ" x="1" y="-33"/>
      </children>
      <styles xmi:type="notation:FontStyle" xmi:id="_0hS_5GFZEeq-pYTHqETvmQ"/>
      <bendpoints xmi:type="notation:RelativeBendpoints" xmi:id="_0hS_5WFZEeq-pYTHqETvmQ" points="[0, 0, 500, 0]$[-500, 0, 0, 0]"/>
      <sourceAnchor xmi:type="notation:IdentityAnchor" xmi:id="_0hS_5mFZEeq-pYTHqETvmQ" id="(0.5,0.07320560480411782)"/>
      <targetAnchor xmi:type="notation:IdentityAnchor" xmi:id="_0hS_52FZEeq-pYTHqETvmQ" id="(0.5,0.07320560480411782)"/>
    </edges>
    <edges xmi:type="notation:Connector" xmi:id="_0hS_6GFZEeq-pYTHqETvmQ" type="StereotypeCommentLink">
      <styles xmi:type="notation:FontStyle" xmi:id="_0hS_6WFZEeq-pYTHqETvmQ"/>
      <styles xmi:type="notation:EObjectValueStyle" xmi:id="_0hS_6mFZEeq-pYTHqETvmQ" name="BASE_ELEMENT"/>
      <bendpoints xmi:type="notation:RelativeBendpoints" xmi:id="_0hS_62FZEeq-pYTHqETvmQ" points="[0, 0, 0, 0]$[0, 0, 0, 0]"/>
      <sourceAnchor xmi:type="notation:IdentityAnchor" xmi:id="_0hS_7GFZEeq-pYTHqETvmQ"/>
      <targetAnchor xmi:type="notation:IdentityAnchor" xmi:id="_0hS_7WFZEeq-pYTHqETvmQ"/>
    </edges>
    <edges xmi:type="notation:Connector" xmi:id="_0hS_7mFZEeq-pYTHqETvmQ" type="Message_SynchEdge">
      <children xmi:type="notation:DecorationNode" xmi:id="_0hS_72FZEeq-pYTHqETvmQ" type="Message_SynchNameLabel">
        <layoutConstraint xmi:type="notation:Location" xmi:id="_0hS_8GFZEeq-pYTHqETvmQ" x="1" y="-13"/>
      </children>
      <children xmi:type="notation:DecorationNode" xmi:id="_0hS_8WFZEeq-pYTHqETvmQ" visible="false" type="Message_SynchStereotypeLabel">
        <layoutConstraint xmi:type="notation:Location" xmi:id="_0hS_8mFZEeq-pYTHqETvmQ" x="1" y="-33"/>
      </children>
      <styles xmi:type="notation:FontStyle" xmi:id="_0hS_82FZEeq-pYTHqETvmQ"/>
      <bendpoints xmi:type="notation:RelativeBendpoints" xmi:id="_0hS_9GFZEeq-pYTHqETvmQ" points="[0, 0, -500, 0]$[500, 0, 0, 0]"/>
      <sourceAnchor xmi:type="notation:IdentityAnchor" xmi:id="_0hS_9WFZEeq-pYTHqETvmQ" id="(0.5,0.09608235630540463)"/>
      <targetAnchor xmi:type="notation:IdentityAnchor" xmi:id="_0hS_9mFZEeq-pYTHqETvmQ" id="(0.5,0.09608235630540465)"/>
    </edges>
    <edges xmi:type="notation:Connector" xmi:id="_0hS_92FZEeq-pYTHqETvmQ" type="StereotypeCommentLink">
      <styles xmi:type="notation:FontStyle" xmi:id="_0hS_-GFZEeq-pYTHqETvmQ"/>
      <styles xmi:type="notation:EObjectValueStyle" xmi:id="_0hS_-WFZEeq-pYTHqETvmQ" name="BASE_ELEMENT"/>
      <bendpoints xmi:type="notation:RelativeBendpoints" xmi:id="_0hS_-mFZEeq-pYTHqETvmQ" points="[0, 0, 0, 0]$[0, 0, 0, 0]"/>
      <sourceAnchor xmi:type="notation:IdentityAnchor" xmi:id="_0hS_-2FZEeq-pYTHqETvmQ"/>
      <targetAnchor xmi:type="notation:IdentityAnchor" xmi:id="_0hS__GFZEeq-pYTHqETvmQ"/>
    </edges>
    <edges xmi:type="notation:Connector" xmi:id="_0hS__WFZEeq-pYTHqETvmQ" type="Message_ReplyEdge">
      <children xmi:type="notation:DecorationNode" xmi:id="_0hS__mFZEeq-pYTHqETvmQ" type="Message_ReplyNameLabel">
        <layoutConstraint xmi:type="notation:Location" xmi:id="_0hS__2FZEeq-pYTHqETvmQ" x="1" y="-13"/>
      </children>
      <children xmi:type="notation:DecorationNode" xmi:id="_0hTAAGFZEeq-pYTHqETvmQ" type="Message_ReplyStereotypeLabel">
        <layoutConstraint xmi:type="notation:Location" xmi:id="_0hU0EGFZEeq-pYTHqETvmQ" x="1" y="-33"/>
      </children>
      <styles xmi:type="notation:FontStyle" xmi:id="_0hU0EWFZEeq-pYTHqETvmQ"/>
      <bendpoints xmi:type="notation:RelativeBendpoints" xmi:id="_0hU0EmFZEeq-pYTHqETvmQ" points="[0, 0, 500, 0]$[-500, 0, 0, 0]"/>
      <sourceAnchor xmi:type="notation:IdentityAnchor" xmi:id="_0hU0E2FZEeq-pYTHqETvmQ" id="(0.5,0.1018015441807263)"/>
      <targetAnchor xmi:type="notation:IdentityAnchor" xmi:id="_0hU0FGFZEeq-pYTHqETvmQ" id="(0.5,0.10180154418072632)"/>
    </edges>
    <edges xmi:type="notation:Connector" xmi:id="_0hU0FWFZEeq-pYTHqETvmQ" type="Message_AsynchEdge">
      <children xmi:type="notation:DecorationNode" xmi:id="_0hU0FmFZEeq-pYTHqETvmQ" type="Message_AsynchNameLabel">
        <layoutConstraint xmi:type="notation:Location" xmi:id="_0hU0F2FZEeq-pYTHqETvmQ" x="1" y="-13"/>
      </children>
      <children xmi:type="notation:DecorationNode" xmi:id="_0hU0GGFZEeq-pYTHqETvmQ" visible="false" type="Message_AsynchStereotypeLabel">
        <layoutConstraint xmi:type="notation:Location" xmi:id="_0hU0GWFZEeq-pYTHqETvmQ" x="1" y="-33"/>
      </children>
      <styles xmi:type="notation:FontStyle" xmi:id="_0hU0GmFZEeq-pYTHqETvmQ"/>
      <bendpoints xmi:type="notation:RelativeBendpoints" xmi:id="_0hU0G2FZEeq-pYTHqETvmQ" points="[0, 0, -500, 0]$[500, 0, 0, 0]"/>
      <sourceAnchor xmi:type="notation:IdentityAnchor" xmi:id="_0hU0HGFZEeq-pYTHqETvmQ" id="(0.5,0.17043179868458683)"/>
      <targetAnchor xmi:type="notation:IdentityAnchor" xmi:id="_0hU0HWFZEeq-pYTHqETvmQ" id="(0.5,0.1704317986845868)"/>
    </edges>
    <edges xmi:type="notation:Connector" xmi:id="_0hU0HmFZEeq-pYTHqETvmQ" type="StereotypeCommentLink">
      <styles xmi:type="notation:FontStyle" xmi:id="_0hU0H2FZEeq-pYTHqETvmQ"/>
      <styles xmi:type="notation:EObjectValueStyle" xmi:id="_0hU0IGFZEeq-pYTHqETvmQ" name="BASE_ELEMENT"/>
      <bendpoints xmi:type="notation:RelativeBendpoints" xmi:id="_0hU0IWFZEeq-pYTHqETvmQ" points="[0, 0, 0, 0]$[0, 0, 0, 0]"/>
      <sourceAnchor xmi:type="notation:IdentityAnchor" xmi:id="_0hU0ImFZEeq-pYTHqETvmQ"/>
      <targetAnchor xmi:type="notation:IdentityAnchor" xmi:id="_0hU0I2FZEeq-pYTHqETvmQ"/>
    </edges>
    <edges xmi:type="notation:Connector" xmi:id="_0hU0JGFZEeq-pYTHqETvmQ" type="Message_ReplyEdge">
      <children xmi:type="notation:DecorationNode" xmi:id="_0hU0JWFZEeq-pYTHqETvmQ" type="Message_ReplyNameLabel">
        <layoutConstraint xmi:type="notation:Location" xmi:id="_0hU0JmFZEeq-pYTHqETvmQ" x="1" y="-13"/>
      </children>
      <children xmi:type="notation:DecorationNode" xmi:id="_0hU0J2FZEeq-pYTHqETvmQ" visible="false" type="Message_ReplyStereotypeLabel">
        <layoutConstraint xmi:type="notation:Location" xmi:id="_0hU0KGFZEeq-pYTHqETvmQ" x="1" y="-33"/>
      </children>
      <styles xmi:type="notation:FontStyle" xmi:id="_0hU0KWFZEeq-pYTHqETvmQ"/>
      <bendpoints xmi:type="notation:RelativeBendpoints" xmi:id="_0hU0KmFZEeq-pYTHqETvmQ" points="[0, 0, 500, 0]$[-500, 0, 0, 0]"/>
      <sourceAnchor xmi:type="notation:IdentityAnchor" xmi:id="_0hU0K2FZEeq-pYTHqETvmQ" id="(0.5,0.21046611381183875)"/>
      <targetAnchor xmi:type="notation:IdentityAnchor" xmi:id="_0hU0LGFZEeq-pYTHqETvmQ" id="(0.5,0.21046611381183872)"/>
    </edges>
    <edges xmi:type="notation:Connector" xmi:id="_0hU0LWFZEeq-pYTHqETvmQ" type="StereotypeCommentLink">
      <styles xmi:type="notation:FontStyle" xmi:id="_0hU0LmFZEeq-pYTHqETvmQ"/>
      <styles xmi:type="notation:EObjectValueStyle" xmi:id="_0hU0L2FZEeq-pYTHqETvmQ" name="BASE_ELEMENT"/>
      <bendpoints xmi:type="notation:RelativeBendpoints" xmi:id="_0hU0MGFZEeq-pYTHqETvmQ" points="[0, 0, 0, 0]$[0, 0, 0, 0]"/>
      <sourceAnchor xmi:type="notation:IdentityAnchor" xmi:id="_0hU0MWFZEeq-pYTHqETvmQ"/>
      <targetAnchor xmi:type="notation:IdentityAnchor" xmi:id="_0hU0MmFZEeq-pYTHqETvmQ"/>
    </edges>
    <edges xmi:type="notation:Connector" xmi:id="_0hU0M2FZEeq-pYTHqETvmQ" type="Message_ReplyEdge">
      <children xmi:type="notation:DecorationNode" xmi:id="_0hU0NGFZEeq-pYTHqETvmQ" type="Message_ReplyNameLabel">
        <layoutConstraint xmi:type="notation:Location" xmi:id="_0hU0NWFZEeq-pYTHqETvmQ" x="1" y="-13"/>
      </children>
      <children xmi:type="notation:DecorationNode" xmi:id="_0hU0NmFZEeq-pYTHqETvmQ" visible="false" type="Message_ReplyStereotypeLabel">
        <layoutConstraint xmi:type="notation:Location" xmi:id="_0hU0N2FZEeq-pYTHqETvmQ" x="1" y="-33"/>
      </children>
      <styles xmi:type="notation:FontStyle" xmi:id="_0hU0OGFZEeq-pYTHqETvmQ"/>
      <bendpoints xmi:type="notation:RelativeBendpoints" xmi:id="_0hU0OWFZEeq-pYTHqETvmQ" points="[0, 0, 500, 0]$[-500, 0, 0, 0]"/>
      <sourceAnchor xmi:type="notation:IdentityAnchor" xmi:id="_0hU0OmFZEeq-pYTHqETvmQ" id="(0.5,0.26765799256505574)"/>
      <targetAnchor xmi:type="notation:IdentityAnchor" xmi:id="_0hU0O2FZEeq-pYTHqETvmQ" id="(0.5,0.26765799256505574)"/>
    </edges>
    <edges xmi:type="notation:Connector" xmi:id="_0hU0PGFZEeq-pYTHqETvmQ" type="StereotypeCommentLink">
      <styles xmi:type="notation:FontStyle" xmi:id="_0hU0PWFZEeq-pYTHqETvmQ"/>
      <styles xmi:type="notation:EObjectValueStyle" xmi:id="_0hU0PmFZEeq-pYTHqETvmQ" name="BASE_ELEMENT"/>
      <bendpoints xmi:type="notation:RelativeBendpoints" xmi:id="_0hU0P2FZEeq-pYTHqETvmQ" points="[0, 0, 0, 0]$[0, 0, 0, 0]"/>
      <sourceAnchor xmi:type="notation:IdentityAnchor" xmi:id="_0hU0QGFZEeq-pYTHqETvmQ"/>
      <targetAnchor xmi:type="notation:IdentityAnchor" xmi:id="_0hU0QWFZEeq-pYTHqETvmQ"/>
    </edges>
    <edges xmi:type="notation:Connector" xmi:id="_0hU0QmFZEeq-pYTHqETvmQ" type="Message_AsynchEdge">
      <children xmi:type="notation:DecorationNode" xmi:id="_0hU0Q2FZEeq-pYTHqETvmQ" type="Message_AsynchNameLabel">
        <layoutConstraint xmi:type="notation:Location" xmi:id="_0hU0RGFZEeq-pYTHqETvmQ" x="1" y="-13"/>
      </children>
      <children xmi:type="notation:DecorationNode" xmi:id="_0hU0RWFZEeq-pYTHqETvmQ" visible="false" type="Message_AsynchStereotypeLabel">
        <layoutConstraint xmi:type="notation:Location" xmi:id="_0hU0RmFZEeq-pYTHqETvmQ" x="1" y="-33"/>
      </children>
      <styles xmi:type="notation:FontStyle" xmi:id="_0hU0R2FZEeq-pYTHqETvmQ"/>
      <bendpoints xmi:type="notation:RelativeBendpoints" xmi:id="_0hU0SGFZEeq-pYTHqETvmQ" points="[0, 0, -500, 0]$[500, 0, 0, 0]"/>
      <sourceAnchor xmi:type="notation:IdentityAnchor" xmi:id="_0hU0SWFZEeq-pYTHqETvmQ" id="(0.5,0.301973119816986)"/>
      <targetAnchor xmi:type="notation:IdentityAnchor" xmi:id="_0hU0SmFZEeq-pYTHqETvmQ" id="(0.5,0.301973119816986)"/>
    </edges>
    <edges xmi:type="notation:Connector" xmi:id="_0hU0S2FZEeq-pYTHqETvmQ" type="StereotypeCommentLink">
      <styles xmi:type="notation:FontStyle" xmi:id="_0hU0TGFZEeq-pYTHqETvmQ"/>
      <styles xmi:type="notation:EObjectValueStyle" xmi:id="_0hU0TWFZEeq-pYTHqETvmQ" name="BASE_ELEMENT"/>
      <bendpoints xmi:type="notation:RelativeBendpoints" xmi:id="_0hU0TmFZEeq-pYTHqETvmQ" points="[0, 0, 0, 0]$[0, 0, 0, 0]"/>
      <sourceAnchor xmi:type="notation:IdentityAnchor" xmi:id="_0hU0T2FZEeq-pYTHqETvmQ"/>
      <targetAnchor xmi:type="notation:IdentityAnchor" xmi:id="_0hU0UGFZEeq-pYTHqETvmQ"/>
    </edges>
    <edges xmi:type="notation:Connector" xmi:id="_0hU0UWFZEeq-pYTHqETvmQ" type="Message_ReplyEdge">
      <children xmi:type="notation:DecorationNode" xmi:id="_0hU0UmFZEeq-pYTHqETvmQ" type="Message_ReplyNameLabel">
        <layoutConstraint xmi:type="notation:Location" xmi:id="_0hU0U2FZEeq-pYTHqETvmQ" x="1" y="-13"/>
      </children>
      <children xmi:type="notation:DecorationNode" xmi:id="_0hU0VGFZEeq-pYTHqETvmQ" visible="false" type="Message_ReplyStereotypeLabel">
        <layoutConstraint xmi:type="notation:Location" xmi:id="_0hU0VWFZEeq-pYTHqETvmQ" x="1" y="-33"/>
      </children>
      <styles xmi:type="notation:FontStyle" xmi:id="_0hU0VmFZEeq-pYTHqETvmQ"/>
      <bendpoints xmi:type="notation:RelativeBendpoints" xmi:id="_0hU0V2FZEeq-pYTHqETvmQ" points="[0, 0, 500, 0]$[-500, 0, 0, 0]"/>
      <sourceAnchor xmi:type="notation:IdentityAnchor" xmi:id="_0hU0WGFZEeq-pYTHqETvmQ" id="(0.5,0.3420074349442379)"/>
      <targetAnchor xmi:type="notation:IdentityAnchor" xmi:id="_0hU0WWFZEeq-pYTHqETvmQ" id="(0.5,0.3420074349442379)"/>
    </edges>
    <edges xmi:type="notation:Connector" xmi:id="_0hU0WmFZEeq-pYTHqETvmQ" type="StereotypeCommentLink">
      <styles xmi:type="notation:FontStyle" xmi:id="_0hU0W2FZEeq-pYTHqETvmQ"/>
      <styles xmi:type="notation:EObjectValueStyle" xmi:id="_0hU0XGFZEeq-pYTHqETvmQ" name="BASE_ELEMENT"/>
      <bendpoints xmi:type="notation:RelativeBendpoints" xmi:id="_0hU0XWFZEeq-pYTHqETvmQ" points="[0, 0, 0, 0]$[0, 0, 0, 0]"/>
      <sourceAnchor xmi:type="notation:IdentityAnchor" xmi:id="_0hU0XmFZEeq-pYTHqETvmQ"/>
      <targetAnchor xmi:type="notation:IdentityAnchor" xmi:id="_0hU0X2FZEeq-pYTHqETvmQ"/>
    </edges>
    <edges xmi:type="notation:Connector" xmi:id="_0hU0YGFZEeq-pYTHqETvmQ" type="Message_AsynchEdge">
      <children xmi:type="notation:DecorationNode" xmi:id="_0hU0YWFZEeq-pYTHqETvmQ" type="Message_AsynchNameLabel">
        <layoutConstraint xmi:type="notation:Location" xmi:id="_0hU0YmFZEeq-pYTHqETvmQ" x="1" y="-13"/>
      </children>
      <children xmi:type="notation:DecorationNode" xmi:id="_0hU0Y2FZEeq-pYTHqETvmQ" visible="false" type="Message_AsynchStereotypeLabel">
        <layoutConstraint xmi:type="notation:Location" xmi:id="_0hU0ZGFZEeq-pYTHqETvmQ" x="1" y="-33"/>
      </children>
      <styles xmi:type="notation:FontStyle" xmi:id="_0hU0ZWFZEeq-pYTHqETvmQ"/>
      <bendpoints xmi:type="notation:RelativeBendpoints" xmi:id="_0hU0ZmFZEeq-pYTHqETvmQ" points="[0, 0, -500, 0]$[500, 0, 0, 0]"/>
      <sourceAnchor xmi:type="notation:IdentityAnchor" xmi:id="_0hU0Z2FZEeq-pYTHqETvmQ" id="(0.5,0.5250214469545325)"/>
      <targetAnchor xmi:type="notation:IdentityAnchor" xmi:id="_0hU0aGFZEeq-pYTHqETvmQ" id="(0.5,0.5250214469545325)"/>
    </edges>
    <edges xmi:type="notation:Connector" xmi:id="_0hU0aWFZEeq-pYTHqETvmQ" type="StereotypeCommentLink">
      <styles xmi:type="notation:FontStyle" xmi:id="_0hU0amFZEeq-pYTHqETvmQ"/>
      <styles xmi:type="notation:EObjectValueStyle" xmi:id="_0hU0a2FZEeq-pYTHqETvmQ" name="BASE_ELEMENT"/>
      <bendpoints xmi:type="notation:RelativeBendpoints" xmi:id="_0hU0bGFZEeq-pYTHqETvmQ" points="[0, 0, 0, 0]$[0, 0, 0, 0]"/>
      <sourceAnchor xmi:type="notation:IdentityAnchor" xmi:id="_0hU0bWFZEeq-pYTHqETvmQ"/>
      <targetAnchor xmi:type="notation:IdentityAnchor" xmi:id="_0hU0bmFZEeq-pYTHqETvmQ"/>
    </edges>
    <edges xmi:type="notation:Connector" xmi:id="_0hU0b2FZEeq-pYTHqETvmQ" type="Message_ReplyEdge">
      <children xmi:type="notation:DecorationNode" xmi:id="_0hU0cGFZEeq-pYTHqETvmQ" type="Message_ReplyNameLabel">
        <layoutConstraint xmi:type="notation:Location" xmi:id="_0hU0cWFZEeq-pYTHqETvmQ" x="1" y="-13"/>
      </children>
      <children xmi:type="notation:DecorationNode" xmi:id="_0hU0cmFZEeq-pYTHqETvmQ" visible="false" type="Message_ReplyStereotypeLabel">
        <layoutConstraint xmi:type="notation:Location" xmi:id="_0hU0c2FZEeq-pYTHqETvmQ" x="1" y="-33"/>
      </children>
      <styles xmi:type="notation:FontStyle" xmi:id="_0hU0dGFZEeq-pYTHqETvmQ"/>
      <bendpoints xmi:type="notation:RelativeBendpoints" xmi:id="_0hU0dWFZEeq-pYTHqETvmQ" points="[0, 0, 500, 0]$[-500, 0, 0, 0]"/>
      <sourceAnchor xmi:type="notation:IdentityAnchor" xmi:id="_0hU0dmFZEeq-pYTHqETvmQ" id="(0.5,0.5478981984558192)"/>
      <targetAnchor xmi:type="notation:IdentityAnchor" xmi:id="_0hU0d2FZEeq-pYTHqETvmQ" id="(0.5,0.5478981984558192)"/>
    </edges>
    <edges xmi:type="notation:Connector" xmi:id="_0hU0eGFZEeq-pYTHqETvmQ" type="StereotypeCommentLink">
      <styles xmi:type="notation:FontStyle" xmi:id="_0hU0eWFZEeq-pYTHqETvmQ"/>
      <styles xmi:type="notation:EObjectValueStyle" xmi:id="_0hU0emFZEeq-pYTHqETvmQ" name="BASE_ELEMENT"/>
      <bendpoints xmi:type="notation:RelativeBendpoints" xmi:id="_0hU0e2FZEeq-pYTHqETvmQ" points="[0, 0, 0, 0]$[0, 0, 0, 0]"/>
      <sourceAnchor xmi:type="notation:IdentityAnchor" xmi:id="_0hU0fGFZEeq-pYTHqETvmQ"/>
      <targetAnchor xmi:type="notation:IdentityAnchor" xmi:id="_0hU0fWFZEeq-pYTHqETvmQ"/>
    </edges>
    <edges xmi:type="notation:Connector" xmi:id="_0hU0fmFZEeq-pYTHqETvmQ" type="Message_ReplyEdge">
      <children xmi:type="notation:DecorationNode" xmi:id="_0hU0f2FZEeq-pYTHqETvmQ" type="Message_ReplyNameLabel">
        <layoutConstraint xmi:type="notation:Location" xmi:id="_0hU0gGFZEeq-pYTHqETvmQ" x="1" y="-13"/>
      </children>
      <children xmi:type="notation:DecorationNode" xmi:id="_0hU0gWFZEeq-pYTHqETvmQ" visible="false" type="Message_ReplyStereotypeLabel">
        <layoutConstraint xmi:type="notation:Location" xmi:id="_0hU0gmFZEeq-pYTHqETvmQ" x="1" y="-33"/>
      </children>
      <styles xmi:type="notation:FontStyle" xmi:id="_0hU0g2FZEeq-pYTHqETvmQ"/>
      <bendpoints xmi:type="notation:RelativeBendpoints" xmi:id="_0hU0hGFZEeq-pYTHqETvmQ" points="[0, 0, 500, 0]$[-500, 0, 0, 0]"/>
      <sourceAnchor xmi:type="notation:IdentityAnchor" xmi:id="_0hU0hWFZEeq-pYTHqETvmQ" id="(0.5,0.6108092650843581)"/>
      <targetAnchor xmi:type="notation:IdentityAnchor" xmi:id="_0hU0hmFZEeq-pYTHqETvmQ" id="(0.5,0.6108092650843581)"/>
    </edges>
  </notation:Diagram>
  <notation:Diagram xmi:id="_r3VC8GFaEeq-pYTHqETvmQ" type="PapyrusUMLSequenceDiagram" name="UML2Cloud Interaction Diagram" measurementUnit="Pixel">
    <children xmi:type="notation:Shape" xmi:id="_r3VC8WFaEeq-pYTHqETvmQ" type="Interaction_Shape">
      <children xmi:type="notation:DecorationNode" xmi:id="_r3VC8mFaEeq-pYTHqETvmQ" type="Interaction_NameLabel"/>
      <children xmi:type="notation:BasicCompartment" xmi:id="_r3VC82FaEeq-pYTHqETvmQ" type="Interaction_SubfragmentCompartment">
        <children xmi:type="notation:Shape" xmi:id="_r3VC9GFaEeq-pYTHqETvmQ" type="CombinedFragment_Shape">
          <children xmi:type="notation:BasicCompartment" xmi:id="_r3VC9WFaEeq-pYTHqETvmQ" type="CombinedFragment_SubfragmentCompartment">
            <children xmi:type="notation:Shape" xmi:id="_r3VC9mFaEeq-pYTHqETvmQ" type="InteractionOperand_Shape">
              <children xmi:type="notation:DecorationNode" xmi:id="_r3VC92FaEeq-pYTHqETvmQ" type="InteractionOperand_Guard">
                <layoutConstraint xmi:type="notation:Bounds" xmi:id="_r3VC-GFaEeq-pYTHqETvmQ" x="5" y="5"/>
              </children>
              <layoutConstraint xmi:type="notation:Bounds" xmi:id="_r3VC-WFaEeq-pYTHqETvmQ" width="1001" height="1111"/>
            </children>
            <children xmi:type="notation:Shape" xmi:id="_r3VC-mFaEeq-pYTHqETvmQ" type="InteractionOperand_Shape">
              <children xmi:type="notation:DecorationNode" xmi:id="_r3VC-2FaEeq-pYTHqETvmQ" type="InteractionOperand_Guard">
                <layoutConstraint xmi:type="notation:Bounds" xmi:id="_r3VC_GFaEeq-pYTHqETvmQ" x="5" y="5"/>
              </children>
              <layoutConstraint xmi:type="notation:Bounds" xmi:id="_r3VC_WFaEeq-pYTHqETvmQ" y="1111" width="1001" height="661"/>
            </children>
            <styles xmi:type="notation:SortingStyle" xmi:id="_r3VC_mFaEeq-pYTHqETvmQ"/>
            <styles xmi:type="notation:FilteringStyle" xmi:id="_r3VC_2FaEeq-pYTHqETvmQ"/>
            <layoutConstraint xmi:type="notation:Bounds" xmi:id="_r3VDAGFaEeq-pYTHqETvmQ"/>
          </children>
          <layoutConstraint xmi:type="notation:Bounds" xmi:id="_r3VDAWFaEeq-pYTHqETvmQ" x="14" y="446" width="1001" height="1801"/>
        </children>
        <children xmi:type="notation:Shape" xmi:id="_r3VDAmFaEeq-pYTHqETvmQ" type="CombinedFragment_Shape">
          <children xmi:type="notation:BasicCompartment" xmi:id="_r3VDA2FaEeq-pYTHqETvmQ" type="CombinedFragment_SubfragmentCompartment">
            <children xmi:type="notation:Shape" xmi:id="_r3VDBGFaEeq-pYTHqETvmQ" type="InteractionOperand_Shape">
              <children xmi:type="notation:DecorationNode" xmi:id="_r3VDBWFaEeq-pYTHqETvmQ" type="InteractionOperand_Guard">
                <layoutConstraint xmi:type="notation:Bounds" xmi:id="_r3VDBmFaEeq-pYTHqETvmQ" x="5" y="5"/>
              </children>
              <layoutConstraint xmi:type="notation:Bounds" xmi:id="_r3VDB2FaEeq-pYTHqETvmQ" width="941" height="1011"/>
            </children>
            <styles xmi:type="notation:SortingStyle" xmi:id="_r3VDCGFaEeq-pYTHqETvmQ"/>
            <styles xmi:type="notation:FilteringStyle" xmi:id="_r3VDCWFaEeq-pYTHqETvmQ"/>
            <layoutConstraint xmi:type="notation:Bounds" xmi:id="_r3VDCmFaEeq-pYTHqETvmQ"/>
          </children>
          <layoutConstraint xmi:type="notation:Bounds" xmi:id="_r3VDC2FaEeq-pYTHqETvmQ" x="54" y="526" width="941" height="1041"/>
        </children>
        <children xmi:type="notation:Shape" xmi:id="_r3VDDGFaEeq-pYTHqETvmQ" type="CombinedFragment_Shape">
          <children xmi:type="notation:BasicCompartment" xmi:id="_r3VDDWFaEeq-pYTHqETvmQ" type="CombinedFragment_SubfragmentCompartment">
            <children xmi:type="notation:Shape" xmi:id="_r3VDDmFaEeq-pYTHqETvmQ" type="InteractionOperand_Shape">
              <children xmi:type="notation:DecorationNode" xmi:id="_r3VDD2FaEeq-pYTHqETvmQ" type="InteractionOperand_Guard">
                <layoutConstraint xmi:type="notation:Bounds" xmi:id="_r3VDEGFaEeq-pYTHqETvmQ" x="5" y="5"/>
              </children>
              <layoutConstraint xmi:type="notation:Bounds" xmi:id="_r3VDEWFaEeq-pYTHqETvmQ" width="901" height="161"/>
            </children>
            <children xmi:type="notation:Shape" xmi:id="_r3VDEmFaEeq-pYTHqETvmQ" type="InteractionOperand_Shape">
              <children xmi:type="notation:DecorationNode" xmi:id="_r3VDE2FaEeq-pYTHqETvmQ" type="InteractionOperand_Guard">
                <layoutConstraint xmi:type="notation:Bounds" xmi:id="_r3VDFGFaEeq-pYTHqETvmQ" x="5" y="5"/>
              </children>
              <layoutConstraint xmi:type="notation:Bounds" xmi:id="_r3VDFWFaEeq-pYTHqETvmQ" y="161" width="901" height="731"/>
            </children>
            <styles xmi:type="notation:SortingStyle" xmi:id="_r3VDFmFaEeq-pYTHqETvmQ"/>
            <styles xmi:type="notation:FilteringStyle" xmi:id="_r3VDF2FaEeq-pYTHqETvmQ"/>
            <layoutConstraint xmi:type="notation:Bounds" xmi:id="_r3VDGGFaEeq-pYTHqETvmQ"/>
          </children>
          <layoutConstraint xmi:type="notation:Bounds" xmi:id="_r3VDGWFaEeq-pYTHqETvmQ" x="74" y="626" width="901" height="921"/>
        </children>
        <children xmi:type="notation:Shape" xmi:id="_r3VDGmFaEeq-pYTHqETvmQ" type="CombinedFragment_Shape">
          <children xmi:type="notation:BasicCompartment" xmi:id="_r3VDG2FaEeq-pYTHqETvmQ" type="CombinedFragment_SubfragmentCompartment">
            <children xmi:type="notation:Shape" xmi:id="_r3VDHGFaEeq-pYTHqETvmQ" type="InteractionOperand_Shape">
              <children xmi:type="notation:DecorationNode" xmi:id="_r3VDHWFaEeq-pYTHqETvmQ" type="InteractionOperand_Guard">
                <layoutConstraint xmi:type="notation:Bounds" xmi:id="_r3VDHmFaEeq-pYTHqETvmQ" x="5" y="5"/>
              </children>
              <layoutConstraint xmi:type="notation:Bounds" xmi:id="_r3VDH2FaEeq-pYTHqETvmQ" width="761" height="72"/>
            </children>
            <styles xmi:type="notation:SortingStyle" xmi:id="_r3VDIGFaEeq-pYTHqETvmQ"/>
            <styles xmi:type="notation:FilteringStyle" xmi:id="_r3VDIWFaEeq-pYTHqETvmQ"/>
            <layoutConstraint xmi:type="notation:Bounds" xmi:id="_r3VDImFaEeq-pYTHqETvmQ"/>
          </children>
          <layoutConstraint xmi:type="notation:Bounds" xmi:id="_r3VDI2FaEeq-pYTHqETvmQ" x="134" y="686" width="761" height="101"/>
        </children>
        <children xmi:type="notation:Shape" xmi:id="_r3VDJGFaEeq-pYTHqETvmQ" type="CombinedFragment_Shape">
          <children xmi:type="notation:BasicCompartment" xmi:id="_r3VDJWFaEeq-pYTHqETvmQ" type="CombinedFragment_SubfragmentCompartment">
            <children xmi:type="notation:Shape" xmi:id="_r3VDJmFaEeq-pYTHqETvmQ" type="InteractionOperand_Shape">
              <children xmi:type="notation:DecorationNode" xmi:id="_r3VDJ2FaEeq-pYTHqETvmQ" type="InteractionOperand_Guard">
                <layoutConstraint xmi:type="notation:Bounds" xmi:id="_r3VDKGFaEeq-pYTHqETvmQ" x="5" y="5"/>
              </children>
              <layoutConstraint xmi:type="notation:Bounds" xmi:id="_r3VDKWFaEeq-pYTHqETvmQ" width="861" height="612"/>
            </children>
            <styles xmi:type="notation:SortingStyle" xmi:id="_r3VDKmFaEeq-pYTHqETvmQ"/>
            <styles xmi:type="notation:FilteringStyle" xmi:id="_r3VDK2FaEeq-pYTHqETvmQ"/>
            <layoutConstraint xmi:type="notation:Bounds" xmi:id="_r3VDLGFaEeq-pYTHqETvmQ"/>
          </children>
          <layoutConstraint xmi:type="notation:Bounds" xmi:id="_r3VDLWFaEeq-pYTHqETvmQ" x="94" y="886" width="861" height="641"/>
        </children>
        <children xmi:type="notation:Shape" xmi:id="_r3VDLmFaEeq-pYTHqETvmQ" type="CombinedFragment_Shape">
          <children xmi:type="notation:BasicCompartment" xmi:id="_r3VDL2FaEeq-pYTHqETvmQ" type="CombinedFragment_SubfragmentCompartment">
            <children xmi:type="notation:Shape" xmi:id="_r3VDMGFaEeq-pYTHqETvmQ" type="InteractionOperand_Shape">
              <children xmi:type="notation:DecorationNode" xmi:id="_r3VDMWFaEeq-pYTHqETvmQ" type="InteractionOperand_Guard">
                <layoutConstraint xmi:type="notation:Bounds" xmi:id="_r3VDMmFaEeq-pYTHqETvmQ" x="5" y="5"/>
              </children>
              <layoutConstraint xmi:type="notation:Bounds" xmi:id="_r3VDM2FaEeq-pYTHqETvmQ" width="821" height="337"/>
            </children>
            <children xmi:type="notation:Shape" xmi:id="_r3VDNGFaEeq-pYTHqETvmQ" type="InteractionOperand_Shape">
              <children xmi:type="notation:DecorationNode" xmi:id="_r3VDNWFaEeq-pYTHqETvmQ" type="InteractionOperand_Guard">
                <layoutConstraint xmi:type="notation:Bounds" xmi:id="_r3VDNmFaEeq-pYTHqETvmQ" x="5" y="5"/>
              </children>
              <layoutConstraint xmi:type="notation:Bounds" xmi:id="_r3VDN2FaEeq-pYTHqETvmQ" y="337" width="821" height="154"/>
            </children>
            <styles xmi:type="notation:SortingStyle" xmi:id="_r3VDOGFaEeq-pYTHqETvmQ"/>
            <styles xmi:type="notation:FilteringStyle" xmi:id="_r3VDOWFaEeq-pYTHqETvmQ"/>
            <layoutConstraint xmi:type="notation:Bounds" xmi:id="_r3VDOmFaEeq-pYTHqETvmQ"/>
          </children>
          <layoutConstraint xmi:type="notation:Bounds" xmi:id="_r3VDO2FaEeq-pYTHqETvmQ" x="114" y="986" width="821" height="521"/>
        </children>
        <children xmi:type="notation:Shape" xmi:id="_r3VDPGFaEeq-pYTHqETvmQ" type="CombinedFragment_Shape">
          <children xmi:type="notation:BasicCompartment" xmi:id="_r3VDPWFaEeq-pYTHqETvmQ" type="CombinedFragment_SubfragmentCompartment">
            <children xmi:type="notation:Shape" xmi:id="_r3VDPmFaEeq-pYTHqETvmQ" type="InteractionOperand_Shape">
              <children xmi:type="notation:DecorationNode" xmi:id="_r3VDP2FaEeq-pYTHqETvmQ" type="InteractionOperand_Guard">
                <layoutConstraint xmi:type="notation:Bounds" xmi:id="_r3VDQGFaEeq-pYTHqETvmQ" x="5" y="5"/>
              </children>
              <layoutConstraint xmi:type="notation:Bounds" xmi:id="_r3VDQWFaEeq-pYTHqETvmQ" width="781" height="160"/>
            </children>
            <children xmi:type="notation:Shape" xmi:id="_r3VDQmFaEeq-pYTHqETvmQ" type="InteractionOperand_Shape">
              <children xmi:type="notation:DecorationNode" xmi:id="_r3VDQ2FaEeq-pYTHqETvmQ" type="InteractionOperand_Guard">
                <layoutConstraint xmi:type="notation:Bounds" xmi:id="_r3VDRGFaEeq-pYTHqETvmQ" x="5" y="5"/>
              </children>
              <layoutConstraint xmi:type="notation:Bounds" xmi:id="_r3VDRWFaEeq-pYTHqETvmQ" y="160" width="781" height="52"/>
            </children>
            <styles xmi:type="notation:SortingStyle" xmi:id="_r3VDRmFaEeq-pYTHqETvmQ"/>
            <styles xmi:type="notation:FilteringStyle" xmi:id="_r3VDR2FaEeq-pYTHqETvmQ"/>
            <layoutConstraint xmi:type="notation:Bounds" xmi:id="_r3VDSGFaEeq-pYTHqETvmQ"/>
          </children>
          <layoutConstraint xmi:type="notation:Bounds" xmi:id="_r3VDSWFaEeq-pYTHqETvmQ" x="134" y="1086" width="781" height="241"/>
        </children>
        <children xmi:type="notation:Shape" xmi:id="_r3VDSmFaEeq-pYTHqETvmQ" type="CombinedFragment_Shape">
          <children xmi:type="notation:BasicCompartment" xmi:id="_r3VDS2FaEeq-pYTHqETvmQ" type="CombinedFragment_SubfragmentCompartment">
            <children xmi:type="notation:Shape" xmi:id="_r3VDTGFaEeq-pYTHqETvmQ" type="InteractionOperand_Shape">
              <children xmi:type="notation:DecorationNode" xmi:id="_r3VDTWFaEeq-pYTHqETvmQ" type="InteractionOperand_Guard">
                <layoutConstraint xmi:type="notation:Bounds" xmi:id="_r3VDTmFaEeq-pYTHqETvmQ" x="5" y="5"/>
              </children>
              <layoutConstraint xmi:type="notation:Bounds" xmi:id="_r3VDT2FaEeq-pYTHqETvmQ" width="721" height="72"/>
            </children>
            <styles xmi:type="notation:SortingStyle" xmi:id="_r3VDUGFaEeq-pYTHqETvmQ"/>
            <styles xmi:type="notation:FilteringStyle" xmi:id="_r3VDUWFaEeq-pYTHqETvmQ"/>
            <layoutConstraint xmi:type="notation:Bounds" xmi:id="_r3VDUmFaEeq-pYTHqETvmQ"/>
          </children>
          <layoutConstraint xmi:type="notation:Bounds" xmi:id="_r3VDU2FaEeq-pYTHqETvmQ" x="174" y="1146" width="721" height="101"/>
        </children>
        <children xmi:type="notation:Shape" xmi:id="_r3VDVGFaEeq-pYTHqETvmQ" type="CombinedFragment_Shape">
          <children xmi:type="notation:BasicCompartment" xmi:id="_r3VDVWFaEeq-pYTHqETvmQ" type="CombinedFragment_SubfragmentCompartment">
            <children xmi:type="notation:Shape" xmi:id="_r3VDVmFaEeq-pYTHqETvmQ" type="InteractionOperand_Shape">
              <children xmi:type="notation:DecorationNode" xmi:id="_r3VDV2FaEeq-pYTHqETvmQ" type="InteractionOperand_Guard">
                <layoutConstraint xmi:type="notation:Bounds" xmi:id="_r3VDWGFaEeq-pYTHqETvmQ" x="5" y="5"/>
              </children>
              <layoutConstraint xmi:type="notation:Bounds" xmi:id="_r3VDWWFaEeq-pYTHqETvmQ" width="741" height="52"/>
            </children>
            <styles xmi:type="notation:SortingStyle" xmi:id="_r3VDWmFaEeq-pYTHqETvmQ"/>
            <styles xmi:type="notation:FilteringStyle" xmi:id="_r3VDW2FaEeq-pYTHqETvmQ"/>
            <layoutConstraint xmi:type="notation:Bounds" xmi:id="_r3VDXGFaEeq-pYTHqETvmQ"/>
          </children>
          <layoutConstraint xmi:type="notation:Bounds" xmi:id="_r3VDXWFaEeq-pYTHqETvmQ" x="154" y="1406" width="741" height="81"/>
        </children>
        <children xmi:type="notation:Shape" xmi:id="_r3VDXmFaEeq-pYTHqETvmQ" type="CombinedFragment_Shape">
          <children xmi:type="notation:BasicCompartment" xmi:id="_r3VDX2FaEeq-pYTHqETvmQ" type="CombinedFragment_SubfragmentCompartment">
            <children xmi:type="notation:Shape" xmi:id="_r3VDYGFaEeq-pYTHqETvmQ" type="InteractionOperand_Shape">
              <children xmi:type="notation:DecorationNode" xmi:id="_r3VDYWFaEeq-pYTHqETvmQ" type="InteractionOperand_Guard">
                <layoutConstraint xmi:type="notation:Bounds" xmi:id="_r3VDYmFaEeq-pYTHqETvmQ" x="5" y="5"/>
              </children>
              <layoutConstraint xmi:type="notation:Bounds" xmi:id="_r3VDY2FaEeq-pYTHqETvmQ" width="881" height="127"/>
            </children>
            <children xmi:type="notation:Shape" xmi:id="_r3VDZGFaEeq-pYTHqETvmQ" type="InteractionOperand_Shape">
              <children xmi:type="notation:DecorationNode" xmi:id="_r3VDZWFaEeq-pYTHqETvmQ" type="InteractionOperand_Guard">
                <layoutConstraint xmi:type="notation:Bounds" xmi:id="_r3VDZmFaEeq-pYTHqETvmQ" x="5" y="5"/>
              </children>
              <layoutConstraint xmi:type="notation:Bounds" xmi:id="_r3VDZ2FaEeq-pYTHqETvmQ" y="127" width="881" height="425"/>
            </children>
            <styles xmi:type="notation:SortingStyle" xmi:id="_r3VDaGFaEeq-pYTHqETvmQ"/>
            <styles xmi:type="notation:FilteringStyle" xmi:id="_r3VDaWFaEeq-pYTHqETvmQ"/>
            <layoutConstraint xmi:type="notation:Bounds" xmi:id="_r3VDamFaEeq-pYTHqETvmQ"/>
          </children>
          <layoutConstraint xmi:type="notation:Bounds" xmi:id="_r3VDa2FaEeq-pYTHqETvmQ" x="54" y="1646" width="881" height="581"/>
        </children>
        <children xmi:type="notation:Shape" xmi:id="_r3VDbGFaEeq-pYTHqETvmQ" type="CombinedFragment_Shape">
          <children xmi:type="notation:BasicCompartment" xmi:id="_r3VDbWFaEeq-pYTHqETvmQ" type="CombinedFragment_SubfragmentCompartment">
            <children xmi:type="notation:Shape" xmi:id="_r3VDbmFaEeq-pYTHqETvmQ" type="InteractionOperand_Shape">
              <children xmi:type="notation:DecorationNode" xmi:id="_r3VDb2FaEeq-pYTHqETvmQ" type="InteractionOperand_Guard">
                <layoutConstraint xmi:type="notation:Bounds" xmi:id="_r3VDcGFaEeq-pYTHqETvmQ" x="5" y="5"/>
              </children>
              <layoutConstraint xmi:type="notation:Bounds" xmi:id="_r3VDcWFaEeq-pYTHqETvmQ" x="20" width="741" height="52"/>
            </children>
            <styles xmi:type="notation:SortingStyle" xmi:id="_r3VDcmFaEeq-pYTHqETvmQ"/>
            <styles xmi:type="notation:FilteringStyle" xmi:id="_r3VDc2FaEeq-pYTHqETvmQ"/>
            <layoutConstraint xmi:type="notation:Bounds" xmi:id="_r3VDdGFaEeq-pYTHqETvmQ"/>
          </children>
          <layoutConstraint xmi:type="notation:Bounds" xmi:id="_r3VDdWFaEeq-pYTHqETvmQ" x="154" y="1706" width="741" height="81"/>
        </children>
        <children xmi:type="notation:Shape" xmi:id="_r3VDdmFaEeq-pYTHqETvmQ" type="CombinedFragment_Shape">
          <children xmi:type="notation:BasicCompartment" xmi:id="_r3VDd2FaEeq-pYTHqETvmQ" type="CombinedFragment_SubfragmentCompartment">
            <children xmi:type="notation:Shape" xmi:id="_r3VDeGFaEeq-pYTHqETvmQ" type="InteractionOperand_Shape">
              <children xmi:type="notation:DecorationNode" xmi:id="_r3VDeWFaEeq-pYTHqETvmQ" type="InteractionOperand_Guard">
                <layoutConstraint xmi:type="notation:Bounds" xmi:id="_r3VDemFaEeq-pYTHqETvmQ" x="5" y="5"/>
              </children>
              <layoutConstraint xmi:type="notation:Bounds" xmi:id="_r3VDe2FaEeq-pYTHqETvmQ" width="841" height="152"/>
            </children>
            <children xmi:type="notation:Shape" xmi:id="_r3VDfGFaEeq-pYTHqETvmQ" type="InteractionOperand_Shape">
              <children xmi:type="notation:DecorationNode" xmi:id="_r3VDfWFaEeq-pYTHqETvmQ" type="InteractionOperand_Guard">
                <layoutConstraint xmi:type="notation:Bounds" xmi:id="_r3VDfmFaEeq-pYTHqETvmQ" x="5" y="5"/>
              </children>
              <layoutConstraint xmi:type="notation:Bounds" xmi:id="_r3VDf2FaEeq-pYTHqETvmQ" y="152" width="841" height="160"/>
            </children>
            <styles xmi:type="notation:SortingStyle" xmi:id="_r3VDgGFaEeq-pYTHqETvmQ"/>
            <styles xmi:type="notation:FilteringStyle" xmi:id="_r3VDgWFaEeq-pYTHqETvmQ"/>
            <layoutConstraint xmi:type="notation:Bounds" xmi:id="_r3VDgmFaEeq-pYTHqETvmQ"/>
          </children>
          <layoutConstraint xmi:type="notation:Bounds" xmi:id="_r3VDg2FaEeq-pYTHqETvmQ" x="74" y="1866" width="841" height="341"/>
        </children>
        <children xmi:type="notation:Shape" xmi:id="_r3VDhGFaEeq-pYTHqETvmQ" type="CombinedFragment_Shape">
          <children xmi:type="notation:BasicCompartment" xmi:id="_r3VDhWFaEeq-pYTHqETvmQ" type="CombinedFragment_SubfragmentCompartment">
            <children xmi:type="notation:Shape" xmi:id="_r3VDhmFaEeq-pYTHqETvmQ" type="InteractionOperand_Shape">
              <children xmi:type="notation:DecorationNode" xmi:id="_r3VDh2FaEeq-pYTHqETvmQ" type="InteractionOperand_Guard">
                <layoutConstraint xmi:type="notation:Bounds" xmi:id="_r3VDiGFaEeq-pYTHqETvmQ" x="5" y="5"/>
              </children>
              <layoutConstraint xmi:type="notation:Bounds" xmi:id="_r3VDiWFaEeq-pYTHqETvmQ" width="741" height="72"/>
            </children>
            <styles xmi:type="notation:SortingStyle" xmi:id="_r3VDimFaEeq-pYTHqETvmQ"/>
            <styles xmi:type="notation:FilteringStyle" xmi:id="_r3VDi2FaEeq-pYTHqETvmQ"/>
            <layoutConstraint xmi:type="notation:Bounds" xmi:id="_r3VDjGFaEeq-pYTHqETvmQ"/>
          </children>
          <layoutConstraint xmi:type="notation:Bounds" xmi:id="_r3VDjWFaEeq-pYTHqETvmQ" x="154" y="2086" width="741" height="101"/>
        </children>
        <children xmi:type="notation:Shape" xmi:id="_r3VDjmFaEeq-pYTHqETvmQ" type="Lifeline_Shape">
          <children xmi:type="notation:DecorationNode" xmi:id="_r3VDj2FaEeq-pYTHqETvmQ" type="Lifeline_NameLabel"/>
          <layoutConstraint xmi:type="notation:Bounds" xmi:id="_r3VDkGFaEeq-pYTHqETvmQ" x="134" y="10" width="221" height="3497"/>
        </children>
        <children xmi:type="notation:Shape" xmi:id="_r3VDkWFaEeq-pYTHqETvmQ" type="Lifeline_Shape">
          <children xmi:type="notation:DecorationNode" xmi:id="_r3VDkmFaEeq-pYTHqETvmQ" type="Lifeline_NameLabel"/>
          <children xmi:type="notation:DecorationNode" xmi:id="_r3VDk2FaEeq-pYTHqETvmQ" type="StereotypeLabel">
            <styles xmi:type="notation:StringValueStyle" xmi:id="_r3VDlGFaEeq-pYTHqETvmQ" name="stereotype" stringValue="uml2cloud::CloudProvider"/>
            <layoutConstraint xmi:type="notation:Bounds" xmi:id="_r3VDlWFaEeq-pYTHqETvmQ"/>
          </children>
          <children xmi:type="notation:BasicCompartment" xmi:id="_r3VDlmFaEeq-pYTHqETvmQ" type="StereotypeBrace">
            <styles xmi:type="notation:TitleStyle" xmi:id="_r3VDl2FaEeq-pYTHqETvmQ"/>
            <styles xmi:type="notation:StringValueStyle" xmi:id="_r3VDmGFaEeq-pYTHqETvmQ" name="stereotype" stringValue="uml2cloud::CloudProvider"/>
            <layoutConstraint xmi:type="notation:Bounds" xmi:id="_r3VDmWFaEeq-pYTHqETvmQ"/>
          </children>
          <children xmi:type="notation:BasicCompartment" xmi:id="_r3VDmmFaEeq-pYTHqETvmQ" type="StereotypeCompartment">
            <styles xmi:type="notation:TitleStyle" xmi:id="_r3VDm2FaEeq-pYTHqETvmQ"/>
            <styles xmi:type="notation:StringValueStyle" xmi:id="_r3VDnGFaEeq-pYTHqETvmQ" name="stereotype" stringValue="uml2cloud::CloudProvider"/>
            <layoutConstraint xmi:type="notation:Bounds" xmi:id="_r3VDnWFaEeq-pYTHqETvmQ"/>
          </children>
          <children xmi:type="notation:Shape" xmi:id="_r3VDnmFaEeq-pYTHqETvmQ" type="BehaviorExecutionSpecification_Shape">
            <children xmi:type="notation:DecorationNode" xmi:id="_r3VDn2FaEeq-pYTHqETvmQ" type="BehaviorExecutionSpecification_Behavior">
              <layoutConstraint xmi:type="notation:Location" xmi:id="_r3VDoGFaEeq-pYTHqETvmQ" x="18" y="18"/>
            </children>
            <layoutConstraint xmi:type="notation:Bounds" xmi:id="_r3VDoWFaEeq-pYTHqETvmQ" x="120" y="236" width="20" height="21"/>
          </children>
          <children xmi:type="notation:Shape" xmi:id="_r3VDomFaEeq-pYTHqETvmQ" type="BehaviorExecutionSpecification_Shape">
            <children xmi:type="notation:DecorationNode" xmi:id="_r3VDo2FaEeq-pYTHqETvmQ" type="BehaviorExecutionSpecification_Behavior">
              <layoutConstraint xmi:type="notation:Location" xmi:id="_r3VDpGFaEeq-pYTHqETvmQ" x="18" y="18"/>
            </children>
            <layoutConstraint xmi:type="notation:Bounds" xmi:id="_r3VDpWFaEeq-pYTHqETvmQ" x="120" y="336" width="20" height="20"/>
          </children>
          <layoutConstraint xmi:type="notation:Bounds" xmi:id="_r3VDpmFaEeq-pYTHqETvmQ" x="614" y="10" width="261" height="3497"/>
        </children>
        <children xmi:type="notation:Shape" xmi:id="_r3VDp2FaEeq-pYTHqETvmQ" type="StereotypeComment">
          <styles xmi:type="notation:TitleStyle" xmi:id="_r3VDqGFaEeq-pYTHqETvmQ" showTitle="true"/>
          <styles xmi:type="notation:EObjectValueStyle" xmi:id="_r3VDqWFaEeq-pYTHqETvmQ" name="BASE_ELEMENT"/>
          <layoutConstraint xmi:type="notation:Bounds" xmi:id="_r3VDqmFaEeq-pYTHqETvmQ" x="100" y="100"/>
        </children>
        <children xmi:type="notation:Shape" xmi:id="_r3VDq2FaEeq-pYTHqETvmQ" type="StereotypeComment">
          <styles xmi:type="notation:TitleStyle" xmi:id="_r3VDrGFaEeq-pYTHqETvmQ" showTitle="true"/>
          <styles xmi:type="notation:EObjectValueStyle" xmi:id="_r3VDrWFaEeq-pYTHqETvmQ" name="BASE_ELEMENT"/>
          <layoutConstraint xmi:type="notation:Bounds" xmi:id="_r3VDrmFaEeq-pYTHqETvmQ" x="100" y="100"/>
        </children>
        <children xmi:type="notation:Shape" xmi:id="_r3VDr2FaEeq-pYTHqETvmQ" type="StereotypeComment">
          <styles xmi:type="notation:TitleStyle" xmi:id="_r3VDsGFaEeq-pYTHqETvmQ" showTitle="true"/>
          <styles xmi:type="notation:EObjectValueStyle" xmi:id="_r3VDsWFaEeq-pYTHqETvmQ" name="BASE_ELEMENT"/>
          <layoutConstraint xmi:type="notation:Bounds" xmi:id="_r3VDsmFaEeq-pYTHqETvmQ" x="100" y="100"/>
        </children>
        <children xmi:type="notation:Shape" xmi:id="_r3VDs2FaEeq-pYTHqETvmQ" type="StereotypeComment">
          <styles xmi:type="notation:TitleStyle" xmi:id="_r3VDtGFaEeq-pYTHqETvmQ" showTitle="true"/>
          <styles xmi:type="notation:EObjectValueStyle" xmi:id="_r3VDtWFaEeq-pYTHqETvmQ" name="BASE_ELEMENT"/>
          <layoutConstraint xmi:type="notation:Bounds" xmi:id="_r3VDtmFaEeq-pYTHqETvmQ" x="100" y="100"/>
        </children>
        <children xmi:type="notation:Shape" xmi:id="_r3VDt2FaEeq-pYTHqETvmQ" type="StereotypeComment">
          <styles xmi:type="notation:TitleStyle" xmi:id="_r3VDuGFaEeq-pYTHqETvmQ" showTitle="true"/>
          <styles xmi:type="notation:EObjectValueStyle" xmi:id="_r3VDuWFaEeq-pYTHqETvmQ" name="BASE_ELEMENT"/>
          <layoutConstraint xmi:type="notation:Bounds" xmi:id="_r3VDumFaEeq-pYTHqETvmQ" x="100" y="100"/>
        </children>
        <children xmi:type="notation:Shape" xmi:id="_r3VDu2FaEeq-pYTHqETvmQ" type="StereotypeComment">
          <styles xmi:type="notation:TitleStyle" xmi:id="_r3VDvGFaEeq-pYTHqETvmQ" showTitle="true"/>
          <styles xmi:type="notation:EObjectValueStyle" xmi:id="_r3VDvWFaEeq-pYTHqETvmQ" name="BASE_ELEMENT"/>
          <layoutConstraint xmi:type="notation:Bounds" xmi:id="_r3VDvmFaEeq-pYTHqETvmQ" x="100" y="100"/>
        </children>
        <children xmi:type="notation:Shape" xmi:id="_r3VDv2FaEeq-pYTHqETvmQ" type="StereotypeComment">
          <styles xmi:type="notation:TitleStyle" xmi:id="_r3VDwGFaEeq-pYTHqETvmQ" showTitle="true"/>
          <styles xmi:type="notation:EObjectValueStyle" xmi:id="_r3VDwWFaEeq-pYTHqETvmQ" name="BASE_ELEMENT"/>
          <layoutConstraint xmi:type="notation:Bounds" xmi:id="_r3VDwmFaEeq-pYTHqETvmQ" x="100" y="100"/>
        </children>
        <children xmi:type="notation:Shape" xmi:id="_r3VDw2FaEeq-pYTHqETvmQ" type="StereotypeComment">
          <styles xmi:type="notation:TitleStyle" xmi:id="_r3VDxGFaEeq-pYTHqETvmQ" showTitle="true"/>
          <styles xmi:type="notation:EObjectValueStyle" xmi:id="_r3VDxWFaEeq-pYTHqETvmQ" name="BASE_ELEMENT"/>
          <layoutConstraint xmi:type="notation:Bounds" xmi:id="_r3VDxmFaEeq-pYTHqETvmQ" x="100" y="100"/>
        </children>
        <children xmi:type="notation:Shape" xmi:id="_r3VDx2FaEeq-pYTHqETvmQ" type="StereotypeComment">
          <styles xmi:type="notation:TitleStyle" xmi:id="_r3VDyGFaEeq-pYTHqETvmQ" showTitle="true"/>
          <styles xmi:type="notation:EObjectValueStyle" xmi:id="_r3VDyWFaEeq-pYTHqETvmQ" name="BASE_ELEMENT"/>
          <layoutConstraint xmi:type="notation:Bounds" xmi:id="_r3VDymFaEeq-pYTHqETvmQ" x="100" y="100"/>
        </children>
        <children xmi:type="notation:Shape" xmi:id="_r3VDy2FaEeq-pYTHqETvmQ" type="StereotypeComment">
          <styles xmi:type="notation:TitleStyle" xmi:id="_r3VDzGFaEeq-pYTHqETvmQ" showTitle="true"/>
          <styles xmi:type="notation:EObjectValueStyle" xmi:id="_r3VDzWFaEeq-pYTHqETvmQ" name="BASE_ELEMENT"/>
          <layoutConstraint xmi:type="notation:Bounds" xmi:id="_r3VDzmFaEeq-pYTHqETvmQ" x="100" y="100"/>
        </children>
        <children xmi:type="notation:Shape" xmi:id="_r3VDz2FaEeq-pYTHqETvmQ" type="StereotypeComment">
          <styles xmi:type="notation:TitleStyle" xmi:id="_r3VD0GFaEeq-pYTHqETvmQ" showTitle="true"/>
          <styles xmi:type="notation:EObjectValueStyle" xmi:id="_r3VD0WFaEeq-pYTHqETvmQ" name="BASE_ELEMENT"/>
          <layoutConstraint xmi:type="notation:Bounds" xmi:id="_r3VD0mFaEeq-pYTHqETvmQ" x="100" y="100"/>
        </children>
        <children xmi:type="notation:Shape" xmi:id="_r3VD02FaEeq-pYTHqETvmQ" type="StereotypeComment">
          <styles xmi:type="notation:TitleStyle" xmi:id="_r3VD1GFaEeq-pYTHqETvmQ" showTitle="true"/>
          <styles xmi:type="notation:EObjectValueStyle" xmi:id="_r3VD1WFaEeq-pYTHqETvmQ" name="BASE_ELEMENT"/>
          <layoutConstraint xmi:type="notation:Bounds" xmi:id="_r3VD1mFaEeq-pYTHqETvmQ" x="100" y="100"/>
        </children>
        <children xmi:type="notation:Shape" xmi:id="_r3VD12FaEeq-pYTHqETvmQ" type="StereotypeComment">
          <styles xmi:type="notation:TitleStyle" xmi:id="_r3VD2GFaEeq-pYTHqETvmQ" showTitle="true"/>
          <styles xmi:type="notation:EObjectValueStyle" xmi:id="_r3VD2WFaEeq-pYTHqETvmQ" name="BASE_ELEMENT"/>
          <layoutConstraint xmi:type="notation:Bounds" xmi:id="_r3VD2mFaEeq-pYTHqETvmQ" x="100" y="100"/>
        </children>
        <layoutConstraint xmi:type="notation:Bounds" xmi:id="_r3VD22FaEeq-pYTHqETvmQ"/>
      </children>
      <layoutConstraint xmi:type="notation:Bounds" xmi:id="_r3VD3GFaEeq-pYTHqETvmQ"/>
    </children>
    <styles xmi:type="notation:StringValueStyle" xmi:id="_r3VD3WFaEeq-pYTHqETvmQ" name="diagram_compatibility_version" stringValue="1.4.0"/>
    <styles xmi:type="notation:DiagramStyle" xmi:id="_r3VD3mFaEeq-pYTHqETvmQ"/>
    <styles xmi:type="style:PapyrusDiagramStyle" xmi:id="_r3VD32FaEeq-pYTHqETvmQ" diagramKindId="es.uclm.uml2cloud.diagram.sequence">
      <owner xmi:type="uml:Interaction" href="baseCloudSystem.uml#_r3SmsGFaEeq-pYTHqETvmQ"/>
    </styles>
    <edges xmi:type="notation:Connector" xmi:id="_r3VD4GFaEeq-pYTHqETvmQ" type="Message_SynchEdge">
      <children xmi:type="notation:DecorationNode" xmi:id="_r3VD4WFaEeq-pYTHqETvmQ" type="Message_SynchNameLabel">
        <layoutConstraint xmi:type="notation:Location" xmi:id="_r3VD4mFaEeq-pYTHqETvmQ" x="1" y="-13"/>
      </children>
      <children xmi:type="notation:DecorationNode" xmi:id="_r3VD42FaEeq-pYTHqETvmQ" visible="false" type="Message_SynchStereotypeLabel">
        <layoutConstraint xmi:type="notation:Location" xmi:id="_r3VD5GFaEeq-pYTHqETvmQ" x="1" y="-33"/>
      </children>
      <styles xmi:type="notation:FontStyle" xmi:id="_r3VD5WFaEeq-pYTHqETvmQ"/>
      <bendpoints xmi:type="notation:RelativeBendpoints" xmi:id="_r3VD5mFaEeq-pYTHqETvmQ" points="[0, 0, -500, 0]$[500, 0, 0, 0]"/>
      <sourceAnchor xmi:type="notation:IdentityAnchor" xmi:id="_r3VD52FaEeq-pYTHqETvmQ" id="(0.5,0.06748641692879612)"/>
      <targetAnchor xmi:type="notation:IdentityAnchor" xmi:id="_r3VD6GFaEeq-pYTHqETvmQ" id="(0.5,0.06748641692879612)"/>
    </edges>
    <edges xmi:type="notation:Connector" xmi:id="_r3VD6WFaEeq-pYTHqETvmQ" type="StereotypeCommentLink">
      <styles xmi:type="notation:FontStyle" xmi:id="_r3VD6mFaEeq-pYTHqETvmQ"/>
      <styles xmi:type="notation:EObjectValueStyle" xmi:id="_r3VD62FaEeq-pYTHqETvmQ" name="BASE_ELEMENT"/>
      <bendpoints xmi:type="notation:RelativeBendpoints" xmi:id="_r3VD7GFaEeq-pYTHqETvmQ" points="[0, 0, 0, 0]$[0, 0, 0, 0]"/>
      <sourceAnchor xmi:type="notation:IdentityAnchor" xmi:id="_r3VD7WFaEeq-pYTHqETvmQ"/>
      <targetAnchor xmi:type="notation:IdentityAnchor" xmi:id="_r3VD7mFaEeq-pYTHqETvmQ"/>
    </edges>
    <edges xmi:type="notation:Connector" xmi:id="_r3VD72FaEeq-pYTHqETvmQ" type="Message_ReplyEdge">
      <children xmi:type="notation:DecorationNode" xmi:id="_r3VD8GFaEeq-pYTHqETvmQ" type="Message_ReplyNameLabel">
        <layoutConstraint xmi:type="notation:Location" xmi:id="_r3VD8WFaEeq-pYTHqETvmQ" x="1" y="-13"/>
      </children>
      <children xmi:type="notation:DecorationNode" xmi:id="_r3VD8mFaEeq-pYTHqETvmQ" type="Message_ReplyStereotypeLabel">
        <layoutConstraint xmi:type="notation:Location" xmi:id="_r3VD82FaEeq-pYTHqETvmQ" x="1" y="-33"/>
      </children>
      <styles xmi:type="notation:FontStyle" xmi:id="_r3VD9GFaEeq-pYTHqETvmQ"/>
      <bendpoints xmi:type="notation:RelativeBendpoints" xmi:id="_r3VD9WFaEeq-pYTHqETvmQ" points="[0, 0, 500, 0]$[-500, 0, 0, 0]"/>
      <sourceAnchor xmi:type="notation:IdentityAnchor" xmi:id="_r3VD9mFaEeq-pYTHqETvmQ" id="(0.5,0.07320560480411782)"/>
      <targetAnchor xmi:type="notation:IdentityAnchor" xmi:id="_r3VD92FaEeq-pYTHqETvmQ" id="(0.5,0.07320560480411782)"/>
    </edges>
    <edges xmi:type="notation:Connector" xmi:id="_r3VD-GFaEeq-pYTHqETvmQ" type="StereotypeCommentLink">
      <styles xmi:type="notation:FontStyle" xmi:id="_r3VD-WFaEeq-pYTHqETvmQ"/>
      <styles xmi:type="notation:EObjectValueStyle" xmi:id="_r3VD-mFaEeq-pYTHqETvmQ" name="BASE_ELEMENT"/>
      <bendpoints xmi:type="notation:RelativeBendpoints" xmi:id="_r3VD-2FaEeq-pYTHqETvmQ" points="[0, 0, 0, 0]$[0, 0, 0, 0]"/>
      <sourceAnchor xmi:type="notation:IdentityAnchor" xmi:id="_r3VD_GFaEeq-pYTHqETvmQ"/>
      <targetAnchor xmi:type="notation:IdentityAnchor" xmi:id="_r3VD_WFaEeq-pYTHqETvmQ"/>
    </edges>
    <edges xmi:type="notation:Connector" xmi:id="_r3VD_mFaEeq-pYTHqETvmQ" type="Message_SynchEdge">
      <children xmi:type="notation:DecorationNode" xmi:id="_r3VD_2FaEeq-pYTHqETvmQ" type="Message_SynchNameLabel">
        <layoutConstraint xmi:type="notation:Location" xmi:id="_r3VEAGFaEeq-pYTHqETvmQ" x="1" y="-13"/>
      </children>
      <children xmi:type="notation:DecorationNode" xmi:id="_r3VEAWFaEeq-pYTHqETvmQ" visible="false" type="Message_SynchStereotypeLabel">
        <layoutConstraint xmi:type="notation:Location" xmi:id="_r3VEAmFaEeq-pYTHqETvmQ" x="1" y="-33"/>
      </children>
      <styles xmi:type="notation:FontStyle" xmi:id="_r3VEA2FaEeq-pYTHqETvmQ"/>
      <bendpoints xmi:type="notation:RelativeBendpoints" xmi:id="_r3VEBGFaEeq-pYTHqETvmQ" points="[0, 0, -500, 0]$[500, 0, 0, 0]"/>
      <sourceAnchor xmi:type="notation:IdentityAnchor" xmi:id="_r3VEBWFaEeq-pYTHqETvmQ" id="(0.5,0.09608235630540463)"/>
      <targetAnchor xmi:type="notation:IdentityAnchor" xmi:id="_r3VEBmFaEeq-pYTHqETvmQ" id="(0.5,0.09608235630540465)"/>
    </edges>
    <edges xmi:type="notation:Connector" xmi:id="_r3VEB2FaEeq-pYTHqETvmQ" type="StereotypeCommentLink">
      <styles xmi:type="notation:FontStyle" xmi:id="_r3VECGFaEeq-pYTHqETvmQ"/>
      <styles xmi:type="notation:EObjectValueStyle" xmi:id="_r3VECWFaEeq-pYTHqETvmQ" name="BASE_ELEMENT"/>
      <bendpoints xmi:type="notation:RelativeBendpoints" xmi:id="_r3VECmFaEeq-pYTHqETvmQ" points="[0, 0, 0, 0]$[0, 0, 0, 0]"/>
      <sourceAnchor xmi:type="notation:IdentityAnchor" xmi:id="_r3VEC2FaEeq-pYTHqETvmQ"/>
      <targetAnchor xmi:type="notation:IdentityAnchor" xmi:id="_r3VEDGFaEeq-pYTHqETvmQ"/>
    </edges>
    <edges xmi:type="notation:Connector" xmi:id="_r3VEDWFaEeq-pYTHqETvmQ" type="Message_ReplyEdge">
      <children xmi:type="notation:DecorationNode" xmi:id="_r3VEDmFaEeq-pYTHqETvmQ" type="Message_ReplyNameLabel">
        <layoutConstraint xmi:type="notation:Location" xmi:id="_r3VED2FaEeq-pYTHqETvmQ" x="1" y="-13"/>
      </children>
      <children xmi:type="notation:DecorationNode" xmi:id="_r3VEEGFaEeq-pYTHqETvmQ" type="Message_ReplyStereotypeLabel">
        <layoutConstraint xmi:type="notation:Location" xmi:id="_r3VEEWFaEeq-pYTHqETvmQ" x="1" y="-33"/>
      </children>
      <styles xmi:type="notation:FontStyle" xmi:id="_r3VEEmFaEeq-pYTHqETvmQ"/>
      <bendpoints xmi:type="notation:RelativeBendpoints" xmi:id="_r3VEE2FaEeq-pYTHqETvmQ" points="[0, 0, 500, 0]$[-500, 0, 0, 0]"/>
      <sourceAnchor xmi:type="notation:IdentityAnchor" xmi:id="_r3VEFGFaEeq-pYTHqETvmQ" id="(0.5,0.1018015441807263)"/>
      <targetAnchor xmi:type="notation:IdentityAnchor" xmi:id="_r3VEFWFaEeq-pYTHqETvmQ" id="(0.5,0.10180154418072632)"/>
    </edges>
    <edges xmi:type="notation:Connector" xmi:id="_r3VEFmFaEeq-pYTHqETvmQ" type="Message_AsynchEdge">
      <children xmi:type="notation:DecorationNode" xmi:id="_r3VEF2FaEeq-pYTHqETvmQ" type="Message_AsynchNameLabel">
        <layoutConstraint xmi:type="notation:Location" xmi:id="_r3VEGGFaEeq-pYTHqETvmQ" x="1" y="-13"/>
      </children>
      <children xmi:type="notation:DecorationNode" xmi:id="_r3VEGWFaEeq-pYTHqETvmQ" visible="false" type="Message_AsynchStereotypeLabel">
        <layoutConstraint xmi:type="notation:Location" xmi:id="_r3VEGmFaEeq-pYTHqETvmQ" x="1" y="-33"/>
      </children>
      <styles xmi:type="notation:FontStyle" xmi:id="_r3VEG2FaEeq-pYTHqETvmQ"/>
      <bendpoints xmi:type="notation:RelativeBendpoints" xmi:id="_r3VEHGFaEeq-pYTHqETvmQ" points="[0, 0, -500, 0]$[500, 0, 0, 0]"/>
      <sourceAnchor xmi:type="notation:IdentityAnchor" xmi:id="_r3VEHWFaEeq-pYTHqETvmQ" id="(0.5,0.17043179868458683)"/>
      <targetAnchor xmi:type="notation:IdentityAnchor" xmi:id="_r3VEHmFaEeq-pYTHqETvmQ" id="(0.5,0.1704317986845868)"/>
    </edges>
    <edges xmi:type="notation:Connector" xmi:id="_r3VEH2FaEeq-pYTHqETvmQ" type="StereotypeCommentLink">
      <styles xmi:type="notation:FontStyle" xmi:id="_r3VEIGFaEeq-pYTHqETvmQ"/>
      <styles xmi:type="notation:EObjectValueStyle" xmi:id="_r3VEIWFaEeq-pYTHqETvmQ" name="BASE_ELEMENT"/>
      <bendpoints xmi:type="notation:RelativeBendpoints" xmi:id="_r3VEImFaEeq-pYTHqETvmQ" points="[0, 0, 0, 0]$[0, 0, 0, 0]"/>
      <sourceAnchor xmi:type="notation:IdentityAnchor" xmi:id="_r3VEI2FaEeq-pYTHqETvmQ"/>
      <targetAnchor xmi:type="notation:IdentityAnchor" xmi:id="_r3VEJGFaEeq-pYTHqETvmQ"/>
    </edges>
    <edges xmi:type="notation:Connector" xmi:id="_r3VEJWFaEeq-pYTHqETvmQ" type="Message_ReplyEdge">
      <children xmi:type="notation:DecorationNode" xmi:id="_r3VEJmFaEeq-pYTHqETvmQ" type="Message_ReplyNameLabel">
        <layoutConstraint xmi:type="notation:Location" xmi:id="_r3VEJ2FaEeq-pYTHqETvmQ" x="1" y="-13"/>
      </children>
      <children xmi:type="notation:DecorationNode" xmi:id="_r3VEKGFaEeq-pYTHqETvmQ" visible="false" type="Message_ReplyStereotypeLabel">
        <layoutConstraint xmi:type="notation:Location" xmi:id="_r3VEKWFaEeq-pYTHqETvmQ" x="1" y="-33"/>
      </children>
      <styles xmi:type="notation:FontStyle" xmi:id="_r3VEKmFaEeq-pYTHqETvmQ"/>
      <bendpoints xmi:type="notation:RelativeBendpoints" xmi:id="_r3VEK2FaEeq-pYTHqETvmQ" points="[0, 0, 500, 0]$[-500, 0, 0, 0]"/>
      <sourceAnchor xmi:type="notation:IdentityAnchor" xmi:id="_r3VELGFaEeq-pYTHqETvmQ" id="(0.5,0.21046611381183875)"/>
      <targetAnchor xmi:type="notation:IdentityAnchor" xmi:id="_r3VELWFaEeq-pYTHqETvmQ" id="(0.5,0.21046611381183872)"/>
    </edges>
    <edges xmi:type="notation:Connector" xmi:id="_r3VELmFaEeq-pYTHqETvmQ" type="StereotypeCommentLink">
      <styles xmi:type="notation:FontStyle" xmi:id="_r3VEL2FaEeq-pYTHqETvmQ"/>
      <styles xmi:type="notation:EObjectValueStyle" xmi:id="_r3VEMGFaEeq-pYTHqETvmQ" name="BASE_ELEMENT"/>
      <bendpoints xmi:type="notation:RelativeBendpoints" xmi:id="_r3VEMWFaEeq-pYTHqETvmQ" points="[0, 0, 0, 0]$[0, 0, 0, 0]"/>
      <sourceAnchor xmi:type="notation:IdentityAnchor" xmi:id="_r3VEMmFaEeq-pYTHqETvmQ"/>
      <targetAnchor xmi:type="notation:IdentityAnchor" xmi:id="_r3VEM2FaEeq-pYTHqETvmQ"/>
    </edges>
    <edges xmi:type="notation:Connector" xmi:id="_r3VENGFaEeq-pYTHqETvmQ" type="Message_ReplyEdge">
      <children xmi:type="notation:DecorationNode" xmi:id="_r3VENWFaEeq-pYTHqETvmQ" type="Message_ReplyNameLabel">
        <layoutConstraint xmi:type="notation:Location" xmi:id="_r3VENmFaEeq-pYTHqETvmQ" x="1" y="-13"/>
      </children>
      <children xmi:type="notation:DecorationNode" xmi:id="_r3VEN2FaEeq-pYTHqETvmQ" visible="false" type="Message_ReplyStereotypeLabel">
        <layoutConstraint xmi:type="notation:Location" xmi:id="_r3VEOGFaEeq-pYTHqETvmQ" x="1" y="-33"/>
      </children>
      <styles xmi:type="notation:FontStyle" xmi:id="_r3VEOWFaEeq-pYTHqETvmQ"/>
      <bendpoints xmi:type="notation:RelativeBendpoints" xmi:id="_r3VEOmFaEeq-pYTHqETvmQ" points="[0, 0, 500, 0]$[-500, 0, 0, 0]"/>
      <sourceAnchor xmi:type="notation:IdentityAnchor" xmi:id="_r3VEO2FaEeq-pYTHqETvmQ" id="(0.5,0.26765799256505574)"/>
      <targetAnchor xmi:type="notation:IdentityAnchor" xmi:id="_r3VEPGFaEeq-pYTHqETvmQ" id="(0.5,0.26765799256505574)"/>
    </edges>
    <edges xmi:type="notation:Connector" xmi:id="_r3VEPWFaEeq-pYTHqETvmQ" type="StereotypeCommentLink">
      <styles xmi:type="notation:FontStyle" xmi:id="_r3VEPmFaEeq-pYTHqETvmQ"/>
      <styles xmi:type="notation:EObjectValueStyle" xmi:id="_r3VEP2FaEeq-pYTHqETvmQ" name="BASE_ELEMENT"/>
      <bendpoints xmi:type="notation:RelativeBendpoints" xmi:id="_r3VEQGFaEeq-pYTHqETvmQ" points="[0, 0, 0, 0]$[0, 0, 0, 0]"/>
      <sourceAnchor xmi:type="notation:IdentityAnchor" xmi:id="_r3VEQWFaEeq-pYTHqETvmQ"/>
      <targetAnchor xmi:type="notation:IdentityAnchor" xmi:id="_r3VEQmFaEeq-pYTHqETvmQ"/>
    </edges>
    <edges xmi:type="notation:Connector" xmi:id="_r3VEQ2FaEeq-pYTHqETvmQ" type="Message_AsynchEdge">
      <children xmi:type="notation:DecorationNode" xmi:id="_r3VERGFaEeq-pYTHqETvmQ" type="Message_AsynchNameLabel">
        <layoutConstraint xmi:type="notation:Location" xmi:id="_r3VERWFaEeq-pYTHqETvmQ" x="1" y="-13"/>
      </children>
      <children xmi:type="notation:DecorationNode" xmi:id="_r3VERmFaEeq-pYTHqETvmQ" visible="false" type="Message_AsynchStereotypeLabel">
        <layoutConstraint xmi:type="notation:Location" xmi:id="_r3VER2FaEeq-pYTHqETvmQ" x="1" y="-33"/>
      </children>
      <styles xmi:type="notation:FontStyle" xmi:id="_r3VESGFaEeq-pYTHqETvmQ"/>
      <bendpoints xmi:type="notation:RelativeBendpoints" xmi:id="_r3VESWFaEeq-pYTHqETvmQ" points="[0, 0, -500, 0]$[500, 0, 0, 0]"/>
      <sourceAnchor xmi:type="notation:IdentityAnchor" xmi:id="_r3VESmFaEeq-pYTHqETvmQ" id="(0.5,0.301973119816986)"/>
      <targetAnchor xmi:type="notation:IdentityAnchor" xmi:id="_r3VES2FaEeq-pYTHqETvmQ" id="(0.5,0.301973119816986)"/>
    </edges>
    <edges xmi:type="notation:Connector" xmi:id="_r3VETGFaEeq-pYTHqETvmQ" type="StereotypeCommentLink">
      <styles xmi:type="notation:FontStyle" xmi:id="_r3VETWFaEeq-pYTHqETvmQ"/>
      <styles xmi:type="notation:EObjectValueStyle" xmi:id="_r3VETmFaEeq-pYTHqETvmQ" name="BASE_ELEMENT"/>
      <bendpoints xmi:type="notation:RelativeBendpoints" xmi:id="_r3VET2FaEeq-pYTHqETvmQ" points="[0, 0, 0, 0]$[0, 0, 0, 0]"/>
      <sourceAnchor xmi:type="notation:IdentityAnchor" xmi:id="_r3VEUGFaEeq-pYTHqETvmQ"/>
      <targetAnchor xmi:type="notation:IdentityAnchor" xmi:id="_r3VEUWFaEeq-pYTHqETvmQ"/>
    </edges>
    <edges xmi:type="notation:Connector" xmi:id="_r3VEUmFaEeq-pYTHqETvmQ" type="Message_ReplyEdge">
      <children xmi:type="notation:DecorationNode" xmi:id="_r3VEU2FaEeq-pYTHqETvmQ" type="Message_ReplyNameLabel">
        <layoutConstraint xmi:type="notation:Location" xmi:id="_r3VEVGFaEeq-pYTHqETvmQ" x="1" y="-13"/>
      </children>
      <children xmi:type="notation:DecorationNode" xmi:id="_r3VEVWFaEeq-pYTHqETvmQ" visible="false" type="Message_ReplyStereotypeLabel">
        <layoutConstraint xmi:type="notation:Location" xmi:id="_r3VEVmFaEeq-pYTHqETvmQ" x="1" y="-33"/>
      </children>
      <styles xmi:type="notation:FontStyle" xmi:id="_r3VEV2FaEeq-pYTHqETvmQ"/>
      <bendpoints xmi:type="notation:RelativeBendpoints" xmi:id="_r3VEWGFaEeq-pYTHqETvmQ" points="[0, 0, 500, 0]$[-500, 0, 0, 0]"/>
      <sourceAnchor xmi:type="notation:IdentityAnchor" xmi:id="_r3VEWWFaEeq-pYTHqETvmQ" id="(0.5,0.3420074349442379)"/>
      <targetAnchor xmi:type="notation:IdentityAnchor" xmi:id="_r3VEWmFaEeq-pYTHqETvmQ" id="(0.5,0.3420074349442379)"/>
    </edges>
    <edges xmi:type="notation:Connector" xmi:id="_r3VEW2FaEeq-pYTHqETvmQ" type="StereotypeCommentLink">
      <styles xmi:type="notation:FontStyle" xmi:id="_r3VEXGFaEeq-pYTHqETvmQ"/>
      <styles xmi:type="notation:EObjectValueStyle" xmi:id="_r3VEXWFaEeq-pYTHqETvmQ" name="BASE_ELEMENT"/>
      <bendpoints xmi:type="notation:RelativeBendpoints" xmi:id="_r3VEXmFaEeq-pYTHqETvmQ" points="[0, 0, 0, 0]$[0, 0, 0, 0]"/>
      <sourceAnchor xmi:type="notation:IdentityAnchor" xmi:id="_r3VEX2FaEeq-pYTHqETvmQ"/>
      <targetAnchor xmi:type="notation:IdentityAnchor" xmi:id="_r3VEYGFaEeq-pYTHqETvmQ"/>
    </edges>
    <edges xmi:type="notation:Connector" xmi:id="_r3VEYWFaEeq-pYTHqETvmQ" type="Message_AsynchEdge">
      <children xmi:type="notation:DecorationNode" xmi:id="_r3VEYmFaEeq-pYTHqETvmQ" type="Message_AsynchNameLabel">
        <layoutConstraint xmi:type="notation:Location" xmi:id="_r3VEY2FaEeq-pYTHqETvmQ" x="1" y="-13"/>
      </children>
      <children xmi:type="notation:DecorationNode" xmi:id="_r3VEZGFaEeq-pYTHqETvmQ" visible="false" type="Message_AsynchStereotypeLabel">
        <layoutConstraint xmi:type="notation:Location" xmi:id="_r3VEZWFaEeq-pYTHqETvmQ" x="1" y="-33"/>
      </children>
      <styles xmi:type="notation:FontStyle" xmi:id="_r3VEZmFaEeq-pYTHqETvmQ"/>
      <bendpoints xmi:type="notation:RelativeBendpoints" xmi:id="_r3VEZ2FaEeq-pYTHqETvmQ" points="[0, 0, -500, 0]$[500, 0, 0, 0]"/>
      <sourceAnchor xmi:type="notation:IdentityAnchor" xmi:id="_r3VEaGFaEeq-pYTHqETvmQ" id="(0.5,0.5250214469545325)"/>
      <targetAnchor xmi:type="notation:IdentityAnchor" xmi:id="_r3VEaWFaEeq-pYTHqETvmQ" id="(0.5,0.5250214469545325)"/>
    </edges>
    <edges xmi:type="notation:Connector" xmi:id="_r3VEamFaEeq-pYTHqETvmQ" type="StereotypeCommentLink">
      <styles xmi:type="notation:FontStyle" xmi:id="_r3VEa2FaEeq-pYTHqETvmQ"/>
      <styles xmi:type="notation:EObjectValueStyle" xmi:id="_r3VEbGFaEeq-pYTHqETvmQ" name="BASE_ELEMENT"/>
      <bendpoints xmi:type="notation:RelativeBendpoints" xmi:id="_r3VEbWFaEeq-pYTHqETvmQ" points="[0, 0, 0, 0]$[0, 0, 0, 0]"/>
      <sourceAnchor xmi:type="notation:IdentityAnchor" xmi:id="_r3VEbmFaEeq-pYTHqETvmQ"/>
      <targetAnchor xmi:type="notation:IdentityAnchor" xmi:id="_r3VEb2FaEeq-pYTHqETvmQ"/>
    </edges>
    <edges xmi:type="notation:Connector" xmi:id="_r3VEcGFaEeq-pYTHqETvmQ" type="Message_ReplyEdge">
      <children xmi:type="notation:DecorationNode" xmi:id="_r3VEcWFaEeq-pYTHqETvmQ" type="Message_ReplyNameLabel">
        <layoutConstraint xmi:type="notation:Location" xmi:id="_r3VEcmFaEeq-pYTHqETvmQ" x="1" y="-13"/>
      </children>
      <children xmi:type="notation:DecorationNode" xmi:id="_r3VEc2FaEeq-pYTHqETvmQ" visible="false" type="Message_ReplyStereotypeLabel">
        <layoutConstraint xmi:type="notation:Location" xmi:id="_r3VEdGFaEeq-pYTHqETvmQ" x="1" y="-33"/>
      </children>
      <styles xmi:type="notation:FontStyle" xmi:id="_r3VEdWFaEeq-pYTHqETvmQ"/>
      <bendpoints xmi:type="notation:RelativeBendpoints" xmi:id="_r3VEdmFaEeq-pYTHqETvmQ" points="[0, 0, 500, 0]$[-500, 0, 0, 0]"/>
      <sourceAnchor xmi:type="notation:IdentityAnchor" xmi:id="_r3VEd2FaEeq-pYTHqETvmQ" id="(0.5,0.5478981984558192)"/>
      <targetAnchor xmi:type="notation:IdentityAnchor" xmi:id="_r3VEeGFaEeq-pYTHqETvmQ" id="(0.5,0.5478981984558192)"/>
    </edges>
    <edges xmi:type="notation:Connector" xmi:id="_r3VEeWFaEeq-pYTHqETvmQ" type="StereotypeCommentLink">
      <styles xmi:type="notation:FontStyle" xmi:id="_r3VEemFaEeq-pYTHqETvmQ"/>
      <styles xmi:type="notation:EObjectValueStyle" xmi:id="_r3VEe2FaEeq-pYTHqETvmQ" name="BASE_ELEMENT"/>
      <bendpoints xmi:type="notation:RelativeBendpoints" xmi:id="_r3VEfGFaEeq-pYTHqETvmQ" points="[0, 0, 0, 0]$[0, 0, 0, 0]"/>
      <sourceAnchor xmi:type="notation:IdentityAnchor" xmi:id="_r3VEfWFaEeq-pYTHqETvmQ"/>
      <targetAnchor xmi:type="notation:IdentityAnchor" xmi:id="_r3VEfmFaEeq-pYTHqETvmQ"/>
    </edges>
    <edges xmi:type="notation:Connector" xmi:id="_r3VEf2FaEeq-pYTHqETvmQ" type="Message_ReplyEdge">
      <children xmi:type="notation:DecorationNode" xmi:id="_r3VEgGFaEeq-pYTHqETvmQ" type="Message_ReplyNameLabel">
        <layoutConstraint xmi:type="notation:Location" xmi:id="_r3VEgWFaEeq-pYTHqETvmQ" x="1" y="-13"/>
      </children>
      <children xmi:type="notation:DecorationNode" xmi:id="_r3VEgmFaEeq-pYTHqETvmQ" visible="false" type="Message_ReplyStereotypeLabel">
        <layoutConstraint xmi:type="notation:Location" xmi:id="_r3VEg2FaEeq-pYTHqETvmQ" x="1" y="-33"/>
      </children>
      <styles xmi:type="notation:FontStyle" xmi:id="_r3VEhGFaEeq-pYTHqETvmQ"/>
      <bendpoints xmi:type="notation:RelativeBendpoints" xmi:id="_r3VEhWFaEeq-pYTHqETvmQ" points="[0, 0, 500, 0]$[-500, 0, 0, 0]"/>
      <sourceAnchor xmi:type="notation:IdentityAnchor" xmi:id="_r3VEhmFaEeq-pYTHqETvmQ" id="(0.5,0.6108092650843581)"/>
      <targetAnchor xmi:type="notation:IdentityAnchor" xmi:id="_r3VEh2FaEeq-pYTHqETvmQ" id="(0.5,0.6108092650843581)"/>
    </edges>
  </notation:Diagram>
  <notation:Diagram xmi:id="_9fSYIGFaEeq-pYTHqETvmQ" type="PapyrusUMLSequenceDiagram" name="UML2Cloud Interaction Diagram" measurementUnit="Pixel">
    <children xmi:type="notation:Shape" xmi:id="_9fSYIWFaEeq-pYTHqETvmQ" type="Interaction_Shape">
      <children xmi:type="notation:DecorationNode" xmi:id="_9fSYImFaEeq-pYTHqETvmQ" type="Interaction_NameLabel"/>
      <children xmi:type="notation:BasicCompartment" xmi:id="_9fSYI2FaEeq-pYTHqETvmQ" type="Interaction_SubfragmentCompartment">
        <children xmi:type="notation:Shape" xmi:id="_9fSYJGFaEeq-pYTHqETvmQ" type="CombinedFragment_Shape">
          <children xmi:type="notation:BasicCompartment" xmi:id="_9fSYJWFaEeq-pYTHqETvmQ" type="CombinedFragment_SubfragmentCompartment">
            <children xmi:type="notation:Shape" xmi:id="_9fSYJmFaEeq-pYTHqETvmQ" type="InteractionOperand_Shape">
              <children xmi:type="notation:DecorationNode" xmi:id="_9fSYJ2FaEeq-pYTHqETvmQ" type="InteractionOperand_Guard">
                <layoutConstraint xmi:type="notation:Bounds" xmi:id="_9fSYKGFaEeq-pYTHqETvmQ" x="5" y="5"/>
              </children>
              <layoutConstraint xmi:type="notation:Bounds" xmi:id="_9fSYKWFaEeq-pYTHqETvmQ" width="1001" height="1111"/>
            </children>
            <children xmi:type="notation:Shape" xmi:id="_9fSYKmFaEeq-pYTHqETvmQ" type="InteractionOperand_Shape">
              <children xmi:type="notation:DecorationNode" xmi:id="_9fSYK2FaEeq-pYTHqETvmQ" type="InteractionOperand_Guard">
                <layoutConstraint xmi:type="notation:Bounds" xmi:id="_9fSYLGFaEeq-pYTHqETvmQ" x="5" y="5"/>
              </children>
              <layoutConstraint xmi:type="notation:Bounds" xmi:id="_9fSYLWFaEeq-pYTHqETvmQ" y="1111" width="1001" height="661"/>
            </children>
            <styles xmi:type="notation:SortingStyle" xmi:id="_9fSYLmFaEeq-pYTHqETvmQ"/>
            <styles xmi:type="notation:FilteringStyle" xmi:id="_9fSYL2FaEeq-pYTHqETvmQ"/>
            <layoutConstraint xmi:type="notation:Bounds" xmi:id="_9fSYMGFaEeq-pYTHqETvmQ"/>
          </children>
          <layoutConstraint xmi:type="notation:Bounds" xmi:id="_9fSYMWFaEeq-pYTHqETvmQ" x="14" y="446" width="1001" height="1801"/>
        </children>
        <children xmi:type="notation:Shape" xmi:id="_9fSYMmFaEeq-pYTHqETvmQ" type="CombinedFragment_Shape">
          <children xmi:type="notation:BasicCompartment" xmi:id="_9fSYM2FaEeq-pYTHqETvmQ" type="CombinedFragment_SubfragmentCompartment">
            <children xmi:type="notation:Shape" xmi:id="_9fSYNGFaEeq-pYTHqETvmQ" type="InteractionOperand_Shape">
              <children xmi:type="notation:DecorationNode" xmi:id="_9fSYNWFaEeq-pYTHqETvmQ" type="InteractionOperand_Guard">
                <layoutConstraint xmi:type="notation:Bounds" xmi:id="_9fSYNmFaEeq-pYTHqETvmQ" x="5" y="5"/>
              </children>
              <layoutConstraint xmi:type="notation:Bounds" xmi:id="_9fSYN2FaEeq-pYTHqETvmQ" width="941" height="1011"/>
            </children>
            <styles xmi:type="notation:SortingStyle" xmi:id="_9fSYOGFaEeq-pYTHqETvmQ"/>
            <styles xmi:type="notation:FilteringStyle" xmi:id="_9fSYOWFaEeq-pYTHqETvmQ"/>
            <layoutConstraint xmi:type="notation:Bounds" xmi:id="_9fSYOmFaEeq-pYTHqETvmQ"/>
          </children>
          <layoutConstraint xmi:type="notation:Bounds" xmi:id="_9fSYO2FaEeq-pYTHqETvmQ" x="54" y="526" width="941" height="1041"/>
        </children>
        <children xmi:type="notation:Shape" xmi:id="_9fSYPGFaEeq-pYTHqETvmQ" type="CombinedFragment_Shape">
          <children xmi:type="notation:BasicCompartment" xmi:id="_9fSYPWFaEeq-pYTHqETvmQ" type="CombinedFragment_SubfragmentCompartment">
            <children xmi:type="notation:Shape" xmi:id="_9fSYPmFaEeq-pYTHqETvmQ" type="InteractionOperand_Shape">
              <children xmi:type="notation:DecorationNode" xmi:id="_9fSYP2FaEeq-pYTHqETvmQ" type="InteractionOperand_Guard">
                <layoutConstraint xmi:type="notation:Bounds" xmi:id="_9fSYQGFaEeq-pYTHqETvmQ" x="5" y="5"/>
              </children>
              <layoutConstraint xmi:type="notation:Bounds" xmi:id="_9fSYQWFaEeq-pYTHqETvmQ" width="901" height="161"/>
            </children>
            <children xmi:type="notation:Shape" xmi:id="_9fSYQmFaEeq-pYTHqETvmQ" type="InteractionOperand_Shape">
              <children xmi:type="notation:DecorationNode" xmi:id="_9fSYQ2FaEeq-pYTHqETvmQ" type="InteractionOperand_Guard">
                <layoutConstraint xmi:type="notation:Bounds" xmi:id="_9fSYRGFaEeq-pYTHqETvmQ" x="5" y="5"/>
              </children>
              <layoutConstraint xmi:type="notation:Bounds" xmi:id="_9fSYRWFaEeq-pYTHqETvmQ" y="161" width="901" height="731"/>
            </children>
            <styles xmi:type="notation:SortingStyle" xmi:id="_9fSYRmFaEeq-pYTHqETvmQ"/>
            <styles xmi:type="notation:FilteringStyle" xmi:id="_9fSYR2FaEeq-pYTHqETvmQ"/>
            <layoutConstraint xmi:type="notation:Bounds" xmi:id="_9fSYSGFaEeq-pYTHqETvmQ"/>
          </children>
          <layoutConstraint xmi:type="notation:Bounds" xmi:id="_9fSYSWFaEeq-pYTHqETvmQ" x="74" y="626" width="901" height="921"/>
        </children>
        <children xmi:type="notation:Shape" xmi:id="_9fSYSmFaEeq-pYTHqETvmQ" type="CombinedFragment_Shape">
          <children xmi:type="notation:BasicCompartment" xmi:id="_9fSYS2FaEeq-pYTHqETvmQ" type="CombinedFragment_SubfragmentCompartment">
            <children xmi:type="notation:Shape" xmi:id="_9fSYTGFaEeq-pYTHqETvmQ" type="InteractionOperand_Shape">
              <children xmi:type="notation:DecorationNode" xmi:id="_9fSYTWFaEeq-pYTHqETvmQ" type="InteractionOperand_Guard">
                <layoutConstraint xmi:type="notation:Bounds" xmi:id="_9fSYTmFaEeq-pYTHqETvmQ" x="5" y="5"/>
              </children>
              <layoutConstraint xmi:type="notation:Bounds" xmi:id="_9fSYT2FaEeq-pYTHqETvmQ" width="761" height="72"/>
            </children>
            <styles xmi:type="notation:SortingStyle" xmi:id="_9fSYUGFaEeq-pYTHqETvmQ"/>
            <styles xmi:type="notation:FilteringStyle" xmi:id="_9fSYUWFaEeq-pYTHqETvmQ"/>
            <layoutConstraint xmi:type="notation:Bounds" xmi:id="_9fSYUmFaEeq-pYTHqETvmQ"/>
          </children>
          <layoutConstraint xmi:type="notation:Bounds" xmi:id="_9fSYU2FaEeq-pYTHqETvmQ" x="134" y="686" width="761" height="101"/>
        </children>
        <children xmi:type="notation:Shape" xmi:id="_9fSYVGFaEeq-pYTHqETvmQ" type="CombinedFragment_Shape">
          <children xmi:type="notation:BasicCompartment" xmi:id="_9fSYVWFaEeq-pYTHqETvmQ" type="CombinedFragment_SubfragmentCompartment">
            <children xmi:type="notation:Shape" xmi:id="_9fSYVmFaEeq-pYTHqETvmQ" type="InteractionOperand_Shape">
              <children xmi:type="notation:DecorationNode" xmi:id="_9fSYV2FaEeq-pYTHqETvmQ" type="InteractionOperand_Guard">
                <layoutConstraint xmi:type="notation:Bounds" xmi:id="_9fSYWGFaEeq-pYTHqETvmQ" x="5" y="5"/>
              </children>
              <layoutConstraint xmi:type="notation:Bounds" xmi:id="_9fSYWWFaEeq-pYTHqETvmQ" width="861" height="612"/>
            </children>
            <styles xmi:type="notation:SortingStyle" xmi:id="_9fSYWmFaEeq-pYTHqETvmQ"/>
            <styles xmi:type="notation:FilteringStyle" xmi:id="_9fSYW2FaEeq-pYTHqETvmQ"/>
            <layoutConstraint xmi:type="notation:Bounds" xmi:id="_9fSYXGFaEeq-pYTHqETvmQ"/>
          </children>
          <layoutConstraint xmi:type="notation:Bounds" xmi:id="_9fSYXWFaEeq-pYTHqETvmQ" x="94" y="886" width="861" height="641"/>
        </children>
        <children xmi:type="notation:Shape" xmi:id="_9fSYXmFaEeq-pYTHqETvmQ" type="CombinedFragment_Shape">
          <children xmi:type="notation:BasicCompartment" xmi:id="_9fSYX2FaEeq-pYTHqETvmQ" type="CombinedFragment_SubfragmentCompartment">
            <children xmi:type="notation:Shape" xmi:id="_9fSYYGFaEeq-pYTHqETvmQ" type="InteractionOperand_Shape">
              <children xmi:type="notation:DecorationNode" xmi:id="_9fSYYWFaEeq-pYTHqETvmQ" type="InteractionOperand_Guard">
                <layoutConstraint xmi:type="notation:Bounds" xmi:id="_9fSYYmFaEeq-pYTHqETvmQ" x="5" y="5"/>
              </children>
              <layoutConstraint xmi:type="notation:Bounds" xmi:id="_9fSYY2FaEeq-pYTHqETvmQ" width="821" height="337"/>
            </children>
            <children xmi:type="notation:Shape" xmi:id="_9fSYZGFaEeq-pYTHqETvmQ" type="InteractionOperand_Shape">
              <children xmi:type="notation:DecorationNode" xmi:id="_9fSYZWFaEeq-pYTHqETvmQ" type="InteractionOperand_Guard">
                <layoutConstraint xmi:type="notation:Bounds" xmi:id="_9fSYZmFaEeq-pYTHqETvmQ" x="5" y="5"/>
              </children>
              <layoutConstraint xmi:type="notation:Bounds" xmi:id="_9fSYZ2FaEeq-pYTHqETvmQ" y="337" width="821" height="154"/>
            </children>
            <styles xmi:type="notation:SortingStyle" xmi:id="_9fSYaGFaEeq-pYTHqETvmQ"/>
            <styles xmi:type="notation:FilteringStyle" xmi:id="_9fSYaWFaEeq-pYTHqETvmQ"/>
            <layoutConstraint xmi:type="notation:Bounds" xmi:id="_9fSYamFaEeq-pYTHqETvmQ"/>
          </children>
          <layoutConstraint xmi:type="notation:Bounds" xmi:id="_9fSYa2FaEeq-pYTHqETvmQ" x="114" y="986" width="821" height="521"/>
        </children>
        <children xmi:type="notation:Shape" xmi:id="_9fSYbGFaEeq-pYTHqETvmQ" type="CombinedFragment_Shape">
          <children xmi:type="notation:BasicCompartment" xmi:id="_9fSYbWFaEeq-pYTHqETvmQ" type="CombinedFragment_SubfragmentCompartment">
            <children xmi:type="notation:Shape" xmi:id="_9fSYbmFaEeq-pYTHqETvmQ" type="InteractionOperand_Shape">
              <children xmi:type="notation:DecorationNode" xmi:id="_9fSYb2FaEeq-pYTHqETvmQ" type="InteractionOperand_Guard">
                <layoutConstraint xmi:type="notation:Bounds" xmi:id="_9fSYcGFaEeq-pYTHqETvmQ" x="5" y="5"/>
              </children>
              <layoutConstraint xmi:type="notation:Bounds" xmi:id="_9fSYcWFaEeq-pYTHqETvmQ" width="781" height="160"/>
            </children>
            <children xmi:type="notation:Shape" xmi:id="_9fSYcmFaEeq-pYTHqETvmQ" type="InteractionOperand_Shape">
              <children xmi:type="notation:DecorationNode" xmi:id="_9fSYc2FaEeq-pYTHqETvmQ" type="InteractionOperand_Guard">
                <layoutConstraint xmi:type="notation:Bounds" xmi:id="_9fSYdGFaEeq-pYTHqETvmQ" x="5" y="5"/>
              </children>
              <layoutConstraint xmi:type="notation:Bounds" xmi:id="_9fSYdWFaEeq-pYTHqETvmQ" y="160" width="781" height="52"/>
            </children>
            <styles xmi:type="notation:SortingStyle" xmi:id="_9fSYdmFaEeq-pYTHqETvmQ"/>
            <styles xmi:type="notation:FilteringStyle" xmi:id="_9fSYd2FaEeq-pYTHqETvmQ"/>
            <layoutConstraint xmi:type="notation:Bounds" xmi:id="_9fSYeGFaEeq-pYTHqETvmQ"/>
          </children>
          <layoutConstraint xmi:type="notation:Bounds" xmi:id="_9fSYeWFaEeq-pYTHqETvmQ" x="134" y="1086" width="781" height="241"/>
        </children>
        <children xmi:type="notation:Shape" xmi:id="_9fSYemFaEeq-pYTHqETvmQ" type="CombinedFragment_Shape">
          <children xmi:type="notation:BasicCompartment" xmi:id="_9fSYe2FaEeq-pYTHqETvmQ" type="CombinedFragment_SubfragmentCompartment">
            <children xmi:type="notation:Shape" xmi:id="_9fSYfGFaEeq-pYTHqETvmQ" type="InteractionOperand_Shape">
              <children xmi:type="notation:DecorationNode" xmi:id="_9fSYfWFaEeq-pYTHqETvmQ" type="InteractionOperand_Guard">
                <layoutConstraint xmi:type="notation:Bounds" xmi:id="_9fSYfmFaEeq-pYTHqETvmQ" x="5" y="5"/>
              </children>
              <layoutConstraint xmi:type="notation:Bounds" xmi:id="_9fSYf2FaEeq-pYTHqETvmQ" width="721" height="72"/>
            </children>
            <styles xmi:type="notation:SortingStyle" xmi:id="_9fSYgGFaEeq-pYTHqETvmQ"/>
            <styles xmi:type="notation:FilteringStyle" xmi:id="_9fSYgWFaEeq-pYTHqETvmQ"/>
            <layoutConstraint xmi:type="notation:Bounds" xmi:id="_9fSYgmFaEeq-pYTHqETvmQ"/>
          </children>
          <layoutConstraint xmi:type="notation:Bounds" xmi:id="_9fSYg2FaEeq-pYTHqETvmQ" x="174" y="1146" width="721" height="101"/>
        </children>
        <children xmi:type="notation:Shape" xmi:id="_9fSYhGFaEeq-pYTHqETvmQ" type="CombinedFragment_Shape">
          <children xmi:type="notation:BasicCompartment" xmi:id="_9fSYhWFaEeq-pYTHqETvmQ" type="CombinedFragment_SubfragmentCompartment">
            <children xmi:type="notation:Shape" xmi:id="_9fSYhmFaEeq-pYTHqETvmQ" type="InteractionOperand_Shape">
              <children xmi:type="notation:DecorationNode" xmi:id="_9fSYh2FaEeq-pYTHqETvmQ" type="InteractionOperand_Guard">
                <layoutConstraint xmi:type="notation:Bounds" xmi:id="_9fSYiGFaEeq-pYTHqETvmQ" x="5" y="5"/>
              </children>
              <layoutConstraint xmi:type="notation:Bounds" xmi:id="_9fSYiWFaEeq-pYTHqETvmQ" width="741" height="52"/>
            </children>
            <styles xmi:type="notation:SortingStyle" xmi:id="_9fSYimFaEeq-pYTHqETvmQ"/>
            <styles xmi:type="notation:FilteringStyle" xmi:id="_9fSYi2FaEeq-pYTHqETvmQ"/>
            <layoutConstraint xmi:type="notation:Bounds" xmi:id="_9fSYjGFaEeq-pYTHqETvmQ"/>
          </children>
          <layoutConstraint xmi:type="notation:Bounds" xmi:id="_9fSYjWFaEeq-pYTHqETvmQ" x="154" y="1406" width="741" height="81"/>
        </children>
        <children xmi:type="notation:Shape" xmi:id="_9fSYjmFaEeq-pYTHqETvmQ" type="CombinedFragment_Shape">
          <children xmi:type="notation:BasicCompartment" xmi:id="_9fSYj2FaEeq-pYTHqETvmQ" type="CombinedFragment_SubfragmentCompartment">
            <children xmi:type="notation:Shape" xmi:id="_9fSYkGFaEeq-pYTHqETvmQ" type="InteractionOperand_Shape">
              <children xmi:type="notation:DecorationNode" xmi:id="_9fSYkWFaEeq-pYTHqETvmQ" type="InteractionOperand_Guard">
                <layoutConstraint xmi:type="notation:Bounds" xmi:id="_9fSYkmFaEeq-pYTHqETvmQ" x="5" y="5"/>
              </children>
              <layoutConstraint xmi:type="notation:Bounds" xmi:id="_9fSYk2FaEeq-pYTHqETvmQ" width="881" height="127"/>
            </children>
            <children xmi:type="notation:Shape" xmi:id="_9fSYlGFaEeq-pYTHqETvmQ" type="InteractionOperand_Shape">
              <children xmi:type="notation:DecorationNode" xmi:id="_9fSYlWFaEeq-pYTHqETvmQ" type="InteractionOperand_Guard">
                <layoutConstraint xmi:type="notation:Bounds" xmi:id="_9fSYlmFaEeq-pYTHqETvmQ" x="5" y="5"/>
              </children>
              <layoutConstraint xmi:type="notation:Bounds" xmi:id="_9fSYl2FaEeq-pYTHqETvmQ" y="127" width="881" height="425"/>
            </children>
            <styles xmi:type="notation:SortingStyle" xmi:id="_9fSYmGFaEeq-pYTHqETvmQ"/>
            <styles xmi:type="notation:FilteringStyle" xmi:id="_9fSYmWFaEeq-pYTHqETvmQ"/>
            <layoutConstraint xmi:type="notation:Bounds" xmi:id="_9fSYmmFaEeq-pYTHqETvmQ"/>
          </children>
          <layoutConstraint xmi:type="notation:Bounds" xmi:id="_9fSYm2FaEeq-pYTHqETvmQ" x="54" y="1646" width="881" height="581"/>
        </children>
        <children xmi:type="notation:Shape" xmi:id="_9fSYnGFaEeq-pYTHqETvmQ" type="CombinedFragment_Shape">
          <children xmi:type="notation:BasicCompartment" xmi:id="_9fSYnWFaEeq-pYTHqETvmQ" type="CombinedFragment_SubfragmentCompartment">
            <children xmi:type="notation:Shape" xmi:id="_9fSYnmFaEeq-pYTHqETvmQ" type="InteractionOperand_Shape">
              <children xmi:type="notation:DecorationNode" xmi:id="_9fSYn2FaEeq-pYTHqETvmQ" type="InteractionOperand_Guard">
                <layoutConstraint xmi:type="notation:Bounds" xmi:id="_9fSYoGFaEeq-pYTHqETvmQ" x="5" y="5"/>
              </children>
              <layoutConstraint xmi:type="notation:Bounds" xmi:id="_9fSYoWFaEeq-pYTHqETvmQ" x="20" width="741" height="52"/>
            </children>
            <styles xmi:type="notation:SortingStyle" xmi:id="_9fSYomFaEeq-pYTHqETvmQ"/>
            <styles xmi:type="notation:FilteringStyle" xmi:id="_9fSYo2FaEeq-pYTHqETvmQ"/>
            <layoutConstraint xmi:type="notation:Bounds" xmi:id="_9fSYpGFaEeq-pYTHqETvmQ"/>
          </children>
          <layoutConstraint xmi:type="notation:Bounds" xmi:id="_9fSYpWFaEeq-pYTHqETvmQ" x="154" y="1706" width="741" height="81"/>
        </children>
        <children xmi:type="notation:Shape" xmi:id="_9fSYpmFaEeq-pYTHqETvmQ" type="CombinedFragment_Shape">
          <children xmi:type="notation:BasicCompartment" xmi:id="_9fSYp2FaEeq-pYTHqETvmQ" type="CombinedFragment_SubfragmentCompartment">
            <children xmi:type="notation:Shape" xmi:id="_9fSYqGFaEeq-pYTHqETvmQ" type="InteractionOperand_Shape">
              <children xmi:type="notation:DecorationNode" xmi:id="_9fSYqWFaEeq-pYTHqETvmQ" type="InteractionOperand_Guard">
                <layoutConstraint xmi:type="notation:Bounds" xmi:id="_9fSYqmFaEeq-pYTHqETvmQ" x="5" y="5"/>
              </children>
              <layoutConstraint xmi:type="notation:Bounds" xmi:id="_9fSYq2FaEeq-pYTHqETvmQ" width="841" height="152"/>
            </children>
            <children xmi:type="notation:Shape" xmi:id="_9fSYrGFaEeq-pYTHqETvmQ" type="InteractionOperand_Shape">
              <children xmi:type="notation:DecorationNode" xmi:id="_9fSYrWFaEeq-pYTHqETvmQ" type="InteractionOperand_Guard">
                <layoutConstraint xmi:type="notation:Bounds" xmi:id="_9fSYrmFaEeq-pYTHqETvmQ" x="5" y="5"/>
              </children>
              <layoutConstraint xmi:type="notation:Bounds" xmi:id="_9fSYr2FaEeq-pYTHqETvmQ" y="152" width="841" height="160"/>
            </children>
            <styles xmi:type="notation:SortingStyle" xmi:id="_9fSYsGFaEeq-pYTHqETvmQ"/>
            <styles xmi:type="notation:FilteringStyle" xmi:id="_9fSYsWFaEeq-pYTHqETvmQ"/>
            <layoutConstraint xmi:type="notation:Bounds" xmi:id="_9fSYsmFaEeq-pYTHqETvmQ"/>
          </children>
          <layoutConstraint xmi:type="notation:Bounds" xmi:id="_9fSYs2FaEeq-pYTHqETvmQ" x="74" y="1866" width="841" height="341"/>
        </children>
        <children xmi:type="notation:Shape" xmi:id="_9fSYtGFaEeq-pYTHqETvmQ" type="CombinedFragment_Shape">
          <children xmi:type="notation:BasicCompartment" xmi:id="_9fSYtWFaEeq-pYTHqETvmQ" type="CombinedFragment_SubfragmentCompartment">
            <children xmi:type="notation:Shape" xmi:id="_9fSYtmFaEeq-pYTHqETvmQ" type="InteractionOperand_Shape">
              <children xmi:type="notation:DecorationNode" xmi:id="_9fSYt2FaEeq-pYTHqETvmQ" type="InteractionOperand_Guard">
                <layoutConstraint xmi:type="notation:Bounds" xmi:id="_9fSYuGFaEeq-pYTHqETvmQ" x="5" y="5"/>
              </children>
              <layoutConstraint xmi:type="notation:Bounds" xmi:id="_9fSYuWFaEeq-pYTHqETvmQ" width="741" height="72"/>
            </children>
            <styles xmi:type="notation:SortingStyle" xmi:id="_9fSYumFaEeq-pYTHqETvmQ"/>
            <styles xmi:type="notation:FilteringStyle" xmi:id="_9fSYu2FaEeq-pYTHqETvmQ"/>
            <layoutConstraint xmi:type="notation:Bounds" xmi:id="_9fSYvGFaEeq-pYTHqETvmQ"/>
          </children>
          <layoutConstraint xmi:type="notation:Bounds" xmi:id="_9fSYvWFaEeq-pYTHqETvmQ" x="154" y="2086" width="741" height="101"/>
        </children>
        <children xmi:type="notation:Shape" xmi:id="_9fSYvmFaEeq-pYTHqETvmQ" type="Lifeline_Shape">
          <children xmi:type="notation:DecorationNode" xmi:id="_9fSYv2FaEeq-pYTHqETvmQ" type="Lifeline_NameLabel"/>
          <layoutConstraint xmi:type="notation:Bounds" xmi:id="_9fSYwGFaEeq-pYTHqETvmQ" x="134" y="10" width="221" height="3497"/>
        </children>
        <children xmi:type="notation:Shape" xmi:id="_9fSYwWFaEeq-pYTHqETvmQ" type="Lifeline_Shape">
          <children xmi:type="notation:DecorationNode" xmi:id="_9fSYwmFaEeq-pYTHqETvmQ" type="Lifeline_NameLabel"/>
          <children xmi:type="notation:DecorationNode" xmi:id="_9fSYw2FaEeq-pYTHqETvmQ" type="StereotypeLabel">
            <styles xmi:type="notation:StringValueStyle" xmi:id="_9fSYxGFaEeq-pYTHqETvmQ" name="stereotype" stringValue="uml2cloud::CloudProvider"/>
            <layoutConstraint xmi:type="notation:Bounds" xmi:id="_9fSYxWFaEeq-pYTHqETvmQ"/>
          </children>
          <children xmi:type="notation:BasicCompartment" xmi:id="_9fSYxmFaEeq-pYTHqETvmQ" type="StereotypeBrace">
            <styles xmi:type="notation:TitleStyle" xmi:id="_9fSYx2FaEeq-pYTHqETvmQ"/>
            <styles xmi:type="notation:StringValueStyle" xmi:id="_9fSYyGFaEeq-pYTHqETvmQ" name="stereotype" stringValue="uml2cloud::CloudProvider"/>
            <layoutConstraint xmi:type="notation:Bounds" xmi:id="_9fSYyWFaEeq-pYTHqETvmQ"/>
          </children>
          <children xmi:type="notation:BasicCompartment" xmi:id="_9fSYymFaEeq-pYTHqETvmQ" type="StereotypeCompartment">
            <styles xmi:type="notation:TitleStyle" xmi:id="_9fSYy2FaEeq-pYTHqETvmQ"/>
            <styles xmi:type="notation:StringValueStyle" xmi:id="_9fSYzGFaEeq-pYTHqETvmQ" name="stereotype" stringValue="uml2cloud::CloudProvider"/>
            <layoutConstraint xmi:type="notation:Bounds" xmi:id="_9fSYzWFaEeq-pYTHqETvmQ"/>
          </children>
          <children xmi:type="notation:Shape" xmi:id="_9fSYzmFaEeq-pYTHqETvmQ" type="BehaviorExecutionSpecification_Shape">
            <children xmi:type="notation:DecorationNode" xmi:id="_9fSYz2FaEeq-pYTHqETvmQ" type="BehaviorExecutionSpecification_Behavior">
              <layoutConstraint xmi:type="notation:Location" xmi:id="_9fSY0GFaEeq-pYTHqETvmQ" x="18" y="18"/>
            </children>
            <layoutConstraint xmi:type="notation:Bounds" xmi:id="_9fSY0WFaEeq-pYTHqETvmQ" x="120" y="236" width="20" height="21"/>
          </children>
          <children xmi:type="notation:Shape" xmi:id="_9fSY0mFaEeq-pYTHqETvmQ" type="BehaviorExecutionSpecification_Shape">
            <children xmi:type="notation:DecorationNode" xmi:id="_9fSY02FaEeq-pYTHqETvmQ" type="BehaviorExecutionSpecification_Behavior">
              <layoutConstraint xmi:type="notation:Location" xmi:id="_9fSY1GFaEeq-pYTHqETvmQ" x="18" y="18"/>
            </children>
            <layoutConstraint xmi:type="notation:Bounds" xmi:id="_9fSY1WFaEeq-pYTHqETvmQ" x="120" y="336" width="20" height="20"/>
          </children>
          <layoutConstraint xmi:type="notation:Bounds" xmi:id="_9fSY1mFaEeq-pYTHqETvmQ" x="614" y="10" width="261" height="3497"/>
        </children>
        <children xmi:type="notation:Shape" xmi:id="_9fSY12FaEeq-pYTHqETvmQ" type="StereotypeComment">
          <styles xmi:type="notation:TitleStyle" xmi:id="_9fSY2GFaEeq-pYTHqETvmQ" showTitle="true"/>
          <styles xmi:type="notation:EObjectValueStyle" xmi:id="_9fSY2WFaEeq-pYTHqETvmQ" name="BASE_ELEMENT"/>
          <layoutConstraint xmi:type="notation:Bounds" xmi:id="_9fSY2mFaEeq-pYTHqETvmQ" x="100" y="100"/>
        </children>
        <children xmi:type="notation:Shape" xmi:id="_9fSY22FaEeq-pYTHqETvmQ" type="StereotypeComment">
          <styles xmi:type="notation:TitleStyle" xmi:id="_9fSY3GFaEeq-pYTHqETvmQ" showTitle="true"/>
          <styles xmi:type="notation:EObjectValueStyle" xmi:id="_9fSY3WFaEeq-pYTHqETvmQ" name="BASE_ELEMENT"/>
          <layoutConstraint xmi:type="notation:Bounds" xmi:id="_9fSY3mFaEeq-pYTHqETvmQ" x="100" y="100"/>
        </children>
        <children xmi:type="notation:Shape" xmi:id="_9fSY32FaEeq-pYTHqETvmQ" type="StereotypeComment">
          <styles xmi:type="notation:TitleStyle" xmi:id="_9fSY4GFaEeq-pYTHqETvmQ" showTitle="true"/>
          <styles xmi:type="notation:EObjectValueStyle" xmi:id="_9fSY4WFaEeq-pYTHqETvmQ" name="BASE_ELEMENT"/>
          <layoutConstraint xmi:type="notation:Bounds" xmi:id="_9fSY4mFaEeq-pYTHqETvmQ" x="100" y="100"/>
        </children>
        <children xmi:type="notation:Shape" xmi:id="_9fSY42FaEeq-pYTHqETvmQ" type="StereotypeComment">
          <styles xmi:type="notation:TitleStyle" xmi:id="_9fSY5GFaEeq-pYTHqETvmQ" showTitle="true"/>
          <styles xmi:type="notation:EObjectValueStyle" xmi:id="_9fSY5WFaEeq-pYTHqETvmQ" name="BASE_ELEMENT"/>
          <layoutConstraint xmi:type="notation:Bounds" xmi:id="_9fSY5mFaEeq-pYTHqETvmQ" x="100" y="100"/>
        </children>
        <children xmi:type="notation:Shape" xmi:id="_9fSY52FaEeq-pYTHqETvmQ" type="StereotypeComment">
          <styles xmi:type="notation:TitleStyle" xmi:id="_9fSY6GFaEeq-pYTHqETvmQ" showTitle="true"/>
          <styles xmi:type="notation:EObjectValueStyle" xmi:id="_9fSY6WFaEeq-pYTHqETvmQ" name="BASE_ELEMENT"/>
          <layoutConstraint xmi:type="notation:Bounds" xmi:id="_9fSY6mFaEeq-pYTHqETvmQ" x="100" y="100"/>
        </children>
        <children xmi:type="notation:Shape" xmi:id="_9fSY62FaEeq-pYTHqETvmQ" type="StereotypeComment">
          <styles xmi:type="notation:TitleStyle" xmi:id="_9fSY7GFaEeq-pYTHqETvmQ" showTitle="true"/>
          <styles xmi:type="notation:EObjectValueStyle" xmi:id="_9fSY7WFaEeq-pYTHqETvmQ" name="BASE_ELEMENT"/>
          <layoutConstraint xmi:type="notation:Bounds" xmi:id="_9fSY7mFaEeq-pYTHqETvmQ" x="100" y="100"/>
        </children>
        <children xmi:type="notation:Shape" xmi:id="_9fSY72FaEeq-pYTHqETvmQ" type="StereotypeComment">
          <styles xmi:type="notation:TitleStyle" xmi:id="_9fSY8GFaEeq-pYTHqETvmQ" showTitle="true"/>
          <styles xmi:type="notation:EObjectValueStyle" xmi:id="_9fSY8WFaEeq-pYTHqETvmQ" name="BASE_ELEMENT"/>
          <layoutConstraint xmi:type="notation:Bounds" xmi:id="_9fSY8mFaEeq-pYTHqETvmQ" x="100" y="100"/>
        </children>
        <children xmi:type="notation:Shape" xmi:id="_9fSY82FaEeq-pYTHqETvmQ" type="StereotypeComment">
          <styles xmi:type="notation:TitleStyle" xmi:id="_9fSY9GFaEeq-pYTHqETvmQ" showTitle="true"/>
          <styles xmi:type="notation:EObjectValueStyle" xmi:id="_9fSY9WFaEeq-pYTHqETvmQ" name="BASE_ELEMENT"/>
          <layoutConstraint xmi:type="notation:Bounds" xmi:id="_9fSY9mFaEeq-pYTHqETvmQ" x="100" y="100"/>
        </children>
        <children xmi:type="notation:Shape" xmi:id="_9fSY92FaEeq-pYTHqETvmQ" type="StereotypeComment">
          <styles xmi:type="notation:TitleStyle" xmi:id="_9fSY-GFaEeq-pYTHqETvmQ" showTitle="true"/>
          <styles xmi:type="notation:EObjectValueStyle" xmi:id="_9fSY-WFaEeq-pYTHqETvmQ" name="BASE_ELEMENT"/>
          <layoutConstraint xmi:type="notation:Bounds" xmi:id="_9fSY-mFaEeq-pYTHqETvmQ" x="100" y="100"/>
        </children>
        <children xmi:type="notation:Shape" xmi:id="_9fSY-2FaEeq-pYTHqETvmQ" type="StereotypeComment">
          <styles xmi:type="notation:TitleStyle" xmi:id="_9fSY_GFaEeq-pYTHqETvmQ" showTitle="true"/>
          <styles xmi:type="notation:EObjectValueStyle" xmi:id="_9fSY_WFaEeq-pYTHqETvmQ" name="BASE_ELEMENT"/>
          <layoutConstraint xmi:type="notation:Bounds" xmi:id="_9fSY_mFaEeq-pYTHqETvmQ" x="100" y="100"/>
        </children>
        <children xmi:type="notation:Shape" xmi:id="_9fSY_2FaEeq-pYTHqETvmQ" type="StereotypeComment">
          <styles xmi:type="notation:TitleStyle" xmi:id="_9fSZAGFaEeq-pYTHqETvmQ" showTitle="true"/>
          <styles xmi:type="notation:EObjectValueStyle" xmi:id="_9fSZAWFaEeq-pYTHqETvmQ" name="BASE_ELEMENT"/>
          <layoutConstraint xmi:type="notation:Bounds" xmi:id="_9fSZAmFaEeq-pYTHqETvmQ" x="100" y="100"/>
        </children>
        <children xmi:type="notation:Shape" xmi:id="_9fSZA2FaEeq-pYTHqETvmQ" type="StereotypeComment">
          <styles xmi:type="notation:TitleStyle" xmi:id="_9fSZBGFaEeq-pYTHqETvmQ" showTitle="true"/>
          <styles xmi:type="notation:EObjectValueStyle" xmi:id="_9fSZBWFaEeq-pYTHqETvmQ" name="BASE_ELEMENT"/>
          <layoutConstraint xmi:type="notation:Bounds" xmi:id="_9fSZBmFaEeq-pYTHqETvmQ" x="100" y="100"/>
        </children>
        <children xmi:type="notation:Shape" xmi:id="_9fSZB2FaEeq-pYTHqETvmQ" type="StereotypeComment">
          <styles xmi:type="notation:TitleStyle" xmi:id="_9fSZCGFaEeq-pYTHqETvmQ" showTitle="true"/>
          <styles xmi:type="notation:EObjectValueStyle" xmi:id="_9fSZCWFaEeq-pYTHqETvmQ" name="BASE_ELEMENT"/>
          <layoutConstraint xmi:type="notation:Bounds" xmi:id="_9fSZCmFaEeq-pYTHqETvmQ" x="100" y="100"/>
        </children>
        <layoutConstraint xmi:type="notation:Bounds" xmi:id="_9fSZC2FaEeq-pYTHqETvmQ"/>
      </children>
      <layoutConstraint xmi:type="notation:Bounds" xmi:id="_9fSZDGFaEeq-pYTHqETvmQ"/>
    </children>
    <styles xmi:type="notation:StringValueStyle" xmi:id="_9fSZDWFaEeq-pYTHqETvmQ" name="diagram_compatibility_version" stringValue="1.4.0"/>
    <styles xmi:type="notation:DiagramStyle" xmi:id="_9fSZDmFaEeq-pYTHqETvmQ"/>
    <styles xmi:type="style:PapyrusDiagramStyle" xmi:id="_9fSZD2FaEeq-pYTHqETvmQ" diagramKindId="es.uclm.uml2cloud.diagram.sequence">
      <owner xmi:type="uml:Interaction" href="baseCloudSystem.uml#_9fQi8GFaEeq-pYTHqETvmQ"/>
    </styles>
    <edges xmi:type="notation:Connector" xmi:id="_9fSZEGFaEeq-pYTHqETvmQ" type="Message_SynchEdge">
      <children xmi:type="notation:DecorationNode" xmi:id="_9fSZEWFaEeq-pYTHqETvmQ" type="Message_SynchNameLabel">
        <layoutConstraint xmi:type="notation:Location" xmi:id="_9fSZEmFaEeq-pYTHqETvmQ" x="1" y="-13"/>
      </children>
      <children xmi:type="notation:DecorationNode" xmi:id="_9fSZE2FaEeq-pYTHqETvmQ" visible="false" type="Message_SynchStereotypeLabel">
        <layoutConstraint xmi:type="notation:Location" xmi:id="_9fSZFGFaEeq-pYTHqETvmQ" x="1" y="-33"/>
      </children>
      <styles xmi:type="notation:FontStyle" xmi:id="_9fSZFWFaEeq-pYTHqETvmQ"/>
      <bendpoints xmi:type="notation:RelativeBendpoints" xmi:id="_9fSZFmFaEeq-pYTHqETvmQ" points="[0, 0, -500, 0]$[500, 0, 0, 0]"/>
      <sourceAnchor xmi:type="notation:IdentityAnchor" xmi:id="_9fSZF2FaEeq-pYTHqETvmQ" id="(0.5,0.06748641692879612)"/>
      <targetAnchor xmi:type="notation:IdentityAnchor" xmi:id="_9fSZGGFaEeq-pYTHqETvmQ" id="(0.5,0.06748641692879612)"/>
    </edges>
    <edges xmi:type="notation:Connector" xmi:id="_9fSZGWFaEeq-pYTHqETvmQ" type="StereotypeCommentLink">
      <styles xmi:type="notation:FontStyle" xmi:id="_9fSZGmFaEeq-pYTHqETvmQ"/>
      <styles xmi:type="notation:EObjectValueStyle" xmi:id="_9fSZG2FaEeq-pYTHqETvmQ" name="BASE_ELEMENT"/>
      <bendpoints xmi:type="notation:RelativeBendpoints" xmi:id="_9fSZHGFaEeq-pYTHqETvmQ" points="[0, 0, 0, 0]$[0, 0, 0, 0]"/>
      <sourceAnchor xmi:type="notation:IdentityAnchor" xmi:id="_9fSZHWFaEeq-pYTHqETvmQ"/>
      <targetAnchor xmi:type="notation:IdentityAnchor" xmi:id="_9fSZHmFaEeq-pYTHqETvmQ"/>
    </edges>
    <edges xmi:type="notation:Connector" xmi:id="_9fSZH2FaEeq-pYTHqETvmQ" type="Message_ReplyEdge">
      <children xmi:type="notation:DecorationNode" xmi:id="_9fSZIGFaEeq-pYTHqETvmQ" type="Message_ReplyNameLabel">
        <layoutConstraint xmi:type="notation:Location" xmi:id="_9fSZIWFaEeq-pYTHqETvmQ" x="1" y="-13"/>
      </children>
      <children xmi:type="notation:DecorationNode" xmi:id="_9fSZImFaEeq-pYTHqETvmQ" type="Message_ReplyStereotypeLabel">
        <layoutConstraint xmi:type="notation:Location" xmi:id="_9fSZI2FaEeq-pYTHqETvmQ" x="1" y="-33"/>
      </children>
      <styles xmi:type="notation:FontStyle" xmi:id="_9fSZJGFaEeq-pYTHqETvmQ"/>
      <bendpoints xmi:type="notation:RelativeBendpoints" xmi:id="_9fSZJWFaEeq-pYTHqETvmQ" points="[0, 0, 500, 0]$[-500, 0, 0, 0]"/>
      <sourceAnchor xmi:type="notation:IdentityAnchor" xmi:id="_9fSZJmFaEeq-pYTHqETvmQ" id="(0.5,0.07320560480411782)"/>
      <targetAnchor xmi:type="notation:IdentityAnchor" xmi:id="_9fSZJ2FaEeq-pYTHqETvmQ" id="(0.5,0.07320560480411782)"/>
    </edges>
    <edges xmi:type="notation:Connector" xmi:id="_9fSZKGFaEeq-pYTHqETvmQ" type="StereotypeCommentLink">
      <styles xmi:type="notation:FontStyle" xmi:id="_9fSZKWFaEeq-pYTHqETvmQ"/>
      <styles xmi:type="notation:EObjectValueStyle" xmi:id="_9fSZKmFaEeq-pYTHqETvmQ" name="BASE_ELEMENT"/>
      <bendpoints xmi:type="notation:RelativeBendpoints" xmi:id="_9fSZK2FaEeq-pYTHqETvmQ" points="[0, 0, 0, 0]$[0, 0, 0, 0]"/>
      <sourceAnchor xmi:type="notation:IdentityAnchor" xmi:id="_9fSZLGFaEeq-pYTHqETvmQ"/>
      <targetAnchor xmi:type="notation:IdentityAnchor" xmi:id="_9fSZLWFaEeq-pYTHqETvmQ"/>
    </edges>
    <edges xmi:type="notation:Connector" xmi:id="_9fSZLmFaEeq-pYTHqETvmQ" type="Message_SynchEdge">
      <children xmi:type="notation:DecorationNode" xmi:id="_9fSZL2FaEeq-pYTHqETvmQ" type="Message_SynchNameLabel">
        <layoutConstraint xmi:type="notation:Location" xmi:id="_9fSZMGFaEeq-pYTHqETvmQ" x="1" y="-13"/>
      </children>
      <children xmi:type="notation:DecorationNode" xmi:id="_9fSZMWFaEeq-pYTHqETvmQ" visible="false" type="Message_SynchStereotypeLabel">
        <layoutConstraint xmi:type="notation:Location" xmi:id="_9fSZMmFaEeq-pYTHqETvmQ" x="1" y="-33"/>
      </children>
      <styles xmi:type="notation:FontStyle" xmi:id="_9fSZM2FaEeq-pYTHqETvmQ"/>
      <bendpoints xmi:type="notation:RelativeBendpoints" xmi:id="_9fSZNGFaEeq-pYTHqETvmQ" points="[0, 0, -500, 0]$[500, 0, 0, 0]"/>
      <sourceAnchor xmi:type="notation:IdentityAnchor" xmi:id="_9fSZNWFaEeq-pYTHqETvmQ" id="(0.5,0.09608235630540463)"/>
      <targetAnchor xmi:type="notation:IdentityAnchor" xmi:id="_9fSZNmFaEeq-pYTHqETvmQ" id="(0.5,0.09608235630540465)"/>
    </edges>
    <edges xmi:type="notation:Connector" xmi:id="_9fSZN2FaEeq-pYTHqETvmQ" type="StereotypeCommentLink">
      <styles xmi:type="notation:FontStyle" xmi:id="_9fSZOGFaEeq-pYTHqETvmQ"/>
      <styles xmi:type="notation:EObjectValueStyle" xmi:id="_9fSZOWFaEeq-pYTHqETvmQ" name="BASE_ELEMENT"/>
      <bendpoints xmi:type="notation:RelativeBendpoints" xmi:id="_9fSZOmFaEeq-pYTHqETvmQ" points="[0, 0, 0, 0]$[0, 0, 0, 0]"/>
      <sourceAnchor xmi:type="notation:IdentityAnchor" xmi:id="_9fSZO2FaEeq-pYTHqETvmQ"/>
      <targetAnchor xmi:type="notation:IdentityAnchor" xmi:id="_9fSZPGFaEeq-pYTHqETvmQ"/>
    </edges>
    <edges xmi:type="notation:Connector" xmi:id="_9fSZPWFaEeq-pYTHqETvmQ" type="Message_ReplyEdge">
      <children xmi:type="notation:DecorationNode" xmi:id="_9fSZPmFaEeq-pYTHqETvmQ" type="Message_ReplyNameLabel">
        <layoutConstraint xmi:type="notation:Location" xmi:id="_9fSZP2FaEeq-pYTHqETvmQ" x="1" y="-13"/>
      </children>
      <children xmi:type="notation:DecorationNode" xmi:id="_9fSZQGFaEeq-pYTHqETvmQ" type="Message_ReplyStereotypeLabel">
        <layoutConstraint xmi:type="notation:Location" xmi:id="_9fSZQWFaEeq-pYTHqETvmQ" x="1" y="-33"/>
      </children>
      <styles xmi:type="notation:FontStyle" xmi:id="_9fSZQmFaEeq-pYTHqETvmQ"/>
      <bendpoints xmi:type="notation:RelativeBendpoints" xmi:id="_9fSZQ2FaEeq-pYTHqETvmQ" points="[0, 0, 500, 0]$[-500, 0, 0, 0]"/>
      <sourceAnchor xmi:type="notation:IdentityAnchor" xmi:id="_9fSZRGFaEeq-pYTHqETvmQ" id="(0.5,0.1018015441807263)"/>
      <targetAnchor xmi:type="notation:IdentityAnchor" xmi:id="_9fSZRWFaEeq-pYTHqETvmQ" id="(0.5,0.10180154418072632)"/>
    </edges>
    <edges xmi:type="notation:Connector" xmi:id="_9fSZRmFaEeq-pYTHqETvmQ" type="Message_AsynchEdge">
      <children xmi:type="notation:DecorationNode" xmi:id="_9fSZR2FaEeq-pYTHqETvmQ" type="Message_AsynchNameLabel">
        <layoutConstraint xmi:type="notation:Location" xmi:id="_9fSZSGFaEeq-pYTHqETvmQ" x="1" y="-13"/>
      </children>
      <children xmi:type="notation:DecorationNode" xmi:id="_9fSZSWFaEeq-pYTHqETvmQ" visible="false" type="Message_AsynchStereotypeLabel">
        <layoutConstraint xmi:type="notation:Location" xmi:id="_9fSZSmFaEeq-pYTHqETvmQ" x="1" y="-33"/>
      </children>
      <styles xmi:type="notation:FontStyle" xmi:id="_9fSZS2FaEeq-pYTHqETvmQ"/>
      <bendpoints xmi:type="notation:RelativeBendpoints" xmi:id="_9fSZTGFaEeq-pYTHqETvmQ" points="[0, 0, -500, 0]$[500, 0, 0, 0]"/>
      <sourceAnchor xmi:type="notation:IdentityAnchor" xmi:id="_9fSZTWFaEeq-pYTHqETvmQ" id="(0.5,0.17043179868458683)"/>
      <targetAnchor xmi:type="notation:IdentityAnchor" xmi:id="_9fSZTmFaEeq-pYTHqETvmQ" id="(0.5,0.1704317986845868)"/>
    </edges>
    <edges xmi:type="notation:Connector" xmi:id="_9fSZT2FaEeq-pYTHqETvmQ" type="StereotypeCommentLink">
      <styles xmi:type="notation:FontStyle" xmi:id="_9fSZUGFaEeq-pYTHqETvmQ"/>
      <styles xmi:type="notation:EObjectValueStyle" xmi:id="_9fSZUWFaEeq-pYTHqETvmQ" name="BASE_ELEMENT"/>
      <bendpoints xmi:type="notation:RelativeBendpoints" xmi:id="_9fSZUmFaEeq-pYTHqETvmQ" points="[0, 0, 0, 0]$[0, 0, 0, 0]"/>
      <sourceAnchor xmi:type="notation:IdentityAnchor" xmi:id="_9fSZU2FaEeq-pYTHqETvmQ"/>
      <targetAnchor xmi:type="notation:IdentityAnchor" xmi:id="_9fSZVGFaEeq-pYTHqETvmQ"/>
    </edges>
    <edges xmi:type="notation:Connector" xmi:id="_9fSZVWFaEeq-pYTHqETvmQ" type="Message_ReplyEdge">
      <children xmi:type="notation:DecorationNode" xmi:id="_9fSZVmFaEeq-pYTHqETvmQ" type="Message_ReplyNameLabel">
        <layoutConstraint xmi:type="notation:Location" xmi:id="_9fSZV2FaEeq-pYTHqETvmQ" x="1" y="-13"/>
      </children>
      <children xmi:type="notation:DecorationNode" xmi:id="_9fSZWGFaEeq-pYTHqETvmQ" visible="false" type="Message_ReplyStereotypeLabel">
        <layoutConstraint xmi:type="notation:Location" xmi:id="_9fSZWWFaEeq-pYTHqETvmQ" x="1" y="-33"/>
      </children>
      <styles xmi:type="notation:FontStyle" xmi:id="_9fSZWmFaEeq-pYTHqETvmQ"/>
      <bendpoints xmi:type="notation:RelativeBendpoints" xmi:id="_9fSZW2FaEeq-pYTHqETvmQ" points="[0, 0, 500, 0]$[-500, 0, 0, 0]"/>
      <sourceAnchor xmi:type="notation:IdentityAnchor" xmi:id="_9fSZXGFaEeq-pYTHqETvmQ" id="(0.5,0.21046611381183875)"/>
      <targetAnchor xmi:type="notation:IdentityAnchor" xmi:id="_9fSZXWFaEeq-pYTHqETvmQ" id="(0.5,0.21046611381183872)"/>
    </edges>
    <edges xmi:type="notation:Connector" xmi:id="_9fSZXmFaEeq-pYTHqETvmQ" type="StereotypeCommentLink">
      <styles xmi:type="notation:FontStyle" xmi:id="_9fSZX2FaEeq-pYTHqETvmQ"/>
      <styles xmi:type="notation:EObjectValueStyle" xmi:id="_9fSZYGFaEeq-pYTHqETvmQ" name="BASE_ELEMENT"/>
      <bendpoints xmi:type="notation:RelativeBendpoints" xmi:id="_9fSZYWFaEeq-pYTHqETvmQ" points="[0, 0, 0, 0]$[0, 0, 0, 0]"/>
      <sourceAnchor xmi:type="notation:IdentityAnchor" xmi:id="_9fSZYmFaEeq-pYTHqETvmQ"/>
      <targetAnchor xmi:type="notation:IdentityAnchor" xmi:id="_9fSZY2FaEeq-pYTHqETvmQ"/>
    </edges>
    <edges xmi:type="notation:Connector" xmi:id="_9fSZZGFaEeq-pYTHqETvmQ" type="Message_ReplyEdge">
      <children xmi:type="notation:DecorationNode" xmi:id="_9fSZZWFaEeq-pYTHqETvmQ" type="Message_ReplyNameLabel">
        <layoutConstraint xmi:type="notation:Location" xmi:id="_9fSZZmFaEeq-pYTHqETvmQ" x="1" y="-13"/>
      </children>
      <children xmi:type="notation:DecorationNode" xmi:id="_9fSZZ2FaEeq-pYTHqETvmQ" visible="false" type="Message_ReplyStereotypeLabel">
        <layoutConstraint xmi:type="notation:Location" xmi:id="_9fSZaGFaEeq-pYTHqETvmQ" x="1" y="-33"/>
      </children>
      <styles xmi:type="notation:FontStyle" xmi:id="_9fSZaWFaEeq-pYTHqETvmQ"/>
      <bendpoints xmi:type="notation:RelativeBendpoints" xmi:id="_9fSZamFaEeq-pYTHqETvmQ" points="[0, 0, 500, 0]$[-500, 0, 0, 0]"/>
      <sourceAnchor xmi:type="notation:IdentityAnchor" xmi:id="_9fSZa2FaEeq-pYTHqETvmQ" id="(0.5,0.26765799256505574)"/>
      <targetAnchor xmi:type="notation:IdentityAnchor" xmi:id="_9fSZbGFaEeq-pYTHqETvmQ" id="(0.5,0.26765799256505574)"/>
    </edges>
    <edges xmi:type="notation:Connector" xmi:id="_9fSZbWFaEeq-pYTHqETvmQ" type="StereotypeCommentLink">
      <styles xmi:type="notation:FontStyle" xmi:id="_9fSZbmFaEeq-pYTHqETvmQ"/>
      <styles xmi:type="notation:EObjectValueStyle" xmi:id="_9fSZb2FaEeq-pYTHqETvmQ" name="BASE_ELEMENT"/>
      <bendpoints xmi:type="notation:RelativeBendpoints" xmi:id="_9fSZcGFaEeq-pYTHqETvmQ" points="[0, 0, 0, 0]$[0, 0, 0, 0]"/>
      <sourceAnchor xmi:type="notation:IdentityAnchor" xmi:id="_9fSZcWFaEeq-pYTHqETvmQ"/>
      <targetAnchor xmi:type="notation:IdentityAnchor" xmi:id="_9fSZcmFaEeq-pYTHqETvmQ"/>
    </edges>
    <edges xmi:type="notation:Connector" xmi:id="_9fSZc2FaEeq-pYTHqETvmQ" type="Message_AsynchEdge">
      <children xmi:type="notation:DecorationNode" xmi:id="_9fSZdGFaEeq-pYTHqETvmQ" type="Message_AsynchNameLabel">
        <layoutConstraint xmi:type="notation:Location" xmi:id="_9fSZdWFaEeq-pYTHqETvmQ" x="1" y="-13"/>
      </children>
      <children xmi:type="notation:DecorationNode" xmi:id="_9fSZdmFaEeq-pYTHqETvmQ" visible="false" type="Message_AsynchStereotypeLabel">
        <layoutConstraint xmi:type="notation:Location" xmi:id="_9fSZd2FaEeq-pYTHqETvmQ" x="1" y="-33"/>
      </children>
      <styles xmi:type="notation:FontStyle" xmi:id="_9fSZeGFaEeq-pYTHqETvmQ"/>
      <bendpoints xmi:type="notation:RelativeBendpoints" xmi:id="_9fSZeWFaEeq-pYTHqETvmQ" points="[0, 0, -500, 0]$[500, 0, 0, 0]"/>
      <sourceAnchor xmi:type="notation:IdentityAnchor" xmi:id="_9fSZemFaEeq-pYTHqETvmQ" id="(0.5,0.301973119816986)"/>
      <targetAnchor xmi:type="notation:IdentityAnchor" xmi:id="_9fSZe2FaEeq-pYTHqETvmQ" id="(0.5,0.301973119816986)"/>
    </edges>
    <edges xmi:type="notation:Connector" xmi:id="_9fSZfGFaEeq-pYTHqETvmQ" type="StereotypeCommentLink">
      <styles xmi:type="notation:FontStyle" xmi:id="_9fSZfWFaEeq-pYTHqETvmQ"/>
      <styles xmi:type="notation:EObjectValueStyle" xmi:id="_9fSZfmFaEeq-pYTHqETvmQ" name="BASE_ELEMENT"/>
      <bendpoints xmi:type="notation:RelativeBendpoints" xmi:id="_9fSZf2FaEeq-pYTHqETvmQ" points="[0, 0, 0, 0]$[0, 0, 0, 0]"/>
      <sourceAnchor xmi:type="notation:IdentityAnchor" xmi:id="_9fSZgGFaEeq-pYTHqETvmQ"/>
      <targetAnchor xmi:type="notation:IdentityAnchor" xmi:id="_9fSZgWFaEeq-pYTHqETvmQ"/>
    </edges>
    <edges xmi:type="notation:Connector" xmi:id="_9fSZgmFaEeq-pYTHqETvmQ" type="Message_ReplyEdge">
      <children xmi:type="notation:DecorationNode" xmi:id="_9fSZg2FaEeq-pYTHqETvmQ" type="Message_ReplyNameLabel">
        <layoutConstraint xmi:type="notation:Location" xmi:id="_9fSZhGFaEeq-pYTHqETvmQ" x="1" y="-13"/>
      </children>
      <children xmi:type="notation:DecorationNode" xmi:id="_9fSZhWFaEeq-pYTHqETvmQ" visible="false" type="Message_ReplyStereotypeLabel">
        <layoutConstraint xmi:type="notation:Location" xmi:id="_9fSZhmFaEeq-pYTHqETvmQ" x="1" y="-33"/>
      </children>
      <styles xmi:type="notation:FontStyle" xmi:id="_9fSZh2FaEeq-pYTHqETvmQ"/>
      <bendpoints xmi:type="notation:RelativeBendpoints" xmi:id="_9fSZiGFaEeq-pYTHqETvmQ" points="[0, 0, 500, 0]$[-500, 0, 0, 0]"/>
      <sourceAnchor xmi:type="notation:IdentityAnchor" xmi:id="_9fSZiWFaEeq-pYTHqETvmQ" id="(0.5,0.3420074349442379)"/>
      <targetAnchor xmi:type="notation:IdentityAnchor" xmi:id="_9fSZimFaEeq-pYTHqETvmQ" id="(0.5,0.3420074349442379)"/>
    </edges>
    <edges xmi:type="notation:Connector" xmi:id="_9fSZi2FaEeq-pYTHqETvmQ" type="StereotypeCommentLink">
      <styles xmi:type="notation:FontStyle" xmi:id="_9fSZjGFaEeq-pYTHqETvmQ"/>
      <styles xmi:type="notation:EObjectValueStyle" xmi:id="_9fSZjWFaEeq-pYTHqETvmQ" name="BASE_ELEMENT"/>
      <bendpoints xmi:type="notation:RelativeBendpoints" xmi:id="_9fSZjmFaEeq-pYTHqETvmQ" points="[0, 0, 0, 0]$[0, 0, 0, 0]"/>
      <sourceAnchor xmi:type="notation:IdentityAnchor" xmi:id="_9fSZj2FaEeq-pYTHqETvmQ"/>
      <targetAnchor xmi:type="notation:IdentityAnchor" xmi:id="_9fSZkGFaEeq-pYTHqETvmQ"/>
    </edges>
    <edges xmi:type="notation:Connector" xmi:id="_9fSZkWFaEeq-pYTHqETvmQ" type="Message_AsynchEdge">
      <children xmi:type="notation:DecorationNode" xmi:id="_9fSZkmFaEeq-pYTHqETvmQ" type="Message_AsynchNameLabel">
        <layoutConstraint xmi:type="notation:Location" xmi:id="_9fSZk2FaEeq-pYTHqETvmQ" x="1" y="-13"/>
      </children>
      <children xmi:type="notation:DecorationNode" xmi:id="_9fSZlGFaEeq-pYTHqETvmQ" visible="false" type="Message_AsynchStereotypeLabel">
        <layoutConstraint xmi:type="notation:Location" xmi:id="_9fSZlWFaEeq-pYTHqETvmQ" x="1" y="-33"/>
      </children>
      <styles xmi:type="notation:FontStyle" xmi:id="_9fSZlmFaEeq-pYTHqETvmQ"/>
      <bendpoints xmi:type="notation:RelativeBendpoints" xmi:id="_9fSZl2FaEeq-pYTHqETvmQ" points="[0, 0, -500, 0]$[500, 0, 0, 0]"/>
      <sourceAnchor xmi:type="notation:IdentityAnchor" xmi:id="_9fSZmGFaEeq-pYTHqETvmQ" id="(0.5,0.5250214469545325)"/>
      <targetAnchor xmi:type="notation:IdentityAnchor" xmi:id="_9fSZmWFaEeq-pYTHqETvmQ" id="(0.5,0.5250214469545325)"/>
    </edges>
    <edges xmi:type="notation:Connector" xmi:id="_9fSZmmFaEeq-pYTHqETvmQ" type="StereotypeCommentLink">
      <styles xmi:type="notation:FontStyle" xmi:id="_9fSZm2FaEeq-pYTHqETvmQ"/>
      <styles xmi:type="notation:EObjectValueStyle" xmi:id="_9fSZnGFaEeq-pYTHqETvmQ" name="BASE_ELEMENT"/>
      <bendpoints xmi:type="notation:RelativeBendpoints" xmi:id="_9fSZnWFaEeq-pYTHqETvmQ" points="[0, 0, 0, 0]$[0, 0, 0, 0]"/>
      <sourceAnchor xmi:type="notation:IdentityAnchor" xmi:id="_9fSZnmFaEeq-pYTHqETvmQ"/>
      <targetAnchor xmi:type="notation:IdentityAnchor" xmi:id="_9fSZn2FaEeq-pYTHqETvmQ"/>
    </edges>
    <edges xmi:type="notation:Connector" xmi:id="_9fSZoGFaEeq-pYTHqETvmQ" type="Message_ReplyEdge">
      <children xmi:type="notation:DecorationNode" xmi:id="_9fSZoWFaEeq-pYTHqETvmQ" type="Message_ReplyNameLabel">
        <layoutConstraint xmi:type="notation:Location" xmi:id="_9fSZomFaEeq-pYTHqETvmQ" x="1" y="-13"/>
      </children>
      <children xmi:type="notation:DecorationNode" xmi:id="_9fSZo2FaEeq-pYTHqETvmQ" visible="false" type="Message_ReplyStereotypeLabel">
        <layoutConstraint xmi:type="notation:Location" xmi:id="_9fSZpGFaEeq-pYTHqETvmQ" x="1" y="-33"/>
      </children>
      <styles xmi:type="notation:FontStyle" xmi:id="_9fSZpWFaEeq-pYTHqETvmQ"/>
      <bendpoints xmi:type="notation:RelativeBendpoints" xmi:id="_9fSZpmFaEeq-pYTHqETvmQ" points="[0, 0, 500, 0]$[-500, 0, 0, 0]"/>
      <sourceAnchor xmi:type="notation:IdentityAnchor" xmi:id="_9fSZp2FaEeq-pYTHqETvmQ" id="(0.5,0.5478981984558192)"/>
      <targetAnchor xmi:type="notation:IdentityAnchor" xmi:id="_9fSZqGFaEeq-pYTHqETvmQ" id="(0.5,0.5478981984558192)"/>
    </edges>
    <edges xmi:type="notation:Connector" xmi:id="_9fSZqWFaEeq-pYTHqETvmQ" type="StereotypeCommentLink">
      <styles xmi:type="notation:FontStyle" xmi:id="_9fSZqmFaEeq-pYTHqETvmQ"/>
      <styles xmi:type="notation:EObjectValueStyle" xmi:id="_9fSZq2FaEeq-pYTHqETvmQ" name="BASE_ELEMENT"/>
      <bendpoints xmi:type="notation:RelativeBendpoints" xmi:id="_9fSZrGFaEeq-pYTHqETvmQ" points="[0, 0, 0, 0]$[0, 0, 0, 0]"/>
      <sourceAnchor xmi:type="notation:IdentityAnchor" xmi:id="_9fSZrWFaEeq-pYTHqETvmQ"/>
      <targetAnchor xmi:type="notation:IdentityAnchor" xmi:id="_9fSZrmFaEeq-pYTHqETvmQ"/>
    </edges>
    <edges xmi:type="notation:Connector" xmi:id="_9fSZr2FaEeq-pYTHqETvmQ" type="Message_ReplyEdge">
      <children xmi:type="notation:DecorationNode" xmi:id="_9fSZsGFaEeq-pYTHqETvmQ" type="Message_ReplyNameLabel">
        <layoutConstraint xmi:type="notation:Location" xmi:id="_9fSZsWFaEeq-pYTHqETvmQ" x="1" y="-13"/>
      </children>
      <children xmi:type="notation:DecorationNode" xmi:id="_9fSZsmFaEeq-pYTHqETvmQ" visible="false" type="Message_ReplyStereotypeLabel">
        <layoutConstraint xmi:type="notation:Location" xmi:id="_9fSZs2FaEeq-pYTHqETvmQ" x="1" y="-33"/>
      </children>
      <styles xmi:type="notation:FontStyle" xmi:id="_9fSZtGFaEeq-pYTHqETvmQ"/>
      <bendpoints xmi:type="notation:RelativeBendpoints" xmi:id="_9fSZtWFaEeq-pYTHqETvmQ" points="[0, 0, 500, 0]$[-500, 0, 0, 0]"/>
      <sourceAnchor xmi:type="notation:IdentityAnchor" xmi:id="_9fSZtmFaEeq-pYTHqETvmQ" id="(0.5,0.6108092650843581)"/>
      <targetAnchor xmi:type="notation:IdentityAnchor" xmi:id="_9fSZt2FaEeq-pYTHqETvmQ" id="(0.5,0.6108092650843581)"/>
    </edges>
  </notation:Diagram>
  <notation:Diagram xmi:id="_FA8g0GFdEeqi1Jx2DeCPEw" type="PapyrusUMLSequenceDiagram" name="UML2Cloud Interaction Diagram" measurementUnit="Pixel">
    <children xmi:type="notation:Shape" xmi:id="_FA8g0WFdEeqi1Jx2DeCPEw" type="Interaction_Shape">
      <children xmi:type="notation:DecorationNode" xmi:id="_FA8g0mFdEeqi1Jx2DeCPEw" type="Interaction_NameLabel"/>
      <children xmi:type="notation:BasicCompartment" xmi:id="_FA8g02FdEeqi1Jx2DeCPEw" type="Interaction_SubfragmentCompartment">
        <children xmi:type="notation:Shape" xmi:id="_FA8g1GFdEeqi1Jx2DeCPEw" type="CombinedFragment_Shape">
          <children xmi:type="notation:BasicCompartment" xmi:id="_FA8g1WFdEeqi1Jx2DeCPEw" type="CombinedFragment_SubfragmentCompartment">
            <children xmi:type="notation:Shape" xmi:id="_FA8g1mFdEeqi1Jx2DeCPEw" type="InteractionOperand_Shape">
              <children xmi:type="notation:DecorationNode" xmi:id="_FA8g12FdEeqi1Jx2DeCPEw" type="InteractionOperand_Guard">
                <layoutConstraint xmi:type="notation:Bounds" xmi:id="_FA8g2GFdEeqi1Jx2DeCPEw" x="5" y="5"/>
              </children>
              <layoutConstraint xmi:type="notation:Bounds" xmi:id="_FA8g2WFdEeqi1Jx2DeCPEw" width="1001" height="1111"/>
            </children>
            <children xmi:type="notation:Shape" xmi:id="_FA8g2mFdEeqi1Jx2DeCPEw" type="InteractionOperand_Shape">
              <children xmi:type="notation:DecorationNode" xmi:id="_FA8g22FdEeqi1Jx2DeCPEw" type="InteractionOperand_Guard">
                <layoutConstraint xmi:type="notation:Bounds" xmi:id="_FA8g3GFdEeqi1Jx2DeCPEw" x="5" y="5"/>
              </children>
              <layoutConstraint xmi:type="notation:Bounds" xmi:id="_FA8g3WFdEeqi1Jx2DeCPEw" y="1111" width="1001" height="661"/>
            </children>
            <styles xmi:type="notation:SortingStyle" xmi:id="_FA8g3mFdEeqi1Jx2DeCPEw"/>
            <styles xmi:type="notation:FilteringStyle" xmi:id="_FA8g32FdEeqi1Jx2DeCPEw"/>
            <layoutConstraint xmi:type="notation:Bounds" xmi:id="_FA8g4GFdEeqi1Jx2DeCPEw"/>
          </children>
          <layoutConstraint xmi:type="notation:Bounds" xmi:id="_FA8g4WFdEeqi1Jx2DeCPEw" x="14" y="446" width="1001" height="1801"/>
        </children>
        <children xmi:type="notation:Shape" xmi:id="_FA8g4mFdEeqi1Jx2DeCPEw" type="CombinedFragment_Shape">
          <children xmi:type="notation:BasicCompartment" xmi:id="_FA8g42FdEeqi1Jx2DeCPEw" type="CombinedFragment_SubfragmentCompartment">
            <children xmi:type="notation:Shape" xmi:id="_FA8g5GFdEeqi1Jx2DeCPEw" type="InteractionOperand_Shape">
              <children xmi:type="notation:DecorationNode" xmi:id="_FA8g5WFdEeqi1Jx2DeCPEw" type="InteractionOperand_Guard">
[truncated: 44,875 more chars]
