# Supplementary material for: Profiling SLAs for cloud system infrastructures and user interactions
Source: PeerJ Comput Sci. 2021 May 12;7:e513. doi: 10.7717/peerj-cs.513 (PMC8157057; doi:10.7717/peerj-cs.513)
Supplement: Supplemental Information 2 — This is deployed as a Eclipse Plugin. The deployed tool with instructions to install it over Papyrus Eclipse is available at: https://www.dsi.uclm.es/cloud/modeling/uml2cloud/releases/2.1. [file peerj-cs-07-513-s002.zip › es.uclm.uml2cloud.examples/old/baseCloudSystem/baseCloudSystem.uml]

<?xml version="1.0" encoding="UTF-8"?>
<xmi:XMI xmi:version="20131001" xmlns:xmi="http://www.omg.org/spec/XMI/20131001" xmlns:UML2CloudProfile="http://www.uclm.es/UML/profiles/UML2Cloud/2" xmlns:ecore="http://www.eclipse.org/emf/2002/Ecore" xmlns:uml="http://www.eclipse.org/uml2/5.0.0/UML">
  <uml:Model xmi:id="_NBPEAB_QEemfpfuicdrdbg" name="baseCloudSystem">
    <packageImport xmi:type="uml:PackageImport" xmi:id="_NQGmcB_QEemfpfuicdrdbg">
      <importedPackage xmi:type="uml:Model" href="pathmap://UML_LIBRARIES/UMLPrimitiveTypes.library.uml#_0"/>
    </packageImport>
    <packagedElement xmi:type="uml:Package" xmi:id="_OfC7gI0NEemHvr1-LBPevw" name="PriceScheme">
      <packagedElement xmi:type="uml:Component" xmi:id="_F0bowIwxEemFP824l1buPw" name="SLA_public"/>
    </packagedElement>
    <packagedElement xmi:type="uml:Package" xmi:id="_4HcK4I0NEemHvr1-LBPevw" name="OfferedResources">
      <packagedElement xmi:type="uml:Component" xmi:id="_KXQwMIwwEemFP824l1buPw" name="VM_small"/>
      <packagedElement xmi:type="uml:Component" xmi:id="_9SdyQIwxEemFP824l1buPw" name="VM_medium"/>
      <packagedElement xmi:type="uml:Component" xmi:id="_KRVccIwyEemFP824l1buPw" name="VM_large"/>
      <packagedElement xmi:type="uml:Component" xmi:id="_3yJZwIwwEemFP824l1buPw" name="AppDataIntensive"/>
      <packagedElement xmi:type="uml:Component" xmi:id="_7FdLEMAZEem5FZRqtVDqtA" name="VM_nano"/>
      <packagedElement xmi:type="uml:Component" xmi:id="_7leu8MAZEem5FZRqtVDqtA" name="VM_nanoRAM"/>
      <packagedElement xmi:type="uml:Component" xmi:id="_7-mZkMAZEem5FZRqtVDqtA" name="VM_nanoHD"/>
      <packagedElement xmi:type="uml:Component" xmi:id="_9PahMMAZEem5FZRqtVDqtA" name="VM_micro"/>
    </packagedElement>
    <packagedElement xmi:type="uml:Package" xmi:id="_jkPXII0OEemHvr1-LBPevw" name="Hardware">
      <packagedElement xmi:type="uml:Component" xmi:id="_rh8sEIwzEemFP824l1buPw" name="CPU_quad"/>
      <packagedElement xmi:type="uml:Component" xmi:id="_x1vlYIwzEemFP824l1buPw" name="Memory_16GB"/>
      <packagedElement xmi:type="uml:Component" xmi:id="_jWHdoIw0EemFP824l1buPw" name="Storage_500GB"/>
      <packagedElement xmi:type="uml:Component" xmi:id="_nVMXgMAXEem5FZRqtVDqtA" name="CPU_dual"/>
      <packagedElement xmi:type="uml:Component" xmi:id="_nwiPsMAXEem5FZRqtVDqtA" name="Memory_64GB"/>
      <packagedElement xmi:type="uml:Component" xmi:id="_8QJHcMAXEem5FZRqtVDqtA" name="Storage_2TB"/>
    </packagedElement>
    <packagedElement xmi:type="uml:Package" xmi:id="_F6zXoI0PEemHvr1-LBPevw" name="FacilitiesStructure">
      <packagedElement xmi:type="uml:Component" xmi:id="_oAjo8IwzEemFP824l1buPw" name="CloudInfrastructure"/>
      <packagedElement xmi:type="uml:Component" xmi:id="_NvYJQIw1EemFP824l1buPw" name="ComputingRack"/>
      <packagedElement xmi:type="uml:Component" xmi:id="_naakEIw1EemFP824l1buPw" name="DataCenter"/>
      <packagedElement xmi:type="uml:Component" xmi:id="_8IJz4Iw0EemFP824l1buPw" name="ComputingMachine_medium"/>
      <packagedElement xmi:type="uml:Component" xmi:id="_l19gIJboEemLQuZmN_YOhg" name="StorageRack"/>
      <packagedElement xmi:type="uml:Component" xmi:id="_mlZZAJboEemLQuZmN_YOhg" name="StorageMachine"/>
    </packagedElement>
    <packagedElement xmi:type="uml:Interaction" xmi:id="_W6m4wGFXEeq-pYTHqETvmQ" name="RegularUserAInteraction">
      <lifeline xmi:type="uml:Lifeline" xmi:id="_W6m4wWFXEeq-pYTHqETvmQ" name="RegularUserA" coveredBy="_W6m4w2FXEeq-pYTHqETvmQ _W6m4x2FXEeq-pYTHqETvmQ _W6m4yGFXEeq-pYTHqETvmQ _W6m4zGFXEeq-pYTHqETvmQ _W6m4zWFXEeq-pYTHqETvmQ _W6m4zmFXEeq-pYTHqETvmQ _W6m4z2FXEeq-pYTHqETvmQ _W6m40GFXEeq-pYTHqETvmQ _W6m40WFXEeq-pYTHqETvmQ _W6m402FXEeq-pYTHqETvmQ _W6m41GFXEeq-pYTHqETvmQ _W6m41WFXEeq-pYTHqETvmQ _W6m41mFXEeq-pYTHqETvmQ _W6m42GFXEeq-pYTHqETvmQ _W6m43WFXEeq-pYTHqETvmQ _W6m43mFXEeq-pYTHqETvmQ _W6m432FXEeq-pYTHqETvmQ _W6m44WFXEeq-pYTHqETvmQ _W6m44mFXEeq-pYTHqETvmQ _W6m442FXEeq-pYTHqETvmQ _W6m45GFXEeq-pYTHqETvmQ _W6m45mFXEeq-pYTHqETvmQ _W6m452FXEeq-pYTHqETvmQ _W6m46GFXEeq-pYTHqETvmQ _W6m46WFXEeq-pYTHqETvmQ _W6m462FXEeq-pYTHqETvmQ _W6m48GFXEeq-pYTHqETvmQ _W6m49WFXEeq-pYTHqETvmQ _W6m49mFXEeq-pYTHqETvmQ _W6m492FXEeq-pYTHqETvmQ _W6m5BGFXEeq-pYTHqETvmQ _W6m5BWFXEeq-pYTHqETvmQ _W6m5BmFXEeq-pYTHqETvmQ _W6m5B2FXEeq-pYTHqETvmQ _W6m5CGFXEeq-pYTHqETvmQ _W6m5DWFXEeq-pYTHqETvmQ _W6m5DmFXEeq-pYTHqETvmQ _W6m5EGFXEeq-pYTHqETvmQ _W6m5EWFXEeq-pYTHqETvmQ _W6m5E2FXEeq-pYTHqETvmQ _W6m5FmFXEeq-pYTHqETvmQ _W6m5F2FXEeq-pYTHqETvmQ _W6m5GGFXEeq-pYTHqETvmQ _W6m5GmFXEeq-pYTHqETvmQ"/>
      <lifeline xmi:type="uml:Lifeline" xmi:id="_W6m4wmFXEeq-pYTHqETvmQ" name="CloudProvider" coveredBy="_W6m4xGFXEeq-pYTHqETvmQ _W6m4xmFXEeq-pYTHqETvmQ _W6m4yWFXEeq-pYTHqETvmQ _W6m4y2FXEeq-pYTHqETvmQ _W6m4zWFXEeq-pYTHqETvmQ _W6m4zmFXEeq-pYTHqETvmQ _W6m4z2FXEeq-pYTHqETvmQ _W6m40GFXEeq-pYTHqETvmQ _W6m40mFXEeq-pYTHqETvmQ _W6m402FXEeq-pYTHqETvmQ _W6m41GFXEeq-pYTHqETvmQ _W6m41WFXEeq-pYTHqETvmQ _W6m41mFXEeq-pYTHqETvmQ _W6m412FXEeq-pYTHqETvmQ _W6m43WFXEeq-pYTHqETvmQ _W6m43mFXEeq-pYTHqETvmQ _W6m432FXEeq-pYTHqETvmQ _W6m44GFXEeq-pYTHqETvmQ _W6m44mFXEeq-pYTHqETvmQ _W6m442FXEeq-pYTHqETvmQ _W6m45WFXEeq-pYTHqETvmQ _W6m45mFXEeq-pYTHqETvmQ _W6m452FXEeq-pYTHqETvmQ _W6m46GFXEeq-pYTHqETvmQ _W6m46WFXEeq-pYTHqETvmQ _W6m46mFXEeq-pYTHqETvmQ _W6m48GFXEeq-pYTHqETvmQ _W6m49WFXEeq-pYTHqETvmQ _W6m49mFXEeq-pYTHqETvmQ _W6m492FXEeq-pYTHqETvmQ _W6m5BGFXEeq-pYTHqETvmQ _W6m5BWFXEeq-pYTHqETvmQ _W6m5BmFXEeq-pYTHqETvmQ _W6m5B2FXEeq-pYTHqETvmQ _W6m5CGFXEeq-pYTHqETvmQ _W6m5DWFXEeq-pYTHqETvmQ _W6m5D2FXEeq-pYTHqETvmQ _W6m5EGFXEeq-pYTHqETvmQ _W6m5EWFXEeq-pYTHqETvmQ _W6m5EmFXEeq-pYTHqETvmQ _W6m5FmFXEeq-pYTHqETvmQ _W6m5F2FXEeq-pYTHqETvmQ _W6m5GGFXEeq-pYTHqETvmQ _W6m5GWFXEeq-pYTHqETvmQ _W6m4xWFXEeq-pYTHqETvmQ _W6m4ymFXEeq-pYTHqETvmQ"/>
      <fragment xmi:type="uml:MessageOccurrenceSpecification" xmi:id="_W6m4w2FXEeq-pYTHqETvmQ" name="RequestOfferedVMs3SendEvent" covered="_W6m4wWFXEeq-pYTHqETvmQ" message="_W6m5I2FXEeq-pYTHqETvmQ"/>
      <fragment xmi:type="uml:MessageOccurrenceSpecification" xmi:id="_W6m4xGFXEeq-pYTHqETvmQ" name="RequestOfferedVMs3ReceiveEvent" covered="_W6m4wmFXEeq-pYTHqETvmQ" message="_W6m5I2FXEeq-pYTHqETvmQ"/>
      <fragment xmi:type="uml:BehaviorExecutionSpecification" xmi:id="_W6m4xWFXEeq-pYTHqETvmQ" name="BehaviorExecutionSpecification6" covered="_W6m4wmFXEeq-pYTHqETvmQ" finish="_W6m4xmFXEeq-pYTHqETvmQ" start="_W6m4xGFXEeq-pYTHqETvmQ"/>
      <fragment xmi:type="uml:MessageOccurrenceSpecification" xmi:id="_W6m4xmFXEeq-pYTHqETvmQ" name="Message8SendEvent" covered="_W6m4wmFXEeq-pYTHqETvmQ" message="_W6m5JGFXEeq-pYTHqETvmQ"/>
      <fragment xmi:type="uml:MessageOccurrenceSpecification" xmi:id="_W6m4x2FXEeq-pYTHqETvmQ" name="Message8ReceiveEvent" covered="_W6m4wWFXEeq-pYTHqETvmQ" message="_W6m5JGFXEeq-pYTHqETvmQ"/>
      <fragment xmi:type="uml:MessageOccurrenceSpecification" xmi:id="_W6m4yGFXEeq-pYTHqETvmQ" name="Request10SendEvent" covered="_W6m4wWFXEeq-pYTHqETvmQ" message="_W6m5JWFXEeq-pYTHqETvmQ"/>
      <fragment xmi:type="uml:MessageOccurrenceSpecification" xmi:id="_W6m4yWFXEeq-pYTHqETvmQ" name="Request10ReceiveEvent" covered="_W6m4wmFXEeq-pYTHqETvmQ" message="_W6m5JWFXEeq-pYTHqETvmQ"/>
      <fragment xmi:type="uml:BehaviorExecutionSpecification" xmi:id="_W6m4ymFXEeq-pYTHqETvmQ" name="BehaviorExecutionSpecification13" covered="_W6m4wmFXEeq-pYTHqETvmQ" finish="_W6m4y2FXEeq-pYTHqETvmQ" start="_W6m4yWFXEeq-pYTHqETvmQ"/>
      <fragment xmi:type="uml:MessageOccurrenceSpecification" xmi:id="_W6m4y2FXEeq-pYTHqETvmQ" name="Message15SendEvent" covered="_W6m4wmFXEeq-pYTHqETvmQ" message="_W6m5JmFXEeq-pYTHqETvmQ"/>
      <fragment xmi:type="uml:MessageOccurrenceSpecification" xmi:id="_W6m4zGFXEeq-pYTHqETvmQ" name="Message15ReceiveEvent" covered="_W6m4wWFXEeq-pYTHqETvmQ" message="_W6m5JmFXEeq-pYTHqETvmQ"/>
      <fragment xmi:type="uml:CombinedFragment" xmi:id="_W6m4zWFXEeq-pYTHqETvmQ" name="AltCombinedFragmentVMAvailability" covered="_W6m4wWFXEeq-pYTHqETvmQ _W6m4wmFXEeq-pYTHqETvmQ" interactionOperator="alt">
        <operand xmi:type="uml:InteractionOperand" xmi:id="_W6m4zmFXEeq-pYTHqETvmQ" name="InteractionOperand0" covered="_W6m4wWFXEeq-pYTHqETvmQ _W6m4wmFXEeq-pYTHqETvmQ">
          <fragment xmi:type="uml:CombinedFragment" xmi:id="_W6m4z2FXEeq-pYTHqETvmQ" name="LoopCombinedFragmentExecution" covered="_W6m4wWFXEeq-pYTHqETvmQ _W6m4wmFXEeq-pYTHqETvmQ" interactionOperator="loop">
            <operand xmi:type="uml:InteractionOperand" xmi:id="_W6m40GFXEeq-pYTHqETvmQ" name="InteractionOperand0" covered="_W6m4wWFXEeq-pYTHqETvmQ _W6m4wmFXEeq-pYTHqETvmQ">
              <fragment xmi:type="uml:MessageOccurrenceSpecification" xmi:id="_W6m40WFXEeq-pYTHqETvmQ" name="Execute18SendEvent" covered="_W6m4wWFXEeq-pYTHqETvmQ" message="_W6m5J2FXEeq-pYTHqETvmQ"/>
              <fragment xmi:type="uml:MessageOccurrenceSpecification" xmi:id="_W6m40mFXEeq-pYTHqETvmQ" name="Execute18ReceiveEvent" covered="_W6m4wmFXEeq-pYTHqETvmQ" message="_W6m5J2FXEeq-pYTHqETvmQ"/>
              <fragment xmi:type="uml:CombinedFragment" xmi:id="_W6m402FXEeq-pYTHqETvmQ" name="AltCombinedFragmentExecutionResult" covered="_W6m4wWFXEeq-pYTHqETvmQ _W6m4wmFXEeq-pYTHqETvmQ" interactionOperator="alt">
                <operand xmi:type="uml:InteractionOperand" xmi:id="_W6m41GFXEeq-pYTHqETvmQ" name="InteractionOperand0" covered="_W6m4wWFXEeq-pYTHqETvmQ _W6m4wmFXEeq-pYTHqETvmQ">
                  <fragment xmi:type="uml:CombinedFragment" xmi:id="_W6m41WFXEeq-pYTHqETvmQ" name="BreakCombinedFragmentExecutionOk" covered="_W6m4wWFXEeq-pYTHqETvmQ _W6m4wmFXEeq-pYTHqETvmQ" interactionOperator="break">
                    <operand xmi:type="uml:InteractionOperand" xmi:id="_W6m41mFXEeq-pYTHqETvmQ" name="InteractionOperand0" covered="_W6m4wWFXEeq-pYTHqETvmQ _W6m4wmFXEeq-pYTHqETvmQ">
                      <fragment xmi:type="uml:MessageOccurrenceSpecification" xmi:id="_W6m412FXEeq-pYTHqETvmQ" name="Ok19SendEvent" covered="_W6m4wmFXEeq-pYTHqETvmQ" message="_W6m5KGFXEeq-pYTHqETvmQ"/>
                      <fragment xmi:type="uml:MessageOccurrenceSpecification" xmi:id="_W6m42GFXEeq-pYTHqETvmQ" name="Ok19ReceiveEvent" covered="_W6m4wWFXEeq-pYTHqETvmQ" message="_W6m5KGFXEeq-pYTHqETvmQ"/>
                      <guard xmi:type="uml:InteractionConstraint" xmi:id="_W6m42WFXEeq-pYTHqETvmQ" name="guard">
                        <specification xmi:type="uml:LiteralString" xmi:id="_W6m42mFXEeq-pYTHqETvmQ"/>
                      </guard>
                    </operand>
                  </fragment>
                  <guard xmi:type="uml:InteractionConstraint" xmi:id="_W6m422FXEeq-pYTHqETvmQ" name="guard">
                    <specification xmi:type="uml:LiteralString" xmi:id="_W6m43GFXEeq-pYTHqETvmQ"/>
                  </guard>
                </operand>
                <operand xmi:type="uml:InteractionOperand" xmi:id="_W6m43WFXEeq-pYTHqETvmQ" name="InteractionOperand2" covered="_W6m4wWFXEeq-pYTHqETvmQ _W6m4wmFXEeq-pYTHqETvmQ">
                  <fragment xmi:type="uml:CombinedFragment" xmi:id="_W6m43mFXEeq-pYTHqETvmQ" name="LoopCombinedFragmentTimeoutRenting" covered="_W6m4wWFXEeq-pYTHqETvmQ _W6m4wmFXEeq-pYTHqETvmQ" interactionOperator="loop">
                    <operand xmi:type="uml:InteractionOperand" xmi:id="_W6m432FXEeq-pYTHqETvmQ" name="LoopInteractionOperandTimeoutRenting" covered="_W6m4wWFXEeq-pYTHqETvmQ _W6m4wmFXEeq-pYTHqETvmQ">
                      <fragment xmi:type="uml:MessageOccurrenceSpecification" xmi:id="_W6m44GFXEeq-pYTHqETvmQ" name="TimeoutRenting20SendEvent" covered="_W6m4wmFXEeq-pYTHqETvmQ" message="_W6m5KWFXEeq-pYTHqETvmQ"/>
                      <fragment xmi:type="uml:MessageOccurrenceSpecification" xmi:id="_W6m44WFXEeq-pYTHqETvmQ" name="TimeoutRenting20ReceiveEvent" covered="_W6m4wWFXEeq-pYTHqETvmQ" message="_W6m5KWFXEeq-pYTHqETvmQ"/>
                      <fragment xmi:type="uml:CombinedFragment" xmi:id="_W6m44mFXEeq-pYTHqETvmQ" name="AltCombinedFragmentResume" covered="_W6m4wWFXEeq-pYTHqETvmQ _W6m4wmFXEeq-pYTHqETvmQ" interactionOperator="alt">
                        <operand xmi:type="uml:InteractionOperand" xmi:id="_W6m442FXEeq-pYTHqETvmQ" name="InteractionOperand0" covered="_W6m4wWFXEeq-pYTHqETvmQ _W6m4wmFXEeq-pYTHqETvmQ">
                          <fragment xmi:type="uml:MessageOccurrenceSpecification" xmi:id="_W6m45GFXEeq-pYTHqETvmQ" name="Resume21SendEvent" covered="_W6m4wWFXEeq-pYTHqETvmQ" message="_W6m5KmFXEeq-pYTHqETvmQ"/>
                          <fragment xmi:type="uml:MessageOccurrenceSpecification" xmi:id="_W6m45WFXEeq-pYTHqETvmQ" name="Resume21ReceiveEvent" covered="_W6m4wmFXEeq-pYTHqETvmQ" message="_W6m5KmFXEeq-pYTHqETvmQ"/>
                          <fragment xmi:type="uml:CombinedFragment" xmi:id="_W6m45mFXEeq-pYTHqETvmQ" name="AltCombinedFragmentResume" covered="_W6m4wWFXEeq-pYTHqETvmQ _W6m4wmFXEeq-pYTHqETvmQ" interactionOperator="alt">
                            <operand xmi:type="uml:InteractionOperand" xmi:id="_W6m452FXEeq-pYTHqETvmQ" name="InteractionOperand0" covered="_W6m4wWFXEeq-pYTHqETvmQ _W6m4wmFXEeq-pYTHqETvmQ">
                              <fragment xmi:type="uml:CombinedFragment" xmi:id="_W6m46GFXEeq-pYTHqETvmQ" name="BreakCombinedFragmentExecutionOk" covered="_W6m4wWFXEeq-pYTHqETvmQ _W6m4wmFXEeq-pYTHqETvmQ" interactionOperator="break">
                                <operand xmi:type="uml:InteractionOperand" xmi:id="_W6m46WFXEeq-pYTHqETvmQ" name="InteractionOperand0" covered="_W6m4wWFXEeq-pYTHqETvmQ _W6m4wmFXEeq-pYTHqETvmQ">
                                  <fragment xmi:type="uml:MessageOccurrenceSpecification" xmi:id="_W6m46mFXEeq-pYTHqETvmQ" name="Ok22SendEvent" covered="_W6m4wmFXEeq-pYTHqETvmQ" message="_W6m5K2FXEeq-pYTHqETvmQ"/>
                                  <fragment xmi:type="uml:MessageOccurrenceSpecification" xmi:id="_W6m462FXEeq-pYTHqETvmQ" name="Ok22ReceiveEvent" covered="_W6m4wWFXEeq-pYTHqETvmQ" message="_W6m5K2FXEeq-pYTHqETvmQ"/>
                                  <guard xmi:type="uml:InteractionConstraint" xmi:id="_W6m47GFXEeq-pYTHqETvmQ" name="guard">
                                    <specification xmi:type="uml:LiteralString" xmi:id="_W6m47WFXEeq-pYTHqETvmQ"/>
                                  </guard>
                                </operand>
                              </fragment>
                              <guard xmi:type="uml:InteractionConstraint" xmi:id="_W6m47mFXEeq-pYTHqETvmQ" name="guard">
                                <specification xmi:type="uml:LiteralString" xmi:id="_W6m472FXEeq-pYTHqETvmQ"/>
                              </guard>
                            </operand>
                            <operand xmi:type="uml:InteractionOperand" xmi:id="_W6m48GFXEeq-pYTHqETvmQ" name="InteractionOperand2" covered="_W6m4wWFXEeq-pYTHqETvmQ _W6m4wmFXEeq-pYTHqETvmQ">
                              <guard xmi:type="uml:InteractionConstraint" xmi:id="_W6m48WFXEeq-pYTHqETvmQ" name="guard">
                                <specification xmi:type="uml:LiteralString" xmi:id="_W6m48mFXEeq-pYTHqETvmQ"/>
                              </guard>
                            </operand>
                          </fragment>
                          <guard xmi:type="uml:InteractionConstraint" xmi:id="_W6m482FXEeq-pYTHqETvmQ" name="guard">
                            <specification xmi:type="uml:LiteralString" xmi:id="_W6m49GFXEeq-pYTHqETvmQ"/>
                          </guard>
                        </operand>
                        <operand xmi:type="uml:InteractionOperand" xmi:id="_W6m49WFXEeq-pYTHqETvmQ" name="InteractionOperand2" covered="_W6m4wWFXEeq-pYTHqETvmQ _W6m4wmFXEeq-pYTHqETvmQ">
                          <fragment xmi:type="uml:CombinedFragment" xmi:id="_W6m49mFXEeq-pYTHqETvmQ" name="BreakCombinedFragmentNoResume" covered="_W6m4wWFXEeq-pYTHqETvmQ _W6m4wmFXEeq-pYTHqETvmQ" interactionOperator="break">
                            <operand xmi:type="uml:InteractionOperand" xmi:id="_W6m492FXEeq-pYTHqETvmQ" name="InteractionOperand0" covered="_W6m4wWFXEeq-pYTHqETvmQ _W6m4wmFXEeq-pYTHqETvmQ">
                              <guard xmi:type="uml:InteractionConstraint" xmi:id="_W6m4-GFXEeq-pYTHqETvmQ" name="guard">
                                <specification xmi:type="uml:LiteralString" xmi:id="_W6m4-WFXEeq-pYTHqETvmQ"/>
                              </guard>
                            </operand>
                          </fragment>
                          <guard xmi:type="uml:InteractionConstraint" xmi:id="_W6m4-mFXEeq-pYTHqETvmQ" name="guard">
                            <specification xmi:type="uml:LiteralString" xmi:id="_W6m4-2FXEeq-pYTHqETvmQ"/>
                          </guard>
                        </operand>
                      </fragment>
                      <guard xmi:type="uml:InteractionConstraint" xmi:id="_W6m4_GFXEeq-pYTHqETvmQ" name="guard">
                        <specification xmi:type="uml:LiteralString" xmi:id="_W6m4_WFXEeq-pYTHqETvmQ"/>
                      </guard>
                    </operand>
                  </fragment>
                  <guard xmi:type="uml:InteractionConstraint" xmi:id="_W6m4_mFXEeq-pYTHqETvmQ" name="guard">
                    <specification xmi:type="uml:LiteralString" xmi:id="_W6m4_2FXEeq-pYTHqETvmQ"/>
                  </guard>
                </operand>
              </fragment>
              <guard xmi:type="uml:InteractionConstraint" xmi:id="_W6m5AGFXEeq-pYTHqETvmQ" name="guard">
                <specification xmi:type="uml:LiteralString" xmi:id="_W6m5AWFXEeq-pYTHqETvmQ" value=""/>
              </guard>
            </operand>
          </fragment>
          <guard xmi:type="uml:InteractionConstraint" xmi:id="_W6m5AmFXEeq-pYTHqETvmQ" name="guard">
            <specification xmi:type="uml:LiteralString" xmi:id="_W6m5A2FXEeq-pYTHqETvmQ" value="type == normal"/>
          </guard>
        </operand>
        <operand xmi:type="uml:InteractionOperand" xmi:id="_W6m5BGFXEeq-pYTHqETvmQ" name="InteractionOperand2" covered="_W6m4wWFXEeq-pYTHqETvmQ _W6m4wmFXEeq-pYTHqETvmQ">
          <fragment xmi:type="uml:CombinedFragment" xmi:id="_W6m5BWFXEeq-pYTHqETvmQ" name="AltCombinedFragmentDeferred" covered="_W6m4wWFXEeq-pYTHqETvmQ _W6m4wmFXEeq-pYTHqETvmQ" interactionOperator="alt">
            <operand xmi:type="uml:InteractionOperand" xmi:id="_W6m5BmFXEeq-pYTHqETvmQ" name="InteractionOperand0" covered="_W6m4wWFXEeq-pYTHqETvmQ _W6m4wmFXEeq-pYTHqETvmQ">
              <fragment xmi:type="uml:CombinedFragment" xmi:id="_W6m5B2FXEeq-pYTHqETvmQ" name="BreakCombinedFragmentNoSubscription" covered="_W6m4wWFXEeq-pYTHqETvmQ _W6m4wmFXEeq-pYTHqETvmQ" interactionOperator="break">
                <operand xmi:type="uml:InteractionOperand" xmi:id="_W6m5CGFXEeq-pYTHqETvmQ" name="InteractionOperand0" covered="_W6m4wWFXEeq-pYTHqETvmQ _W6m4wmFXEeq-pYTHqETvmQ">
                  <guard xmi:type="uml:InteractionConstraint" xmi:id="_W6m5CWFXEeq-pYTHqETvmQ" name="guard">
                    <specification xmi:type="uml:LiteralString" xmi:id="_W6m5CmFXEeq-pYTHqETvmQ"/>
                  </guard>
                </operand>
              </fragment>
              <guard xmi:type="uml:InteractionConstraint" xmi:id="_W6m5C2FXEeq-pYTHqETvmQ" name="guard">
                <specification xmi:type="uml:LiteralString" xmi:id="_W6m5DGFXEeq-pYTHqETvmQ"/>
              </guard>
            </operand>
            <operand xmi:type="uml:InteractionOperand" xmi:id="_W6m5DWFXEeq-pYTHqETvmQ" name="InteractionOperand2" covered="_W6m4wWFXEeq-pYTHqETvmQ _W6m4wmFXEeq-pYTHqETvmQ">
              <fragment xmi:type="uml:MessageOccurrenceSpecification" xmi:id="_W6m5DmFXEeq-pYTHqETvmQ" name="Subscribe23SendEvent" covered="_W6m4wWFXEeq-pYTHqETvmQ" message="_W6m5LGFXEeq-pYTHqETvmQ"/>
              <fragment xmi:type="uml:MessageOccurrenceSpecification" xmi:id="_W6m5D2FXEeq-pYTHqETvmQ" name="Subscribe23ReceiveEvent" covered="_W6m4wmFXEeq-pYTHqETvmQ" message="_W6m5LGFXEeq-pYTHqETvmQ"/>
              <fragment xmi:type="uml:CombinedFragment" xmi:id="_W6m5EGFXEeq-pYTHqETvmQ" name="AltCombinedFragmentSubscription" covered="_W6m4wWFXEeq-pYTHqETvmQ _W6m4wmFXEeq-pYTHqETvmQ" interactionOperator="alt">
                <operand xmi:type="uml:InteractionOperand" xmi:id="_W6m5EWFXEeq-pYTHqETvmQ" name="InteractionOperand0" covered="_W6m4wWFXEeq-pYTHqETvmQ _W6m4wmFXEeq-pYTHqETvmQ">
                  <fragment xmi:type="uml:MessageOccurrenceSpecification" xmi:id="_W6m5EmFXEeq-pYTHqETvmQ" name="Notify24SendEvent" covered="_W6m4wmFXEeq-pYTHqETvmQ" message="_W6m5LWFXEeq-pYTHqETvmQ"/>
                  <fragment xmi:type="uml:MessageOccurrenceSpecification" xmi:id="_W6m5E2FXEeq-pYTHqETvmQ" name="Notify24ReceiveEvent" covered="_W6m4wWFXEeq-pYTHqETvmQ" message="_W6m5LWFXEeq-pYTHqETvmQ"/>
                  <guard xmi:type="uml:InteractionConstraint" xmi:id="_W6m5FGFXEeq-pYTHqETvmQ" name="guard">
                    <specification xmi:type="uml:LiteralString" xmi:id="_W6m5FWFXEeq-pYTHqETvmQ"/>
                  </guard>
                </operand>
                <operand xmi:type="uml:InteractionOperand" xmi:id="_W6m5FmFXEeq-pYTHqETvmQ" name="InteractionOperand2" covered="_W6m4wWFXEeq-pYTHqETvmQ _W6m4wmFXEeq-pYTHqETvmQ">
                  <fragment xmi:type="uml:CombinedFragment" xmi:id="_W6m5F2FXEeq-pYTHqETvmQ" name="BreakCombinedFragmentTimeoutSubscription" covered="_W6m4wWFXEeq-pYTHqETvmQ _W6m4wmFXEeq-pYTHqETvmQ" interactionOperator="break">
                    <operand xmi:type="uml:InteractionOperand" xmi:id="_W6m5GGFXEeq-pYTHqETvmQ" name="InteractionOperand0" covered="_W6m4wWFXEeq-pYTHqETvmQ _W6m4wmFXEeq-pYTHqETvmQ">
                      <fragment xmi:type="uml:MessageOccurrenceSpecification" xmi:id="_W6m5GWFXEeq-pYTHqETvmQ" name="TimeoutSubscription25SendEvent" covered="_W6m4wmFXEeq-pYTHqETvmQ" message="_W6m5LmFXEeq-pYTHqETvmQ"/>
                      <fragment xmi:type="uml:MessageOccurrenceSpecification" xmi:id="_W6m5GmFXEeq-pYTHqETvmQ" name="TimeoutSubscription25ReceiveEvent" covered="_W6m4wWFXEeq-pYTHqETvmQ" message="_W6m5LmFXEeq-pYTHqETvmQ"/>
                      <guard xmi:type="uml:InteractionConstraint" xmi:id="_W6m5G2FXEeq-pYTHqETvmQ" name="guard">
                        <specification xmi:type="uml:LiteralString" xmi:id="_W6m5HGFXEeq-pYTHqETvmQ"/>
                      </guard>
                    </operand>
                  </fragment>
                  <guard xmi:type="uml:InteractionConstraint" xmi:id="_W6m5HWFXEeq-pYTHqETvmQ" name="guard">
                    <specification xmi:type="uml:LiteralString" xmi:id="_W6m5HmFXEeq-pYTHqETvmQ"/>
                  </guard>
                </operand>
              </fragment>
              <guard xmi:type="uml:InteractionConstraint" xmi:id="_W6m5H2FXEeq-pYTHqETvmQ" name="guard">
                <specification xmi:type="uml:LiteralString" xmi:id="_W6m5IGFXEeq-pYTHqETvmQ"/>
              </guard>
            </operand>
          </fragment>
          <guard xmi:type="uml:InteractionConstraint" xmi:id="_W6m5IWFXEeq-pYTHqETvmQ" name="guard">
            <specification xmi:type="uml:LiteralString" xmi:id="_W6m5ImFXEeq-pYTHqETvmQ" value="type == deferred"/>
          </guard>
        </operand>
      </fragment>
      <message xmi:type="uml:Message" xmi:id="_W6m5I2FXEeq-pYTHqETvmQ" name="RequestOfferedVMs()" receiveEvent="_W6m4xGFXEeq-pYTHqETvmQ" sendEvent="_W6m4w2FXEeq-pYTHqETvmQ"/>
      <message xmi:type="uml:Message" xmi:id="_W6m5JGFXEeq-pYTHqETvmQ" name="ResponseOfferedVMs(List VMs)" messageSort="reply" receiveEvent="_W6m4x2FXEeq-pYTHqETvmQ" sendEvent="_W6m4xmFXEeq-pYTHqETvmQ"/>
      <message xmi:type="uml:Message" xmi:id="_W6m5JWFXEeq-pYTHqETvmQ" name="5*Request(VM_small, 2h)" receiveEvent="_W6m4yWFXEeq-pYTHqETvmQ" sendEvent="_W6m4yGFXEeq-pYTHqETvmQ"/>
      <message xmi:type="uml:Message" xmi:id="_W6m5JmFXEeq-pYTHqETvmQ" name="Response(IP, cost, type)" messageSort="reply" receiveEvent="_W6m4zGFXEeq-pYTHqETvmQ" sendEvent="_W6m4y2FXEeq-pYTHqETvmQ"/>
      <message xmi:type="uml:Message" xmi:id="_W6m5J2FXEeq-pYTHqETvmQ" name="Execute(APP,IP)" messageSort="asynchCall" receiveEvent="_W6m40mFXEeq-pYTHqETvmQ" sendEvent="_W6m40WFXEeq-pYTHqETvmQ"/>
      <message xmi:type="uml:Message" xmi:id="_W6m5KGFXEeq-pYTHqETvmQ" name="Ok" messageSort="reply" receiveEvent="_W6m42GFXEeq-pYTHqETvmQ" sendEvent="_W6m412FXEeq-pYTHqETvmQ"/>
      <message xmi:type="uml:Message" xmi:id="_W6m5KWFXEeq-pYTHqETvmQ" name="TimeoutRenting(offer)" messageSort="reply" receiveEvent="_W6m44WFXEeq-pYTHqETvmQ" sendEvent="_W6m44GFXEeq-pYTHqETvmQ"/>
      <message xmi:type="uml:Message" xmi:id="_W6m5KmFXEeq-pYTHqETvmQ" name="Resume(resumeTime)" messageSort="asynchCall" receiveEvent="_W6m45WFXEeq-pYTHqETvmQ" sendEvent="_W6m45GFXEeq-pYTHqETvmQ"/>
      <message xmi:type="uml:Message" xmi:id="_W6m5K2FXEeq-pYTHqETvmQ" name="Ok" messageSort="reply" receiveEvent="_W6m462FXEeq-pYTHqETvmQ" sendEvent="_W6m46mFXEeq-pYTHqETvmQ"/>
      <message xmi:type="uml:Message" xmi:id="_W6m5LGFXEeq-pYTHqETvmQ" name="Subscribe(VM, rentingTime, maxSubTime)" messageSort="asynchCall" receiveEvent="_W6m5D2FXEeq-pYTHqETvmQ" sendEvent="_W6m5DmFXEeq-pYTHqETvmQ"/>
      <message xmi:type="uml:Message" xmi:id="_W6m5LWFXEeq-pYTHqETvmQ" name="Notify(IP)" messageSort="reply" receiveEvent="_W6m5E2FXEeq-pYTHqETvmQ" sendEvent="_W6m5EmFXEeq-pYTHqETvmQ"/>
      <message xmi:type="uml:Message" xmi:id="_W6m5LmFXEeq-pYTHqETvmQ" name="TimeoutSubscription" messageSort="reply" receiveEvent="_W6m5GmFXEeq-pYTHqETvmQ" sendEvent="_W6m5GWFXEeq-pYTHqETvmQ"/>
    </packagedElement>
    <packagedElement xmi:type="uml:Interaction" xmi:id="_xS-eMGFYEeq-pYTHqETvmQ" name="RegularUserB1Interaction">
      <lifeline xmi:type="uml:Lifeline" xmi:id="_xS-eMWFYEeq-pYTHqETvmQ" name="RegularUserB1" coveredBy="_xS-eM2FYEeq-pYTHqETvmQ _xS-eN2FYEeq-pYTHqETvmQ _xS-eOGFYEeq-pYTHqETvmQ _xS-ePGFYEeq-pYTHqETvmQ _xS-ePWFYEeq-pYTHqETvmQ _xS-ePmFYEeq-pYTHqETvmQ _xS-eP2FYEeq-pYTHqETvmQ _xS-eQGFYEeq-pYTHqETvmQ _xS-eQWFYEeq-pYTHqETvmQ _xS-eQ2FYEeq-pYTHqETvmQ _xS-eRGFYEeq-pYTHqETvmQ _xS-eRWFYEeq-pYTHqETvmQ _xS-eRmFYEeq-pYTHqETvmQ _xS-eSGFYEeq-pYTHqETvmQ _xS-eTWFYEeq-pYTHqETvmQ _xS-eTmFYEeq-pYTHqETvmQ _xS-eT2FYEeq-pYTHqETvmQ _xS-eUWFYEeq-pYTHqETvmQ _xS-eUmFYEeq-pYTHqETvmQ _xS-eU2FYEeq-pYTHqETvmQ _xS-eVGFYEeq-pYTHqETvmQ _xS-eVmFYEeq-pYTHqETvmQ _xS-eV2FYEeq-pYTHqETvmQ _xS-eWGFYEeq-pYTHqETvmQ _xS-eWWFYEeq-pYTHqETvmQ _xS-eW2FYEeq-pYTHqETvmQ _xS-eYGFYEeq-pYTHqETvmQ _xS-eZWFYEeq-pYTHqETvmQ _xS-eZmFYEeq-pYTHqETvmQ _xS-eZ2FYEeq-pYTHqETvmQ _xS-edGFYEeq-pYTHqETvmQ _xS-edWFYEeq-pYTHqETvmQ _xS-edmFYEeq-pYTHqETvmQ _xS-ed2FYEeq-pYTHqETvmQ _xS-eeGFYEeq-pYTHqETvmQ _xS-efWFYEeq-pYTHqETvmQ _xS-efmFYEeq-pYTHqETvmQ _xS-egGFYEeq-pYTHqETvmQ _xS-egWFYEeq-pYTHqETvmQ _xS-eg2FYEeq-pYTHqETvmQ _xS-ehmFYEeq-pYTHqETvmQ _xS-eh2FYEeq-pYTHqETvmQ _xS-eiGFYEeq-pYTHqETvmQ _xS_FQGFYEeq-pYTHqETvmQ"/>
      <lifeline xmi:type="uml:Lifeline" xmi:id="_xS-eMmFYEeq-pYTHqETvmQ" name="CloudProvider" coveredBy="_xS-eNGFYEeq-pYTHqETvmQ _xS-eNmFYEeq-pYTHqETvmQ _xS-eOWFYEeq-pYTHqETvmQ _xS-eO2FYEeq-pYTHqETvmQ _xS-ePWFYEeq-pYTHqETvmQ _xS-ePmFYEeq-pYTHqETvmQ _xS-eP2FYEeq-pYTHqETvmQ _xS-eQGFYEeq-pYTHqETvmQ _xS-eQmFYEeq-pYTHqETvmQ _xS-eQ2FYEeq-pYTHqETvmQ _xS-eRGFYEeq-pYTHqETvmQ _xS-eRWFYEeq-pYTHqETvmQ _xS-eRmFYEeq-pYTHqETvmQ _xS-eR2FYEeq-pYTHqETvmQ _xS-eTWFYEeq-pYTHqETvmQ _xS-eTmFYEeq-pYTHqETvmQ _xS-eT2FYEeq-pYTHqETvmQ _xS-eUGFYEeq-pYTHqETvmQ _xS-eUmFYEeq-pYTHqETvmQ _xS-eU2FYEeq-pYTHqETvmQ _xS-eVWFYEeq-pYTHqETvmQ _xS-eVmFYEeq-pYTHqETvmQ _xS-eV2FYEeq-pYTHqETvmQ _xS-eWGFYEeq-pYTHqETvmQ _xS-eWWFYEeq-pYTHqETvmQ _xS-eWmFYEeq-pYTHqETvmQ _xS-eYGFYEeq-pYTHqETvmQ _xS-eZWFYEeq-pYTHqETvmQ _xS-eZmFYEeq-pYTHqETvmQ _xS-eZ2FYEeq-pYTHqETvmQ _xS-edGFYEeq-pYTHqETvmQ _xS-edWFYEeq-pYTHqETvmQ _xS-edmFYEeq-pYTHqETvmQ _xS-ed2FYEeq-pYTHqETvmQ _xS-eeGFYEeq-pYTHqETvmQ _xS-efWFYEeq-pYTHqETvmQ _xS-ef2FYEeq-pYTHqETvmQ _xS-egGFYEeq-pYTHqETvmQ _xS-egWFYEeq-pYTHqETvmQ _xS-egmFYEeq-pYTHqETvmQ _xS-ehmFYEeq-pYTHqETvmQ _xS-eh2FYEeq-pYTHqETvmQ _xS-eiGFYEeq-pYTHqETvmQ _xS-eiWFYEeq-pYTHqETvmQ _xS-eNWFYEeq-pYTHqETvmQ _xS-eOmFYEeq-pYTHqETvmQ"/>
      <fragment xmi:type="uml:MessageOccurrenceSpecification" xmi:id="_xS-eM2FYEeq-pYTHqETvmQ" name="RequestOfferedVMs3SendEvent" covered="_xS-eMWFYEeq-pYTHqETvmQ" message="_xS_FSWFYEeq-pYTHqETvmQ"/>
      <fragment xmi:type="uml:MessageOccurrenceSpecification" xmi:id="_xS-eNGFYEeq-pYTHqETvmQ" name="RequestOfferedVMs3ReceiveEvent" covered="_xS-eMmFYEeq-pYTHqETvmQ" message="_xS_FSWFYEeq-pYTHqETvmQ"/>
      <fragment xmi:type="uml:BehaviorExecutionSpecification" xmi:id="_xS-eNWFYEeq-pYTHqETvmQ" name="BehaviorExecutionSpecification6" covered="_xS-eMmFYEeq-pYTHqETvmQ" finish="_xS-eNmFYEeq-pYTHqETvmQ" start="_xS-eNGFYEeq-pYTHqETvmQ"/>
      <fragment xmi:type="uml:MessageOccurrenceSpecification" xmi:id="_xS-eNmFYEeq-pYTHqETvmQ" name="Message8SendEvent" covered="_xS-eMmFYEeq-pYTHqETvmQ" message="_xS_FSmFYEeq-pYTHqETvmQ"/>
      <fragment xmi:type="uml:MessageOccurrenceSpecification" xmi:id="_xS-eN2FYEeq-pYTHqETvmQ" name="Message8ReceiveEvent" covered="_xS-eMWFYEeq-pYTHqETvmQ" message="_xS_FSmFYEeq-pYTHqETvmQ"/>
      <fragment xmi:type="uml:MessageOccurrenceSpecification" xmi:id="_xS-eOGFYEeq-pYTHqETvmQ" name="Request10SendEvent" covered="_xS-eMWFYEeq-pYTHqETvmQ" message="_xS_FS2FYEeq-pYTHqETvmQ"/>
      <fragment xmi:type="uml:MessageOccurrenceSpecification" xmi:id="_xS-eOWFYEeq-pYTHqETvmQ" name="Request10ReceiveEvent" covered="_xS-eMmFYEeq-pYTHqETvmQ" message="_xS_FS2FYEeq-pYTHqETvmQ"/>
      <fragment xmi:type="uml:BehaviorExecutionSpecification" xmi:id="_xS-eOmFYEeq-pYTHqETvmQ" name="BehaviorExecutionSpecification13" covered="_xS-eMmFYEeq-pYTHqETvmQ" finish="_xS-eO2FYEeq-pYTHqETvmQ" start="_xS-eOWFYEeq-pYTHqETvmQ"/>
      <fragment xmi:type="uml:MessageOccurrenceSpecification" xmi:id="_xS-eO2FYEeq-pYTHqETvmQ" name="Message15SendEvent" covered="_xS-eMmFYEeq-pYTHqETvmQ" message="_xS_FTGFYEeq-pYTHqETvmQ"/>
      <fragment xmi:type="uml:MessageOccurrenceSpecification" xmi:id="_xS-ePGFYEeq-pYTHqETvmQ" name="Message15ReceiveEvent" covered="_xS-eMWFYEeq-pYTHqETvmQ" message="_xS_FTGFYEeq-pYTHqETvmQ"/>
      <fragment xmi:type="uml:CombinedFragment" xmi:id="_xS-ePWFYEeq-pYTHqETvmQ" name="AltCombinedFragmentVMAvailability" covered="_xS-eMWFYEeq-pYTHqETvmQ _xS-eMmFYEeq-pYTHqETvmQ" interactionOperator="alt">
        <operand xmi:type="uml:InteractionOperand" xmi:id="_xS-ePmFYEeq-pYTHqETvmQ" name="InteractionOperand0" covered="_xS-eMWFYEeq-pYTHqETvmQ _xS-eMmFYEeq-pYTHqETvmQ">
          <fragment xmi:type="uml:CombinedFragment" xmi:id="_xS-eP2FYEeq-pYTHqETvmQ" name="LoopCombinedFragmentExecution" covered="_xS-eMWFYEeq-pYTHqETvmQ _xS-eMmFYEeq-pYTHqETvmQ" interactionOperator="loop">
            <operand xmi:type="uml:InteractionOperand" xmi:id="_xS-eQGFYEeq-pYTHqETvmQ" name="InteractionOperand0" covered="_xS-eMWFYEeq-pYTHqETvmQ _xS-eMmFYEeq-pYTHqETvmQ">
              <fragment xmi:type="uml:MessageOccurrenceSpecification" xmi:id="_xS-eQWFYEeq-pYTHqETvmQ" name="Execute18SendEvent" covered="_xS-eMWFYEeq-pYTHqETvmQ" message="_xS_FTWFYEeq-pYTHqETvmQ"/>
              <fragment xmi:type="uml:MessageOccurrenceSpecification" xmi:id="_xS-eQmFYEeq-pYTHqETvmQ" name="Execute18ReceiveEvent" covered="_xS-eMmFYEeq-pYTHqETvmQ" message="_xS_FTWFYEeq-pYTHqETvmQ"/>
              <fragment xmi:type="uml:CombinedFragment" xmi:id="_xS-eQ2FYEeq-pYTHqETvmQ" name="AltCombinedFragmentExecutionResult" covered="_xS-eMWFYEeq-pYTHqETvmQ _xS-eMmFYEeq-pYTHqETvmQ" interactionOperator="alt">
                <operand xmi:type="uml:InteractionOperand" xmi:id="_xS-eRGFYEeq-pYTHqETvmQ" name="InteractionOperand0" covered="_xS-eMWFYEeq-pYTHqETvmQ _xS-eMmFYEeq-pYTHqETvmQ">
                  <fragment xmi:type="uml:CombinedFragment" xmi:id="_xS-eRWFYEeq-pYTHqETvmQ" name="BreakCombinedFragmentExecutionOk" covered="_xS-eMWFYEeq-pYTHqETvmQ _xS-eMmFYEeq-pYTHqETvmQ" interactionOperator="break">
                    <operand xmi:type="uml:InteractionOperand" xmi:id="_xS-eRmFYEeq-pYTHqETvmQ" name="InteractionOperand0" covered="_xS-eMWFYEeq-pYTHqETvmQ _xS-eMmFYEeq-pYTHqETvmQ">
                      <fragment xmi:type="uml:MessageOccurrenceSpecification" xmi:id="_xS-eR2FYEeq-pYTHqETvmQ" name="Ok19SendEvent" covered="_xS-eMmFYEeq-pYTHqETvmQ" message="_xS_FTmFYEeq-pYTHqETvmQ"/>
                      <fragment xmi:type="uml:MessageOccurrenceSpecification" xmi:id="_xS-eSGFYEeq-pYTHqETvmQ" name="Ok19ReceiveEvent" covered="_xS-eMWFYEeq-pYTHqETvmQ" message="_xS_FTmFYEeq-pYTHqETvmQ"/>
                      <guard xmi:type="uml:InteractionConstraint" xmi:id="_xS-eSWFYEeq-pYTHqETvmQ" name="guard">
                        <specification xmi:type="uml:LiteralString" xmi:id="_xS-eSmFYEeq-pYTHqETvmQ"/>
                      </guard>
                    </operand>
                  </fragment>
                  <guard xmi:type="uml:InteractionConstraint" xmi:id="_xS-eS2FYEeq-pYTHqETvmQ" name="guard">
                    <specification xmi:type="uml:LiteralString" xmi:id="_xS-eTGFYEeq-pYTHqETvmQ"/>
                  </guard>
                </operand>
                <operand xmi:type="uml:InteractionOperand" xmi:id="_xS-eTWFYEeq-pYTHqETvmQ" name="InteractionOperand2" covered="_xS-eMWFYEeq-pYTHqETvmQ _xS-eMmFYEeq-pYTHqETvmQ">
                  <fragment xmi:type="uml:CombinedFragment" xmi:id="_xS-eTmFYEeq-pYTHqETvmQ" name="LoopCombinedFragmentTimeoutRenting" covered="_xS-eMWFYEeq-pYTHqETvmQ _xS-eMmFYEeq-pYTHqETvmQ" interactionOperator="loop">
                    <operand xmi:type="uml:InteractionOperand" xmi:id="_xS-eT2FYEeq-pYTHqETvmQ" name="LoopInteractionOperandTimeoutRenting" covered="_xS-eMWFYEeq-pYTHqETvmQ _xS-eMmFYEeq-pYTHqETvmQ">
                      <fragment xmi:type="uml:MessageOccurrenceSpecification" xmi:id="_xS-eUGFYEeq-pYTHqETvmQ" name="TimeoutRenting20SendEvent" covered="_xS-eMmFYEeq-pYTHqETvmQ" message="_xS_FT2FYEeq-pYTHqETvmQ"/>
                      <fragment xmi:type="uml:MessageOccurrenceSpecification" xmi:id="_xS-eUWFYEeq-pYTHqETvmQ" name="TimeoutRenting20ReceiveEvent" covered="_xS-eMWFYEeq-pYTHqETvmQ" message="_xS_FT2FYEeq-pYTHqETvmQ"/>
                      <fragment xmi:type="uml:CombinedFragment" xmi:id="_xS-eUmFYEeq-pYTHqETvmQ" name="AltCombinedFragmentResume" covered="_xS-eMWFYEeq-pYTHqETvmQ _xS-eMmFYEeq-pYTHqETvmQ" interactionOperator="alt">
                        <operand xmi:type="uml:InteractionOperand" xmi:id="_xS-eU2FYEeq-pYTHqETvmQ" name="InteractionOperand0" covered="_xS-eMWFYEeq-pYTHqETvmQ _xS-eMmFYEeq-pYTHqETvmQ">
                          <fragment xmi:type="uml:MessageOccurrenceSpecification" xmi:id="_xS-eVGFYEeq-pYTHqETvmQ" name="Resume21SendEvent" covered="_xS-eMWFYEeq-pYTHqETvmQ" message="_xS_FUGFYEeq-pYTHqETvmQ"/>
                          <fragment xmi:type="uml:MessageOccurrenceSpecification" xmi:id="_xS-eVWFYEeq-pYTHqETvmQ" name="Resume21ReceiveEvent" covered="_xS-eMmFYEeq-pYTHqETvmQ" message="_xS_FUGFYEeq-pYTHqETvmQ"/>
                          <fragment xmi:type="uml:CombinedFragment" xmi:id="_xS-eVmFYEeq-pYTHqETvmQ" name="AltCombinedFragmentResume" covered="_xS-eMWFYEeq-pYTHqETvmQ _xS-eMmFYEeq-pYTHqETvmQ" interactionOperator="alt">
                            <operand xmi:type="uml:InteractionOperand" xmi:id="_xS-eV2FYEeq-pYTHqETvmQ" name="InteractionOperand0" covered="_xS-eMWFYEeq-pYTHqETvmQ _xS-eMmFYEeq-pYTHqETvmQ">
                              <fragment xmi:type="uml:CombinedFragment" xmi:id="_xS-eWGFYEeq-pYTHqETvmQ" name="BreakCombinedFragmentExecutionOk" covered="_xS-eMWFYEeq-pYTHqETvmQ _xS-eMmFYEeq-pYTHqETvmQ" interactionOperator="break">
                                <operand xmi:type="uml:InteractionOperand" xmi:id="_xS-eWWFYEeq-pYTHqETvmQ" name="InteractionOperand0" covered="_xS-eMWFYEeq-pYTHqETvmQ _xS-eMmFYEeq-pYTHqETvmQ">
                                  <fragment xmi:type="uml:MessageOccurrenceSpecification" xmi:id="_xS-eWmFYEeq-pYTHqETvmQ" name="Ok22SendEvent" covered="_xS-eMmFYEeq-pYTHqETvmQ" message="_xS_FUWFYEeq-pYTHqETvmQ"/>
                                  <fragment xmi:type="uml:MessageOccurrenceSpecification" xmi:id="_xS-eW2FYEeq-pYTHqETvmQ" name="Ok22ReceiveEvent" covered="_xS-eMWFYEeq-pYTHqETvmQ" message="_xS_FUWFYEeq-pYTHqETvmQ"/>
                                  <guard xmi:type="uml:InteractionConstraint" xmi:id="_xS-eXGFYEeq-pYTHqETvmQ" name="guard">
                                    <specification xmi:type="uml:LiteralString" xmi:id="_xS-eXWFYEeq-pYTHqETvmQ"/>
                                  </guard>
                                </operand>
                              </fragment>
                              <guard xmi:type="uml:InteractionConstraint" xmi:id="_xS-eXmFYEeq-pYTHqETvmQ" name="guard">
                                <specification xmi:type="uml:LiteralString" xmi:id="_xS-eX2FYEeq-pYTHqETvmQ"/>
                              </guard>
                            </operand>
                            <operand xmi:type="uml:InteractionOperand" xmi:id="_xS-eYGFYEeq-pYTHqETvmQ" name="InteractionOperand2" covered="_xS-eMWFYEeq-pYTHqETvmQ _xS-eMmFYEeq-pYTHqETvmQ">
                              <guard xmi:type="uml:InteractionConstraint" xmi:id="_xS-eYWFYEeq-pYTHqETvmQ" name="guard">
                                <specification xmi:type="uml:LiteralString" xmi:id="_xS-eYmFYEeq-pYTHqETvmQ"/>
                              </guard>
                            </operand>
                          </fragment>
                          <guard xmi:type="uml:InteractionConstraint" xmi:id="_xS-eY2FYEeq-pYTHqETvmQ" name="guard">
                            <specification xmi:type="uml:LiteralString" xmi:id="_xS-eZGFYEeq-pYTHqETvmQ"/>
                          </guard>
                        </operand>
                        <operand xmi:type="uml:InteractionOperand" xmi:id="_xS-eZWFYEeq-pYTHqETvmQ" name="InteractionOperand2" covered="_xS-eMWFYEeq-pYTHqETvmQ _xS-eMmFYEeq-pYTHqETvmQ">
                          <fragment xmi:type="uml:CombinedFragment" xmi:id="_xS-eZmFYEeq-pYTHqETvmQ" name="BreakCombinedFragmentNoResume" covered="_xS-eMWFYEeq-pYTHqETvmQ _xS-eMmFYEeq-pYTHqETvmQ" interactionOperator="break">
                            <operand xmi:type="uml:InteractionOperand" xmi:id="_xS-eZ2FYEeq-pYTHqETvmQ" name="InteractionOperand0" covered="_xS-eMWFYEeq-pYTHqETvmQ _xS-eMmFYEeq-pYTHqETvmQ">
                              <guard xmi:type="uml:InteractionConstraint" xmi:id="_xS-eaGFYEeq-pYTHqETvmQ" name="guard">
                                <specification xmi:type="uml:LiteralString" xmi:id="_xS-eaWFYEeq-pYTHqETvmQ"/>
                              </guard>
                            </operand>
                          </fragment>
                          <guard xmi:type="uml:InteractionConstraint" xmi:id="_xS-eamFYEeq-pYTHqETvmQ" name="guard">
                            <specification xmi:type="uml:LiteralString" xmi:id="_xS-ea2FYEeq-pYTHqETvmQ"/>
                          </guard>
                        </operand>
                      </fragment>
                      <guard xmi:type="uml:InteractionConstraint" xmi:id="_xS-ebGFYEeq-pYTHqETvmQ" name="guard">
                        <specification xmi:type="uml:LiteralString" xmi:id="_xS-ebWFYEeq-pYTHqETvmQ"/>
                      </guard>
                    </operand>
                  </fragment>
                  <guard xmi:type="uml:InteractionConstraint" xmi:id="_xS-ebmFYEeq-pYTHqETvmQ" name="guard">
                    <specification xmi:type="uml:LiteralString" xmi:id="_xS-eb2FYEeq-pYTHqETvmQ"/>
                  </guard>
                </operand>
              </fragment>
              <guard xmi:type="uml:InteractionConstraint" xmi:id="_xS-ecGFYEeq-pYTHqETvmQ" name="guard">
                <specification xmi:type="uml:LiteralString" xmi:id="_xS-ecWFYEeq-pYTHqETvmQ" value=""/>
              </guard>
            </operand>
          </fragment>
          <guard xmi:type="uml:InteractionConstraint" xmi:id="_xS-ecmFYEeq-pYTHqETvmQ" name="guard">
            <specification xmi:type="uml:LiteralString" xmi:id="_xS-ec2FYEeq-pYTHqETvmQ" value="type == normal"/>
          </guard>
        </operand>
        <operand xmi:type="uml:InteractionOperand" xmi:id="_xS-edGFYEeq-pYTHqETvmQ" name="InteractionOperand2" covered="_xS-eMWFYEeq-pYTHqETvmQ _xS-eMmFYEeq-pYTHqETvmQ">
          <fragment xmi:type="uml:CombinedFragment" xmi:id="_xS-edWFYEeq-pYTHqETvmQ" name="AltCombinedFragmentDeferred" covered="_xS-eMWFYEeq-pYTHqETvmQ _xS-eMmFYEeq-pYTHqETvmQ" interactionOperator="alt">
            <operand xmi:type="uml:InteractionOperand" xmi:id="_xS-edmFYEeq-pYTHqETvmQ" name="InteractionOperand0" covered="_xS-eMWFYEeq-pYTHqETvmQ _xS-eMmFYEeq-pYTHqETvmQ">
              <fragment xmi:type="uml:CombinedFragment" xmi:id="_xS-ed2FYEeq-pYTHqETvmQ" name="BreakCombinedFragmentNoSubscription" covered="_xS-eMWFYEeq-pYTHqETvmQ _xS-eMmFYEeq-pYTHqETvmQ" interactionOperator="break">
                <operand xmi:type="uml:InteractionOperand" xmi:id="_xS-eeGFYEeq-pYTHqETvmQ" name="InteractionOperand0" covered="_xS-eMWFYEeq-pYTHqETvmQ _xS-eMmFYEeq-pYTHqETvmQ">
                  <guard xmi:type="uml:InteractionConstraint" xmi:id="_xS-eeWFYEeq-pYTHqETvmQ" name="guard">
                    <specification xmi:type="uml:LiteralString" xmi:id="_xS-eemFYEeq-pYTHqETvmQ"/>
                  </guard>
                </operand>
              </fragment>
              <guard xmi:type="uml:InteractionConstraint" xmi:id="_xS-ee2FYEeq-pYTHqETvmQ" name="guard">
                <specification xmi:type="uml:LiteralString" xmi:id="_xS-efGFYEeq-pYTHqETvmQ"/>
              </guard>
            </operand>
            <operand xmi:type="uml:InteractionOperand" xmi:id="_xS-efWFYEeq-pYTHqETvmQ" name="InteractionOperand2" covered="_xS-eMWFYEeq-pYTHqETvmQ _xS-eMmFYEeq-pYTHqETvmQ">
              <fragment xmi:type="uml:MessageOccurrenceSpecification" xmi:id="_xS-efmFYEeq-pYTHqETvmQ" name="Subscribe23SendEvent" covered="_xS-eMWFYEeq-pYTHqETvmQ" message="_xS_FUmFYEeq-pYTHqETvmQ"/>
              <fragment xmi:type="uml:MessageOccurrenceSpecification" xmi:id="_xS-ef2FYEeq-pYTHqETvmQ" name="Subscribe23ReceiveEvent" covered="_xS-eMmFYEeq-pYTHqETvmQ" message="_xS_FUmFYEeq-pYTHqETvmQ"/>
              <fragment xmi:type="uml:CombinedFragment" xmi:id="_xS-egGFYEeq-pYTHqETvmQ" name="AltCombinedFragmentSubscription" covered="_xS-eMWFYEeq-pYTHqETvmQ _xS-eMmFYEeq-pYTHqETvmQ" interactionOperator="alt">
                <operand xmi:type="uml:InteractionOperand" xmi:id="_xS-egWFYEeq-pYTHqETvmQ" name="InteractionOperand0" covered="_xS-eMWFYEeq-pYTHqETvmQ _xS-eMmFYEeq-pYTHqETvmQ">
                  <fragment xmi:type="uml:MessageOccurrenceSpecification" xmi:id="_xS-egmFYEeq-pYTHqETvmQ" name="Notify24SendEvent" covered="_xS-eMmFYEeq-pYTHqETvmQ" message="_xS_FU2FYEeq-pYTHqETvmQ"/>
                  <fragment xmi:type="uml:MessageOccurrenceSpecification" xmi:id="_xS-eg2FYEeq-pYTHqETvmQ" name="Notify24ReceiveEvent" covered="_xS-eMWFYEeq-pYTHqETvmQ" message="_xS_FU2FYEeq-pYTHqETvmQ"/>
                  <guard xmi:type="uml:InteractionConstraint" xmi:id="_xS-ehGFYEeq-pYTHqETvmQ" name="guard">
                    <specification xmi:type="uml:LiteralString" xmi:id="_xS-ehWFYEeq-pYTHqETvmQ"/>
                  </guard>
                </operand>
                <operand xmi:type="uml:InteractionOperand" xmi:id="_xS-ehmFYEeq-pYTHqETvmQ" name="InteractionOperand2" covered="_xS-eMWFYEeq-pYTHqETvmQ _xS-eMmFYEeq-pYTHqETvmQ">
                  <fragment xmi:type="uml:CombinedFragment" xmi:id="_xS-eh2FYEeq-pYTHqETvmQ" name="BreakCombinedFragmentTimeoutSubscription" covered="_xS-eMWFYEeq-pYTHqETvmQ _xS-eMmFYEeq-pYTHqETvmQ" interactionOperator="break">
                    <operand xmi:type="uml:InteractionOperand" xmi:id="_xS-eiGFYEeq-pYTHqETvmQ" name="InteractionOperand0" covered="_xS-eMWFYEeq-pYTHqETvmQ _xS-eMmFYEeq-pYTHqETvmQ">
                      <fragment xmi:type="uml:MessageOccurrenceSpecification" xmi:id="_xS-eiWFYEeq-pYTHqETvmQ" name="TimeoutSubscription25SendEvent" covered="_xS-eMmFYEeq-pYTHqETvmQ" message="_xS_FVGFYEeq-pYTHqETvmQ"/>
                      <fragment xmi:type="uml:MessageOccurrenceSpecification" xmi:id="_xS_FQGFYEeq-pYTHqETvmQ" name="TimeoutSubscription25ReceiveEvent" covered="_xS-eMWFYEeq-pYTHqETvmQ" message="_xS_FVGFYEeq-pYTHqETvmQ"/>
                      <guard xmi:type="uml:InteractionConstraint" xmi:id="_xS_FQWFYEeq-pYTHqETvmQ" name="guard">
                        <specification xmi:type="uml:LiteralString" xmi:id="_xS_FQmFYEeq-pYTHqETvmQ"/>
                      </guard>
                    </operand>
                  </fragment>
                  <guard xmi:type="uml:InteractionConstraint" xmi:id="_xS_FQ2FYEeq-pYTHqETvmQ" name="guard">
                    <specification xmi:type="uml:LiteralString" xmi:id="_xS_FRGFYEeq-pYTHqETvmQ"/>
                  </guard>
                </operand>
              </fragment>
              <guard xmi:type="uml:InteractionConstraint" xmi:id="_xS_FRWFYEeq-pYTHqETvmQ" name="guard">
                <specification xmi:type="uml:LiteralString" xmi:id="_xS_FRmFYEeq-pYTHqETvmQ"/>
              </guard>
            </operand>
          </fragment>
          <guard xmi:type="uml:InteractionConstraint" xmi:id="_xS_FR2FYEeq-pYTHqETvmQ" name="guard">
            <specification xmi:type="uml:LiteralString" xmi:id="_xS_FSGFYEeq-pYTHqETvmQ" value="type == deferred"/>
          </guard>
        </operand>
      </fragment>
      <message xmi:type="uml:Message" xmi:id="_xS_FSWFYEeq-pYTHqETvmQ" name="RequestOfferedVMs()" receiveEvent="_xS-eNGFYEeq-pYTHqETvmQ" sendEvent="_xS-eM2FYEeq-pYTHqETvmQ"/>
      <message xmi:type="uml:Message" xmi:id="_xS_FSmFYEeq-pYTHqETvmQ" name="ResponseOfferedVMs(List VMs)" messageSort="reply" receiveEvent="_xS-eN2FYEeq-pYTHqETvmQ" sendEvent="_xS-eNmFYEeq-pYTHqETvmQ"/>
      <message xmi:type="uml:Message" xmi:id="_xS_FS2FYEeq-pYTHqETvmQ" name="5*Request(VM_medium, 2h)" receiveEvent="_xS-eOWFYEeq-pYTHqETvmQ" sendEvent="_xS-eOGFYEeq-pYTHqETvmQ"/>
      <message xmi:type="uml:Message" xmi:id="_xS_FTGFYEeq-pYTHqETvmQ" name="Response(IP, cost, type)" messageSort="reply" receiveEvent="_xS-ePGFYEeq-pYTHqETvmQ" sendEvent="_xS-eO2FYEeq-pYTHqETvmQ"/>
      <message xmi:type="uml:Message" xmi:id="_xS_FTWFYEeq-pYTHqETvmQ" name="Execute(APP,IP)" messageSort="asynchCall" receiveEvent="_xS-eQmFYEeq-pYTHqETvmQ" sendEvent="_xS-eQWFYEeq-pYTHqETvmQ"/>
      <message xmi:type="uml:Message" xmi:id="_xS_FTmFYEeq-pYTHqETvmQ" name="Ok" messageSort="reply" receiveEvent="_xS-eSGFYEeq-pYTHqETvmQ" sendEvent="_xS-eR2FYEeq-pYTHqETvmQ"/>
      <message xmi:type="uml:Message" xmi:id="_xS_FT2FYEeq-pYTHqETvmQ" name="TimeoutRenting(offer)" messageSort="reply" receiveEvent="_xS-eUWFYEeq-pYTHqETvmQ" sendEvent="_xS-eUGFYEeq-pYTHqETvmQ"/>
      <message xmi:type="uml:Message" xmi:id="_xS_FUGFYEeq-pYTHqETvmQ" name="Resume(resumeTime)" messageSort="asynchCall" receiveEvent="_xS-eVWFYEeq-pYTHqETvmQ" sendEvent="_xS-eVGFYEeq-pYTHqETvmQ"/>
      <message xmi:type="uml:Message" xmi:id="_xS_FUWFYEeq-pYTHqETvmQ" name="Ok" messageSort="reply" receiveEvent="_xS-eW2FYEeq-pYTHqETvmQ" sendEvent="_xS-eWmFYEeq-pYTHqETvmQ"/>
      <message xmi:type="uml:Message" xmi:id="_xS_FUmFYEeq-pYTHqETvmQ" name="Subscribe(VM, rentingTime, maxSubTime)" messageSort="asynchCall" receiveEvent="_xS-ef2FYEeq-pYTHqETvmQ" sendEvent="_xS-efmFYEeq-pYTHqETvmQ"/>
      <message xmi:type="uml:Message" xmi:id="_xS_FU2FYEeq-pYTHqETvmQ" name="Notify(IP)" messageSort="reply" receiveEvent="_xS-eg2FYEeq-pYTHqETvmQ" sendEvent="_xS-egmFYEeq-pYTHqETvmQ"/>
      <message xmi:type="uml:Message" xmi:id="_xS_FVGFYEeq-pYTHqETvmQ" name="TimeoutSubscription" messageSort="reply" receiveEvent="_xS_FQGFYEeq-pYTHqETvmQ" sendEvent="_xS-eiWFYEeq-pYTHqETvmQ"/>
    </packagedElement>
    <packagedElement xmi:type="uml:Interaction" xmi:id="_88iiUGFYEeq-pYTHqETvmQ" name="RegularUserB2Interaction">
      <lifeline xmi:type="uml:Lifeline" xmi:id="_88iiUWFYEeq-pYTHqETvmQ" name="RegularUserB2" coveredBy="_88iiU2FYEeq-pYTHqETvmQ _88iiV2FYEeq-pYTHqETvmQ _88iiWGFYEeq-pYTHqETvmQ _88iiXGFYEeq-pYTHqETvmQ _88iiXWFYEeq-pYTHqETvmQ _88iiXmFYEeq-pYTHqETvmQ _88iiX2FYEeq-pYTHqETvmQ _88iiYGFYEeq-pYTHqETvmQ _88iiYWFYEeq-pYTHqETvmQ _88iiY2FYEeq-pYTHqETvmQ _88iiZGFYEeq-pYTHqETvmQ _88iiZWFYEeq-pYTHqETvmQ _88iiZmFYEeq-pYTHqETvmQ _88iiaGFYEeq-pYTHqETvmQ _88iibWFYEeq-pYTHqETvmQ _88iibmFYEeq-pYTHqETvmQ _88iib2FYEeq-pYTHqETvmQ _88iicWFYEeq-pYTHqETvmQ _88iicmFYEeq-pYTHqETvmQ _88iic2FYEeq-pYTHqETvmQ _88iidGFYEeq-pYTHqETvmQ _88iidmFYEeq-pYTHqETvmQ _88iid2FYEeq-pYTHqETvmQ _88iieGFYEeq-pYTHqETvmQ _88iieWFYEeq-pYTHqETvmQ _88iie2FYEeq-pYTHqETvmQ _88iigGFYEeq-pYTHqETvmQ _88iihWFYEeq-pYTHqETvmQ _88iihmFYEeq-pYTHqETvmQ _88iih2FYEeq-pYTHqETvmQ _88iilGFYEeq-pYTHqETvmQ _88iilWFYEeq-pYTHqETvmQ _88iilmFYEeq-pYTHqETvmQ _88iil2FYEeq-pYTHqETvmQ _88iimGFYEeq-pYTHqETvmQ _88iinWFYEeq-pYTHqETvmQ _88iinmFYEeq-pYTHqETvmQ _88iioGFYEeq-pYTHqETvmQ _88iioWFYEeq-pYTHqETvmQ _88iio2FYEeq-pYTHqETvmQ _88iipmFYEeq-pYTHqETvmQ _88iip2FYEeq-pYTHqETvmQ _88iiqGFYEeq-pYTHqETvmQ _88iiqmFYEeq-pYTHqETvmQ"/>
      <lifeline xmi:type="uml:Lifeline" xmi:id="_88iiUmFYEeq-pYTHqETvmQ" name="CloudProvider" coveredBy="_88iiVGFYEeq-pYTHqETvmQ _88iiVmFYEeq-pYTHqETvmQ _88iiWWFYEeq-pYTHqETvmQ _88iiW2FYEeq-pYTHqETvmQ _88iiXWFYEeq-pYTHqETvmQ _88iiXmFYEeq-pYTHqETvmQ _88iiX2FYEeq-pYTHqETvmQ _88iiYGFYEeq-pYTHqETvmQ _88iiYmFYEeq-pYTHqETvmQ _88iiY2FYEeq-pYTHqETvmQ _88iiZGFYEeq-pYTHqETvmQ _88iiZWFYEeq-pYTHqETvmQ _88iiZmFYEeq-pYTHqETvmQ _88iiZ2FYEeq-pYTHqETvmQ _88iibWFYEeq-pYTHqETvmQ _88iibmFYEeq-pYTHqETvmQ _88iib2FYEeq-pYTHqETvmQ _88iicGFYEeq-pYTHqETvmQ _88iicmFYEeq-pYTHqETvmQ _88iic2FYEeq-pYTHqETvmQ _88iidWFYEeq-pYTHqETvmQ _88iidmFYEeq-pYTHqETvmQ _88iid2FYEeq-pYTHqETvmQ _88iieGFYEeq-pYTHqETvmQ _88iieWFYEeq-pYTHqETvmQ _88iiemFYEeq-pYTHqETvmQ _88iigGFYEeq-pYTHqETvmQ _88iihWFYEeq-pYTHqETvmQ _88iihmFYEeq-pYTHqETvmQ _88iih2FYEeq-pYTHqETvmQ _88iilGFYEeq-pYTHqETvmQ _88iilWFYEeq-pYTHqETvmQ _88iilmFYEeq-pYTHqETvmQ _88iil2FYEeq-pYTHqETvmQ _88iimGFYEeq-pYTHqETvmQ _88iinWFYEeq-pYTHqETvmQ _88iin2FYEeq-pYTHqETvmQ _88iioGFYEeq-pYTHqETvmQ _88iioWFYEeq-pYTHqETvmQ _88iiomFYEeq-pYTHqETvmQ _88iipmFYEeq-pYTHqETvmQ _88iip2FYEeq-pYTHqETvmQ _88iiqGFYEeq-pYTHqETvmQ _88iiqWFYEeq-pYTHqETvmQ _88iiVWFYEeq-pYTHqETvmQ _88iiWmFYEeq-pYTHqETvmQ"/>
      <fragment xmi:type="uml:MessageOccurrenceSpecification" xmi:id="_88iiU2FYEeq-pYTHqETvmQ" name="RequestOfferedVMs3SendEvent" covered="_88iiUWFYEeq-pYTHqETvmQ" message="_88iis2FYEeq-pYTHqETvmQ"/>
      <fragment xmi:type="uml:MessageOccurrenceSpecification" xmi:id="_88iiVGFYEeq-pYTHqETvmQ" name="RequestOfferedVMs3ReceiveEvent" covered="_88iiUmFYEeq-pYTHqETvmQ" message="_88iis2FYEeq-pYTHqETvmQ"/>
      <fragment xmi:type="uml:BehaviorExecutionSpecification" xmi:id="_88iiVWFYEeq-pYTHqETvmQ" name="BehaviorExecutionSpecification6" covered="_88iiUmFYEeq-pYTHqETvmQ" finish="_88iiVmFYEeq-pYTHqETvmQ" start="_88iiVGFYEeq-pYTHqETvmQ"/>
      <fragment xmi:type="uml:MessageOccurrenceSpecification" xmi:id="_88iiVmFYEeq-pYTHqETvmQ" name="Message8SendEvent" covered="_88iiUmFYEeq-pYTHqETvmQ" message="_88iitGFYEeq-pYTHqETvmQ"/>
      <fragment xmi:type="uml:MessageOccurrenceSpecification" xmi:id="_88iiV2FYEeq-pYTHqETvmQ" name="Message8ReceiveEvent" covered="_88iiUWFYEeq-pYTHqETvmQ" message="_88iitGFYEeq-pYTHqETvmQ"/>
      <fragment xmi:type="uml:MessageOccurrenceSpecification" xmi:id="_88iiWGFYEeq-pYTHqETvmQ" name="Request10SendEvent" covered="_88iiUWFYEeq-pYTHqETvmQ" message="_88iitWFYEeq-pYTHqETvmQ"/>
      <fragment xmi:type="uml:MessageOccurrenceSpecification" xmi:id="_88iiWWFYEeq-pYTHqETvmQ" name="Request10ReceiveEvent" covered="_88iiUmFYEeq-pYTHqETvmQ" message="_88iitWFYEeq-pYTHqETvmQ"/>
      <fragment xmi:type="uml:BehaviorExecutionSpecification" xmi:id="_88iiWmFYEeq-pYTHqETvmQ" name="BehaviorExecutionSpecification13" covered="_88iiUmFYEeq-pYTHqETvmQ" finish="_88iiW2FYEeq-pYTHqETvmQ" start="_88iiWWFYEeq-pYTHqETvmQ"/>
      <fragment xmi:type="uml:MessageOccurrenceSpecification" xmi:id="_88iiW2FYEeq-pYTHqETvmQ" name="Message15SendEvent" covered="_88iiUmFYEeq-pYTHqETvmQ" message="_88iitmFYEeq-pYTHqETvmQ"/>
      <fragment xmi:type="uml:MessageOccurrenceSpecification" xmi:id="_88iiXGFYEeq-pYTHqETvmQ" name="Message15ReceiveEvent" covered="_88iiUWFYEeq-pYTHqETvmQ" message="_88iitmFYEeq-pYTHqETvmQ"/>
      <fragment xmi:type="uml:CombinedFragment" xmi:id="_88iiXWFYEeq-pYTHqETvmQ" name="AltCombinedFragmentVMAvailability" covered="_88iiUWFYEeq-pYTHqETvmQ _88iiUmFYEeq-pYTHqETvmQ" interactionOperator="alt">
        <operand xmi:type="uml:InteractionOperand" xmi:id="_88iiXmFYEeq-pYTHqETvmQ" name="InteractionOperand0" covered="_88iiUWFYEeq-pYTHqETvmQ _88iiUmFYEeq-pYTHqETvmQ">
          <fragment xmi:type="uml:CombinedFragment" xmi:id="_88iiX2FYEeq-pYTHqETvmQ" name="LoopCombinedFragmentExecution" covered="_88iiUWFYEeq-pYTHqETvmQ _88iiUmFYEeq-pYTHqETvmQ" interactionOperator="loop">
            <operand xmi:type="uml:InteractionOperand" xmi:id="_88iiYGFYEeq-pYTHqETvmQ" name="InteractionOperand0" covered="_88iiUWFYEeq-pYTHqETvmQ _88iiUmFYEeq-pYTHqETvmQ">
              <fragment xmi:type="uml:MessageOccurrenceSpecification" xmi:id="_88iiYWFYEeq-pYTHqETvmQ" name="Execute18SendEvent" covered="_88iiUWFYEeq-pYTHqETvmQ" message="_88iit2FYEeq-pYTHqETvmQ"/>
              <fragment xmi:type="uml:MessageOccurrenceSpecification" xmi:id="_88iiYmFYEeq-pYTHqETvmQ" name="Execute18ReceiveEvent" covered="_88iiUmFYEeq-pYTHqETvmQ" message="_88iit2FYEeq-pYTHqETvmQ"/>
              <fragment xmi:type="uml:CombinedFragment" xmi:id="_88iiY2FYEeq-pYTHqETvmQ" name="AltCombinedFragmentExecutionResult" covered="_88iiUWFYEeq-pYTHqETvmQ _88iiUmFYEeq-pYTHqETvmQ" interactionOperator="alt">
                <operand xmi:type="uml:InteractionOperand" xmi:id="_88iiZGFYEeq-pYTHqETvmQ" name="InteractionOperand0" covered="_88iiUWFYEeq-pYTHqETvmQ _88iiUmFYEeq-pYTHqETvmQ">
                  <fragment xmi:type="uml:CombinedFragment" xmi:id="_88iiZWFYEeq-pYTHqETvmQ" name="BreakCombinedFragmentExecutionOk" covered="_88iiUWFYEeq-pYTHqETvmQ _88iiUmFYEeq-pYTHqETvmQ" interactionOperator="break">
                    <operand xmi:type="uml:InteractionOperand" xmi:id="_88iiZmFYEeq-pYTHqETvmQ" name="InteractionOperand0" covered="_88iiUWFYEeq-pYTHqETvmQ _88iiUmFYEeq-pYTHqETvmQ">
                      <fragment xmi:type="uml:MessageOccurrenceSpecification" xmi:id="_88iiZ2FYEeq-pYTHqETvmQ" name="Ok19SendEvent" covered="_88iiUmFYEeq-pYTHqETvmQ" message="_88iiuGFYEeq-pYTHqETvmQ"/>
                      <fragment xmi:type="uml:MessageOccurrenceSpecification" xmi:id="_88iiaGFYEeq-pYTHqETvmQ" name="Ok19ReceiveEvent" covered="_88iiUWFYEeq-pYTHqETvmQ" message="_88iiuGFYEeq-pYTHqETvmQ"/>
                      <guard xmi:type="uml:InteractionConstraint" xmi:id="_88iiaWFYEeq-pYTHqETvmQ" name="guard">
                        <specification xmi:type="uml:LiteralString" xmi:id="_88iiamFYEeq-pYTHqETvmQ"/>
                      </guard>
                    </operand>
                  </fragment>
                  <guard xmi:type="uml:InteractionConstraint" xmi:id="_88iia2FYEeq-pYTHqETvmQ" name="guard">
                    <specification xmi:type="uml:LiteralString" xmi:id="_88iibGFYEeq-pYTHqETvmQ"/>
                  </guard>
                </operand>
                <operand xmi:type="uml:InteractionOperand" xmi:id="_88iibWFYEeq-pYTHqETvmQ" name="InteractionOperand2" covered="_88iiUWFYEeq-pYTHqETvmQ _88iiUmFYEeq-pYTHqETvmQ">
                  <fragment xmi:type="uml:CombinedFragment" xmi:id="_88iibmFYEeq-pYTHqETvmQ" name="LoopCombinedFragmentTimeoutRenting" covered="_88iiUWFYEeq-pYTHqETvmQ _88iiUmFYEeq-pYTHqETvmQ" interactionOperator="loop">
                    <operand xmi:type="uml:InteractionOperand" xmi:id="_88iib2FYEeq-pYTHqETvmQ" name="LoopInteractionOperandTimeoutRenting" covered="_88iiUWFYEeq-pYTHqETvmQ _88iiUmFYEeq-pYTHqETvmQ">
                      <fragment xmi:type="uml:MessageOccurrenceSpecification" xmi:id="_88iicGFYEeq-pYTHqETvmQ" name="TimeoutRenting20SendEvent" covered="_88iiUmFYEeq-pYTHqETvmQ" message="_88iiuWFYEeq-pYTHqETvmQ"/>
                      <fragment xmi:type="uml:MessageOccurrenceSpecification" xmi:id="_88iicWFYEeq-pYTHqETvmQ" name="TimeoutRenting20ReceiveEvent" covered="_88iiUWFYEeq-pYTHqETvmQ" message="_88iiuWFYEeq-pYTHqETvmQ"/>
                      <fragment xmi:type="uml:CombinedFragment" xmi:id="_88iicmFYEeq-pYTHqETvmQ" name="AltCombinedFragmentResume" covered="_88iiUWFYEeq-pYTHqETvmQ _88iiUmFYEeq-pYTHqETvmQ" interactionOperator="alt">
                        <operand xmi:type="uml:InteractionOperand" xmi:id="_88iic2FYEeq-pYTHqETvmQ" name="InteractionOperand0" covered="_88iiUWFYEeq-pYTHqETvmQ _88iiUmFYEeq-pYTHqETvmQ">
                          <fragment xmi:type="uml:MessageOccurrenceSpecification" xmi:id="_88iidGFYEeq-pYTHqETvmQ" name="Resume21SendEvent" covered="_88iiUWFYEeq-pYTHqETvmQ" message="_88iiumFYEeq-pYTHqETvmQ"/>
                          <fragment xmi:type="uml:MessageOccurrenceSpecification" xmi:id="_88iidWFYEeq-pYTHqETvmQ" name="Resume21ReceiveEvent" covered="_88iiUmFYEeq-pYTHqETvmQ" message="_88iiumFYEeq-pYTHqETvmQ"/>
                          <fragment xmi:type="uml:CombinedFragment" xmi:id="_88iidmFYEeq-pYTHqETvmQ" name="AltCombinedFragmentResume" covered="_88iiUWFYEeq-pYTHqETvmQ _88iiUmFYEeq-pYTHqETvmQ" interactionOperator="alt">
                            <operand xmi:type="uml:InteractionOperand" xmi:id="_88iid2FYEeq-pYTHqETvmQ" name="InteractionOperand0" covered="_88iiUWFYEeq-pYTHqETvmQ _88iiUmFYEeq-pYTHqETvmQ">
                              <fragment xmi:type="uml:CombinedFragment" xmi:id="_88iieGFYEeq-pYTHqETvmQ" name="BreakCombinedFragmentExecutionOk" covered="_88iiUWFYEeq-pYTHqETvmQ _88iiUmFYEeq-pYTHqETvmQ" interactionOperator="break">
                                <operand xmi:type="uml:InteractionOperand" xmi:id="_88iieWFYEeq-pYTHqETvmQ" name="InteractionOperand0" covered="_88iiUWFYEeq-pYTHqETvmQ _88iiUmFYEeq-pYTHqETvmQ">
                                  <fragment xmi:type="uml:MessageOccurrenceSpecification" xmi:id="_88iiemFYEeq-pYTHqETvmQ" name="Ok22SendEvent" covered="_88iiUmFYEeq-pYTHqETvmQ" message="_88iiu2FYEeq-pYTHqETvmQ"/>
                                  <fragment xmi:type="uml:MessageOccurrenceSpecification" xmi:id="_88iie2FYEeq-pYTHqETvmQ" name="Ok22ReceiveEvent" covered="_88iiUWFYEeq-pYTHqETvmQ" message="_88iiu2FYEeq-pYTHqETvmQ"/>
                                  <guard xmi:type="uml:InteractionConstraint" xmi:id="_88iifGFYEeq-pYTHqETvmQ" name="guard">
                                    <specification xmi:type="uml:LiteralString" xmi:id="_88iifWFYEeq-pYTHqETvmQ"/>
                                  </guard>
                                </operand>
                              </fragment>
                              <guard xmi:type="uml:InteractionConstraint" xmi:id="_88iifmFYEeq-pYTHqETvmQ" name="guard">
                                <specification xmi:type="uml:LiteralString" xmi:id="_88iif2FYEeq-pYTHqETvmQ"/>
                              </guard>
                            </operand>
                            <operand xmi:type="uml:InteractionOperand" xmi:id="_88iigGFYEeq-pYTHqETvmQ" name="InteractionOperand2" covered="_88iiUWFYEeq-pYTHqETvmQ _88iiUmFYEeq-pYTHqETvmQ">
                              <guard xmi:type="uml:InteractionConstraint" xmi:id="_88iigWFYEeq-pYTHqETvmQ" name="guard">
                                <specification xmi:type="uml:LiteralString" xmi:id="_88iigmFYEeq-pYTHqETvmQ"/>
                              </guard>
                            </operand>
                          </fragment>
                          <guard xmi:type="uml:InteractionConstraint" xmi:id="_88iig2FYEeq-pYTHqETvmQ" name="guard">
                            <specification xmi:type="uml:LiteralString" xmi:id="_88iihGFYEeq-pYTHqETvmQ"/>
                          </guard>
                        </operand>
                        <operand xmi:type="uml:InteractionOperand" xmi:id="_88iihWFYEeq-pYTHqETvmQ" name="InteractionOperand2" covered="_88iiUWFYEeq-pYTHqETvmQ _88iiUmFYEeq-pYTHqETvmQ">
                          <fragment xmi:type="uml:CombinedFragment" xmi:id="_88iihmFYEeq-pYTHqETvmQ" name="BreakCombinedFragmentNoResume" covered="_88iiUWFYEeq-pYTHqETvmQ _88iiUmFYEeq-pYTHqETvmQ" interactionOperator="break">
                            <operand xmi:type="uml:InteractionOperand" xmi:id="_88iih2FYEeq-pYTHqETvmQ" name="InteractionOperand0" covered="_88iiUWFYEeq-pYTHqETvmQ _88iiUmFYEeq-pYTHqETvmQ">
                              <guard xmi:type="uml:InteractionConstraint" xmi:id="_88iiiGFYEeq-pYTHqETvmQ" name="guard">
                                <specification xmi:type="uml:LiteralString" xmi:id="_88iiiWFYEeq-pYTHqETvmQ"/>
                              </guard>
                            </operand>
                          </fragment>
                          <guard xmi:type="uml:InteractionConstraint" xmi:id="_88iiimFYEeq-pYTHqETvmQ" name="guard">
                            <specification xmi:type="uml:LiteralString" xmi:id="_88iii2FYEeq-pYTHqETvmQ"/>
                          </guard>
                        </operand>
                      </fragment>
                      <guard xmi:type="uml:InteractionConstraint" xmi:id="_88iijGFYEeq-pYTHqETvmQ" name="guard">
                        <specification xmi:type="uml:LiteralString" xmi:id="_88iijWFYEeq-pYTHqETvmQ"/>
                      </guard>
                    </operand>
                  </fragment>
                  <guard xmi:type="uml:InteractionConstraint" xmi:id="_88iijmFYEeq-pYTHqETvmQ" name="guard">
                    <specification xmi:type="uml:LiteralString" xmi:id="_88iij2FYEeq-pYTHqETvmQ"/>
                  </guard>
                </operand>
              </fragment>
              <guard xmi:type="uml:InteractionConstraint" xmi:id="_88iikGFYEeq-pYTHqETvmQ" name="guard">
                <specification xmi:type="uml:LiteralString" xmi:id="_88iikWFYEeq-pYTHqETvmQ" value=""/>
              </guard>
            </operand>
          </fragment>
          <guard xmi:type="uml:InteractionConstraint" xmi:id="_88iikmFYEeq-pYTHqETvmQ" name="guard">
            <specification xmi:type="uml:LiteralString" xmi:id="_88iik2FYEeq-pYTHqETvmQ" value="type == normal"/>
          </guard>
        </operand>
        <operand xmi:type="uml:InteractionOperand" xmi:id="_88iilGFYEeq-pYTHqETvmQ" name="InteractionOperand2" covered="_88iiUWFYEeq-pYTHqETvmQ _88iiUmFYEeq-pYTHqETvmQ">
          <fragment xmi:type="uml:CombinedFragment" xmi:id="_88iilWFYEeq-pYTHqETvmQ" name="AltCombinedFragmentDeferred" covered="_88iiUWFYEeq-pYTHqETvmQ _88iiUmFYEeq-pYTHqETvmQ" interactionOperator="alt">
            <operand xmi:type="uml:InteractionOperand" xmi:id="_88iilmFYEeq-pYTHqETvmQ" name="InteractionOperand0" covered="_88iiUWFYEeq-pYTHqETvmQ _88iiUmFYEeq-pYTHqETvmQ">
              <fragment xmi:type="uml:CombinedFragment" xmi:id="_88iil2FYEeq-pYTHqETvmQ" name="BreakCombinedFragmentNoSubscription" covered="_88iiUWFYEeq-pYTHqETvmQ _88iiUmFYEeq-pYTHqETvmQ" interactionOperator="break">
                <operand xmi:type="uml:InteractionOperand" xmi:id="_88iimGFYEeq-pYTHqETvmQ" name="InteractionOperand0" covered="_88iiUWFYEeq-pYTHqETvmQ _88iiUmFYEeq-pYTHqETvmQ">
                  <guard xmi:type="uml:InteractionConstraint" xmi:id="_88iimWFYEeq-pYTHqETvmQ" name="guard">
                    <specification xmi:type="uml:LiteralString" xmi:id="_88iimmFYEeq-pYTHqETvmQ"/>
                  </guard>
                </operand>
              </fragment>
              <guard xmi:type="uml:InteractionConstraint" xmi:id="_88iim2FYEeq-pYTHqETvmQ" name="guard">
                <specification xmi:type="uml:LiteralString" xmi:id="_88iinGFYEeq-pYTHqETvmQ"/>
              </guard>
            </operand>
            <operand xmi:type="uml:InteractionOperand" xmi:id="_88iinWFYEeq-pYTHqETvmQ" name="InteractionOperand2" covered="_88iiUWFYEeq-pYTHqETvmQ _88iiUmFYEeq-pYTHqETvmQ">
              <fragment xmi:type="uml:MessageOccurrenceSpecification" xmi:id="_88iinmFYEeq-pYTHqETvmQ" name="Subscribe23SendEvent" covered="_88iiUWFYEeq-pYTHqETvmQ" message="_88iivGFYEeq-pYTHqETvmQ"/>
              <fragment xmi:type="uml:MessageOccurrenceSpecification" xmi:id="_88iin2FYEeq-pYTHqETvmQ" name="Subscribe23ReceiveEvent" covered="_88iiUmFYEeq-pYTHqETvmQ" message="_88iivGFYEeq-pYTHqETvmQ"/>
              <fragment xmi:type="uml:CombinedFragment" xmi:id="_88iioGFYEeq-pYTHqETvmQ" name="AltCombinedFragmentSubscription" covered="_88iiUWFYEeq-pYTHqETvmQ _88iiUmFYEeq-pYTHqETvmQ" interactionOperator="alt">
                <operand xmi:type="uml:InteractionOperand" xmi:id="_88iioWFYEeq-pYTHqETvmQ" name="InteractionOperand0" covered="_88iiUWFYEeq-pYTHqETvmQ _88iiUmFYEeq-pYTHqETvmQ">
                  <fragment xmi:type="uml:MessageOccurrenceSpecification" xmi:id="_88iiomFYEeq-pYTHqETvmQ" name="Notify24SendEvent" covered="_88iiUmFYEeq-pYTHqETvmQ" message="_88iivWFYEeq-pYTHqETvmQ"/>
                  <fragment xmi:type="uml:MessageOccurrenceSpecification" xmi:id="_88iio2FYEeq-pYTHqETvmQ" name="Notify24ReceiveEvent" covered="_88iiUWFYEeq-pYTHqETvmQ" message="_88iivWFYEeq-pYTHqETvmQ"/>
                  <guard xmi:type="uml:InteractionConstraint" xmi:id="_88iipGFYEeq-pYTHqETvmQ" name="guard">
                    <specification xmi:type="uml:LiteralString" xmi:id="_88iipWFYEeq-pYTHqETvmQ"/>
                  </guard>
                </operand>
                <operand xmi:type="uml:InteractionOperand" xmi:id="_88iipmFYEeq-pYTHqETvmQ" name="InteractionOperand2" covered="_88iiUWFYEeq-pYTHqETvmQ _88iiUmFYEeq-pYTHqETvmQ">
                  <fragment xmi:type="uml:CombinedFragment" xmi:id="_88iip2FYEeq-pYTHqETvmQ" name="BreakCombinedFragmentTimeoutSubscription" covered="_88iiUWFYEeq-pYTHqETvmQ _88iiUmFYEeq-pYTHqETvmQ" interactionOperator="break">
                    <operand xmi:type="uml:InteractionOperand" xmi:id="_88iiqGFYEeq-pYTHqETvmQ" name="InteractionOperand0" covered="_88iiUWFYEeq-pYTHqETvmQ _88iiUmFYEeq-pYTHqETvmQ">
                      <fragment xmi:type="uml:MessageOccurrenceSpecification" xmi:id="_88iiqWFYEeq-pYTHqETvmQ" name="TimeoutSubscription25SendEvent" covered="_88iiUmFYEeq-pYTHqETvmQ" message="_88iivmFYEeq-pYTHqETvmQ"/>
                      <fragment xmi:type="uml:MessageOccurrenceSpecification" xmi:id="_88iiqmFYEeq-pYTHqETvmQ" name="TimeoutSubscription25ReceiveEvent" covered="_88iiUWFYEeq-pYTHqETvmQ" message="_88iivmFYEeq-pYTHqETvmQ"/>
                      <guard xmi:type="uml:InteractionConstraint" xmi:id="_88iiq2FYEeq-pYTHqETvmQ" name="guard">
                        <specification xmi:type="uml:LiteralString" xmi:id="_88iirGFYEeq-pYTHqETvmQ"/>
                      </guard>
                    </operand>
                  </fragment>
                  <guard xmi:type="uml:InteractionConstraint" xmi:id="_88iirWFYEeq-pYTHqETvmQ" name="guard">
                    <specification xmi:type="uml:LiteralString" xmi:id="_88iirmFYEeq-pYTHqETvmQ"/>
                  </guard>
                </operand>
              </fragment>
              <guard xmi:type="uml:InteractionConstraint" xmi:id="_88iir2FYEeq-pYTHqETvmQ" name="guard">
                <specification xmi:type="uml:LiteralString" xmi:id="_88iisGFYEeq-pYTHqETvmQ"/>
              </guard>
            </operand>
          </fragment>
          <guard xmi:type="uml:InteractionConstraint" xmi:id="_88iisWFYEeq-pYTHqETvmQ" name="guard">
            <specification xmi:type="uml:LiteralString" xmi:id="_88iismFYEeq-pYTHqETvmQ" value="type == deferred"/>
          </guard>
        </operand>
      </fragment>
      <message xmi:type="uml:Message" xmi:id="_88iis2FYEeq-pYTHqETvmQ" name="RequestOfferedVMs()" receiveEvent="_88iiVGFYEeq-pYTHqETvmQ" sendEvent="_88iiU2FYEeq-pYTHqETvmQ"/>
      <message xmi:type="uml:Message" xmi:id="_88iitGFYEeq-pYTHqETvmQ" name="ResponseOfferedVMs(List VMs)" messageSort="reply" receiveEvent="_88iiV2FYEeq-pYTHqETvmQ" sendEvent="_88iiVmFYEeq-pYTHqETvmQ"/>
      <message xmi:type="uml:Message" xmi:id="_88iitWFYEeq-pYTHqETvmQ" name="5*Request(VM_large, 3h)" receiveEvent="_88iiWWFYEeq-pYTHqETvmQ" sendEvent="_88iiWGFYEeq-pYTHqETvmQ"/>
      <message xmi:type="uml:Message" xmi:id="_88iitmFYEeq-pYTHqETvmQ" name="Response(IP, cost, type)" messageSort="reply" receiveEvent="_88iiXGFYEeq-pYTHqETvmQ" sendEvent="_88iiW2FYEeq-pYTHqETvmQ"/>
      <message xmi:type="uml:Message" xmi:id="_88iit2FYEeq-pYTHqETvmQ" name="Execute(APP,IP)" messageSort="asynchCall" receiveEvent="_88iiYmFYEeq-pYTHqETvmQ" sendEvent="_88iiYWFYEeq-pYTHqETvmQ"/>
      <message xmi:type="uml:Message" xmi:id="_88iiuGFYEeq-pYTHqETvmQ" name="Ok" messageSort="reply" receiveEvent="_88iiaGFYEeq-pYTHqETvmQ" sendEvent="_88iiZ2FYEeq-pYTHqETvmQ"/>
      <message xmi:type="uml:Message" xmi:id="_88iiuWFYEeq-pYTHqETvmQ" name="TimeoutRenting(offer)" messageSort="reply" receiveEvent="_88iicWFYEeq-pYTHqETvmQ" sendEvent="_88iicGFYEeq-pYTHqETvmQ"/>
      <message xmi:type="uml:Message" xmi:id="_88iiumFYEeq-pYTHqETvmQ" name="Resume(resumeTime)" messageSort="asynchCall" receiveEvent="_88iidWFYEeq-pYTHqETvmQ" sendEvent="_88iidGFYEeq-pYTHqETvmQ"/>
      <message xmi:type="uml:Message" xmi:id="_88iiu2FYEeq-pYTHqETvmQ" name="Ok" messageSort="reply" receiveEvent="_88iie2FYEeq-pYTHqETvmQ" sendEvent="_88iiemFYEeq-pYTHqETvmQ"/>
      <message xmi:type="uml:Message" xmi:id="_88iivGFYEeq-pYTHqETvmQ" name="Subscribe(VM, rentingTime, maxSubTime)" messageSort="asynchCall" receiveEvent="_88iin2FYEeq-pYTHqETvmQ" sendEvent="_88iinmFYEeq-pYTHqETvmQ"/>
      <message xmi:type="uml:Message" xmi:id="_88iivWFYEeq-pYTHqETvmQ" name="Notify(IP)" messageSort="reply" receiveEvent="_88iio2FYEeq-pYTHqETvmQ" sendEvent="_88iiomFYEeq-pYTHqETvmQ"/>
      <message xmi:type="uml:Message" xmi:id="_88iivmFYEeq-pYTHqETvmQ" name="TimeoutSubscription" messageSort="reply" receiveEvent="_88iiqmFYEeq-pYTHqETvmQ" sendEvent="_88iiqWFYEeq-pYTHqETvmQ"/>
    </packagedElement>
    <packagedElement xmi:type="uml:Interaction" xmi:id="_Gd15cGFZEeq-pYTHqETvmQ" name="RegularUserCInteraction">
      <lifeline xmi:type="uml:Lifeline" xmi:id="_Gd15cWFZEeq-pYTHqETvmQ" name="RegularUserC" coveredBy="_Gd15c2FZEeq-pYTHqETvmQ _Gd15d2FZEeq-pYTHqETvmQ _Gd15eGFZEeq-pYTHqETvmQ _Gd15fGFZEeq-pYTHqETvmQ _Gd15fWFZEeq-pYTHqETvmQ _Gd15fmFZEeq-pYTHqETvmQ _Gd15f2FZEeq-pYTHqETvmQ _Gd15gGFZEeq-pYTHqETvmQ _Gd15gWFZEeq-pYTHqETvmQ _Gd15g2FZEeq-pYTHqETvmQ _Gd15hGFZEeq-pYTHqETvmQ _Gd15hWFZEeq-pYTHqETvmQ _Gd15hmFZEeq-pYTHqETvmQ _Gd15iGFZEeq-pYTHqETvmQ _Gd15jWFZEeq-pYTHqETvmQ _Gd15jmFZEeq-pYTHqETvmQ _Gd15j2FZEeq-pYTHqETvmQ _Gd15kWFZEeq-pYTHqETvmQ _Gd15kmFZEeq-pYTHqETvmQ _Gd15k2FZEeq-pYTHqETvmQ _Gd15lGFZEeq-pYTHqETvmQ _Gd15lmFZEeq-pYTHqETvmQ _Gd15l2FZEeq-pYTHqETvmQ _Gd15mGFZEeq-pYTHqETvmQ _Gd15mWFZEeq-pYTHqETvmQ _Gd15m2FZEeq-pYTHqETvmQ _Gd15oGFZEeq-pYTHqETvmQ _Gd15pWFZEeq-pYTHqETvmQ _Gd15pmFZEeq-pYTHqETvmQ _Gd15p2FZEeq-pYTHqETvmQ _Gd15tGFZEeq-pYTHqETvmQ _Gd15tWFZEeq-pYTHqETvmQ _Gd15tmFZEeq-pYTHqETvmQ _Gd15t2FZEeq-pYTHqETvmQ _Gd15uGFZEeq-pYTHqETvmQ _Gd15vWFZEeq-pYTHqETvmQ _Gd15vmFZEeq-pYTHqETvmQ _Gd15wGFZEeq-pYTHqETvmQ _Gd15wWFZEeq-pYTHqETvmQ _Gd15w2FZEeq-pYTHqETvmQ _Gd15xmFZEeq-pYTHqETvmQ _Gd15x2FZEeq-pYTHqETvmQ _Gd15yGFZEeq-pYTHqETvmQ _Gd15ymFZEeq-pYTHqETvmQ"/>
      <lifeline xmi:type="uml:Lifeline" xmi:id="_Gd15cmFZEeq-pYTHqETvmQ" name="CloudProvider" coveredBy="_Gd15dGFZEeq-pYTHqETvmQ _Gd15dmFZEeq-pYTHqETvmQ _Gd15eWFZEeq-pYTHqETvmQ _Gd15e2FZEeq-pYTHqETvmQ _Gd15fWFZEeq-pYTHqETvmQ _Gd15fmFZEeq-pYTHqETvmQ _Gd15f2FZEeq-pYTHqETvmQ _Gd15gGFZEeq-pYTHqETvmQ _Gd15gmFZEeq-pYTHqETvmQ _Gd15g2FZEeq-pYTHqETvmQ _Gd15hGFZEeq-pYTHqETvmQ _Gd15hWFZEeq-pYTHqETvmQ _Gd15hmFZEeq-pYTHqETvmQ _Gd15h2FZEeq-pYTHqETvmQ _Gd15jWFZEeq-pYTHqETvmQ _Gd15jmFZEeq-pYTHqETvmQ _Gd15j2FZEeq-pYTHqETvmQ _Gd15kGFZEeq-pYTHqETvmQ _Gd15kmFZEeq-pYTHqETvmQ _Gd15k2FZEeq-pYTHqETvmQ _Gd15lWFZEeq-pYTHqETvmQ _Gd15lmFZEeq-pYTHqETvmQ _Gd15l2FZEeq-pYTHqETvmQ _Gd15mGFZEeq-pYTHqETvmQ _Gd15mWFZEeq-pYTHqETvmQ _Gd15mmFZEeq-pYTHqETvmQ _Gd15oGFZEeq-pYTHqETvmQ _Gd15pWFZEeq-pYTHqETvmQ _Gd15pmFZEeq-pYTHqETvmQ _Gd15p2FZEeq-pYTHqETvmQ _Gd15tGFZEeq-pYTHqETvmQ _Gd15tWFZEeq-pYTHqETvmQ _Gd15tmFZEeq-pYTHqETvmQ _Gd15t2FZEeq-pYTHqETvmQ _Gd15uGFZEeq-pYTHqETvmQ _Gd15vWFZEeq-pYTHqETvmQ _Gd15v2FZEeq-pYTHqETvmQ _Gd15wGFZEeq-pYTHqETvmQ _Gd15wWFZEeq-pYTHqETvmQ _Gd15wmFZEeq-pYTHqETvmQ _Gd15xmFZEeq-pYTHqETvmQ _Gd15x2FZEeq-pYTHqETvmQ _Gd15yGFZEeq-pYTHqETvmQ _Gd15yWFZEeq-pYTHqETvmQ _Gd15dWFZEeq-pYTHqETvmQ _Gd15emFZEeq-pYTHqETvmQ"/>
      <fragment xmi:type="uml:MessageOccurrenceSpecification" xmi:id="_Gd15c2FZEeq-pYTHqETvmQ" name="RequestOfferedVMs3SendEvent" covered="_Gd15cWFZEeq-pYTHqETvmQ" message="_Gd1502FZEeq-pYTHqETvmQ"/>
      <fragment xmi:type="uml:MessageOccurrenceSpecification" xmi:id="_Gd15dGFZEeq-pYTHqETvmQ" name="RequestOfferedVMs3ReceiveEvent" covered="_Gd15cmFZEeq-pYTHqETvmQ" message="_Gd1502FZEeq-pYTHqETvmQ"/>
      <fragment xmi:type="uml:BehaviorExecutionSpecification" xmi:id="_Gd15dWFZEeq-pYTHqETvmQ" name="BehaviorExecutionSpecification6" covered="_Gd15cmFZEeq-pYTHqETvmQ" finish="_Gd15dmFZEeq-pYTHqETvmQ" start="_Gd15dGFZEeq-pYTHqETvmQ"/>
      <fragment xmi:type="uml:MessageOccurrenceSpecification" xmi:id="_Gd15dmFZEeq-pYTHqETvmQ" name="Message8SendEvent" covered="_Gd15cmFZEeq-pYTHqETvmQ" message="_Gd151GFZEeq-pYTHqETvmQ"/>
      <fragment xmi:type="uml:MessageOccurrenceSpecification" xmi:id="_Gd15d2FZEeq-pYTHqETvmQ" name="Message8ReceiveEvent" covered="_Gd15cWFZEeq-pYTHqETvmQ" message="_Gd151GFZEeq-pYTHqETvmQ"/>
      <fragment xmi:type="uml:MessageOccurrenceSpecification" xmi:id="_Gd15eGFZEeq-pYTHqETvmQ" name="Request10SendEvent" covered="_Gd15cWFZEeq-pYTHqETvmQ" message="_Gd151WFZEeq-pYTHqETvmQ"/>
      <fragment xmi:type="uml:MessageOccurrenceSpecification" xmi:id="_Gd15eWFZEeq-pYTHqETvmQ" name="Request10ReceiveEvent" covered="_Gd15cmFZEeq-pYTHqETvmQ" message="_Gd151WFZEeq-pYTHqETvmQ"/>
      <fragment xmi:type="uml:BehaviorExecutionSpecification" xmi:id="_Gd15emFZEeq-pYTHqETvmQ" name="BehaviorExecutionSpecification13" covered="_Gd15cmFZEeq-pYTHqETvmQ" finish="_Gd15e2FZEeq-pYTHqETvmQ" start="_Gd15eWFZEeq-pYTHqETvmQ"/>
      <fragment xmi:type="uml:MessageOccurrenceSpecification" xmi:id="_Gd15e2FZEeq-pYTHqETvmQ" name="Message15SendEvent" covered="_Gd15cmFZEeq-pYTHqETvmQ" message="_Gd151mFZEeq-pYTHqETvmQ"/>
      <fragment xmi:type="uml:MessageOccurrenceSpecification" xmi:id="_Gd15fGFZEeq-pYTHqETvmQ" name="Message15ReceiveEvent" covered="_Gd15cWFZEeq-pYTHqETvmQ" message="_Gd151mFZEeq-pYTHqETvmQ"/>
      <fragment xmi:type="uml:CombinedFragment" xmi:id="_Gd15fWFZEeq-pYTHqETvmQ" name="AltCombinedFragmentVMAvailability" covered="_Gd15cWFZEeq-pYTHqETvmQ _Gd15cmFZEeq-pYTHqETvmQ" interactionOperator="alt">
        <operand xmi:type="uml:InteractionOperand" xmi:id="_Gd15fmFZEeq-pYTHqETvmQ" name="InteractionOperand0" covered="_Gd15cWFZEeq-pYTHqETvmQ _Gd15cmFZEeq-pYTHqETvmQ">
          <fragment xmi:type="uml:CombinedFragment" xmi:id="_Gd15f2FZEeq-pYTHqETvmQ" name="LoopCombinedFragmentExecution" covered="_Gd15cWFZEeq-pYTHqETvmQ _Gd15cmFZEeq-pYTHqETvmQ" interactionOperator="loop">
            <operand xmi:type="uml:InteractionOperand" xmi:id="_Gd15gGFZEeq-pYTHqETvmQ" name="InteractionOperand0" covered="_Gd15cWFZEeq-pYTHqETvmQ _Gd15cmFZEeq-pYTHqETvmQ">
              <fragment xmi:type="uml:MessageOccurrenceSpecification" xmi:id="_Gd15gWFZEeq-pYTHqETvmQ" name="Execute18SendEvent" covered="_Gd15cWFZEeq-pYTHqETvmQ" message="_Gd1512FZEeq-pYTHqETvmQ"/>
              <fragment xmi:type="uml:MessageOccurrenceSpecification" xmi:id="_Gd15gmFZEeq-pYTHqETvmQ" name="Execute18ReceiveEvent" covered="_Gd15cmFZEeq-pYTHqETvmQ" message="_Gd1512FZEeq-pYTHqETvmQ"/>
              <fragment xmi:type="uml:CombinedFragment" xmi:id="_Gd15g2FZEeq-pYTHqETvmQ" name="AltCombinedFragmentExecutionResult" covered="_Gd15cWFZEeq-pYTHqETvmQ _Gd15cmFZEeq-pYTHqETvmQ" interactionOperator="alt">
                <operand xmi:type="uml:InteractionOperand" xmi:id="_Gd15hGFZEeq-pYTHqETvmQ" name="InteractionOperand0" covered="_Gd15cWFZEeq-pYTHqETvmQ _Gd15cmFZEeq-pYTHqETvmQ">
                  <fragment xmi:type="uml:CombinedFragment" xmi:id="_Gd15hWFZEeq-pYTHqETvmQ" name="BreakCombinedFragmentExecutionOk" covered="_Gd15cWFZEeq-pYTHqETvmQ _Gd15cmFZEeq-pYTHqETvmQ" interactionOperator="break">
                    <operand xmi:type="uml:InteractionOperand" xmi:id="_Gd15hmFZEeq-pYTHqETvmQ" name="InteractionOperand0" covered="_Gd15cWFZEeq-pYTHqETvmQ _Gd15cmFZEeq-pYTHqETvmQ">
                      <fragment xmi:type="uml:MessageOccurrenceSpecification" xmi:id="_Gd15h2FZEeq-pYTHqETvmQ" name="Ok19SendEvent" covered="_Gd15cmFZEeq-pYTHqETvmQ" message="_Gd152GFZEeq-pYTHqETvmQ"/>
                      <fragment xmi:type="uml:MessageOccurrenceSpecification" xmi:id="_Gd15iGFZEeq-pYTHqETvmQ" name="Ok19ReceiveEvent" covered="_Gd15cWFZEeq-pYTHqETvmQ" message="_Gd152GFZEeq-pYTHqETvmQ"/>
                      <guard xmi:type="uml:InteractionConstraint" xmi:id="_Gd15iWFZEeq-pYTHqETvmQ" name="guard">
                        <specification xmi:type="uml:LiteralString" xmi:id="_Gd15imFZEeq-pYTHqETvmQ"/>
                      </guard>
                    </operand>
                  </fragment>
                  <guard xmi:type="uml:InteractionConstraint" xmi:id="_Gd15i2FZEeq-pYTHqETvmQ" name="guard">
                    <specification xmi:type="uml:LiteralString" xmi:id="_Gd15jGFZEeq-pYTHqETvmQ"/>
                  </guard>
                </operand>
                <operand xmi:type="uml:InteractionOperand" xmi:id="_Gd15jWFZEeq-pYTHqETvmQ" name="InteractionOperand2" covered="_Gd15cWFZEeq-pYTHqETvmQ _Gd15cmFZEeq-pYTHqETvmQ">
                  <fragment xmi:type="uml:CombinedFragment" xmi:id="_Gd15jmFZEeq-pYTHqETvmQ" name="LoopCombinedFragmentTimeoutRenting" covered="_Gd15cWFZEeq-pYTHqETvmQ _Gd15cmFZEeq-pYTHqETvmQ" interactionOperator="loop">
                    <operand xmi:type="uml:InteractionOperand" xmi:id="_Gd15j2FZEeq-pYTHqETvmQ" name="LoopInteractionOperandTimeoutRenting" covered="_Gd15cWFZEeq-pYTHqETvmQ _Gd15cmFZEeq-pYTHqETvmQ">
                      <fragment xmi:type="uml:MessageOccurrenceSpecification" xmi:id="_Gd15kGFZEeq-pYTHqETvmQ" name="TimeoutRenting20SendEvent" covered="_Gd15cmFZEeq-pYTHqETvmQ" message="_Gd152WFZEeq-pYTHqETvmQ"/>
                      <fragment xmi:type="uml:MessageOccurrenceSpecification" xmi:id="_Gd15kWFZEeq-pYTHqETvmQ" name="TimeoutRenting20ReceiveEvent" covered="_Gd15cWFZEeq-pYTHqETvmQ" message="_Gd152WFZEeq-pYTHqETvmQ"/>
                      <fragment xmi:type="uml:CombinedFragment" xmi:id="_Gd15kmFZEeq-pYTHqETvmQ" name="AltCombinedFragmentResume" covered="_Gd15cWFZEeq-pYTHqETvmQ _Gd15cmFZEeq-pYTHqETvmQ" interactionOperator="alt">
                        <operand xmi:type="uml:InteractionOperand" xmi:id="_Gd15k2FZEeq-pYTHqETvmQ" name="InteractionOperand0" covered="_Gd15cWFZEeq-pYTHqETvmQ _Gd15cmFZEeq-pYTHqETvmQ">
                          <fragment xmi:type="uml:MessageOccurrenceSpecification" xmi:id="_Gd15lGFZEeq-pYTHqETvmQ" name="Resume21SendEvent" covered="_Gd15cWFZEeq-pYTHqETvmQ" message="_Gd152mFZEeq-pYTHqETvmQ"/>
                          <fragment xmi:type="uml:MessageOccurrenceSpecification" xmi:id="_Gd15lWFZEeq-pYTHqETvmQ" name="Resume21ReceiveEvent" covered="_Gd15cmFZEeq-pYTHqETvmQ" message="_Gd152mFZEeq-pYTHqETvmQ"/>
                          <fragment xmi:type="uml:CombinedFragment" xmi:id="_Gd15lmFZEeq-pYTHqETvmQ" name="AltCombinedFragmentResume" covered="_Gd15cWFZEeq-pYTHqETvmQ _Gd15cmFZEeq-pYTHqETvmQ" interactionOperator="alt">
                            <operand xmi:type="uml:InteractionOperand" xmi:id="_Gd15l2FZEeq-pYTHqETvmQ" name="InteractionOperand0" covered="_Gd15cWFZEeq-pYTHqETvmQ _Gd15cmFZEeq-pYTHqETvmQ">
                              <fragment xmi:type="uml:CombinedFragment" xmi:id="_Gd15mGFZEeq-pYTHqETvmQ" name="BreakCombinedFragmentExecutionOk" covered="_Gd15cWFZEeq-pYTHqETvmQ _Gd15cmFZEeq-pYTHqETvmQ" interactionOperator="break">
                                <operand xmi:type="uml:InteractionOperand" xmi:id="_Gd15mWFZEeq-pYTHqETvmQ" name="InteractionOperand0" covered="_Gd15cWFZEeq-pYTHqETvmQ _Gd15cmFZEeq-pYTHqETvmQ">
                                  <fragment xmi:type="uml:MessageOccurrenceSpecification" xmi:id="_Gd15mmFZEeq-pYTHqETvmQ" name="Ok22SendEvent" covered="_Gd15cmFZEeq-pYTHqETvmQ" message="_Gd1522FZEeq-pYTHqETvmQ"/>
                                  <fragment xmi:type="uml:MessageOccurrenceSpecification" xmi:id="_Gd15m2FZEeq-pYTHqETvmQ" name="Ok22ReceiveEvent" covered="_Gd15cWFZEeq-pYTHqETvmQ" message="_Gd1522FZEeq-pYTHqETvmQ"/>
                                  <guard xmi:type="uml:InteractionConstraint" xmi:id="_Gd15nGFZEeq-pYTHqETvmQ" name="guard">
                                    <specification xmi:type="uml:LiteralString" xmi:id="_Gd15nWFZEeq-pYTHqETvmQ"/>
                                  </guard>
                                </operand>
                              </fragment>
                              <guard xmi:type="uml:InteractionConstraint" xmi:id="_Gd15nmFZEeq-pYTHqETvmQ" name="guard">
                                <specification xmi:type="uml:LiteralString" xmi:id="_Gd15n2FZEeq-pYTHqETvmQ"/>
                              </guard>
                            </operand>
                            <operand xmi:type="uml:InteractionOperand" xmi:id="_Gd15oGFZEeq-pYTHqETvmQ" name="InteractionOperand2" covered="_Gd15cWFZEeq-pYTHqETvmQ _Gd15cmFZEeq-pYTHqETvmQ">
                              <guard xmi:type="uml:InteractionConstraint" xmi:id="_Gd15oWFZEeq-pYTHqETvmQ" name="guard">
                                <specification xmi:type="uml:LiteralString" xmi:id="_Gd15omFZEeq-pYTHqETvmQ"/>
                              </guard>
                            </operand>
                          </fragment>
                          <guard xmi:type="uml:InteractionConstraint" xmi:id="_Gd15o2FZEeq-pYTHqETvmQ" name="guard">
                            <specification xmi:type="uml:LiteralString" xmi:id="_Gd15pGFZEeq-pYTHqETvmQ"/>
                          </guard>
                        </operand>
                        <operand xmi:type="uml:InteractionOperand" xmi:id="_Gd15pWFZEeq-pYTHqETvmQ" name="InteractionOperand2" covered="_Gd15cWFZEeq-pYTHqETvmQ _Gd15cmFZEeq-pYTHqETvmQ">
                          <fragment xmi:type="uml:CombinedFragment" xmi:id="_Gd15pmFZEeq-pYTHqETvmQ" name="BreakCombinedFragmentNoResume" covered="_Gd15cWFZEeq-pYTHqETvmQ _Gd15cmFZEeq-pYTHqETvmQ" interactionOperator="break">
                            <operand xmi:type="uml:InteractionOperand" xmi:id="_Gd15p2FZEeq-pYTHqETvmQ" name="InteractionOperand0" covered="_Gd15cWFZEeq-pYTHqETvmQ _Gd15cmFZEeq-pYTHqETvmQ">
                              <guard xmi:type="uml:InteractionConstraint" xmi:id="_Gd15qGFZEeq-pYTHqETvmQ" name="guard">
                                <specification xmi:type="uml:LiteralString" xmi:id="_Gd15qWFZEeq-pYTHqETvmQ"/>
                              </guard>
                            </operand>
                          </fragment>
                          <guard xmi:type="uml:InteractionConstraint" xmi:id="_Gd15qmFZEeq-pYTHqETvmQ" name="guard">
                            <specification xmi:type="uml:LiteralString" xmi:id="_Gd15q2FZEeq-pYTHqETvmQ"/>
                          </guard>
                        </operand>
                      </fragment>
                      <guard xmi:type="uml:InteractionConstraint" xmi:id="_Gd15rGFZEeq-pYTHqETvmQ" name="guard">
                        <specification xmi:type="uml:LiteralString" xmi:id="_Gd15rWFZEeq-pYTHqETvmQ"/>
                      </guard>
                    </operand>
                  </fragment>
                  <guard xmi:type="uml:InteractionConstraint" xmi:id="_Gd15rmFZEeq-pYTHqETvmQ" name="guard">
                    <specification xmi:type="uml:LiteralString" xmi:id="_Gd15r2FZEeq-pYTHqETvmQ"/>
                  </guard>
                </operand>
              </fragment>
              <guard xmi:type="uml:InteractionConstraint" xmi:id="_Gd15sGFZEeq-pYTHqETvmQ" name="guard">
                <specification xmi:type="uml:LiteralString" xmi:id="_Gd15sWFZEeq-pYTHqETvmQ" value=""/>
              </guard>
            </operand>
          </fragment>
          <guard xmi:type="uml:InteractionConstraint" xmi:id="_Gd15smFZEeq-pYTHqETvmQ" name="guard">
            <specification xmi:type="uml:LiteralString" xmi:id="_Gd15s2FZEeq-pYTHqETvmQ" value="type == normal"/>
          </guard>
        </operand>
        <operand xmi:type="uml:InteractionOperand" xmi:id="_Gd15tGFZEeq-pYTHqETvmQ" name="InteractionOperand2" covered="_Gd15cWFZEeq-pYTHqETvmQ _Gd15cmFZEeq-pYTHqETvmQ">
          <fragment xmi:type="uml:CombinedFragment" xmi:id="_Gd15tWFZEeq-pYTHqETvmQ" name="AltCombinedFragmentDeferred" covered="_Gd15cWFZEeq-pYTHqETvmQ _Gd15cmFZEeq-pYTHqETvmQ" interactionOperator="alt">
            <operand xmi:type="uml:InteractionOperand" xmi:id="_Gd15tmFZEeq-pYTHqETvmQ" name="InteractionOperand0" covered="_Gd15cWFZEeq-pYTHqETvmQ _Gd15cmFZEeq-pYTHqETvmQ">
              <fragment xmi:type="uml:CombinedFragment" xmi:id="_Gd15t2FZEeq-pYTHqETvmQ" name="BreakCombinedFragmentNoSubscription" covered="_Gd15cWFZEeq-pYTHqETvmQ _Gd15cmFZEeq-pYTHqETvmQ" interactionOperator="break">
                <operand xmi:type="uml:InteractionOperand" xmi:id="_Gd15uGFZEeq-pYTHqETvmQ" name="InteractionOperand0" covered="_Gd15cWFZEeq-pYTHqETvmQ _Gd15cmFZEeq-pYTHqETvmQ">
                  <guard xmi:type="uml:InteractionConstraint" xmi:id="_Gd15uWFZEeq-pYTHqETvmQ" name="guard">
                    <specification xmi:type="uml:LiteralString" xmi:id="_Gd15umFZEeq-pYTHqETvmQ"/>
                  </guard>
                </operand>
              </fragment>
              <guard xmi:type="uml:InteractionConstraint" xmi:id="_Gd15u2FZEeq-pYTHqETvmQ" name="guard">
                <specification xmi:type="uml:LiteralString" xmi:id="_Gd15vGFZEeq-pYTHqETvmQ"/>
              </guard>
            </operand>
            <operand xmi:type="uml:InteractionOperand" xmi:id="_Gd15vWFZEeq-pYTHqETvmQ" name="InteractionOperand2" covered="_Gd15cWFZEeq-pYTHqETvmQ _Gd15cmFZEeq-pYTHqETvmQ">
              <fragment xmi:type="uml:MessageOccurrenceSpecification" xmi:id="_Gd15vmFZEeq-pYTHqETvmQ" name="Subscribe23SendEvent" covered="_Gd15cWFZEeq-pYTHqETvmQ" message="_Gd153GFZEeq-pYTHqETvmQ"/>
              <fragment xmi:type="uml:MessageOccurrenceSpecification" xmi:id="_Gd15v2FZEeq-pYTHqETvmQ" name="Subscribe23ReceiveEvent" covered="_Gd15cmFZEeq-pYTHqETvmQ" message="_Gd153GFZEeq-pYTHqETvmQ"/>
              <fragment xmi:type="uml:CombinedFragment" xmi:id="_Gd15wGFZEeq-pYTHqETvmQ" name="AltCombinedFragmentSubscription" covered="_Gd15cWFZEeq-pYTHqETvmQ _Gd15cmFZEeq-pYTHqETvmQ" interactionOperator="alt">
                <operand xmi:type="uml:InteractionOperand" xmi:id="_Gd15wWFZEeq-pYTHqETvmQ" name="InteractionOperand0" covered="_Gd15cWFZEeq-pYTHqETvmQ _Gd15cmFZEeq-pYTHqETvmQ">
                  <fragment xmi:type="uml:MessageOccurrenceSpecification" xmi:id="_Gd15wmFZEeq-pYTHqETvmQ" name="Notify24SendEvent" covered="_Gd15cmFZEeq-pYTHqETvmQ" message="_Gd153WFZEeq-pYTHqETvmQ"/>
                  <fragment xmi:type="uml:MessageOccurrenceSpecification" xmi:id="_Gd15w2FZEeq-pYTHqETvmQ" name="Notify24ReceiveEvent" covered="_Gd15cWFZEeq-pYTHqETvmQ" message="_Gd153WFZEeq-pYTHqETvmQ"/>
                  <guard xmi:type="uml:InteractionConstraint" xmi:id="_Gd15xGFZEeq-pYTHqETvmQ" name="guard">
                    <specification xmi:type="uml:LiteralString" xmi:id="_Gd15xWFZEeq-pYTHqETvmQ"/>
                  </guard>
                </operand>
                <operand xmi:type="uml:InteractionOperand" xmi:id="_Gd15xmFZEeq-pYTHqETvmQ" name="InteractionOperand2" covered="_Gd15cWFZEeq-pYTHqETvmQ _Gd15cmFZEeq-pYTHqETvmQ">
                  <fragment xmi:type="uml:CombinedFragment" xmi:id="_Gd15x2FZEeq-pYTHqETvmQ" name="BreakCombinedFragmentTimeoutSubscription" covered="_Gd15cWFZEeq-pYTHqETvmQ _Gd15cmFZEeq-pYTHqETvmQ" interactionOperator="break">
                    <operand xmi:type="uml:InteractionOperand" xmi:id="_Gd15yGFZEeq-pYTHqETvmQ" name="InteractionOperand0" covered="_Gd15cWFZEeq-pYTHqETvmQ _Gd15cmFZEeq-pYTHqETvmQ">
                      <fragment xmi:type="uml:MessageOccurrenceSpecification" xmi:id="_Gd15yWFZEeq-pYTHqETvmQ" name="TimeoutSubscription25SendEvent" covered="_Gd15cmFZEeq-pYTHqETvmQ" message="_Gd153mFZEeq-pYTHqETvmQ"/>
                      <fragment xmi:type="uml:MessageOccurrenceSpecification" xmi:id="_Gd15ymFZEeq-pYTHqETvmQ" name="TimeoutSubscription25ReceiveEvent" covered="_Gd15cWFZEeq-pYTHqETvmQ" message="_Gd153mFZEeq-pYTHqETvmQ"/>
                      <guard xmi:type="uml:InteractionConstraint" xmi:id="_Gd15y2FZEeq-pYTHqETvmQ" name="guard">
                        <specification xmi:type="uml:LiteralString" xmi:id="_Gd15zGFZEeq-pYTHqETvmQ"/>
                      </guard>
                    </operand>
                  </fragment>
                  <guard xmi:type="uml:InteractionConstraint" xmi:id="_Gd15zWFZEeq-pYTHqETvmQ" name="guard">
                    <specification xmi:type="uml:LiteralString" xmi:id="_Gd15zmFZEeq-pYTHqETvmQ"/>
                  </guard>
                </operand>
              </fragment>
              <guard xmi:type="uml:InteractionConstraint" xmi:id="_Gd15z2FZEeq-pYTHqETvmQ" name="guard">
                <specification xmi:type="uml:LiteralString" xmi:id="_Gd150GFZEeq-pYTHqETvmQ"/>
              </guard>
            </operand>
          </fragment>
          <guard xmi:type="uml:InteractionConstraint" xmi:id="_Gd150WFZEeq-pYTHqETvmQ" name="guard">
            <specification xmi:type="uml:LiteralString" xmi:id="_Gd150mFZEeq-pYTHqETvmQ" value="type == deferred"/>
          </guard>
        </operand>
      </fragment>
      <message xmi:type="uml:Message" xmi:id="_Gd1502FZEeq-pYTHqETvmQ" name="RequestOfferedVMs()" receiveEvent="_Gd15dGFZEeq-pYTHqETvmQ" sendEvent="_Gd15c2FZEeq-pYTHqETvmQ"/>
      <message xmi:type="uml:Message" xmi:id="_Gd151GFZEeq-pYTHqETvmQ" name="ResponseOfferedVMs(List VMs)" messageSort="reply" receiveEvent="_Gd15d2FZEeq-pYTHqETvmQ" sendEvent="_Gd15dmFZEeq-pYTHqETvmQ"/>
      <message xmi:type="uml:Message" xmi:id="_Gd151WFZEeq-pYTHqETvmQ" name="2*Request(VM_medium, 2h)" receiveEvent="_Gd15eWFZEeq-pYTHqETvmQ" sendEvent="_Gd15eGFZEeq-pYTHqETvmQ"/>
      <message xmi:type="uml:Message" xmi:id="_Gd151mFZEeq-pYTHqETvmQ" name="Response(IP, cost, type)" messageSort="reply" receiveEvent="_Gd15fGFZEeq-pYTHqETvmQ" sendEvent="_Gd15e2FZEeq-pYTHqETvmQ"/>
      <message xmi:type="uml:Message" xmi:id="_Gd1512FZEeq-pYTHqETvmQ" name="Execute(APP,IP)" messageSort="asynchCall" receiveEvent="_Gd15gmFZEeq-pYTHqETvmQ" sendEvent="_Gd15gWFZEeq-pYTHqETvmQ"/>
      <message xmi:type="uml:Message" xmi:id="_Gd152GFZEeq-pYTHqETvmQ" name="Ok" messageSort="reply" receiveEvent="_Gd15iGFZEeq-pYTHqETvmQ" sendEvent="_Gd15h2FZEeq-pYTHqETvmQ"/>
      <message xmi:type="uml:Message" xmi:id="_Gd152WFZEeq-pYTHqETvmQ" name="TimeoutRenting(offer)" messageSort="reply" receiveEvent="_Gd15kWFZEeq-pYTHqETvmQ" sendEvent="_Gd15kGFZEeq-pYTHqETvmQ"/>
      <message xmi:type="uml:Message" xmi:id="_Gd152mFZEeq-pYTHqETvmQ" name="Resume(resumeTime)" messageSort="asynchCall" receiveEvent="_Gd15lWFZEeq-pYTHqETvmQ" sendEvent="_Gd15lGFZEeq-pYTHqETvmQ"/>
      <message xmi:type="uml:Message" xmi:id="_Gd1522FZEeq-pYTHqETvmQ" name="Ok" messageSort="reply" receiveEvent="_Gd15m2FZEeq-pYTHqETvmQ" sendEvent="_Gd15mmFZEeq-pYTHqETvmQ"/>
      <message xmi:type="uml:Message" xmi:id="_Gd153GFZEeq-pYTHqETvmQ" name="Subscribe(VM, rentingTime, maxSubTime)" messageSort="asynchCall" receiveEvent="_Gd15v2FZEeq-pYTHqETvmQ" sendEvent="_Gd15vmFZEeq-pYTHqETvmQ"/>
      <message xmi:type="uml:Message" xmi:id="_Gd153WFZEeq-pYTHqETvmQ" name="Notify(IP)" messageSort="reply" receiveEvent="_Gd15w2FZEeq-pYTHqETvmQ" sendEvent="_Gd15wmFZEeq-pYTHqETvmQ"/>
      <message xmi:type="uml:Message" xmi:id="_Gd153mFZEeq-pYTHqETvmQ" name="TimeoutSubscription" messageSort="reply" receiveEvent="_Gd15ymFZEeq-pYTHqETvmQ" sendEvent="_Gd15yWFZEeq-pYTHqETvmQ"/>
    </packagedElement>
    <packagedElement xmi:type="uml:Interaction" xmi:id="_kHbNcGFZEeq-pYTHqETvmQ" name="RegularUserDInteraction">
      <lifeline xmi:type="uml:Lifeline" xmi:id="_kHbNcWFZEeq-pYTHqETvmQ" name="RegularUserD" coveredBy="_kHbNc2FZEeq-pYTHqETvmQ _kHbNd2FZEeq-pYTHqETvmQ _kHbNeGFZEeq-pYTHqETvmQ _kHbNfGFZEeq-pYTHqETvmQ _kHbNfWFZEeq-pYTHqETvmQ _kHbNfmFZEeq-pYTHqETvmQ _kHbNf2FZEeq-pYTHqETvmQ _kHbNgGFZEeq-pYTHqETvmQ _kHbNgWFZEeq-pYTHqETvmQ _kHbNg2FZEeq-pYTHqETvmQ _kHbNhGFZEeq-pYTHqETvmQ _kHbNhWFZEeq-pYTHqETvmQ _kHbNhmFZEeq-pYTHqETvmQ _kHbNiGFZEeq-pYTHqETvmQ _kHbNjWFZEeq-pYTHqETvmQ _kHbNjmFZEeq-pYTHqETvmQ _kHbNj2FZEeq-pYTHqETvmQ _kHbNkWFZEeq-pYTHqETvmQ _kHbNkmFZEeq-pYTHqETvmQ _kHbNk2FZEeq-pYTHqETvmQ _kHbNlGFZEeq-pYTHqETvmQ _kHbNlmFZEeq-pYTHqETvmQ _kHbNl2FZEeq-pYTHqETvmQ _kHbNmGFZEeq-pYTHqETvmQ _kHbNmWFZEeq-pYTHqETvmQ _kHbNm2FZEeq-pYTHqETvmQ _kHbNoGFZEeq-pYTHqETvmQ _kHbNpWFZEeq-pYTHqETvmQ _kHbNpmFZEeq-pYTHqETvmQ _kHbNp2FZEeq-pYTHqETvmQ _kHbNtGFZEeq-pYTHqETvmQ _kHbNtWFZEeq-pYTHqETvmQ _kHbNtmFZEeq-pYTHqETvmQ _kHbNt2FZEeq-pYTHqETvmQ _kHbNuGFZEeq-pYTHqETvmQ _kHbNvWFZEeq-pYTHqETvmQ _kHbNvmFZEeq-pYTHqETvmQ _kHbNwGFZEeq-pYTHqETvmQ _kHbNwWFZEeq-pYTHqETvmQ _kHbNw2FZEeq-pYTHqETvmQ _kHbNxmFZEeq-pYTHqETvmQ _kHbNx2FZEeq-pYTHqETvmQ _kHbNyGFZEeq-pYTHqETvmQ _kHbNymFZEeq-pYTHqETvmQ"/>
      <lifeline xmi:type="uml:Lifeline" xmi:id="_kHbNcmFZEeq-pYTHqETvmQ" name="CloudProvider" coveredBy="_kHbNdGFZEeq-pYTHqETvmQ _kHbNdmFZEeq-pYTHqETvmQ _kHbNeWFZEeq-pYTHqETvmQ _kHbNe2FZEeq-pYTHqETvmQ _kHbNfWFZEeq-pYTHqETvmQ _kHbNfmFZEeq-pYTHqETvmQ _kHbNf2FZEeq-pYTHqETvmQ _kHbNgGFZEeq-pYTHqETvmQ _kHbNgmFZEeq-pYTHqETvmQ _kHbNg2FZEeq-pYTHqETvmQ _kHbNhGFZEeq-pYTHqETvmQ _kHbNhWFZEeq-pYTHqETvmQ _kHbNhmFZEeq-pYTHqETvmQ _kHbNh2FZEeq-pYTHqETvmQ _kHbNjWFZEeq-pYTHqETvmQ _kHbNjmFZEeq-pYTHqETvmQ _kHbNj2FZEeq-pYTHqETvmQ _kHbNkGFZEeq-pYTHqETvmQ _kHbNkmFZEeq-pYTHqETvmQ _kHbNk2FZEeq-pYTHqETvmQ _kHbNlWFZEeq-pYTHqETvmQ _kHbNlmFZEeq-pYTHqETvmQ _kHbNl2FZEeq-pYTHqETvmQ _kHbNmGFZEeq-pYTHqETvmQ _kHbNmWFZEeq-pYTHqETvmQ _kHbNmmFZEeq-pYTHqETvmQ _kHbNoGFZEeq-pYTHqETvmQ _kHbNpWFZEeq-pYTHqETvmQ _kHbNpmFZEeq-pYTHqETvmQ _kHbNp2FZEeq-pYTHqETvmQ _kHbNtGFZEeq-pYTHqETvmQ _kHbNtWFZEeq-pYTHqETvmQ _kHbNtmFZEeq-pYTHqETvmQ _kHbNt2FZEeq-pYTHqETvmQ _kHbNuGFZEeq-pYTHqETvmQ _kHbNvWFZEeq-pYTHqETvmQ _kHbNv2FZEeq-pYTHqETvmQ _kHbNwGFZEeq-pYTHqETvmQ _kHbNwWFZEeq-pYTHqETvmQ _kHbNwmFZEeq-pYTHqETvmQ _kHbNxmFZEeq-pYTHqETvmQ _kHbNx2FZEeq-pYTHqETvmQ _kHbNyGFZEeq-pYTHqETvmQ _kHbNyWFZEeq-pYTHqETvmQ _kHbNdWFZEeq-pYTHqETvmQ _kHbNemFZEeq-pYTHqETvmQ"/>
      <fragment xmi:type="uml:MessageOccurrenceSpecification" xmi:id="_kHbNc2FZEeq-pYTHqETvmQ" name="RequestOfferedVMs3SendEvent" covered="_kHbNcWFZEeq-pYTHqETvmQ" message="_kHbN02FZEeq-pYTHqETvmQ"/>
      <fragment xmi:type="uml:MessageOccurrenceSpecification" xmi:id="_kHbNdGFZEeq-pYTHqETvmQ" name="RequestOfferedVMs3ReceiveEvent" covered="_kHbNcmFZEeq-pYTHqETvmQ" message="_kHbN02FZEeq-pYTHqETvmQ"/>
      <fragment xmi:type="uml:BehaviorExecutionSpecification" xmi:id="_kHbNdWFZEeq-pYTHqETvmQ" name="BehaviorExecutionSpecification6" covered="_kHbNcmFZEeq-pYTHqETvmQ" finish="_kHbNdmFZEeq-pYTHqETvmQ" start="_kHbNdGFZEeq-pYTHqETvmQ"/>
      <fragment xmi:type="uml:MessageOccurrenceSpecification" xmi:id="_kHbNdmFZEeq-pYTHqETvmQ" name="Message8SendEvent" covered="_kHbNcmFZEeq-pYTHqETvmQ" message="_kHbN1GFZEeq-pYTHqETvmQ"/>
      <fragment xmi:type="uml:MessageOccurrenceSpecification" xmi:id="_kHbNd2FZEeq-pYTHqETvmQ" name="Message8ReceiveEvent" covered="_kHbNcWFZEeq-pYTHqETvmQ" message="_kHbN1GFZEeq-pYTHqETvmQ"/>
      <fragment xmi:type="uml:MessageOccurrenceSpecification" xmi:id="_kHbNeGFZEeq-pYTHqETvmQ" name="Request10SendEvent" covered="_kHbNcWFZEeq-pYTHqETvmQ" message="_kHbN1WFZEeq-pYTHqETvmQ"/>
      <fragment xmi:type="uml:MessageOccurrenceSpecification" xmi:id="_kHbNeWFZEeq-pYTHqETvmQ" name="Request10ReceiveEvent" covered="_kHbNcmFZEeq-pYTHqETvmQ" message="_kHbN1WFZEeq-pYTHqETvmQ"/>
      <fragment xmi:type="uml:BehaviorExecutionSpecification" xmi:id="_kHbNemFZEeq-pYTHqETvmQ" name="BehaviorExecutionSpecification13" covered="_kHbNcmFZEeq-pYTHqETvmQ" finish="_kHbNe2FZEeq-pYTHqETvmQ" start="_kHbNeWFZEeq-pYTHqETvmQ"/>
      <fragment xmi:type="uml:MessageOccurrenceSpecification" xmi:id="_kHbNe2FZEeq-pYTHqETvmQ" name="Message15SendEvent" covered="_kHbNcmFZEeq-pYTHqETvmQ" message="_kHbN1mFZEeq-pYTHqETvmQ"/>
      <fragment xmi:type="uml:MessageOccurrenceSpecification" xmi:id="_kHbNfGFZEeq-pYTHqETvmQ" name="Message15ReceiveEvent" covered="_kHbNcWFZEeq-pYTHqETvmQ" message="_kHbN1mFZEeq-pYTHqETvmQ"/>
      <fragment xmi:type="uml:CombinedFragment" xmi:id="_kHbNfWFZEeq-pYTHqETvmQ" name="AltCombinedFragmentVMAvailability" covered="_kHbNcWFZEeq-pYTHqETvmQ _kHbNcmFZEeq-pYTHqETvmQ" interactionOperator="alt">
        <operand xmi:type="uml:InteractionOperand" xmi:id="_kHbNfmFZEeq-pYTHqETvmQ" name="InteractionOperand0" covered="_kHbNcWFZEeq-pYTHqETvmQ _kHbNcmFZEeq-pYTHqETvmQ">
          <fragment xmi:type="uml:CombinedFragment" xmi:id="_kHbNf2FZEeq-pYTHqETvmQ" name="LoopCombinedFragmentExecution" covered="_kHbNcWFZEeq-pYTHqETvmQ _kHbNcmFZEeq-pYTHqETvmQ" interactionOperator="loop">
            <operand xmi:type="uml:InteractionOperand" xmi:id="_kHbNgGFZEeq-pYTHqETvmQ" name="InteractionOperand0" covered="_kHbNcWFZEeq-pYTHqETvmQ _kHbNcmFZEeq-pYTHqETvmQ">
              <fragment xmi:type="uml:MessageOccurrenceSpecification" xmi:id="_kHbNgWFZEeq-pYTHqETvmQ" name="Execute18SendEvent" covered="_kHbNcWFZEeq-pYTHqETvmQ" message="_kHbN12FZEeq-pYTHqETvmQ"/>
              <fragment xmi:type="uml:MessageOccurrenceSpecification" xmi:id="_kHbNgmFZEeq-pYTHqETvmQ" name="Execute18ReceiveEvent" covered="_kHbNcmFZEeq-pYTHqETvmQ" message="_kHbN12FZEeq-pYTHqETvmQ"/>
              <fragment xmi:type="uml:CombinedFragment" xmi:id="_kHbNg2FZEeq-pYTHqETvmQ" name="AltCombinedFragmentExecutionResult" covered="_kHbNcWFZEeq-pYTHqETvmQ _kHbNcmFZEeq-pYTHqETvmQ" interactionOperator="alt">
                <operand xmi:type="uml:InteractionOperand" xmi:id="_kHbNhGFZEeq-pYTHqETvmQ" name="InteractionOperand0" covered="_kHbNcWFZEeq-pYTHqETvmQ _kHbNcmFZEeq-pYTHqETvmQ">
                  <fragment xmi:type="uml:CombinedFragment" xmi:id="_kHbNhWFZEeq-pYTHqETvmQ" name="BreakCombinedFragmentExecutionOk" covered="_kHbNcWFZEeq-pYTHqETvmQ _kHbNcmFZEeq-pYTHqETvmQ" interactionOperator="break">
                    <operand xmi:type="uml:InteractionOperand" xmi:id="_kHbNhmFZEeq-pYTHqETvmQ" name="InteractionOperand0" covered="_kHbNcWFZEeq-pYTHqETvmQ _kHbNcmFZEeq-pYTHqETvmQ">
                      <fragment xmi:type="uml:MessageOccurrenceSpecification" xmi:id="_kHbNh2FZEeq-pYTHqETvmQ" name="Ok19SendEvent" covered="_kHbNcmFZEeq-pYTHqETvmQ" message="_kHbN2GFZEeq-pYTHqETvmQ"/>
                      <fragment xmi:type="uml:MessageOccurrenceSpecification" xmi:id="_kHbNiGFZEeq-pYTHqETvmQ" name="Ok19ReceiveEvent" covered="_kHbNcWFZEeq-pYTHqETvmQ" message="_kHbN2GFZEeq-pYTHqETvmQ"/>
                      <guard xmi:type="uml:InteractionConstraint" xmi:id="_kHbNiWFZEeq-pYTHqETvmQ" name="guard">
                        <specification xmi:type="uml:LiteralString" xmi:id="_kHbNimFZEeq-pYTHqETvmQ"/>
                      </guard>
                    </operand>
                  </fragment>
                  <guard xmi:type="uml:InteractionConstraint" xmi:id="_kHbNi2FZEeq-pYTHqETvmQ" name="guard">
                    <specification xmi:type="uml:LiteralString" xmi:id="_kHbNjGFZEeq-pYTHqETvmQ"/>
                  </guard>
                </operand>
                <operand xmi:type="uml:InteractionOperand" xmi:id="_kHbNjWFZEeq-pYTHqETvmQ" name="InteractionOperand2" covered="_kHbNcWFZEeq-pYTHqETvmQ _kHbNcmFZEeq-pYTHqETvmQ">
                  <fragment xmi:type="uml:CombinedFragment" xmi:id="_kHbNjmFZEeq-pYTHqETvmQ" name="LoopCombinedFragmentTimeoutRenting" covered="_kHbNcWFZEeq-pYTHqETvmQ _kHbNcmFZEeq-pYTHqETvmQ" interactionOperator="loop">
                    <operand xmi:type="uml:InteractionOperand" xmi:id="_kHbNj2FZEeq-pYTHqETvmQ" name="LoopInteractionOperandTimeoutRenting" covered="_kHbNcWFZEeq-pYTHqETvmQ _kHbNcmFZEeq-pYTHqETvmQ">
                      <fragment xmi:type="uml:MessageOccurrenceSpecification" xmi:id="_kHbNkGFZEeq-pYTHqETvmQ" name="TimeoutRenting20SendEvent" covered="_kHbNcmFZEeq-pYTHqETvmQ" message="_kHbN2WFZEeq-pYTHqETvmQ"/>
                      <fragment xmi:type="uml:MessageOccurrenceSpecification" xmi:id="_kHbNkWFZEeq-pYTHqETvmQ" name="TimeoutRenting20ReceiveEvent" covered="_kHbNcWFZEeq-pYTHqETvmQ" message="_kHbN2WFZEeq-pYTHqETvmQ"/>
                      <fragment xmi:type="uml:CombinedFragment" xmi:id="_kHbNkmFZEeq-pYTHqETvmQ" name="AltCombinedFragmentResume" covered="_kHbNcWFZEeq-pYTHqETvmQ _kHbNcmFZEeq-pYTHqETvmQ" interactionOperator="alt">
                        <operand xmi:type="uml:InteractionOperand" xmi:id="_kHbNk2FZEeq-pYTHqETvmQ" name="InteractionOperand0" covered="_kHbNcWFZEeq-pYTHqETvmQ _kHbNcmFZEeq-pYTHqETvmQ">
                          <fragment xmi:type="uml:MessageOccurrenceSpecification" xmi:id="_kHbNlGFZEeq-pYTHqETvmQ" name="Resume21SendEvent" covered="_kHbNcWFZEeq-pYTHqETvmQ" message="_kHbN2mFZEeq-pYTHqETvmQ"/>
                          <fragment xmi:type="uml:MessageOccurrenceSpecification" xmi:id="_kHbNlWFZEeq-pYTHqETvmQ" name="Resume21ReceiveEvent" covered="_kHbNcmFZEeq-pYTHqETvmQ" message="_kHbN2mFZEeq-pYTHqETvmQ"/>
                          <fragment xmi:type="uml:CombinedFragment" xmi:id="_kHbNlmFZEeq-pYTHqETvmQ" name="AltCombinedFragmentResume" covered="_kHbNcWFZEeq-pYTHqETvmQ _kHbNcmFZEeq-pYTHqETvmQ" interactionOperator="alt">
                            <operand xmi:type="uml:InteractionOperand" xmi:id="_kHbNl2FZEeq-pYTHqETvmQ" name="InteractionOperand0" covered="_kHbNcWFZEeq-pYTHqETvmQ _kHbNcmFZEeq-pYTHqETvmQ">
                              <fragment xmi:type="uml:CombinedFragment" xmi:id="_kHbNmGFZEeq-pYTHqETvmQ" name="BreakCombinedFragmentExecutionOk" covered="_kHbNcWFZEeq-pYTHqETvmQ _kHbNcmFZEeq-pYTHqETvmQ" interactionOperator="break">
                                <operand xmi:type="uml:InteractionOperand" xmi:id="_kHbNmWFZEeq-pYTHqETvmQ" name="InteractionOperand0" covered="_kHbNcWFZEeq-pYTHqETvmQ _kHbNcmFZEeq-pYTHqETvmQ">
                                  <fragment xmi:type="uml:MessageOccurrenceSpecification" xmi:id="_kHbNmmFZEeq-pYTHqETvmQ" name="Ok22SendEvent" covered="_kHbNcmFZEeq-pYTHqETvmQ" message="_kHbN22FZEeq-pYTHqETvmQ"/>
                                  <fragment xmi:type="uml:MessageOccurrenceSpecification" xmi:id="_kHbNm2FZEeq-pYTHqETvmQ" name="Ok22ReceiveEvent" covered="_kHbNcWFZEeq-pYTHqETvmQ" message="_kHbN22FZEeq-pYTHqETvmQ"/>
                                  <guard xmi:type="uml:InteractionConstraint" xmi:id="_kHbNnGFZEeq-pYTHqETvmQ" name="guard">
                                    <specification xmi:type="uml:LiteralString" xmi:id="_kHbNnWFZEeq-pYTHqETvmQ"/>
                                  </guard>
                                </operand>
                              </fragment>
                              <guard xmi:type="uml:InteractionConstraint" xmi:id="_kHbNnmFZEeq-pYTHqETvmQ" name="guard">
                                <specification xmi:type="uml:LiteralString" xmi:id="_kHbNn2FZEeq-pYTHqETvmQ"/>
                              </guard>
                            </operand>
                            <operand xmi:type="uml:InteractionOperand" xmi:id="_kHbNoGFZEeq-pYTHqETvmQ" name="InteractionOperand2" covered="_kHbNcWFZEeq-pYTHqETvmQ _kHbNcmFZEeq-pYTHqETvmQ">
                              <guard xmi:type="uml:InteractionConstraint" xmi:id="_kHbNoWFZEeq-pYTHqETvmQ" name="guard">
                                <specification xmi:type="uml:LiteralString" xmi:id="_kHbNomFZEeq-pYTHqETvmQ"/>
                              </guard>
                            </operand>
                          </fragment>
                          <guard xmi:type="uml:InteractionConstraint" xmi:id="_kHbNo2FZEeq-pYTHqETvmQ" name="guard">
                            <specification xmi:type="uml:LiteralString" xmi:id="_kHbNpGFZEeq-pYTHqETvmQ"/>
                          </guard>
                        </operand>
                        <operand xmi:type="uml:InteractionOperand" xmi:id="_kHbNpWFZEeq-pYTHqETvmQ" name="InteractionOperand2" covered="_kHbNcWFZEeq-pYTHqETvmQ _kHbNcmFZEeq-pYTHqETvmQ">
                          <fragment xmi:type="uml:CombinedFragment" xmi:id="_kHbNpmFZEeq-pYTHqETvmQ" name="BreakCombinedFragmentNoResume" covered="_kHbNcWFZEeq-pYTHqETvmQ _kHbNcmFZEeq-pYTHqETvmQ" interactionOperator="break">
                            <operand xmi:type="uml:InteractionOperand" xmi:id="_kHbNp2FZEeq-pYTHqETvmQ" name="InteractionOperand0" covered="_kHbNcWFZEeq-pYTHqETvmQ _kHbNcmFZEeq-pYTHqETvmQ">
                              <guard xmi:type="uml:InteractionConstraint" xmi:id="_kHbNqGFZEeq-pYTHqETvmQ" name="guard">
                                <specification xmi:type="uml:LiteralString" xmi:id="_kHbNqWFZEeq-pYTHqETvmQ"/>
                              </guard>
                            </operand>
                          </fragment>
                          <guard xmi:type="uml:InteractionConstraint" xmi:id="_kHbNqmFZEeq-pYTHqETvmQ" name="guard">
                            <specification xmi:type="uml:LiteralString" xmi:id="_kHbNq2FZEeq-pYTHqETvmQ"/>
                          </guard>
                        </operand>
                      </fragment>
                      <guard xmi:type="uml:InteractionConstraint" xmi:id="_kHbNrGFZEeq-pYTHqETvmQ" name="guard">
                        <specification xmi:type="uml:LiteralString" xmi:id="_kHbNrWFZEeq-pYTHqETvmQ"/>
                      </guard>
                    </operand>
                  </fragment>
                  <guard xmi:type="uml:InteractionConstraint" xmi:id="_kHbNrmFZEeq-pYTHqETvmQ" name="guard">
                    <specification xmi:type="uml:LiteralString" xmi:id="_kHbNr2FZEeq-pYTHqETvmQ"/>
                  </guard>
                </operand>
              </fragment>
              <guard xmi:type="uml:InteractionConstraint" xmi:id="_kHbNsGFZEeq-pYTHqETvmQ" name="guard">
                <specification xmi:type="uml:LiteralString" xmi:id="_kHbNsWFZEeq-pYTHqETvmQ" value=""/>
              </guard>
            </operand>
          </fragment>
          <guard xmi:type="uml:InteractionConstraint" xmi:id="_kHbNsmFZEeq-pYTHqETvmQ" name="guard">
            <specification xmi:type="uml:LiteralString" xmi:id="_kHbNs2FZEeq-pYTHqETvmQ" value="type == normal"/>
          </guard>
        </operand>
        <operand xmi:type="uml:InteractionOperand" xmi:id="_kHbNtGFZEeq-pYTHqETvmQ" name="InteractionOperand2" covered="_kHbNcWFZEeq-pYTHqETvmQ _kHbNcmFZEeq-pYTHqETvmQ">
          <fragment xmi:type="uml:CombinedFragment" xmi:id="_kHbNtWFZEeq-pYTHqETvmQ" name="AltCombinedFragmentDeferred" covered="_kHbNcWFZEeq-pYTHqETvmQ _kHbNcmFZEeq-pYTHqETvmQ" interactionOperator="alt">
            <operand xmi:type="uml:InteractionOperand" xmi:id="_kHbNtmFZEeq-pYTHqETvmQ" name="InteractionOperand0" covered="_kHbNcWFZEeq-pYTHqETvmQ _kHbNcmFZEeq-pYTHqETvmQ">
              <fragment xmi:type="uml:CombinedFragment" xmi:id="_kHbNt2FZEeq-pYTHqETvmQ" name="BreakCombinedFragmentNoSubscription" covered="_kHbNcWFZEeq-pYTHqETvmQ _kHbNcmFZEeq-pYTHqETvmQ" interactionOperator="break">
                <operand xmi:type="uml:InteractionOperand" xmi:id="_kHbNuGFZEeq-pYTHqETvmQ" name="InteractionOperand0" covered="_kHbNcWFZEeq-pYTHqETvmQ _kHbNcmFZEeq-pYTHqETvmQ">
                  <guard xmi:type="uml:InteractionConstraint" xmi:id="_kHbNuWFZEeq-pYTHqETvmQ" name="guard">
                    <specification xmi:type="uml:LiteralString" xmi:id="_kHbNumFZEeq-pYTHqETvmQ"/>
                  </guard>
                </operand>
              </fragment>
              <guard xmi:type="uml:InteractionConstraint" xmi:id="_kHbNu2FZEeq-pYTHqETvmQ" name="guard">
                <specification xmi:type="uml:LiteralString" xmi:id="_kHbNvGFZEeq-pYTHqETvmQ"/>
              </guard>
            </operand>
            <operand xmi:type="uml:InteractionOperand" xmi:id="_kHbNvWFZEeq-pYTHqETvmQ" name="InteractionOperand2" covered="_kHbNcWFZEeq-pYTHqETvmQ _kHbNcmFZEeq-pYTHqETvmQ">
              <fragment xmi:type="uml:MessageOccurrenceSpecification" xmi:id="_kHbNvmFZEeq-pYTHqETvmQ" name="Subscribe23SendEvent" covered="_kHbNcWFZEeq-pYTHqETvmQ" message="_kHbN3GFZEeq-pYTHqETvmQ"/>
              <fragment xmi:type="uml:MessageOccurrenceSpecification" xmi:id="_kHbNv2FZEeq-pYTHqETvmQ" name="Subscribe23ReceiveEvent" covered="_kHbNcmFZEeq-pYTHqETvmQ" message="_kHbN3GFZEeq-pYTHqETvmQ"/>
              <fragment xmi:type="uml:CombinedFragment" xmi:id="_kHbNwGFZEeq-pYTHqETvmQ" name="AltCombinedFragmentSubscription" covered="_kHbNcWFZEeq-pYTHqETvmQ _kHbNcmFZEeq-pYTHqETvmQ" interactionOperator="alt">
                <operand xmi:type="uml:InteractionOperand" xmi:id="_kHbNwWFZEeq-pYTHqETvmQ" name="InteractionOperand0" covered="_kHbNcWFZEeq-pYTHqETvmQ _kHbNcmFZEeq-pYTHqETvmQ">
                  <fragment xmi:type="uml:MessageOccurrenceSpecification" xmi:id="_kHbNwmFZEeq-pYTHqETvmQ" name="Notify24SendEvent" covered="_kHbNcmFZEeq-pYTHqETvmQ" message="_kHbN3WFZEeq-pYTHqETvmQ"/>
                  <fragment xmi:type="uml:MessageOccurrenceSpecification" xmi:id="_kHbNw2FZEeq-pYTHqETvmQ" name="Notify24ReceiveEvent" covered="_kHbNcWFZEeq-pYTHqETvmQ" message="_kHbN3WFZEeq-pYTHqETvmQ"/>
                  <guard xmi:type="uml:InteractionConstraint" xmi:id="_kHbNxGFZEeq-pYTHqETvmQ" name="guard">
                    <specification xmi:type="uml:LiteralString" xmi:id="_kHbNxWFZEeq-pYTHqETvmQ"/>
                  </guard>
                </operand>
                <operand xmi:type="uml:InteractionOperand" xmi:id="_kHbNxmFZEeq-pYTHqETvmQ" name="InteractionOperand2" covered="_kHbNcWFZEeq-pYTHqETvmQ _kHbNcmFZEeq-pYTHqETvmQ">
                  <fragment xmi:type="uml:CombinedFragment" xmi:id="_kHbNx2FZEeq-pYTHqETvmQ" name="BreakCombinedFragmentTimeoutSubscription" covered="_kHbNcWFZEeq-pYTHqETvmQ _kHbNcmFZEeq-pYTHqETvmQ" interactionOperator="break">
                    <operand xmi:type="uml:InteractionOperand" xmi:id="_kHbNyGFZEeq-pYTHqETvmQ" name="InteractionOperand0" covered="_kHbNcWFZEeq-pYTHqETvmQ _kHbNcmFZEeq-pYTHqETvmQ">
                      <fragment xmi:type="uml:MessageOccurrenceSpecification" xmi:id="_kHbNyWFZEeq-pYTHqETvmQ" name="TimeoutSubscription25SendEvent" covered="_kHbNcmFZEeq-pYTHqETvmQ" message="_kHbN3mFZEeq-pYTHqETvmQ"/>
                      <fragment xmi:type="uml:MessageOccurrenceSpecification" xmi:id="_kHbNymFZEeq-pYTHqETvmQ" name="TimeoutSubscription25ReceiveEvent" covered="_kHbNcWFZEeq-pYTHqETvmQ" message="_kHbN3mFZEeq-pYTHqETvmQ"/>
                      <guard xmi:type="uml:InteractionConstraint" xmi:id="_kHbNy2FZEeq-pYTHqETvmQ" name="guard">
                        <specification xmi:type="uml:LiteralString" xmi:id="_kHbNzGFZEeq-pYTHqETvmQ"/>
                      </guard>
                    </operand>
                  </fragment>
                  <guard xmi:type="uml:InteractionConstraint" xmi:id="_kHbNzWFZEeq-pYTHqETvmQ" name="guard">
                    <specification xmi:type="uml:LiteralString" xmi:id="_kHbNzmFZEeq-pYTHqETvmQ"/>
                  </guard>
                </operand>
              </fragment>
              <guard xmi:type="uml:InteractionConstraint" xmi:id="_kHbNz2FZEeq-pYTHqETvmQ" name="guard">
                <specification xmi:type="uml:LiteralString" xmi:id="_kHbN0GFZEeq-pYTHqETvmQ"/>
              </guard>
            </operand>
          </fragment>
          <guard xmi:type="uml:InteractionConstraint" xmi:id="_kHbN0WFZEeq-pYTHqETvmQ" name="guard">
            <specification xmi:type="uml:LiteralString" xmi:id="_kHbN0mFZEeq-pYTHqETvmQ" value="type == deferred"/>
          </guard>
        </operand>
      </fragment>
      <message xmi:type="uml:Message" xmi:id="_kHbN02FZEeq-pYTHqETvmQ" name="RequestOfferedVMs()" receiveEvent="_kHbNdGFZEeq-pYTHqETvmQ" sendEvent="_kHbNc2FZEeq-pYTHqETvmQ"/>
      <message xmi:type="uml:Message" xmi:id="_kHbN1GFZEeq-pYTHqETvmQ" name="ResponseOfferedVMs(List VMs)" messageSort="reply" receiveEvent="_kHbNd2FZEeq-pYTHqETvmQ" sendEvent="_kHbNdmFZEeq-pYTHqETvmQ"/>
      <message xmi:type="uml:Message" xmi:id="_kHbN1WFZEeq-pYTHqETvmQ" name="5*Request(VM_medium, 2h)" receiveEvent="_kHbNeWFZEeq-pYTHqETvmQ" sendEvent="_kHbNeGFZEeq-pYTHqETvmQ"/>
      <message xmi:type="uml:Message" xmi:id="_kHbN1mFZEeq-pYTHqETvmQ" name="Response(IP, cost, type)" messageSort="reply" receiveEvent="_kHbNfGFZEeq-pYTHqETvmQ" sendEvent="_kHbNe2FZEeq-pYTHqETvmQ"/>
      <message xmi:type="uml:Message" xmi:id="_kHbN12FZEeq-pYTHqETvmQ" name="Execute(APP,IP)" messageSort="asynchCall" receiveEvent="_kHbNgmFZEeq-pYTHqETvmQ" sendEvent="_kHbNgWFZEeq-pYTHqETvmQ"/>
      <message xmi:type="uml:Message" xmi:id="_kHbN2GFZEeq-pYTHqETvmQ" name="Ok" messageSort="reply" receiveEvent="_kHbNiGFZEeq-pYTHqETvmQ" sendEvent="_kHbNh2FZEeq-pYTHqETvmQ"/>
      <message xmi:type="uml:Message" xmi:id="_kHbN2WFZEeq-pYTHqETvmQ" name="TimeoutRenting(offer)" messageSort="reply" receiveEvent="_kHbNkWFZEeq-pYTHqETvmQ" sendEvent="_kHbNkGFZEeq-pYTHqETvmQ"/>
      <message xmi:type="uml:Message" xmi:id="_kHbN2mFZEeq-pYTHqETvmQ" name="Resume(resumeTime)" messageSort="asynchCall" receiveEvent="_kHbNlWFZEeq-pYTHqETvmQ" sendEvent="_kHbNlGFZEeq-pYTHqETvmQ"/>
      <message xmi:type="uml:Message" xmi:id="_kHbN22FZEeq-pYTHqETvmQ" name="Ok" messageSort="reply" receiveEvent="_kHbNm2FZEeq-pYTHqETvmQ" sendEvent="_kHbNmmFZEeq-pYTHqETvmQ"/>
      <message xmi:type="uml:Message" xmi:id="_kHbN3GFZEeq-pYTHqETvmQ" name="Subscribe(VM, rentingTime, maxSubTime)" messageSort="asynchCall" receiveEvent="_kHbNv2FZEeq-pYTHqETvmQ" sendEvent="_kHbNvmFZEeq-pYTHqETvmQ"/>
      <message xmi:type="uml:Message" xmi:id="_kHbN3WFZEeq-pYTHqETvmQ" name="Notify(IP)" messageSort="reply" receiveEvent="_kHbNw2FZEeq-pYTHqETvmQ" sendEvent="_kHbNwmFZEeq-pYTHqETvmQ"/>
      <message xmi:type="uml:Message" xmi:id="_kHbN3mFZEeq-pYTHqETvmQ" name="TimeoutSubscription" messageSort="reply" receiveEvent="_kHbNymFZEeq-pYTHqETvmQ" sendEvent="_kHbNyWFZEeq-pYTHqETvmQ"/>
    </packagedElement>
    <packagedElement xmi:type="uml:Interaction" xmi:id="_pMpa0GFZEeq-pYTHqETvmQ" name="RegularUserEInteraction">
      <lifeline xmi:type="uml:Lifeline" xmi:id="_pMpa0WFZEeq-pYTHqETvmQ" name="RegularUserE" coveredBy="_pMpa02FZEeq-pYTHqETvmQ _pMpa12FZEeq-pYTHqETvmQ _pMpa2GFZEeq-pYTHqETvmQ _pMpa3GFZEeq-pYTHqETvmQ _pMpa3WFZEeq-pYTHqETvmQ _pMpa3mFZEeq-pYTHqETvmQ _pMpa32FZEeq-pYTHqETvmQ _pMpa4GFZEeq-pYTHqETvmQ _pMpa4WFZEeq-pYTHqETvmQ _pMpa42FZEeq-pYTHqETvmQ _pMpa5GFZEeq-pYTHqETvmQ _pMpa5WFZEeq-pYTHqETvmQ _pMpa5mFZEeq-pYTHqETvmQ _pMpa6GFZEeq-pYTHqETvmQ _pMpa7WFZEeq-pYTHqETvmQ _pMpa7mFZEeq-pYTHqETvmQ _pMpa72FZEeq-pYTHqETvmQ _pMpa8WFZEeq-pYTHqETvmQ _pMpa8mFZEeq-pYTHqETvmQ _pMpa82FZEeq-pYTHqETvmQ _pMpa9GFZEeq-pYTHqETvmQ _pMpa9mFZEeq-pYTHqETvmQ _pMpa92FZEeq-pYTHqETvmQ _pMpa-GFZEeq-pYTHqETvmQ _pMpa-WFZEeq-pYTHqETvmQ _pMpa-2FZEeq-pYTHqETvmQ _pMpbAGFZEeq-pYTHqETvmQ _pMpbBWFZEeq-pYTHqETvmQ _pMpbBmFZEeq-pYTHqETvmQ _pMpbB2FZEeq-pYTHqETvmQ _pMpbFGFZEeq-pYTHqETvmQ _pMpbFWFZEeq-pYTHqETvmQ _pMpbFmFZEeq-pYTHqETvmQ _pMpbF2FZEeq-pYTHqETvmQ _pMpbGGFZEeq-pYTHqETvmQ _pMpbHWFZEeq-pYTHqETvmQ _pMpbHmFZEeq-pYTHqETvmQ _pMpbIGFZEeq-pYTHqETvmQ _pMpbIWFZEeq-pYTHqETvmQ _pMpbI2FZEeq-pYTHqETvmQ _pMpbJmFZEeq-pYTHqETvmQ _pMpbJ2FZEeq-pYTHqETvmQ _pMpbKGFZEeq-pYTHqETvmQ _pMpbKmFZEeq-pYTHqETvmQ"/>
      <lifeline xmi:type="uml:Lifeline" xmi:id="_pMpa0mFZEeq-pYTHqETvmQ" name="CloudProvider" coveredBy="_pMpa1GFZEeq-pYTHqETvmQ _pMpa1mFZEeq-pYTHqETvmQ _pMpa2WFZEeq-pYTHqETvmQ _pMpa22FZEeq-pYTHqETvmQ _pMpa3WFZEeq-pYTHqETvmQ _pMpa3mFZEeq-pYTHqETvmQ _pMpa32FZEeq-pYTHqETvmQ _pMpa4GFZEeq-pYTHqETvmQ _pMpa4mFZEeq-pYTHqETvmQ _pMpa42FZEeq-pYTHqETvmQ _pMpa5GFZEeq-pYTHqETvmQ _pMpa5WFZEeq-pYTHqETvmQ _pMpa5mFZEeq-pYTHqETvmQ _pMpa52FZEeq-pYTHqETvmQ _pMpa7WFZEeq-pYTHqETvmQ _pMpa7mFZEeq-pYTHqETvmQ _pMpa72FZEeq-pYTHqETvmQ _pMpa8GFZEeq-pYTHqETvmQ _pMpa8mFZEeq-pYTHqETvmQ _pMpa82FZEeq-pYTHqETvmQ _pMpa9WFZEeq-pYTHqETvmQ _pMpa9mFZEeq-pYTHqETvmQ _pMpa92FZEeq-pYTHqETvmQ _pMpa-GFZEeq-pYTHqETvmQ _pMpa-WFZEeq-pYTHqETvmQ _pMpa-mFZEeq-pYTHqETvmQ _pMpbAGFZEeq-pYTHqETvmQ _pMpbBWFZEeq-pYTHqETvmQ _pMpbBmFZEeq-pYTHqETvmQ _pMpbB2FZEeq-pYTHqETvmQ _pMpbFGFZEeq-pYTHqETvmQ _pMpbFWFZEeq-pYTHqETvmQ _pMpbFmFZEeq-pYTHqETvmQ _pMpbF2FZEeq-pYTHqETvmQ _pMpbGGFZEeq-pYTHqETvmQ _pMpbHWFZEeq-pYTHqETvmQ _pMpbH2FZEeq-pYTHqETvmQ _pMpbIGFZEeq-pYTHqETvmQ _pMpbIWFZEeq-pYTHqETvmQ _pMpbImFZEeq-pYTHqETvmQ _pMpbJmFZEeq-pYTHqETvmQ _pMpbJ2FZEeq-pYTHqETvmQ _pMpbKGFZEeq-pYTHqETvmQ _pMpbKWFZEeq-pYTHqETvmQ _pMpa1WFZEeq-pYTHqETvmQ _pMpa2mFZEeq-pYTHqETvmQ"/>
      <fragment xmi:type="uml:MessageOccurrenceSpecification" xmi:id="_pMpa02FZEeq-pYTHqETvmQ" name="RequestOfferedVMs3SendEvent" covered="_pMpa0WFZEeq-pYTHqETvmQ" message="_pMpbM2FZEeq-pYTHqETvmQ"/>
      <fragment xmi:type="uml:MessageOccurrenceSpecification" xmi:id="_pMpa1GFZEeq-pYTHqETvmQ" name="RequestOfferedVMs3ReceiveEvent" covered="_pMpa0mFZEeq-pYTHqETvmQ" message="_pMpbM2FZEeq-pYTHqETvmQ"/>
      <fragment xmi:type="uml:BehaviorExecutionSpecification" xmi:id="_pMpa1WFZEeq-pYTHqETvmQ" name="BehaviorExecutionSpecification6" covered="_pMpa0mFZEeq-pYTHqETvmQ" finish="_pMpa1mFZEeq-pYTHqETvmQ" start="_pMpa1GFZEeq-pYTHqETvmQ"/>
      <fragment xmi:type="uml:MessageOccurrenceSpecification" xmi:id="_pMpa1mFZEeq-pYTHqETvmQ" name="Message8SendEvent" covered="_pMpa0mFZEeq-pYTHqETvmQ" message="_pMpbNGFZEeq-pYTHqETvmQ"/>
      <fragment xmi:type="uml:MessageOccurrenceSpecification" xmi:id="_pMpa12FZEeq-pYTHqETvmQ" name="Message8ReceiveEvent" covered="_pMpa0WFZEeq-pYTHqETvmQ" message="_pMpbNGFZEeq-pYTHqETvmQ"/>
      <fragment xmi:type="uml:MessageOccurrenceSpecification" xmi:id="_pMpa2GFZEeq-pYTHqETvmQ" name="Request10SendEvent" covered="_pMpa0WFZEeq-pYTHqETvmQ" message="_pMpbNWFZEeq-pYTHqETvmQ"/>
      <fragment xmi:type="uml:MessageOccurrenceSpecification" xmi:id="_pMpa2WFZEeq-pYTHqETvmQ" name="Request10ReceiveEvent" covered="_pMpa0mFZEeq-pYTHqETvmQ" message="_pMpbNWFZEeq-pYTHqETvmQ"/>
      <fragment xmi:type="uml:BehaviorExecutionSpecification" xmi:id="_pMpa2mFZEeq-pYTHqETvmQ" name="BehaviorExecutionSpecification13" covered="_pMpa0mFZEeq-pYTHqETvmQ" finish="_pMpa22FZEeq-pYTHqETvmQ" start="_pMpa2WFZEeq-pYTHqETvmQ"/>
      <fragment xmi:type="uml:MessageOccurrenceSpecification" xmi:id="_pMpa22FZEeq-pYTHqETvmQ" name="Message15SendEvent" covered="_pMpa0mFZEeq-pYTHqETvmQ" message="_pMpbNmFZEeq-pYTHqETvmQ"/>
      <fragment xmi:type="uml:MessageOccurrenceSpecification" xmi:id="_pMpa3GFZEeq-pYTHqETvmQ" name="Message15ReceiveEvent" covered="_pMpa0WFZEeq-pYTHqETvmQ" message="_pMpbNmFZEeq-pYTHqETvmQ"/>
      <fragment xmi:type="uml:CombinedFragment" xmi:id="_pMpa3WFZEeq-pYTHqETvmQ" name="AltCombinedFragmentVMAvailability" covered="_pMpa0WFZEeq-pYTHqETvmQ _pMpa0mFZEeq-pYTHqETvmQ" interactionOperator="alt">
        <operand xmi:type="uml:InteractionOperand" xmi:id="_pMpa3mFZEeq-pYTHqETvmQ" name="InteractionOperand0" covered="_pMpa0WFZEeq-pYTHqETvmQ _pMpa0mFZEeq-pYTHqETvmQ">
          <fragment xmi:type="uml:CombinedFragment" xmi:id="_pMpa32FZEeq-pYTHqETvmQ" name="LoopCombinedFragmentExecution" covered="_pMpa0WFZEeq-pYTHqETvmQ _pMpa0mFZEeq-pYTHqETvmQ" interactionOperator="loop">
            <operand xmi:type="uml:InteractionOperand" xmi:id="_pMpa4GFZEeq-pYTHqETvmQ" name="InteractionOperand0" covered="_pMpa0WFZEeq-pYTHqETvmQ _pMpa0mFZEeq-pYTHqETvmQ">
              <fragment xmi:type="uml:MessageOccurrenceSpecification" xmi:id="_pMpa4WFZEeq-pYTHqETvmQ" name="Execute18SendEvent" covered="_pMpa0WFZEeq-pYTHqETvmQ" message="_pMpbN2FZEeq-pYTHqETvmQ"/>
              <fragment xmi:type="uml:MessageOccurrenceSpecification" xmi:id="_pMpa4mFZEeq-pYTHqETvmQ" name="Execute18ReceiveEvent" covered="_pMpa0mFZEeq-pYTHqETvmQ" message="_pMpbN2FZEeq-pYTHqETvmQ"/>
              <fragment xmi:type="uml:CombinedFragment" xmi:id="_pMpa42FZEeq-pYTHqETvmQ" name="AltCombinedFragmentExecutionResult" covered="_pMpa0WFZEeq-pYTHqETvmQ _pMpa0mFZEeq-pYTHqETvmQ" interactionOperator="alt">
                <operand xmi:type="uml:InteractionOperand" xmi:id="_pMpa5GFZEeq-pYTHqETvmQ" name="InteractionOperand0" covered="_pMpa0WFZEeq-pYTHqETvmQ _pMpa0mFZEeq-pYTHqETvmQ">
                  <fragment xmi:type="uml:CombinedFragment" xmi:id="_pMpa5WFZEeq-pYTHqETvmQ" name="BreakCombinedFragmentExecutionOk" covered="_pMpa0WFZEeq-pYTHqETvmQ _pMpa0mFZEeq-pYTHqETvmQ" interactionOperator="break">
                    <operand xmi:type="uml:InteractionOperand" xmi:id="_pMpa5mFZEeq-pYTHqETvmQ" name="InteractionOperand0" covered="_pMpa0WFZEeq-pYTHqETvmQ _pMpa0mFZEeq-pYTHqETvmQ">
                      <fragment xmi:type="uml:MessageOccurrenceSpecification" xmi:id="_pMpa52FZEeq-pYTHqETvmQ" name="Ok19SendEvent" covered="_pMpa0mFZEeq-pYTHqETvmQ" message="_pMpbOGFZEeq-pYTHqETvmQ"/>
                      <fragment xmi:type="uml:MessageOccurrenceSpecification" xmi:id="_pMpa6GFZEeq-pYTHqETvmQ" name="Ok19ReceiveEvent" covered="_pMpa0WFZEeq-pYTHqETvmQ" message="_pMpbOGFZEeq-pYTHqETvmQ"/>
                      <guard xmi:type="uml:InteractionConstraint" xmi:id="_pMpa6WFZEeq-pYTHqETvmQ" name="guard">
                        <specification xmi:type="uml:LiteralString" xmi:id="_pMpa6mFZEeq-pYTHqETvmQ"/>
                      </guard>
                    </operand>
                  </fragment>
                  <guard xmi:type="uml:InteractionConstraint" xmi:id="_pMpa62FZEeq-pYTHqETvmQ" name="guard">
                    <specification xmi:type="uml:LiteralString" xmi:id="_pMpa7GFZEeq-pYTHqETvmQ"/>
                  </guard>
                </operand>
                <operand xmi:type="uml:InteractionOperand" xmi:id="_pMpa7WFZEeq-pYTHqETvmQ" name="InteractionOperand2" covered="_pMpa0WFZEeq-pYTHqETvmQ _pMpa0mFZEeq-pYTHqETvmQ">
                  <fragment xmi:type="uml:CombinedFragment" xmi:id="_pMpa7mFZEeq-pYTHqETvmQ" name="LoopCombinedFragmentTimeoutRenting" covered="_pMpa0WFZEeq-pYTHqETvmQ _pMpa0mFZEeq-pYTHqETvmQ" interactionOperator="loop">
                    <operand xmi:type="uml:InteractionOperand" xmi:id="_pMpa72FZEeq-pYTHqETvmQ" name="LoopInteractionOperandTimeoutRenting" covered="_pMpa0WFZEeq-pYTHqETvmQ _pMpa0mFZEeq-pYTHqETvmQ">
                      <fragment xmi:type="uml:MessageOccurrenceSpecification" xmi:id="_pMpa8GFZEeq-pYTHqETvmQ" name="TimeoutRenting20SendEvent" covered="_pMpa0mFZEeq-pYTHqETvmQ" message="_pMpbOWFZEeq-pYTHqETvmQ"/>
                      <fragment xmi:type="uml:MessageOccurrenceSpecification" xmi:id="_pMpa8WFZEeq-pYTHqETvmQ" name="TimeoutRenting20ReceiveEvent" covered="_pMpa0WFZEeq-pYTHqETvmQ" message="_pMpbOWFZEeq-pYTHqETvmQ"/>
                      <fragment xmi:type="uml:CombinedFragment" xmi:id="_pMpa8mFZEeq-pYTHqETvmQ" name="AltCombinedFragmentResume" covered="_pMpa0WFZEeq-pYTHqETvmQ _pMpa0mFZEeq-pYTHqETvmQ" interactionOperator="alt">
                        <operand xmi:type="uml:InteractionOperand" xmi:id="_pMpa82FZEeq-pYTHqETvmQ" name="InteractionOperand0" covered="_pMpa0WFZEeq-pYTHqETvmQ _pMpa0mFZEeq-pYTHqETvmQ">
                          <fragment xmi:type="uml:MessageOccurrenceSpecification" xmi:id="_pMpa9GFZEeq-pYTHqETvmQ" name="Resume21SendEvent" covered="_pMpa0WFZEeq-pYTHqETvmQ" message="_pMpbOmFZEeq-pYTHqETvmQ"/>
                          <fragment xmi:type="uml:MessageOccurrenceSpecification" xmi:id="_pMpa9WFZEeq-pYTHqETvmQ" name="Resume21ReceiveEvent" covered="_pMpa0mFZEeq-pYTHqETvmQ" message="_pMpbOmFZEeq-pYTHqETvmQ"/>
                          <fragment xmi:type="uml:CombinedFragment" xmi:id="_pMpa9mFZEeq-pYTHqETvmQ" name="AltCombinedFragmentResume" covered="_pMpa0WFZEeq-pYTHqETvmQ _pMpa0mFZEeq-pYTHqETvmQ" interactionOperator="alt">
                            <operand xmi:type="uml:InteractionOperand" xmi:id="_pMpa92FZEeq-pYTHqETvmQ" name="InteractionOperand0" covered="_pMpa0WFZEeq-pYTHqETvmQ _pMpa0mFZEeq-pYTHqETvmQ">
                              <fragment xmi:type="uml:CombinedFragment" xmi:id="_pMpa-GFZEeq-pYTHqETvmQ" name="BreakCombinedFragmentExecutionOk" covered="_pMpa0WFZEeq-pYTHqETvmQ _pMpa0mFZEeq-pYTHqETvmQ" interactionOperator="break">
                                <operand xmi:type="uml:InteractionOperand" xmi:id="_pMpa-WFZEeq-pYTHqETvmQ" name="InteractionOperand0" covered="_pMpa0WFZEeq-pYTHqETvmQ _pMpa0mFZEeq-pYTHqETvmQ">
                                  <fragment xmi:type="uml:MessageOccurrenceSpecification" xmi:id="_pMpa-mFZEeq-pYTHqETvmQ" name="Ok22SendEvent" covered="_pMpa0mFZEeq-pYTHqETvmQ" message="_pMpbO2FZEeq-pYTHqETvmQ"/>
                                  <fragment xmi:type="uml:MessageOccurrenceSpecification" xmi:id="_pMpa-2FZEeq-pYTHqETvmQ" name="Ok22ReceiveEvent" covered="_pMpa0WFZEeq-pYTHqETvmQ" message="_pMpbO2FZEeq-pYTHqETvmQ"/>
                                  <guard xmi:type="uml:InteractionConstraint" xmi:id="_pMpa_GFZEeq-pYTHqETvmQ" name="guard">
                                    <specification xmi:type="uml:LiteralString" xmi:id="_pMpa_WFZEeq-pYTHqETvmQ"/>
                                  </guard>
                                </operand>
                              </fragment>
                              <guard xmi:type="uml:InteractionConstraint" xmi:id="_pMpa_mFZEeq-pYTHqETvmQ" name="guard">
                                <specification xmi:type="uml:LiteralString" xmi:id="_pMpa_2FZEeq-pYTHqETvmQ"/>
                              </guard>
                            </operand>
                            <operand xmi:type="uml:InteractionOperand" xmi:id="_pMpbAGFZEeq-pYTHqETvmQ" name="InteractionOperand2" covered="_pMpa0WFZEeq-pYTHqETvmQ _pMpa0mFZEeq-pYTHqETvmQ">
                              <guard xmi:type="uml:InteractionConstraint" xmi:id="_pMpbAWFZEeq-pYTHqETvmQ" name="guard">
                                <specification xmi:type="uml:LiteralString" xmi:id="_pMpbAmFZEeq-pYTHqETvmQ"/>
                              </guard>
                            </operand>
                          </fragment>
                          <guard xmi:type="uml:InteractionConstraint" xmi:id="_pMpbA2FZEeq-pYTHqETvmQ" name="guard">
                            <specification xmi:type="uml:LiteralString" xmi:id="_pMpbBGFZEeq-pYTHqETvmQ"/>
                          </guard>
                        </operand>
                        <operand xmi:type="uml:InteractionOperand" xmi:id="_pMpbBWFZEeq-pYTHqETvmQ" name="InteractionOperand2" covered="_pMpa0WFZEeq-pYTHqETvmQ _pMpa0mFZEeq-pYTHqETvmQ">
                          <fragment xmi:type="uml:CombinedFragment" xmi:id="_pMpbBmFZEeq-pYTHqETvmQ" name="BreakCombinedFragmentNoResume" covered="_pMpa0WFZEeq-pYTHqETvmQ _pMpa0mFZEeq-pYTHqETvmQ" interactionOperator="break">
                            <operand xmi:type="uml:InteractionOperand" xmi:id="_pMpbB2FZEeq-pYTHqETvmQ" name="InteractionOperand0" covered="_pMpa0WFZEeq-pYTHqETvmQ _pMpa0mFZEeq-pYTHqETvmQ">
                              <guard xmi:type="uml:InteractionConstraint" xmi:id="_pMpbCGFZEeq-pYTHqETvmQ" name="guard">
                                <specification xmi:type="uml:LiteralString" xmi:id="_pMpbCWFZEeq-pYTHqETvmQ"/>
                              </guard>
                            </operand>
                          </fragment>
                          <guard xmi:type="uml:InteractionConstraint" xmi:id="_pMpbCmFZEeq-pYTHqETvmQ" name="guard">
                            <specification xmi:type="uml:LiteralString" xmi:id="_pMpbC2FZEeq-pYTHqETvmQ"/>
                          </guard>
                        </operand>
                      </fragment>
                      <guard xmi:type="uml:InteractionConstraint" xmi:id="_pMpbDGFZEeq-pYTHqETvmQ" name="guard">
                        <specification xmi:type="uml:LiteralString" xmi:id="_pMpbDWFZEeq-pYTHqETvmQ"/>
                      </guard>
                    </operand>
                  </fragment>
                  <guard xmi:type="uml:InteractionConstraint" xmi:id="_pMpbDmFZEeq-pYTHqETvmQ" name="guard">
                    <specification xmi:type="uml:LiteralString" xmi:id="_pMpbD2FZEeq-pYTHqETvmQ"/>
                  </guard>
                </operand>
              </fragment>
              <guard xmi:type="uml:InteractionConstraint" xmi:id="_pMpbEGFZEeq-pYTHqETvmQ" name="guard">
                <specification xmi:type="uml:LiteralString" xmi:id="_pMpbEWFZEeq-pYTHqETvmQ" value=""/>
              </guard>
            </operand>
          </fragment>
          <guard xmi:type="uml:InteractionConstraint" xmi:id="_pMpbEmFZEeq-pYTHqETvmQ" name="guard">
            <specification xmi:type="uml:LiteralString" xmi:id="_pMpbE2FZEeq-pYTHqETvmQ" value="type == normal"/>
          </guard>
        </operand>
        <operand xmi:type="uml:InteractionOperand" xmi:id="_pMpbFGFZEeq-pYTHqETvmQ" name="InteractionOperand2" covered="_pMpa0WFZEeq-pYTHqETvmQ _pMpa0mFZEeq-pYTHqETvmQ">
          <fragment xmi:type="uml:CombinedFragment" xmi:id="_pMpbFWFZEeq-pYTHqETvmQ" name="AltCombinedFragmentDeferred" covered="_pMpa0WFZEeq-pYTHqETvmQ _pMpa0mFZEeq-pYTHqETvmQ" interactionOperator="alt">
            <operand xmi:type="uml:InteractionOperand" xmi:id="_pMpbFmFZEeq-pYTHqETvmQ" name="InteractionOperand0" covered="_pMpa0WFZEeq-pYTHqETvmQ _pMpa0mFZEeq-pYTHqETvmQ">
              <fragment xmi:type="uml:CombinedFragment" xmi:id="_pMpbF2FZEeq-pYTHqETvmQ" name="BreakCombinedFragmentNoSubscription" covered="_pMpa0WFZEeq-pYTHqETvmQ _pMpa0mFZEeq-pYTHqETvmQ" interactionOperator="break">
                <operand xmi:type="uml:InteractionOperand" xmi:id="_pMpbGGFZEeq-pYTHqETvmQ" name="InteractionOperand0" covered="_pMpa0WFZEeq-pYTHqETvmQ _pMpa0mFZEeq-pYTHqETvmQ">
                  <guard xmi:type="uml:InteractionConstraint" xmi:id="_pMpbGWFZEeq-pYTHqETvmQ" name="guard">
                    <specification xmi:type="uml:LiteralString" xmi:id="_pMpbGmFZEeq-pYTHqETvmQ"/>
                  </guard>
                </operand>
              </fragment>
              <guard xmi:type="uml:InteractionConstraint" xmi:id="_pMpbG2FZEeq-pYTHqETvmQ" name="guard">
                <specification xmi:type="uml:LiteralString" xmi:id="_pMpbHGFZEeq-pYTHqETvmQ"/>
              </guard>
            </operand>
            <operand xmi:type="uml:InteractionOperand" xmi:id="_pMpbHWFZEeq-pYTHqETvmQ" name="InteractionOperand2" covered="_pMpa0WFZEeq-pYTHqETvmQ _pMpa0mFZEeq-pYTHqETvmQ">
              <fragment xmi:type="uml:MessageOccurrenceSpecification" xmi:id="_pMpbHmFZEeq-pYTHqETvmQ" name="Subscribe23SendEvent" covered="_pMpa0WFZEeq-pYTHqETvmQ" message="_pMpbPGFZEeq-pYTHqETvmQ"/>
              <fragment xmi:type="uml:MessageOccurrenceSpecification" xmi:id="_pMpbH2FZEeq-pYTHqETvmQ" name="Subscribe23ReceiveEvent" covered="_pMpa0mFZEeq-pYTHqETvmQ" message="_pMpbPGFZEeq-pYTHqETvmQ"/>
              <fragment xmi:type="uml:CombinedFragment" xmi:id="_pMpbIGFZEeq-pYTHqETvmQ" name="AltCombinedFragmentSubscription" covered="_pMpa0WFZEeq-pYTHqETvmQ _pMpa0mFZEeq-pYTHqETvmQ" interactionOperator="alt">
                <operand xmi:type="uml:InteractionOperand" xmi:id="_pMpbIWFZEeq-pYTHqETvmQ" name="InteractionOperand0" covered="_pMpa0WFZEeq-pYTHqETvmQ _pMpa0mFZEeq-pYTHqETvmQ">
                  <fragment xmi:type="uml:MessageOccurrenceSpecification" xmi:id="_pMpbImFZEeq-pYTHqETvmQ" name="Notify24SendEvent" covered="_pMpa0mFZEeq-pYTHqETvmQ" message="_pMpbPWFZEeq-pYTHqETvmQ"/>
                  <fragment xmi:type="uml:MessageOccurrenceSpecification" xmi:id="_pMpbI2FZEeq-pYTHqETvmQ" name="Notify24ReceiveEvent" covered="_pMpa0WFZEeq-pYTHqETvmQ" message="_pMpbPWFZEeq-pYTHqETvmQ"/>
                  <guard xmi:type="uml:InteractionConstraint" xmi:id="_pMpbJGFZEeq-pYTHqETvmQ" name="guard">
                    <specification xmi:type="uml:LiteralString" xmi:id="_pMpbJWFZEeq-pYTHqETvmQ"/>
                  </guard>
                </operand>
                <operand xmi:type="uml:InteractionOperand" xmi:id="_pMpbJmFZEeq-pYTHqETvmQ" name="InteractionOperand2" covered="_pMpa0WFZEeq-pYTHqETvmQ _pMpa0mFZEeq-pYTHqETvmQ">
                  <fragment xmi:type="uml:CombinedFragment" xmi:id="_pMpbJ2FZEeq-pYTHqETvmQ" name="BreakCombinedFragmentTimeoutSubscription" covered="_pMpa0WFZEeq-pYTHqETvmQ _pMpa0mFZEeq-pYTHqETvmQ" interactionOperator="break">
                    <operand xmi:type="uml:InteractionOperand" xmi:id="_pMpbKGFZEeq-pYTHqETvmQ" name="InteractionOperand0" covered="_pMpa0WFZEeq-pYTHqETvmQ _pMpa0mFZEeq-pYTHqETvmQ">
                      <fragment xmi:type="uml:MessageOccurrenceSpecification" xmi:id="_pMpbKWFZEeq-pYTHqETvmQ" name="TimeoutSubscription25SendEvent" covered="_pMpa0mFZEeq-pYTHqETvmQ" message="_pMpbPmFZEeq-pYTHqETvmQ"/>
                      <fragment xmi:type="uml:MessageOccurrenceSpecification" xmi:id="_pMpbKmFZEeq-pYTHqETvmQ" name="TimeoutSubscription25ReceiveEvent" covered="_pMpa0WFZEeq-pYTHqETvmQ" message="_pMpbPmFZEeq-pYTHqETvmQ"/>
                      <guard xmi:type="uml:InteractionConstraint" xmi:id="_pMpbK2FZEeq-pYTHqETvmQ" name="guard">
                        <specification xmi:type="uml:LiteralString" xmi:id="_pMpbLGFZEeq-pYTHqETvmQ"/>
                      </guard>
                    </operand>
                  </fragment>
                  <guard xmi:type="uml:InteractionConstraint" xmi:id="_pMpbLWFZEeq-pYTHqETvmQ" name="guard">
                    <specification xmi:type="uml:LiteralString" xmi:id="_pMpbLmFZEeq-pYTHqETvmQ"/>
                  </guard>
                </operand>
              </fragment>
              <guard xmi:type="uml:InteractionConstraint" xmi:id="_pMpbL2FZEeq-pYTHqETvmQ" name="guard">
                <specification xmi:type="uml:LiteralString" xmi:id="_pMpbMGFZEeq-pYTHqETvmQ"/>
              </guard>
            </operand>
          </fragment>
          <guard xmi:type="uml:InteractionConstraint" xmi:id="_pMpbMWFZEeq-pYTHqETvmQ" name="guard">
            <specification xmi:type="uml:LiteralString" xmi:id="_pMpbMmFZEeq-pYTHqETvmQ" value="type == deferred"/>
          </guard>
        </operand>
      </fragment>
      <message xmi:type="uml:Message" xmi:id="_pMpbM2FZEeq-pYTHqETvmQ" name="RequestOfferedVMs()" receiveEvent="_pMpa1GFZEeq-pYTHqETvmQ" sendEvent="_pMpa02FZEeq-pYTHqETvmQ"/>
      <message xmi:type="uml:Message" xmi:id="_pMpbNGFZEeq-pYTHqETvmQ" name="ResponseOfferedVMs(List VMs)" messageSort="reply" receiveEvent="_pMpa12FZEeq-pYTHqETvmQ" sendEvent="_pMpa1mFZEeq-pYTHqETvmQ"/>
      <message xmi:type="uml:Message" xmi:id="_pMpbNWFZEeq-pYTHqETvmQ" name="1*Request(VM_large, 10h)" receiveEvent="_pMpa2WFZEeq-pYTHqETvmQ" sendEvent="_pMpa2GFZEeq-pYTHqETvmQ"/>
      <message xmi:type="uml:Message" xmi:id="_pMpbNmFZEeq-pYTHqETvmQ" name="Response(IP, cost, type)" messageSort="reply" receiveEvent="_pMpa3GFZEeq-pYTHqETvmQ" sendEvent="_pMpa22FZEeq-pYTHqETvmQ"/>
      <message xmi:type="uml:Message" xmi:id="_pMpbN2FZEeq-pYTHqETvmQ" name="Execute(APP,IP)" messageSort="asynchCall" receiveEvent="_pMpa4mFZEeq-pYTHqETvmQ" sendEvent="_pMpa4WFZEeq-pYTHqETvmQ"/>
      <message xmi:type="uml:Message" xmi:id="_pMpbOGFZEeq-pYTHqETvmQ" name="Ok" messageSort="reply" receiveEvent="_pMpa6GFZEeq-pYTHqETvmQ" sendEvent="_pMpa52FZEeq-pYTHqETvmQ"/>
      <message xmi:type="uml:Message" xmi:id="_pMpbOWFZEeq-pYTHqETvmQ" name="TimeoutRenting(offer)" messageSort="reply" receiveEvent="_pMpa8WFZEeq-pYTHqETvmQ" sendEvent="_pMpa8GFZEeq-pYTHqETvmQ"/>
      <message xmi:type="uml:Message" xmi:id="_pMpbOmFZEeq-pYTHqETvmQ" name="Resume(resumeTime)" messageSort="asynchCall" receiveEvent="_pMpa9WFZEeq-pYTHqETvmQ" sendEvent="_pMpa9GFZEeq-pYTHqETvmQ"/>
      <message xmi:type="uml:Message" xmi:id="_pMpbO2FZEeq-pYTHqETvmQ" name="Ok" messageSort="reply" receiveEvent="_pMpa-2FZEeq-pYTHqETvmQ" sendEvent="_pMpa-mFZEeq-pYTHqETvmQ"/>
      <message xmi:type="uml:Message" xmi:id="_pMpbPGFZEeq-pYTHqETvmQ" name="Subscribe(VM, rentingTime, maxSubTime)" messageSort="asynchCall" receiveEvent="_pMpbH2FZEeq-pYTHqETvmQ" sendEvent="_pMpbHmFZEeq-pYTHqETvmQ"/>
      <message xmi:type="uml:Message" xmi:id="_pMpbPWFZEeq-pYTHqETvmQ" name="Notify(IP)" messageSort="reply" receiveEvent="_pMpbI2FZEeq-pYTHqETvmQ" sendEvent="_pMpbImFZEeq-pYTHqETvmQ"/>
      <message xmi:type="uml:Message" xmi:id="_pMpbPmFZEeq-pYTHqETvmQ" name="TimeoutSubscription" messageSort="reply" receiveEvent="_pMpbKmFZEeq-pYTHqETvmQ" sendEvent="_pMpbKWFZEeq-pYTHqETvmQ"/>
    </packagedElement>
    <packagedElement xmi:type="uml:Interaction" xmi:id="_0hRwwGFZEeq-pYTHqETvmQ" name="RegularUserF1Interaction">
      <lifeline xmi:type="uml:Lifeline" xmi:id="_0hRwwWFZEeq-pYTHqETvmQ" name="RegularUserF1" coveredBy="_0hRww2FZEeq-pYTHqETvmQ _0hRwx2FZEeq-pYTHqETvmQ _0hRwyGFZEeq-pYTHqETvmQ _0hRwzGFZEeq-pYTHqETvmQ _0hRwzWFZEeq-pYTHqETvmQ _0hRwzmFZEeq-pYTHqETvmQ _0hRwz2FZEeq-pYTHqETvmQ _0hRw0GFZEeq-pYTHqETvmQ _0hRw0WFZEeq-pYTHqETvmQ _0hRw02FZEeq-pYTHqETvmQ _0hRw1GFZEeq-pYTHqETvmQ _0hRw1WFZEeq-pYTHqETvmQ _0hRw1mFZEeq-pYTHqETvmQ _0hRw2GFZEeq-pYTHqETvmQ _0hRw3WFZEeq-pYTHqETvmQ _0hRw3mFZEeq-pYTHqETvmQ _0hRw32FZEeq-pYTHqETvmQ _0hRw4WFZEeq-pYTHqETvmQ _0hRw4mFZEeq-pYTHqETvmQ _0hRw42FZEeq-pYTHqETvmQ _0hRw5GFZEeq-pYTHqETvmQ _0hRw5mFZEeq-pYTHqETvmQ _0hRw52FZEeq-pYTHqETvmQ _0hRw6GFZEeq-pYTHqETvmQ _0hRw6WFZEeq-pYTHqETvmQ _0hRw62FZEeq-pYTHqETvmQ _0hRw8GFZEeq-pYTHqETvmQ _0hRw9WFZEeq-pYTHqETvmQ _0hRw9mFZEeq-pYTHqETvmQ _0hRw92FZEeq-pYTHqETvmQ _0hRxBGFZEeq-pYTHqETvmQ _0hRxBWFZEeq-pYTHqETvmQ _0hRxBmFZEeq-pYTHqETvmQ _0hRxB2FZEeq-pYTHqETvmQ _0hRxCGFZEeq-pYTHqETvmQ _0hRxDWFZEeq-pYTHqETvmQ _0hRxDmFZEeq-pYTHqETvmQ _0hRxEGFZEeq-pYTHqETvmQ _0hRxEWFZEeq-pYTHqETvmQ _0hRxE2FZEeq-pYTHqETvmQ _0hRxFmFZEeq-pYTHqETvmQ _0hRxF2FZEeq-pYTHqETvmQ _0hRxGGFZEeq-pYTHqETvmQ _0hRxGmFZEeq-pYTHqETvmQ"/>
      <lifeline xmi:type="uml:Lifeline" xmi:id="_0hRwwmFZEeq-pYTHqETvmQ" name="CloudProvider" coveredBy="_0hRwxGFZEeq-pYTHqETvmQ _0hRwxmFZEeq-pYTHqETvmQ _0hRwyWFZEeq-pYTHqETvmQ _0hRwy2FZEeq-pYTHqETvmQ _0hRwzWFZEeq-pYTHqETvmQ _0hRwzmFZEeq-pYTHqETvmQ _0hRwz2FZEeq-pYTHqETvmQ _0hRw0GFZEeq-pYTHqETvmQ _0hRw0mFZEeq-pYTHqETvmQ _0hRw02FZEeq-pYTHqETvmQ _0hRw1GFZEeq-pYTHqETvmQ _0hRw1WFZEeq-pYTHqETvmQ _0hRw1mFZEeq-pYTHqETvmQ _0hRw12FZEeq-pYTHqETvmQ _0hRw3WFZEeq-pYTHqETvmQ _0hRw3mFZEeq-pYTHqETvmQ _0hRw32FZEeq-pYTHqETvmQ _0hRw4GFZEeq-pYTHqETvmQ _0hRw4mFZEeq-pYTHqETvmQ _0hRw42FZEeq-pYTHqETvmQ _0hRw5WFZEeq-pYTHqETvmQ _0hRw5mFZEeq-pYTHqETvmQ _0hRw52FZEeq-pYTHqETvmQ _0hRw6GFZEeq-pYTHqETvmQ _0hRw6WFZEeq-pYTHqETvmQ _0hRw6mFZEeq-pYTHqETvmQ _0hRw8GFZEeq-pYTHqETvmQ _0hRw9WFZEeq-pYTHqETvmQ _0hRw9mFZEeq-pYTHqETvmQ _0hRw92FZEeq-pYTHqETvmQ _0hRxBGFZEeq-pYTHqETvmQ _0hRxBWFZEeq-pYTHqETvmQ _0hRxBmFZEeq-pYTHqETvmQ _0hRxB2FZEeq-pYTHqETvmQ _0hRxCGFZEeq-pYTHqETvmQ _0hRxDWFZEeq-pYTHqETvmQ _0hRxD2FZEeq-pYTHqETvmQ _0hRxEGFZEeq-pYTHqETvmQ _0hRxEWFZEeq-pYTHqETvmQ _0hRxEmFZEeq-pYTHqETvmQ _0hRxFmFZEeq-pYTHqETvmQ _0hRxF2FZEeq-pYTHqETvmQ _0hRxGGFZEeq-pYTHqETvmQ _0hRxGWFZEeq-pYTHqETvmQ _0hRwxWFZEeq-pYTHqETvmQ _0hRwymFZEeq-pYTHqETvmQ"/>
      <fragment xmi:type="uml:MessageOccurrenceSpecification" xmi:id="_0hRww2FZEeq-pYTHqETvmQ" name="RequestOfferedVMs3SendEvent" covered="_0hRwwWFZEeq-pYTHqETvmQ" message="_0hRxI2FZEeq-pYTHqETvmQ"/>
      <fragment xmi:type="uml:MessageOccurrenceSpecification" xmi:id="_0hRwxGFZEeq-pYTHqETvmQ" name="RequestOfferedVMs3ReceiveEvent" covered="_0hRwwmFZEeq-pYTHqETvmQ" message="_0hRxI2FZEeq-pYTHqETvmQ"/>
      <fragment xmi:type="uml:BehaviorExecutionSpecification" xmi:id="_0hRwxWFZEeq-pYTHqETvmQ" name="BehaviorExecutionSpecification6" covered="_0hRwwmFZEeq-pYTHqETvmQ" finish="_0hRwxmFZEeq-pYTHqETvmQ" start="_0hRwxGFZEeq-pYTHqETvmQ"/>
      <fragment xmi:type="uml:MessageOccurrenceSpecification" xmi:id="_0hRwxmFZEeq-pYTHqETvmQ" name="Message8SendEvent" covered="_0hRwwmFZEeq-pYTHqETvmQ" message="_0hRxJGFZEeq-pYTHqETvmQ"/>
      <fragment xmi:type="uml:MessageOccurrenceSpecification" xmi:id="_0hRwx2FZEeq-pYTHqETvmQ" name="Message8ReceiveEvent" covered="_0hRwwWFZEeq-pYTHqETvmQ" message="_0hRxJGFZEeq-pYTHqETvmQ"/>
      <fragment xmi:type="uml:MessageOccurrenceSpecification" xmi:id="_0hRwyGFZEeq-pYTHqETvmQ" name="Request10SendEvent" covered="_0hRwwWFZEeq-pYTHqETvmQ" message="_0hRxJWFZEeq-pYTHqETvmQ"/>
      <fragment xmi:type="uml:MessageOccurrenceSpecification" xmi:id="_0hRwyWFZEeq-pYTHqETvmQ" name="Request10ReceiveEvent" covered="_0hRwwmFZEeq-pYTHqETvmQ" message="_0hRxJWFZEeq-pYTHqETvmQ"/>
      <fragment xmi:type="uml:BehaviorExecutionSpecification" xmi:id="_0hRwymFZEeq-pYTHqETvmQ" name="BehaviorExecutionSpecification13" covered="_0hRwwmFZEeq-pYTHqETvmQ" finish="_0hRwy2FZEeq-pYTHqETvmQ" start="_0hRwyWFZEeq-pYTHqETvmQ"/>
      <fragment xmi:type="uml:MessageOccurrenceSpecification" xmi:id="_0hRwy2FZEeq-pYTHqETvmQ" name="Message15SendEvent" covered="_0hRwwmFZEeq-pYTHqETvmQ" message="_0hRxJmFZEeq-pYTHqETvmQ"/>
      <fragment xmi:type="uml:MessageOccurrenceSpecification" xmi:id="_0hRwzGFZEeq-pYTHqETvmQ" name="Message15ReceiveEvent" covered="_0hRwwWFZEeq-pYTHqETvmQ" message="_0hRxJmFZEeq-pYTHqETvmQ"/>
      <fragment xmi:type="uml:CombinedFragment" xmi:id="_0hRwzWFZEeq-pYTHqETvmQ" name="AltCombinedFragmentVMAvailability" covered="_0hRwwWFZEeq-pYTHqETvmQ _0hRwwmFZEeq-pYTHqETvmQ" interactionOperator="alt">
        <operand xmi:type="uml:InteractionOperand" xmi:id="_0hRwzmFZEeq-pYTHqETvmQ" name="InteractionOperand0" covered="_0hRwwWFZEeq-pYTHqETvmQ _0hRwwmFZEeq-pYTHqETvmQ">
          <fragment xmi:type="uml:CombinedFragment" xmi:id="_0hRwz2FZEeq-pYTHqETvmQ" name="LoopCombinedFragmentExecution" covered="_0hRwwWFZEeq-pYTHqETvmQ _0hRwwmFZEeq-pYTHqETvmQ" interactionOperator="loop">
            <operand xmi:type="uml:InteractionOperand" xmi:id="_0hRw0GFZEeq-pYTHqETvmQ" name="InteractionOperand0" covered="_0hRwwWFZEeq-pYTHqETvmQ _0hRwwmFZEeq-pYTHqETvmQ">
              <fragment xmi:type="uml:MessageOccurrenceSpecification" xmi:id="_0hRw0WFZEeq-pYTHqETvmQ" name="Execute18SendEvent" covered="_0hRwwWFZEeq-pYTHqETvmQ" message="_0hRxJ2FZEeq-pYTHqETvmQ"/>
              <fragment xmi:type="uml:MessageOccurrenceSpecification" xmi:id="_0hRw0mFZEeq-pYTHqETvmQ" name="Execute18ReceiveEvent" covered="_0hRwwmFZEeq-pYTHqETvmQ" message="_0hRxJ2FZEeq-pYTHqETvmQ"/>
              <fragment xmi:type="uml:CombinedFragment" xmi:id="_0hRw02FZEeq-pYTHqETvmQ" name="AltCombinedFragmentExecutionResult" covered="_0hRwwWFZEeq-pYTHqETvmQ _0hRwwmFZEeq-pYTHqETvmQ" interactionOperator="alt">
                <operand xmi:type="uml:InteractionOperand" xmi:id="_0hRw1GFZEeq-pYTHqETvmQ" name="InteractionOperand0" covered="_0hRwwWFZEeq-pYTHqETvmQ _0hRwwmFZEeq-pYTHqETvmQ">
                  <fragment xmi:type="uml:CombinedFragment" xmi:id="_0hRw1WFZEeq-pYTHqETvmQ" name="BreakCombinedFragmentExecutionOk" covered="_0hRwwWFZEeq-pYTHqETvmQ _0hRwwmFZEeq-pYTHqETvmQ" interactionOperator="break">
                    <operand xmi:type="uml:InteractionOperand" xmi:id="_0hRw1mFZEeq-pYTHqETvmQ" name="InteractionOperand0" covered="_0hRwwWFZEeq-pYTHqETvmQ _0hRwwmFZEeq-pYTHqETvmQ">
                      <fragment xmi:type="uml:MessageOccurrenceSpecification" xmi:id="_0hRw12FZEeq-pYTHqETvmQ" name="Ok19SendEvent" covered="_0hRwwmFZEeq-pYTHqETvmQ" message="_0hRxKGFZEeq-pYTHqETvmQ"/>
                      <fragment xmi:type="uml:MessageOccurrenceSpecification" xmi:id="_0hRw2GFZEeq-pYTHqETvmQ" name="Ok19ReceiveEvent" covered="_0hRwwWFZEeq-pYTHqETvmQ" message="_0hRxKGFZEeq-pYTHqETvmQ"/>
                      <guard xmi:type="uml:InteractionConstraint" xmi:id="_0hRw2WFZEeq-pYTHqETvmQ" name="guard">
                        <specification xmi:type="uml:LiteralString" xmi:id="_0hRw2mFZEeq-pYTHqETvmQ"/>
                      </guard>
                    </operand>
                  </fragment>
                  <guard xmi:type="uml:InteractionConstraint" xmi:id="_0hRw22FZEeq-pYTHqETvmQ" name="guard">
                    <specification xmi:type="uml:LiteralString" xmi:id="_0hRw3GFZEeq-pYTHqETvmQ"/>
                  </guard>
                </operand>
                <operand xmi:type="uml:InteractionOperand" xmi:id="_0hRw3WFZEeq-pYTHqETvmQ" name="InteractionOperand2" covered="_0hRwwWFZEeq-pYTHqETvmQ _0hRwwmFZEeq-pYTHqETvmQ">
                  <fragment xmi:type="uml:CombinedFragment" xmi:id="_0hRw3mFZEeq-pYTHqETvmQ" name="LoopCombinedFragmentTimeoutRenting" covered="_0hRwwWFZEeq-pYTHqETvmQ _0hRwwmFZEeq-pYTHqETvmQ" interactionOperator="loop">
                    <operand xmi:type="uml:InteractionOperand" xmi:id="_0hRw32FZEeq-pYTHqETvmQ" name="LoopInteractionOperandTimeoutRenting" covered="_0hRwwWFZEeq-pYTHqETvmQ _0hRwwmFZEeq-pYTHqETvmQ">
                      <fragment xmi:type="uml:MessageOccurrenceSpecification" xmi:id="_0hRw4GFZEeq-pYTHqETvmQ" name="TimeoutRenting20SendEvent" covered="_0hRwwmFZEeq-pYTHqETvmQ" message="_0hRxKWFZEeq-pYTHqETvmQ"/>
                      <fragment xmi:type="uml:MessageOccurrenceSpecification" xmi:id="_0hRw4WFZEeq-pYTHqETvmQ" name="TimeoutRenting20ReceiveEvent" covered="_0hRwwWFZEeq-pYTHqETvmQ" message="_0hRxKWFZEeq-pYTHqETvmQ"/>
                      <fragment xmi:type="uml:CombinedFragment" xmi:id="_0hRw4mFZEeq-pYTHqETvmQ" name="AltCombinedFragmentResume" covered="_0hRwwWFZEeq-pYTHqETvmQ _0hRwwmFZEeq-pYTHqETvmQ" interactionOperator="alt">
                        <operand xmi:type="uml:InteractionOperand" xmi:id="_0hRw42FZEeq-pYTHqETvmQ" name="InteractionOperand0" covered="_0hRwwWFZEeq-pYTHqETvmQ _0hRwwmFZEeq-pYTHqETvmQ">
                          <fragment xmi:type="uml:MessageOccurrenceSpecification" xmi:id="_0hRw5GFZEeq-pYTHqETvmQ" name="Resume21SendEvent" covered="_0hRwwWFZEeq-pYTHqETvmQ" message="_0hRxKmFZEeq-pYTHqETvmQ"/>
                          <fragment xmi:type="uml:MessageOccurrenceSpecification" xmi:id="_0hRw5WFZEeq-pYTHqETvmQ" name="Resume21ReceiveEvent" covered="_0hRwwmFZEeq-pYTHqETvmQ" message="_0hRxKmFZEeq-pYTHqETvmQ"/>
                          <fragment xmi:type="uml:CombinedFragment" xmi:id="_0hRw5mFZEeq-pYTHqETvmQ" name="AltCombinedFragmentResume" covered="_0hRwwWFZEeq-pYTHqETvmQ _0hRwwmFZEeq-pYTHqETvmQ" interactionOperator="alt">
                            <operand xmi:type="uml:InteractionOperand" xmi:id="_0hRw52FZEeq-pYTHqETvmQ" name="InteractionOperand0" covered="_0hRwwWFZEeq-pYTHqETvmQ _0hRwwmFZEeq-pYTHqETvmQ">
                              <fragment xmi:type="uml:CombinedFragment" xmi:id="_0hRw6GFZEeq-pYTHqETvmQ" name="BreakCombinedFragmentExecutionOk" covered="_0hRwwWFZEeq-pYTHqETvmQ _0hRwwmFZEeq-pYTHqETvmQ" interactionOperator="break">
                                <operand xmi:type="uml:InteractionOperand" xmi:id="_0hRw6WFZEeq-pYTHqETvmQ" name="InteractionOperand0" covered="_0hRwwWFZEeq-pYTHqETvmQ _0hRwwmFZEeq-pYTHqETvmQ">
                                  <fragment xmi:type="uml:MessageOccurrenceSpecification" xmi:id="_0hRw6mFZEeq-pYTHqETvmQ" name="Ok22SendEvent" covered="_0hRwwmFZEeq-pYTHqETvmQ" message="_0hRxK2FZEeq-pYTHqETvmQ"/>
                                  <fragment xmi:type="uml:MessageOccurrenceSpecification" xmi:id="_0hRw62FZEeq-pYTHqETvmQ" name="Ok22ReceiveEvent" covered="_0hRwwWFZEeq-pYTHqETvmQ" message="_0hRxK2FZEeq-pYTHqETvmQ"/>
                                  <guard xmi:type="uml:InteractionConstraint" xmi:id="_0hRw7GFZEeq-pYTHqETvmQ" name="guard">
                                    <specification xmi:type="uml:LiteralString" xmi:id="_0hRw7WFZEeq-pYTHqETvmQ"/>
                                  </guard>
                                </operand>
                              </fragment>
                              <guard xmi:type="uml:InteractionConstraint" xmi:id="_0hRw7mFZEeq-pYTHqETvmQ" name="guard">
                                <specification xmi:type="uml:LiteralString" xmi:id="_0hRw72FZEeq-pYTHqETvmQ"/>
                              </guard>
                            </operand>
                            <operand xmi:type="uml:InteractionOperand" xmi:id="_0hRw8GFZEeq-pYTHqETvmQ" name="InteractionOperand2" covered="_0hRwwWFZEeq-pYTHqETvmQ _0hRwwmFZEeq-pYTHqETvmQ">
                              <guard xmi:type="uml:InteractionConstraint" xmi:id="_0hRw8WFZEeq-pYTHqETvmQ" name="guard">
                                <specification xmi:type="uml:LiteralString" xmi:id="_0hRw8mFZEeq-pYTHqETvmQ"/>
                              </guard>
                            </operand>
                          </fragment>
                          <guard xmi:type="uml:InteractionConstraint" xmi:id="_0hRw82FZEeq-pYTHqETvmQ" name="guard">
                            <specification xmi:type="uml:LiteralString" xmi:id="_0hRw9GFZEeq-pYTHqETvmQ"/>
                          </guard>
                        </operand>
                        <operand xmi:type="uml:InteractionOperand" xmi:id="_0hRw9WFZEeq-pYTHqETvmQ" name="InteractionOperand2" covered="_0hRwwWFZEeq-pYTHqETvmQ _0hRwwmFZEeq-pYTHqETvmQ">
                          <fragment xmi:type="uml:CombinedFragment" xmi:id="_0hRw9mFZEeq-pYTHqETvmQ" name="BreakCombinedFragmentNoResume" covered="_0hRwwWFZEeq-pYTHqETvmQ _0hRwwmFZEeq-pYTHqETvmQ" interactionOperator="break">
                            <operand xmi:type="uml:InteractionOperand" xmi:id="_0hRw92FZEeq-pYTHqETvmQ" name="InteractionOperand0" covered="_0hRwwWFZEeq-pYTHqETvmQ _0hRwwmFZEeq-pYTHqETvmQ">
                              <guard xmi:type="uml:InteractionConstraint" xmi:id="_0hRw-GFZEeq-pYTHqETvmQ" name="guard">
                                <specification xmi:type="uml:LiteralString" xmi:id="_0hRw-WFZEeq-pYTHqETvmQ"/>
                              </guard>
                            </operand>
                          </fragment>
                          <guard xmi:type="uml:InteractionConstraint" xmi:id="_0hRw-mFZEeq-pYTHqETvmQ" name="guard">
                            <specification xmi:type="uml:LiteralString" xmi:id="_0hRw-2FZEeq-pYTHqETvmQ"/>
                          </guard>
                        </operand>
                      </fragment>
                      <guard xmi:type="uml:InteractionConstraint" xmi:id="_0hRw_GFZEeq-pYTHqETvmQ" name="guard">
                        <specification xmi:type="uml:LiteralString" xmi:id="_0hRw_WFZEeq-pYTHqETvmQ"/>
                      </guard>
                    </operand>
                  </fragment>
                  <guard xmi:type="uml:InteractionConstraint" xmi:id="_0hRw_mFZEeq-pYTHqETvmQ" name="guard">
                    <specification xmi:type="uml:LiteralString" xmi:id="_0hRw_2FZEeq-pYTHqETvmQ"/>
                  </guard>
                </operand>
              </fragment>
              <guard xmi:type="uml:InteractionConstraint" xmi:id="_0hRxAGFZEeq-pYTHqETvmQ" name="guard">
                <specification xmi:type="uml:LiteralString" xmi:id="_0hRxAWFZEeq-pYTHqETvmQ" value=""/>
              </guard>
            </operand>
          </fragment>
          <guard xmi:type="uml:InteractionConstraint" xmi:id="_0hRxAmFZEeq-pYTHqETvmQ" name="guard">
            <specification xmi:type="uml:LiteralString" xmi:id="_0hRxA2FZEeq-pYTHqETvmQ" value="type == normal"/>
          </guard>
        </operand>
        <operand xmi:type="uml:InteractionOperand" xmi:id="_0hRxBGFZEeq-pYTHqETvmQ" name="InteractionOperand2" covered="_0hRwwWFZEeq-pYTHqETvmQ _0hRwwmFZEeq-pYTHqETvmQ">
          <fragment xmi:type="uml:CombinedFragment" xmi:id="_0hRxBWFZEeq-pYTHqETvmQ" name="AltCombinedFragmentDeferred" covered="_0hRwwWFZEeq-pYTHqETvmQ _0hRwwmFZEeq-pYTHqETvmQ" interactionOperator="alt">
            <operand xmi:type="uml:InteractionOperand" xmi:id="_0hRxBmFZEeq-pYTHqETvmQ" name="InteractionOperand0" covered="_0hRwwWFZEeq-pYTHqETvmQ _0hRwwmFZEeq-pYTHqETvmQ">
              <fragment xmi:type="uml:CombinedFragment" xmi:id="_0hRxB2FZEeq-pYTHqETvmQ" name="BreakCombinedFragmentNoSubscription" covered="_0hRwwWFZEeq-pYTHqETvmQ _0hRwwmFZEeq-pYTHqETvmQ" interactionOperator="break">
                <operand xmi:type="uml:InteractionOperand" xmi:id="_0hRxCGFZEeq-pYTHqETvmQ" name="InteractionOperand0" covered="_0hRwwWFZEeq-pYTHqETvmQ _0hRwwmFZEeq-pYTHqETvmQ">
                  <guard xmi:type="uml:InteractionConstraint" xmi:id="_0hRxCWFZEeq-pYTHqETvmQ" name="guard">
                    <specification xmi:type="uml:LiteralString" xmi:id="_0hRxCmFZEeq-pYTHqETvmQ"/>
                  </guard>
                </operand>
              </fragment>
              <guard xmi:type="uml:InteractionConstraint" xmi:id="_0hRxC2FZEeq-pYTHqETvmQ" name="guard">
                <specification xmi:type="uml:LiteralString" xmi:id="_0hRxDGFZEeq-pYTHqETvmQ"/>
              </guard>
            </operand>
            <operand xmi:type="uml:InteractionOperand" xmi:id="_0hRxDWFZEeq-pYTHqETvmQ" name="InteractionOperand2" covered="_0hRwwWFZEeq-pYTHqETvmQ _0hRwwmFZEeq-pYTHqETvmQ">
              <fragment xmi:type="uml:MessageOccurrenceSpecification" xmi:id="_0hRxDmFZEeq-pYTHqETvmQ" name="Subscribe23SendEvent" covered="_0hRwwWFZEeq-pYTHqETvmQ" message="_0hRxLGFZEeq-pYTHqETvmQ"/>
              <fragment xmi:type="uml:MessageOccurrenceSpecification" xmi:id="_0hRxD2FZEeq-pYTHqETvmQ" name="Subscribe23ReceiveEvent" covered="_0hRwwmFZEeq-pYTHqETvmQ" message="_0hRxLGFZEeq-pYTHqETvmQ"/>
              <fragment xmi:type="uml:CombinedFragment" xmi:id="_0hRxEGFZEeq-pYTHqETvmQ" name="AltCombinedFragmentSubscription" covered="_0hRwwWFZEeq-pYTHqETvmQ _0hRwwmFZEeq-pYTHqETvmQ" interactionOperator="alt">
                <operand xmi:type="uml:InteractionOperand" xmi:id="_0hRxEWFZEeq-pYTHqETvmQ" name="InteractionOperand0" covered="_0hRwwWFZEeq-pYTHqETvmQ _0hRwwmFZEeq-pYTHqETvmQ">
                  <fragment xmi:type="uml:MessageOccurrenceSpecification" xmi:id="_0hRxEmFZEeq-pYTHqETvmQ" name="Notify24SendEvent" covered="_0hRwwmFZEeq-pYTHqETvmQ" message="_0hRxLWFZEeq-pYTHqETvmQ"/>
                  <fragment xmi:type="uml:MessageOccurrenceSpecification" xmi:id="_0hRxE2FZEeq-pYTHqETvmQ" name="Notify24ReceiveEvent" covered="_0hRwwWFZEeq-pYTHqETvmQ" message="_0hRxLWFZEeq-pYTHqETvmQ"/>
                  <guard xmi:type="uml:InteractionConstraint" xmi:id="_0hRxFGFZEeq-pYTHqETvmQ" name="guard">
                    <specification xmi:type="uml:LiteralString" xmi:id="_0hRxFWFZEeq-pYTHqETvmQ"/>
                  </guard>
                </operand>
                <operand xmi:type="uml:InteractionOperand" xmi:id="_0hRxFmFZEeq-pYTHqETvmQ" name="InteractionOperand2" covered="_0hRwwWFZEeq-pYTHqETvmQ _0hRwwmFZEeq-pYTHqETvmQ">
                  <fragment xmi:type="uml:CombinedFragment" xmi:id="_0hRxF2FZEeq-pYTHqETvmQ" name="BreakCombinedFragmentTimeoutSubscription" covered="_0hRwwWFZEeq-pYTHqETvmQ _0hRwwmFZEeq-pYTHqETvmQ" interactionOperator="break">
                    <operand xmi:type="uml:InteractionOperand" xmi:id="_0hRxGGFZEeq-pYTHqETvmQ" name="InteractionOperand0" covered="_0hRwwWFZEeq-pYTHqETvmQ _0hRwwmFZEeq-pYTHqETvmQ">
                      <fragment xmi:type="uml:MessageOccurrenceSpecification" xmi:id="_0hRxGWFZEeq-pYTHqETvmQ" name="TimeoutSubscription25SendEvent" covered="_0hRwwmFZEeq-pYTHqETvmQ" message="_0hRxLmFZEeq-pYTHqETvmQ"/>
                      <fragment xmi:type="uml:MessageOccurrenceSpecification" xmi:id="_0hRxGmFZEeq-pYTHqETvmQ" name="TimeoutSubscription25ReceiveEvent" covered="_0hRwwWFZEeq-pYTHqETvmQ" message="_0hRxLmFZEeq-pYTHqETvmQ"/>
                      <guard xmi:type="uml:InteractionConstraint" xmi:id="_0hRxG2FZEeq-pYTHqETvmQ" name="guard">
                        <specification xmi:type="uml:LiteralString" xmi:id="_0hRxHGFZEeq-pYTHqETvmQ"/>
                      </guard>
                    </operand>
                  </fragment>
                  <guard xmi:type="uml:InteractionConstraint" xmi:id="_0hRxHWFZEeq-pYTHqETvmQ" name="guard">
                    <specification xmi:type="uml:LiteralString" xmi:id="_0hRxHmFZEeq-pYTHqETvmQ"/>
                  </guard>
                </operand>
              </fragment>
              <guard xmi:type="uml:InteractionConstraint" xmi:id="_0hRxH2FZEeq-pYTHqETvmQ" name="guard">
                <specification xmi:type="uml:LiteralString" xmi:id="_0hRxIGFZEeq-pYTHqETvmQ"/>
              </guard>
            </operand>
          </fragment>
          <guard xmi:type="uml:InteractionConstraint" xmi:id="_0hRxIWFZEeq-pYTHqETvmQ" name="guard">
            <specification xmi:type="uml:LiteralString" xmi:id="_0hRxImFZEeq-pYTHqETvmQ" value="type == deferred"/>
          </guard>
        </operand>
      </fragment>
      <message xmi:type="uml:Message" xmi:id="_0hRxI2FZEeq-pYTHqETvmQ" name="RequestOfferedVMs()" receiveEvent="_0hRwxGFZEeq-pYTHqETvmQ" sendEvent="_0hRww2FZEeq-pYTHqETvmQ"/>
      <message xmi:type="uml:Message" xmi:id="_0hRxJGFZEeq-pYTHqETvmQ" name="ResponseOfferedVMs(List VMs)" messageSort="reply" receiveEvent="_0hRwx2FZEeq-pYTHqETvmQ" sendEvent="_0hRwxmFZEeq-pYTHqETvmQ"/>
      <message xmi:type="uml:Message" xmi:id="_0hRxJWFZEeq-pYTHqETvmQ" name="2*Request(VM_micro, 2h)" receiveEvent="_0hRwyWFZEeq-pYTHqETvmQ" sendEvent="_0hRwyGFZEeq-pYTHqETvmQ"/>
      <message xmi:type="uml:Message" xmi:id="_0hRxJmFZEeq-pYTHqETvmQ" name="Response(IP, cost, type)" messageSort="reply" receiveEvent="_0hRwzGFZEeq-pYTHqETvmQ" sendEvent="_0hRwy2FZEeq-pYTHqETvmQ"/>
      <message xmi:type="uml:Message" xmi:id="_0hRxJ2FZEeq-pYTHqETvmQ" name="Execute(APP,IP)" messageSort="asynchCall" receiveEvent="_0hRw0mFZEeq-pYTHqETvmQ" sendEvent="_0hRw0WFZEeq-pYTHqETvmQ"/>
      <message xmi:type="uml:Message" xmi:id="_0hRxKGFZEeq-pYTHqETvmQ" name="Ok" messageSort="reply" receiveEvent="_0hRw2GFZEeq-pYTHqETvmQ" sendEvent="_0hRw12FZEeq-pYTHqETvmQ"/>
      <message xmi:type="uml:Message" xmi:id="_0hRxKWFZEeq-pYTHqETvmQ" name="TimeoutRenting(offer)" messageSort="reply" receiveEvent="_0hRw4WFZEeq-pYTHqETvmQ" sendEvent="_0hRw4GFZEeq-pYTHqETvmQ"/>
      <message xmi:type="uml:Message" xmi:id="_0hRxKmFZEeq-pYTHqETvmQ" name="Resume(resumeTime)" messageSort="asynchCall" receiveEvent="_0hRw5WFZEeq-pYTHqETvmQ" sendEvent="_0hRw5GFZEeq-pYTHqETvmQ"/>
      <message xmi:type="uml:Message" xmi:id="_0hRxK2FZEeq-pYTHqETvmQ" name="Ok" messageSort="reply" receiveEvent="_0hRw62FZEeq-pYTHqETvmQ" sendEvent="_0hRw6mFZEeq-pYTHqETvmQ"/>
      <message xmi:type="uml:Message" xmi:id="_0hRxLGFZEeq-pYTHqETvmQ" name="Subscribe(VM, rentingTime, maxSubTime)" messageSort="asynchCall" receiveEvent="_0hRxD2FZEeq-pYTHqETvmQ" sendEvent="_0hRxDmFZEeq-pYTHqETvmQ"/>
      <message xmi:type="uml:Message" xmi:id="_0hRxLWFZEeq-pYTHqETvmQ" name="Notify(IP)" messageSort="reply" receiveEvent="_0hRxE2FZEeq-pYTHqETvmQ" sendEvent="_0hRxEmFZEeq-pYTHqETvmQ"/>
      <message xmi:type="uml:Message" xmi:id="_0hRxLmFZEeq-pYTHqETvmQ" name="TimeoutSubscription" messageSort="reply" receiveEvent="_0hRxGmFZEeq-pYTHqETvmQ" sendEvent="_0hRxGWFZEeq-pYTHqETvmQ"/>
    </packagedElement>
    <packagedElement xmi:type="uml:Interaction" xmi:id="_73eiQGFZEeq-pYTHqETvmQ" name="RegularUserF2Interaction">
      <lifeline xmi:type="uml:Lifeline" xmi:id="_73eiQWFZEeq-pYTHqETvmQ" name="RegularUserF2" coveredBy="_73eiQ2FZEeq-pYTHqETvmQ _73eiR2FZEeq-pYTHqETvmQ _73eiSGFZEeq-pYTHqETvmQ _73eiTGFZEeq-pYTHqETvmQ _73eiTWFZEeq-pYTHqETvmQ _73eiTmFZEeq-pYTHqETvmQ _73eiT2FZEeq-pYTHqETvmQ _73eiUGFZEeq-pYTHqETvmQ _73eiUWFZEeq-pYTHqETvmQ _73eiU2FZEeq-pYTHqETvmQ _73eiVGFZEeq-pYTHqETvmQ _73eiVWFZEeq-pYTHqETvmQ _73eiVmFZEeq-pYTHqETvmQ _73eiWGFZEeq-pYTHqETvmQ _73eiXWFZEeq-pYTHqETvmQ _73eiXmFZEeq-pYTHqETvmQ _73eiX2FZEeq-pYTHqETvmQ _73eiYWFZEeq-pYTHqETvmQ _73eiYmFZEeq-pYTHqETvmQ _73eiY2FZEeq-pYTHqETvmQ _73eiZGFZEeq-pYTHqETvmQ _73eiZmFZEeq-pYTHqETvmQ _73eiZ2FZEeq-pYTHqETvmQ _73eiaGFZEeq-pYTHqETvmQ _73eiaWFZEeq-pYTHqETvmQ _73eia2FZEeq-pYTHqETvmQ _73eicGFZEeq-pYTHqETvmQ _73eidWFZEeq-pYTHqETvmQ _73eidmFZEeq-pYTHqETvmQ _73eid2FZEeq-pYTHqETvmQ _73eihGFZEeq-pYTHqETvmQ _73eihWFZEeq-pYTHqETvmQ _73eihmFZEeq-pYTHqETvmQ _73eih2FZEeq-pYTHqETvmQ _73eiiGFZEeq-pYTHqETvmQ _73eijWFZEeq-pYTHqETvmQ _73eijmFZEeq-pYTHqETvmQ _73eikGFZEeq-pYTHqETvmQ _73eikWFZEeq-pYTHqETvmQ _73eik2FZEeq-pYTHqETvmQ _73eilmFZEeq-pYTHqETvmQ _73eil2FZEeq-pYTHqETvmQ _73eimGFZEeq-pYTHqETvmQ _73eimmFZEeq-pYTHqETvmQ"/>
      <lifeline xmi:type="uml:Lifeline" xmi:id="_73eiQmFZEeq-pYTHqETvmQ" name="CloudProvider" coveredBy="_73eiRGFZEeq-pYTHqETvmQ _73eiRmFZEeq-pYTHqETvmQ _73eiSWFZEeq-pYTHqETvmQ _73eiS2FZEeq-pYTHqETvmQ _73eiTWFZEeq-pYTHqETvmQ _73eiTmFZEeq-pYTHqETvmQ _73eiT2FZEeq-pYTHqETvmQ _73eiUGFZEeq-pYTHqETvmQ _73eiUmFZEeq-pYTHqETvmQ _73eiU2FZEeq-pYTHqETvmQ _73eiVGFZEeq-pYTHqETvmQ _73eiVWFZEeq-pYTHqETvmQ _73eiVmFZEeq-pYTHqETvmQ _73eiV2FZEeq-pYTHqETvmQ _73eiXWFZEeq-pYTHqETvmQ _73eiXmFZEeq-pYTHqETvmQ _73eiX2FZEeq-pYTHqETvmQ _73eiYGFZEeq-pYTHqETvmQ _73eiYmFZEeq-pYTHqETvmQ _73eiY2FZEeq-pYTHqETvmQ _73eiZWFZEeq-pYTHqETvmQ _73eiZmFZEeq-pYTHqETvmQ _73eiZ2FZEeq-pYTHqETvmQ _73eiaGFZEeq-pYTHqETvmQ _73eiaWFZEeq-pYTHqETvmQ _73eiamFZEeq-pYTHqETvmQ _73eicGFZEeq-pYTHqETvmQ _73eidWFZEeq-pYTHqETvmQ _73eidmFZEeq-pYTHqETvmQ _73eid2FZEeq-pYTHqETvmQ _73eihGFZEeq-pYTHqETvmQ _73eihWFZEeq-pYTHqETvmQ _73eihmFZEeq-pYTHqETvmQ _73eih2FZEeq-pYTHqETvmQ _73eiiGFZEeq-pYTHqETvmQ _73eijWFZEeq-pYTHqETvmQ _73eij2FZEeq-pYTHqETvmQ _73eikGFZEeq-pYTHqETvmQ _73eikWFZEeq-pYTHqETvmQ _73eikmFZEeq-pYTHqETvmQ _73eilmFZEeq-pYTHqETvmQ _73eil2FZEeq-pYTHqETvmQ _73eimGFZEeq-pYTHqETvmQ _73eimWFZEeq-pYTHqETvmQ _73eiRWFZEeq-pYTHqETvmQ _73eiSmFZEeq-pYTHqETvmQ"/>
      <fragment xmi:type="uml:MessageOccurrenceSpecification" xmi:id="_73eiQ2FZEeq-pYTHqETvmQ" name="RequestOfferedVMs3SendEvent" covered="_73eiQWFZEeq-pYTHqETvmQ" message="_73eio2FZEeq-pYTHqETvmQ"/>
      <fragment xmi:type="uml:MessageOccurrenceSpecification" xmi:id="_73eiRGFZEeq-pYTHqETvmQ" name="RequestOfferedVMs3ReceiveEvent" covered="_73eiQmFZEeq-pYTHqETvmQ" message="_73eio2FZEeq-pYTHqETvmQ"/>
      <fragment xmi:type="uml:BehaviorExecutionSpecification" xmi:id="_73eiRWFZEeq-pYTHqETvmQ" name="BehaviorExecutionSpecification6" covered="_73eiQmFZEeq-pYTHqETvmQ" finish="_73eiRmFZEeq-pYTHqETvmQ" start="_73eiRGFZEeq-pYTHqETvmQ"/>
      <fragment xmi:type="uml:MessageOccurrenceSpecification" xmi:id="_73eiRmFZEeq-pYTHqETvmQ" name="Message8SendEvent" covered="_73eiQmFZEeq-pYTHqETvmQ" message="_73eipGFZEeq-pYTHqETvmQ"/>
      <fragment xmi:type="uml:MessageOccurrenceSpecification" xmi:id="_73eiR2FZEeq-pYTHqETvmQ" name="Message8ReceiveEvent" covered="_73eiQWFZEeq-pYTHqETvmQ" message="_73eipGFZEeq-pYTHqETvmQ"/>
      <fragment xmi:type="uml:MessageOccurrenceSpecification" xmi:id="_73eiSGFZEeq-pYTHqETvmQ" name="Request10SendEvent" covered="_73eiQWFZEeq-pYTHqETvmQ" message="_73eipWFZEeq-pYTHqETvmQ"/>
      <fragment xmi:type="uml:MessageOccurrenceSpecification" xmi:id="_73eiSWFZEeq-pYTHqETvmQ" name="Request10ReceiveEvent" covered="_73eiQmFZEeq-pYTHqETvmQ" message="_73eipWFZEeq-pYTHqETvmQ"/>
      <fragment xmi:type="uml:BehaviorExecutionSpecification" xmi:id="_73eiSmFZEeq-pYTHqETvmQ" name="BehaviorExecutionSpecification13" covered="_73eiQmFZEeq-pYTHqETvmQ" finish="_73eiS2FZEeq-pYTHqETvmQ" start="_73eiSWFZEeq-pYTHqETvmQ"/>
      <fragment xmi:type="uml:MessageOccurrenceSpecification" xmi:id="_73eiS2FZEeq-pYTHqETvmQ" name="Message15SendEvent" covered="_73eiQmFZEeq-pYTHqETvmQ" message="_73eipmFZEeq-pYTHqETvmQ"/>
      <fragment xmi:type="uml:MessageOccurrenceSpecification" xmi:id="_73eiTGFZEeq-pYTHqETvmQ" name="Message15ReceiveEvent" covered="_73eiQWFZEeq-pYTHqETvmQ" message="_73eipmFZEeq-pYTHqETvmQ"/>
      <fragment xmi:type="uml:CombinedFragment" xmi:id="_73eiTWFZEeq-pYTHqETvmQ" name="AltCombinedFragmentVMAvailability" covered="_73eiQWFZEeq-pYTHqETvmQ _73eiQmFZEeq-pYTHqETvmQ" interactionOperator="alt">
        <operand xmi:type="uml:InteractionOperand" xmi:id="_73eiTmFZEeq-pYTHqETvmQ" name="InteractionOperand0" covered="_73eiQWFZEeq-pYTHqETvmQ _73eiQmFZEeq-pYTHqETvmQ">
          <fragment xmi:type="uml:CombinedFragment" xmi:id="_73eiT2FZEeq-pYTHqETvmQ" name="LoopCombinedFragmentExecution" covered="_73eiQWFZEeq-pYTHqETvmQ _73eiQmFZEeq-pYTHqETvmQ" interactionOperator="loop">
            <operand xmi:type="uml:InteractionOperand" xmi:id="_73eiUGFZEeq-pYTHqETvmQ" name="InteractionOperand0" covered="_73eiQWFZEeq-pYTHqETvmQ _73eiQmFZEeq-pYTHqETvmQ">
              <fragment xmi:type="uml:MessageOccurrenceSpecification" xmi:id="_73eiUWFZEeq-pYTHqETvmQ" name="Execute18SendEvent" covered="_73eiQWFZEeq-pYTHqETvmQ" message="_73eip2FZEeq-pYTHqETvmQ"/>
              <fragment xmi:type="uml:MessageOccurrenceSpecification" xmi:id="_73eiUmFZEeq-pYTHqETvmQ" name="Execute18ReceiveEvent" covered="_73eiQmFZEeq-pYTHqETvmQ" message="_73eip2FZEeq-pYTHqETvmQ"/>
              <fragment xmi:type="uml:CombinedFragment" xmi:id="_73eiU2FZEeq-pYTHqETvmQ" name="AltCombinedFragmentExecutionResult" covered="_73eiQWFZEeq-pYTHqETvmQ _73eiQmFZEeq-pYTHqETvmQ" interactionOperator="alt">
                <operand xmi:type="uml:InteractionOperand" xmi:id="_73eiVGFZEeq-pYTHqETvmQ" name="InteractionOperand0" covered="_73eiQWFZEeq-pYTHqETvmQ _73eiQmFZEeq-pYTHqETvmQ">
                  <fragment xmi:type="uml:CombinedFragment" xmi:id="_73eiVWFZEeq-pYTHqETvmQ" name="BreakCombinedFragmentExecutionOk" covered="_73eiQWFZEeq-pYTHqETvmQ _73eiQmFZEeq-pYTHqETvmQ" interactionOperator="break">
                    <operand xmi:type="uml:InteractionOperand" xmi:id="_73eiVmFZEeq-pYTHqETvmQ" name="InteractionOperand0" covered="_73eiQWFZEeq-pYTHqETvmQ _73eiQmFZEeq-pYTHqETvmQ">
                      <fragment xmi:type="uml:MessageOccurrenceSpecification" xmi:id="_73eiV2FZEeq-pYTHqETvmQ" name="Ok19SendEvent" covered="_73eiQmFZEeq-pYTHqETvmQ" message="_73eiqGFZEeq-pYTHqETvmQ"/>
                      <fragment xmi:type="uml:MessageOccurrenceSpecification" xmi:id="_73eiWGFZEeq-pYTHqETvmQ" name="Ok19ReceiveEvent" covered="_73eiQWFZEeq-pYTHqETvmQ" message="_73eiqGFZEeq-pYTHqETvmQ"/>
                      <guard xmi:type="uml:InteractionConstraint" xmi:id="_73eiWWFZEeq-pYTHqETvmQ" name="guard">
                        <specification xmi:type="uml:LiteralString" xmi:id="_73eiWmFZEeq-pYTHqETvmQ"/>
                      </guard>
                    </operand>
                  </fragment>
                  <guard xmi:type="uml:InteractionConstraint" xmi:id="_73eiW2FZEeq-pYTHqETvmQ" name="guard">
                    <specification xmi:type="uml:LiteralString" xmi:id="_73eiXGFZEeq-pYTHqETvmQ"/>
                  </guard>
                </operand>
                <operand xmi:type="uml:InteractionOperand" xmi:id="_73eiXWFZEeq-pYTHqETvmQ" name="InteractionOperand2" covered="_73eiQWFZEeq-pYTHqETvmQ _73eiQmFZEeq-pYTHqETvmQ">
                  <fragment xmi:type="uml:CombinedFragment" xmi:id="_73eiXmFZEeq-pYTHqETvmQ" name="LoopCombinedFragmentTimeoutRenting" covered="_73eiQWFZEeq-pYTHqETvmQ _73eiQmFZEeq-pYTHqETvmQ" interactionOperator="loop">
                    <operand xmi:type="uml:InteractionOperand" xmi:id="_73eiX2FZEeq-pYTHqETvmQ" name="LoopInteractionOperandTimeoutRenting" covered="_73eiQWFZEeq-pYTHqETvmQ _73eiQmFZEeq-pYTHqETvmQ">
                      <fragment xmi:type="uml:MessageOccurrenceSpecification" xmi:id="_73eiYGFZEeq-pYTHqETvmQ" name="TimeoutRenting20SendEvent" covered="_73eiQmFZEeq-pYTHqETvmQ" message="_73eiqWFZEeq-pYTHqETvmQ"/>
                      <fragment xmi:type="uml:MessageOccurrenceSpecification" xmi:id="_73eiYWFZEeq-pYTHqETvmQ" name="TimeoutRenting20ReceiveEvent" covered="_73eiQWFZEeq-pYTHqETvmQ" message="_73eiqWFZEeq-pYTHqETvmQ"/>
                      <fragment xmi:type="uml:CombinedFragment" xmi:id="_73eiYmFZEeq-pYTHqETvmQ" name="AltCombinedFragmentResume" covered="_73eiQWFZEeq-pYTHqETvmQ _73eiQmFZEeq-pYTHqETvmQ" interactionOperator="alt">
                        <operand xmi:type="uml:InteractionOperand" xmi:id="_73eiY2FZEeq-pYTHqETvmQ" name="InteractionOperand0" covered="_73eiQWFZEeq-pYTHqETvmQ _73eiQmFZEeq-pYTHqETvmQ">
                          <fragment xmi:type="uml:MessageOccurrenceSpecification" xmi:id="_73eiZGFZEeq-pYTHqETvmQ" name="Resume21SendEvent" covered="_73eiQWFZEeq-pYTHqETvmQ" message="_73eiqmFZEeq-pYTHqETvmQ"/>
                          <fragment xmi:type="uml:MessageOccurrenceSpecification" xmi:id="_73eiZWFZEeq-pYTHqETvmQ" name="Resume21ReceiveEvent" covered="_73eiQmFZEeq-pYTHqETvmQ" message="_73eiqmFZEeq-pYTHqETvmQ"/>
                          <fragment xmi:type="uml:CombinedFragment" xmi:id="_73eiZmFZEeq-pYTHqETvmQ" name="AltCombinedFragmentResume" covered="_73eiQWFZEeq-pYTHqETvmQ _73eiQmFZEeq-pYTHqETvmQ" interactionOperator="alt">
                            <operand xmi:type="uml:InteractionOperand" xmi:id="_73eiZ2FZEeq-pYTHqETvmQ" name="InteractionOperand0" covered="_73eiQWFZEeq-pYTHqETvmQ _73eiQmFZEeq-pYTHqETvmQ">
                              <fragment xmi:type="uml:CombinedFragment" xmi:id="_73eiaGFZEeq-pYTHqETvmQ" name="BreakCombinedFragmentExecutionOk" covered="_73eiQWFZEeq-pYTHqETvmQ _73eiQmFZEeq-pYTHqETvmQ" interactionOperator="break">
                                <operand xmi:type="uml:InteractionOperand" xmi:id="_73eiaWFZEeq-pYTHqETvmQ" name="InteractionOperand0" covered="_73eiQWFZEeq-pYTHqETvmQ _73eiQmFZEeq-pYTHqETvmQ">
                                  <fragment xmi:type="uml:MessageOccurrenceSpecification" xmi:id="_73eiamFZEeq-pYTHqETvmQ" name="Ok22SendEvent" covered="_73eiQmFZEeq-pYTHqETvmQ" message="_73eiq2FZEeq-pYTHqETvmQ"/>
                                  <fragment xmi:type="uml:MessageOccurrenceSpecification" xmi:id="_73eia2FZEeq-pYTHqETvmQ" name="Ok22ReceiveEvent" covered="_73eiQWFZEeq-pYTHqETvmQ" message="_73eiq2FZEeq-pYTHqETvmQ"/>
                                  <guard xmi:type="uml:InteractionConstraint" xmi:id="_73eibGFZEeq-pYTHqETvmQ" name="guard">
                                    <specification xmi:type="uml:LiteralString" xmi:id="_73eibWFZEeq-pYTHqETvmQ"/>
                                  </guard>
                                </operand>
                              </fragment>
                              <guard xmi:type="uml:InteractionConstraint" xmi:id="_73eibmFZEeq-pYTHqETvmQ" name="guard">
                                <specification xmi:type="uml:LiteralString" xmi:id="_73eib2FZEeq-pYTHqETvmQ"/>
                              </guard>
                            </operand>
                            <operand xmi:type="uml:InteractionOperand" xmi:id="_73eicGFZEeq-pYTHqETvmQ" name="InteractionOperand2" covered="_73eiQWFZEeq-pYTHqETvmQ _73eiQmFZEeq-pYTHqETvmQ">
                              <guard xmi:type="uml:InteractionConstraint" xmi:id="_73eicWFZEeq-pYTHqETvmQ" name="guard">
                                <specification xmi:type="uml:LiteralString" xmi:id="_73eicmFZEeq-pYTHqETvmQ"/>
                              </guard>
                            </operand>
                          </fragment>
                          <guard xmi:type="uml:InteractionConstraint" xmi:id="_73eic2FZEeq-pYTHqETvmQ" name="guard">
                            <specification xmi:type="uml:LiteralString" xmi:id="_73eidGFZEeq-pYTHqETvmQ"/>
                          </guard>
                        </operand>
                        <operand xmi:type="uml:InteractionOperand" xmi:id="_73eidWFZEeq-pYTHqETvmQ" name="InteractionOperand2" covered="_73eiQWFZEeq-pYTHqETvmQ _73eiQmFZEeq-pYTHqETvmQ">
                          <fragment xmi:type="uml:CombinedFragment" xmi:id="_73eidmFZEeq-pYTHqETvmQ" name="BreakCombinedFragmentNoResume" covered="_73eiQWFZEeq-pYTHqETvmQ _73eiQmFZEeq-pYTHqETvmQ" interactionOperator="break">
                            <operand xmi:type="uml:InteractionOperand" xmi:id="_73eid2FZEeq-pYTHqETvmQ" name="InteractionOperand0" covered="_73eiQWFZEeq-pYTHqETvmQ _73eiQmFZEeq-pYTHqETvmQ">
                              <guard xmi:type="uml:InteractionConstraint" xmi:id="_73eieGFZEeq-pYTHqETvmQ" name="guard">
                                <specification xmi:type="uml:LiteralString" xmi:id="_73eieWFZEeq-pYTHqETvmQ"/>
                              </guard>
                            </operand>
                          </fragment>
                          <guard xmi:type="uml:InteractionConstraint" xmi:id="_73eiemFZEeq-pYTHqETvmQ" name="guard">
                            <specification xmi:type="uml:LiteralString" xmi:id="_73eie2FZEeq-pYTHqETvmQ"/>
                          </guard>
                        </operand>
                      </fragment>
                      <guard xmi:type="uml:InteractionConstraint" xmi:id="_73eifGFZEeq-pYTHqETvmQ" name="guard">
                        <specification xmi:type="uml:LiteralString" xmi:id="_73eifWFZEeq-pYTHqETvmQ"/>
                      </guard>
                    </operand>
                  </fragment>
                  <guard xmi:type="uml:InteractionConstraint" xmi:id="_73eifmFZEeq-pYTHqETvmQ" name="guard">
                    <specification xmi:type="uml:LiteralString" xmi:id="_73eif2FZEeq-pYTHqETvmQ"/>
                  </guard>
                </operand>
              </fragment>
              <guard xmi:type="uml:InteractionConstraint" xmi:id="_73eigGFZEeq-pYTHqETvmQ" name="guard">
                <specification xmi:type="uml:LiteralString" xmi:id="_73eigWFZEeq-pYTHqETvmQ" value=""/>
              </guard>
            </operand>
          </fragment>
          <guard xmi:type="uml:InteractionConstraint" xmi:id="_73eigmFZEeq-pYTHqETvmQ" name="guard">
            <specification xmi:type="uml:LiteralString" xmi:id="_73eig2FZEeq-pYTHqETvmQ" value="type == normal"/>
          </guard>
        </operand>
        <operand xmi:type="uml:InteractionOperand" xmi:id="_73eihGFZEeq-pYTHqETvmQ" name="InteractionOperand2" covered="_73eiQWFZEeq-pYTHqETvmQ _73eiQmFZEeq-pYTHqETvmQ">
          <fragment xmi:type="uml:CombinedFragment" xmi:id="_73eihWFZEeq-pYTHqETvmQ" name="AltCombinedFragmentDeferred" covered="_73eiQWFZEeq-pYTHqETvmQ _73eiQmFZEeq-pYTHqETvmQ" interactionOperator="alt">
            <operand xmi:type="uml:InteractionOperand" xmi:id="_73eihmFZEeq-pYTHqETvmQ" name="InteractionOperand0" covered="_73eiQWFZEeq-pYTHqETvmQ _73eiQmFZEeq-pYTHqETvmQ">
              <fragment xmi:type="uml:CombinedFragment" xmi:id="_73eih2FZEeq-pYTHqETvmQ" name="BreakCombinedFragmentNoSubscription" covered="_73eiQWFZEeq-pYTHqETvmQ _73eiQmFZEeq-pYTHqETvmQ" interactionOperator="break">
                <operand xmi:type="uml:InteractionOperand" xmi:id="_73eiiGFZEeq-pYTHqETvmQ" name="InteractionOperand0" covered="_73eiQWFZEeq-pYTHqETvmQ _73eiQmFZEeq-pYTHqETvmQ">
                  <guard xmi:type="uml:InteractionConstraint" xmi:id="_73eiiWFZEeq-pYTHqETvmQ" name="guard">
                    <specification xmi:type="uml:LiteralString" xmi:id="_73eiimFZEeq-pYTHqETvmQ"/>
                  </guard>
                </operand>
              </fragment>
              <guard xmi:type="uml:InteractionConstraint" xmi:id="_73eii2FZEeq-pYTHqETvmQ" name="guard">
                <specification xmi:type="uml:LiteralString" xmi:id="_73eijGFZEeq-pYTHqETvmQ"/>
              </guard>
            </operand>
            <operand xmi:type="uml:InteractionOperand" xmi:id="_73eijWFZEeq-pYTHqETvmQ" name="InteractionOperand2" covered="_73eiQWFZEeq-pYTHqETvmQ _73eiQmFZEeq-pYTHqETvmQ">
              <fragment xmi:type="uml:MessageOccurrenceSpecification" xmi:id="_73eijmFZEeq-pYTHqETvmQ" name="Subscribe23SendEvent" covered="_73eiQWFZEeq-pYTHqETvmQ" message="_73eirGFZEeq-pYTHqETvmQ"/>
              <fragment xmi:type="uml:MessageOccurrenceSpecification" xmi:id="_73eij2FZEeq-pYTHqETvmQ" name="Subscribe23ReceiveEvent" covered="_73eiQmFZEeq-pYTHqETvmQ" message="_73eirGFZEeq-pYTHqETvmQ"/>
              <fragment xmi:type="uml:CombinedFragment" xmi:id="_73eikGFZEeq-pYTHqETvmQ" name="AltCombinedFragmentSubscription" covered="_73eiQWFZEeq-pYTHqETvmQ _73eiQmFZEeq-pYTHqETvmQ" interactionOperator="alt">
                <operand xmi:type="uml:InteractionOperand" xmi:id="_73eikWFZEeq-pYTHqETvmQ" name="InteractionOperand0" covered="_73eiQWFZEeq-pYTHqETvmQ _73eiQmFZEeq-pYTHqETvmQ">
                  <fragment xmi:type="uml:MessageOccurrenceSpecification" xmi:id="_73eikmFZEeq-pYTHqETvmQ" name="Notify24SendEvent" covered="_73eiQmFZEeq-pYTHqETvmQ" message="_73eirWFZEeq-pYTHqETvmQ"/>
                  <fragment xmi:type="uml:MessageOccurrenceSpecification" xmi:id="_73eik2FZEeq-pYTHqETvmQ" name="Notify24ReceiveEvent" covered="_73eiQWFZEeq-pYTHqETvmQ" message="_73eirWFZEeq-pYTHqETvmQ"/>
                  <guard xmi:type="uml:InteractionConstraint" xmi:id="_73eilGFZEeq-pYTHqETvmQ" name="guard">
                    <specification xmi:type="uml:LiteralString" xmi:id="_73eilWFZEeq-pYTHqETvmQ"/>
                  </guard>
                </operand>
                <operand xmi:type="uml:InteractionOperand" xmi:id="_73eilmFZEeq-pYTHqETvmQ" name="InteractionOperand2" covered="_73eiQWFZEeq-pYTHqETvmQ _73eiQmFZEeq-pYTHqETvmQ">
                  <fragment xmi:type="uml:CombinedFragment" xmi:id="_73eil2FZEeq-pYTHqETvmQ" name="BreakCombinedFragmentTimeoutSubscription" covered="_73eiQWFZEeq-pYTHqETvmQ _73eiQmFZEeq-pYTHqETvmQ" interactionOperator="break">
                    <operand xmi:type="uml:InteractionOperand" xmi:id="_73eimGFZEeq-pYTHqETvmQ" name="InteractionOperand0" covered="_73eiQWFZEeq-pYTHqETvmQ _73eiQmFZEeq-pYTHqETvmQ">
                      <fragment xmi:type="uml:MessageOccurrenceSpecification" xmi:id="_73eimWFZEeq-pYTHqETvmQ" name="TimeoutSubscription25SendEvent" covered="_73eiQmFZEeq-pYTHqETvmQ" message="_73eirmFZEeq-pYTHqETvmQ"/>
                      <fragment xmi:type="uml:MessageOccurrenceSpecification" xmi:id="_73eimmFZEeq-pYTHqETvmQ" name="TimeoutSubscription25ReceiveEvent" covered="_73eiQWFZEeq-pYTHqETvmQ" message="_73eirmFZEeq-pYTHqETvmQ"/>
                      <guard xmi:type="uml:InteractionConstraint" xmi:id="_73eim2FZEeq-pYTHqETvmQ" name="guard">
                        <specification xmi:type="uml:LiteralString" xmi:id="_73einGFZEeq-pYTHqETvmQ"/>
                      </guard>
                    </operand>
                  </fragment>
                  <guard xmi:type="uml:InteractionConstraint" xmi:id="_73einWFZEeq-pYTHqETvmQ" name="guard">
                    <specification xmi:type="uml:LiteralString" xmi:id="_73einmFZEeq-pYTHqETvmQ"/>
                  </guard>
                </operand>
              </fragment>
              <guard xmi:type="uml:InteractionConstraint" xmi:id="_73ein2FZEeq-pYTHqETvmQ" name="guard">
                <specification xmi:type="uml:LiteralString" xmi:id="_73eioGFZEeq-pYTHqETvmQ"/>
              </guard>
            </operand>
          </fragment>
          <guard xmi:type="uml:InteractionConstraint" xmi:id="_73eioWFZEeq-pYTHqETvmQ" name="guard">
            <specification xmi:type="uml:LiteralString" xmi:id="_73eiomFZEeq-pYTHqETvmQ" value="type == deferred"/>
          </guard>
        </operand>
      </fragment>
      <message xmi:type="uml:Message" xmi:id="_73eio2FZEeq-pYTHqETvmQ" name="RequestOfferedVMs()" receiveEvent="_73eiRGFZEeq-pYTHqETvmQ" sendEvent="_73eiQ2FZEeq-pYTHqETvmQ"/>
      <message xmi:type="uml:Message" xmi:id="_73eipGFZEeq-pYTHqETvmQ" name="ResponseOfferedVMs(List VMs)" messageSort="reply" receiveEvent="_73eiR2FZEeq-pYTHqETvmQ" sendEvent="_73eiRmFZEeq-pYTHqETvmQ"/>
      <message xmi:type="uml:Message" xmi:id="_73eipWFZEeq-pYTHqETvmQ" name="2*Request(VM_small, 3h)" receiveEvent="_73eiSWFZEeq-pYTHqETvmQ" sendEvent="_73eiSGFZEeq-pYTHqETvmQ"/>
      <message xmi:type="uml:Message" xmi:id="_73eipmFZEeq-pYTHqETvmQ" name="Response(IP, cost, type)" messageSort="reply" receiveEvent="_73eiTGFZEeq-pYTHqETvmQ" sendEvent="_73eiS2FZEeq-pYTHqETvmQ"/>
      <message xmi:type="uml:Message" xmi:id="_73eip2FZEeq-pYTHqETvmQ" name="Execute(APP,IP)" messageSort="asynchCall" receiveEvent="_73eiUmFZEeq-pYTHqETvmQ" sendEvent="_73eiUWFZEeq-pYTHqETvmQ"/>
      <message xmi:type="uml:Message" xmi:id="_73eiqGFZEeq-pYTHqETvmQ" name="Ok" messageSort="reply" receiveEvent="_73eiWGFZEeq-pYTHqETvmQ" sendEvent="_73eiV2FZEeq-pYTHqETvmQ"/>
      <message xmi:type="uml:Message" xmi:id="_73eiqWFZEeq-pYTHqETvmQ" name="TimeoutRenting(offer)" messageSort="reply" receiveEvent="_73eiYWFZEeq-pYTHqETvmQ" sendEvent="_73eiYGFZEeq-pYTHqETvmQ"/>
      <message xmi:type="uml:Message" xmi:id="_73eiqmFZEeq-pYTHqETvmQ" name="Resume(resumeTime)" messageSort="asynchCall" receiveEvent="_73eiZWFZEeq-pYTHqETvmQ" sendEvent="_73eiZGFZEeq-pYTHqETvmQ"/>
      <message xmi:type="uml:Message" xmi:id="_73eiq2FZEeq-pYTHqETvmQ" name="Ok" messageSort="reply" receiveEvent="_73eia2FZEeq-pYTHqETvmQ" sendEvent="_73eiamFZEeq-pYTHqETvmQ"/>
      <message xmi:type="uml:Message" xmi:id="_73eirGFZEeq-pYTHqETvmQ" name="Subscribe(VM, rentingTime, maxSubTime)" messageSort="asynchCall" receiveEvent="_73eij2FZEeq-pYTHqETvmQ" sendEvent="_73eijmFZEeq-pYTHqETvmQ"/>
      <message xmi:type="uml:Message" xmi:id="_73eirWFZEeq-pYTHqETvmQ" name="Notify(IP)" messageSort="reply" receiveEvent="_73eik2FZEeq-pYTHqETvmQ" sendEvent="_73eikmFZEeq-pYTHqETvmQ"/>
      <message xmi:type="uml:Message" xmi:id="_73eirmFZEeq-pYTHqETvmQ" name="TimeoutSubscription" messageSort="reply" receiveEvent="_73eimmFZEeq-pYTHqETvmQ" sendEvent="_73eimWFZEeq-pYTHqETvmQ"/>
    </packagedElement>
    <packagedElement xmi:type="uml:Interaction" xmi:id="_IC-OwGFaEeq-pYTHqETvmQ" name="RegularUserG1Interaction">
      <lifeline xmi:type="uml:Lifeline" xmi:id="_IC-OwWFaEeq-pYTHqETvmQ" name="RegularUserG1" coveredBy="_IC-Ow2FaEeq-pYTHqETvmQ _IC-Ox2FaEeq-pYTHqETvmQ _IC-OyGFaEeq-pYTHqETvmQ _IC-OzGFaEeq-pYTHqETvmQ _IC-OzWFaEeq-pYTHqETvmQ _IC-OzmFaEeq-pYTHqETvmQ _IC-Oz2FaEeq-pYTHqETvmQ _IC-O0GFaEeq-pYTHqETvmQ _IC-O0WFaEeq-pYTHqETvmQ _IC-O02FaEeq-pYTHqETvmQ _IC-O1GFaEeq-pYTHqETvmQ _IC-O1WFaEeq-pYTHqETvmQ _IC-O1mFaEeq-pYTHqETvmQ _IC-O2GFaEeq-pYTHqETvmQ _IC-O3WFaEeq-pYTHqETvmQ _IC-O3mFaEeq-pYTHqETvmQ _IC-O32FaEeq-pYTHqETvmQ _IC-O4WFaEeq-pYTHqETvmQ _IC-O4mFaEeq-pYTHqETvmQ _IC-O42FaEeq-pYTHqETvmQ _IC-O5GFaEeq-pYTHqETvmQ _IC-O5mFaEeq-pYTHqETvmQ _IC-O52FaEeq-pYTHqETvmQ _IC-O6GFaEeq-pYTHqETvmQ _IC-O6WFaEeq-pYTHqETvmQ _IC-O62FaEeq-pYTHqETvmQ _IC-O8GFaEeq-pYTHqETvmQ _IC-O9WFaEeq-pYTHqETvmQ _IC-O9mFaEeq-pYTHqETvmQ _IC-O92FaEeq-pYTHqETvmQ _IC-PBGFaEeq-pYTHqETvmQ _IC-PBWFaEeq-pYTHqETvmQ _IC-PBmFaEeq-pYTHqETvmQ _IC-PB2FaEeq-pYTHqETvmQ _IC-PCGFaEeq-pYTHqETvmQ _IC-PDWFaEeq-pYTHqETvmQ _IC-PDmFaEeq-pYTHqETvmQ _IC-PEGFaEeq-pYTHqETvmQ _IC-PEWFaEeq-pYTHqETvmQ _IC-PE2FaEeq-pYTHqETvmQ _IC-PFmFaEeq-pYTHqETvmQ _IC-PF2FaEeq-pYTHqETvmQ _IC-PGGFaEeq-pYTHqETvmQ _IC-PGmFaEeq-pYTHqETvmQ"/>
      <lifeline xmi:type="uml:Lifeline" xmi:id="_IC-OwmFaEeq-pYTHqETvmQ" name="CloudProvider" coveredBy="_IC-OxGFaEeq-pYTHqETvmQ _IC-OxmFaEeq-pYTHqETvmQ _IC-OyWFaEeq-pYTHqETvmQ _IC-Oy2FaEeq-pYTHqETvmQ _IC-OzWFaEeq-pYTHqETvmQ _IC-OzmFaEeq-pYTHqETvmQ _IC-Oz2FaEeq-pYTHqETvmQ _IC-O0GFaEeq-pYTHqETvmQ _IC-O0mFaEeq-pYTHqETvmQ _IC-O02FaEeq-pYTHqETvmQ _IC-O1GFaEeq-pYTHqETvmQ _IC-O1WFaEeq-pYTHqETvmQ _IC-O1mFaEeq-pYTHqETvmQ _IC-O12FaEeq-pYTHqETvmQ _IC-O3WFaEeq-pYTHqETvmQ _IC-O3mFaEeq-pYTHqETvmQ _IC-O32FaEeq-pYTHqETvmQ _IC-O4GFaEeq-pYTHqETvmQ _IC-O4mFaEeq-pYTHqETvmQ _IC-O42FaEeq-pYTHqETvmQ _IC-O5WFaEeq-pYTHqETvmQ _IC-O5mFaEeq-pYTHqETvmQ _IC-O52FaEeq-pYTHqETvmQ _IC-O6GFaEeq-pYTHqETvmQ _IC-O6WFaEeq-pYTHqETvmQ _IC-O6mFaEeq-pYTHqETvmQ _IC-O8GFaEeq-pYTHqETvmQ _IC-O9WFaEeq-pYTHqETvmQ _IC-O9mFaEeq-pYTHqETvmQ _IC-O92FaEeq-pYTHqETvmQ _IC-PBGFaEeq-pYTHqETvmQ _IC-PBWFaEeq-pYTHqETvmQ _IC-PBmFaEeq-pYTHqETvmQ _IC-PB2FaEeq-pYTHqETvmQ _IC-PCGFaEeq-pYTHqETvmQ _IC-PDWFaEeq-pYTHqETvmQ _IC-PD2FaEeq-pYTHqETvmQ _IC-PEGFaEeq-pYTHqETvmQ _IC-PEWFaEeq-pYTHqETvmQ _IC-PEmFaEeq-pYTHqETvmQ _IC-PFmFaEeq-pYTHqETvmQ _IC-PF2FaEeq-pYTHqETvmQ _IC-PGGFaEeq-pYTHqETvmQ _IC-PGWFaEeq-pYTHqETvmQ _IC-OxWFaEeq-pYTHqETvmQ _IC-OymFaEeq-pYTHqETvmQ"/>
      <fragment xmi:type="uml:MessageOccurrenceSpecification" xmi:id="_IC-Ow2FaEeq-pYTHqETvmQ" name="RequestOfferedVMs3SendEvent" covered="_IC-OwWFaEeq-pYTHqETvmQ" message="_IC-PI2FaEeq-pYTHqETvmQ"/>
      <fragment xmi:type="uml:MessageOccurrenceSpecification" xmi:id="_IC-OxGFaEeq-pYTHqETvmQ" name="RequestOfferedVMs3ReceiveEvent" covered="_IC-OwmFaEeq-pYTHqETvmQ" message="_IC-PI2FaEeq-pYTHqETvmQ"/>
      <fragment xmi:type="uml:BehaviorExecutionSpecification" xmi:id="_IC-OxWFaEeq-pYTHqETvmQ" name="BehaviorExecutionSpecification6" covered="_IC-OwmFaEeq-pYTHqETvmQ" finish="_IC-OxmFaEeq-pYTHqETvmQ" start="_IC-OxGFaEeq-pYTHqETvmQ"/>
      <fragment xmi:type="uml:MessageOccurrenceSpecification" xmi:id="_IC-OxmFaEeq-pYTHqETvmQ" name="Message8SendEvent" covered="_IC-OwmFaEeq-pYTHqETvmQ" message="_IC-PJGFaEeq-pYTHqETvmQ"/>
      <fragment xmi:type="uml:MessageOccurrenceSpecification" xmi:id="_IC-Ox2FaEeq-pYTHqETvmQ" name="Message8ReceiveEvent" covered="_IC-OwWFaEeq-pYTHqETvmQ" message="_IC-PJGFaEeq-pYTHqETvmQ"/>
      <fragment xmi:type="uml:MessageOccurrenceSpecification" xmi:id="_IC-OyGFaEeq-pYTHqETvmQ" name="Request10SendEvent" covered="_IC-OwWFaEeq-pYTHqETvmQ" message="_IC-PJWFaEeq-pYTHqETvmQ"/>
      <fragment xmi:type="uml:MessageOccurrenceSpecification" xmi:id="_IC-OyWFaEeq-pYTHqETvmQ" name="Request10ReceiveEvent" covered="_IC-OwmFaEeq-pYTHqETvmQ" message="_IC-PJWFaEeq-pYTHqETvmQ"/>
      <fragment xmi:type="uml:BehaviorExecutionSpecification" xmi:id="_IC-OymFaEeq-pYTHqETvmQ" name="BehaviorExecutionSpecification13" covered="_IC-OwmFaEeq-pYTHqETvmQ" finish="_IC-Oy2FaEeq-pYTHqETvmQ" start="_IC-OyWFaEeq-pYTHqETvmQ"/>
      <fragment xmi:type="uml:MessageOccurrenceSpecification" xmi:id="_IC-Oy2FaEeq-pYTHqETvmQ" name="Message15SendEvent" covered="_IC-OwmFaEeq-pYTHqETvmQ" message="_IC-PJmFaEeq-pYTHqETvmQ"/>
      <fragment xmi:type="uml:MessageOccurrenceSpecification" xmi:id="_IC-OzGFaEeq-pYTHqETvmQ" name="Message15ReceiveEvent" covered="_IC-OwWFaEeq-pYTHqETvmQ" message="_IC-PJmFaEeq-pYTHqETvmQ"/>
      <fragment xmi:type="uml:CombinedFragment" xmi:id="_IC-OzWFaEeq-pYTHqETvmQ" name="AltCombinedFragmentVMAvailability" covered="_IC-OwWFaEeq-pYTHqETvmQ _IC-OwmFaEeq-pYTHqETvmQ" interactionOperator="alt">
        <operand xmi:type="uml:InteractionOperand" xmi:id="_IC-OzmFaEeq-pYTHqETvmQ" name="InteractionOperand0" covered="_IC-OwWFaEeq-pYTHqETvmQ _IC-OwmFaEeq-pYTHqETvmQ">
          <fragment xmi:type="uml:CombinedFragment" xmi:id="_IC-Oz2FaEeq-pYTHqETvmQ" name="LoopCombinedFragmentExecution" covered="_IC-OwWFaEeq-pYTHqETvmQ _IC-OwmFaEeq-pYTHqETvmQ" interactionOperator="loop">
            <operand xmi:type="uml:InteractionOperand" xmi:id="_IC-O0GFaEeq-pYTHqETvmQ" name="InteractionOperand0" covered="_IC-OwWFaEeq-pYTHqETvmQ _IC-OwmFaEeq-pYTHqETvmQ">
              <fragment xmi:type="uml:MessageOccurrenceSpecification" xmi:id="_IC-O0WFaEeq-pYTHqETvmQ" name="Execute18SendEvent" covered="_IC-OwWFaEeq-pYTHqETvmQ" message="_IC-PJ2FaEeq-pYTHqETvmQ"/>
              <fragment xmi:type="uml:MessageOccurrenceSpecification" xmi:id="_IC-O0mFaEeq-pYTHqETvmQ" name="Execute18ReceiveEvent" covered="_IC-OwmFaEeq-pYTHqETvmQ" message="_IC-PJ2FaEeq-pYTHqETvmQ"/>
              <fragment xmi:type="uml:CombinedFragment" xmi:id="_IC-O02FaEeq-pYTHqETvmQ" name="AltCombinedFragmentExecutionResult" covered="_IC-OwWFaEeq-pYTHqETvmQ _IC-OwmFaEeq-pYTHqETvmQ" interactionOperator="alt">
                <operand xmi:type="uml:InteractionOperand" xmi:id="_IC-O1GFaEeq-pYTHqETvmQ" name="InteractionOperand0" covered="_IC-OwWFaEeq-pYTHqETvmQ _IC-OwmFaEeq-pYTHqETvmQ">
                  <fragment xmi:type="uml:CombinedFragment" xmi:id="_IC-O1WFaEeq-pYTHqETvmQ" name="BreakCombinedFragmentExecutionOk" covered="_IC-OwWFaEeq-pYTHqETvmQ _IC-OwmFaEeq-pYTHqETvmQ" interactionOperator="break">
                    <operand xmi:type="uml:InteractionOperand" xmi:id="_IC-O1mFaEeq-pYTHqETvmQ" name="InteractionOperand0" covered="_IC-OwWFaEeq-pYTHqETvmQ _IC-OwmFaEeq-pYTHqETvmQ">
                      <fragment xmi:type="uml:MessageOccurrenceSpecification" xmi:id="_IC-O12FaEeq-pYTHqETvmQ" name="Ok19SendEvent" covered="_IC-OwmFaEeq-pYTHqETvmQ" message="_IC-PKGFaEeq-pYTHqETvmQ"/>
                      <fragment xmi:type="uml:MessageOccurrenceSpecification" xmi:id="_IC-O2GFaEeq-pYTHqETvmQ" name="Ok19ReceiveEvent" covered="_IC-OwWFaEeq-pYTHqETvmQ" message="_IC-PKGFaEeq-pYTHqETvmQ"/>
                      <guard xmi:type="uml:InteractionConstraint" xmi:id="_IC-O2WFaEeq-pYTHqETvmQ" name="guard">
                        <specification xmi:type="uml:LiteralString" xmi:id="_IC-O2mFaEeq-pYTHqETvmQ"/>
                      </guard>
                    </operand>
                  </fragment>
                  <guard xmi:type="uml:InteractionConstraint" xmi:id="_IC-O22FaEeq-pYTHqETvmQ" name="guard">
                    <specification xmi:type="uml:LiteralString" xmi:id="_IC-O3GFaEeq-pYTHqETvmQ"/>
                  </guard>
                </operand>
                <operand xmi:type="uml:InteractionOperand" xmi:id="_IC-O3WFaEeq-pYTHqETvmQ" name="InteractionOperand2" covered="_IC-OwWFaEeq-pYTHqETvmQ _IC-OwmFaEeq-pYTHqETvmQ">
                  <fragment xmi:type="uml:CombinedFragment" xmi:id="_IC-O3mFaEeq-pYTHqETvmQ" name="LoopCombinedFragmentTimeoutRenting" covered="_IC-OwWFaEeq-pYTHqETvmQ _IC-OwmFaEeq-pYTHqETvmQ" interactionOperator="loop">
                    <operand xmi:type="uml:InteractionOperand" xmi:id="_IC-O32FaEeq-pYTHqETvmQ" name="LoopInteractionOperandTimeoutRenting" covered="_IC-OwWFaEeq-pYTHqETvmQ _IC-OwmFaEeq-pYTHqETvmQ">
                      <fragment xmi:type="uml:MessageOccurrenceSpecification" xmi:id="_IC-O4GFaEeq-pYTHqETvmQ" name="TimeoutRenting20SendEvent" covered="_IC-OwmFaEeq-pYTHqETvmQ" message="_IC-PKWFaEeq-pYTHqETvmQ"/>
                      <fragment xmi:type="uml:MessageOccurrenceSpecification" xmi:id="_IC-O4WFaEeq-pYTHqETvmQ" name="TimeoutRenting20ReceiveEvent" covered="_IC-OwWFaEeq-pYTHqETvmQ" message="_IC-PKWFaEeq-pYTHqETvmQ"/>
                      <fragment xmi:type="uml:CombinedFragment" xmi:id="_IC-O4mFaEeq-pYTHqETvmQ" name="AltCombinedFragmentResume" covered="_IC-OwWFaEeq-pYTHqETvmQ _IC-OwmFaEeq-pYTHqETvmQ" interactionOperator="alt">
                        <operand xmi:type="uml:InteractionOperand" xmi:id="_IC-O42FaEeq-pYTHqETvmQ" name="InteractionOperand0" covered="_IC-OwWFaEeq-pYTHqETvmQ _IC-OwmFaEeq-pYTHqETvmQ">
                          <fragment xmi:type="uml:MessageOccurrenceSpecification" xmi:id="_IC-O5GFaEeq-pYTHqETvmQ" name="Resume21SendEvent" covered="_IC-OwWFaEeq-pYTHqETvmQ" message="_IC-PKmFaEeq-pYTHqETvmQ"/>
                          <fragment xmi:type="uml:MessageOccurrenceSpecification" xmi:id="_IC-O5WFaEeq-pYTHqETvmQ" name="Resume21ReceiveEvent" covered="_IC-OwmFaEeq-pYTHqETvmQ" message="_IC-PKmFaEeq-pYTHqETvmQ"/>
                          <fragment xmi:type="uml:CombinedFragment" xmi:id="_IC-O5mFaEeq-pYTHqETvmQ" name="AltCombinedFragmentResume" covered="_IC-OwWFaEeq-pYTHqETvmQ _IC-OwmFaEeq-pYTHqETvmQ" interactionOperator="alt">
                            <operand xmi:type="uml:InteractionOperand" xmi:id="_IC-O52FaEeq-pYTHqETvmQ" name="InteractionOperand0" covered="_IC-OwWFaEeq-pYTHqETvmQ _IC-OwmFaEeq-pYTHqETvmQ">
                              <fragment xmi:type="uml:CombinedFragment" xmi:id="_IC-O6GFaEeq-pYTHqETvmQ" name="BreakCombinedFragmentExecutionOk" covered="_IC-OwWFaEeq-pYTHqETvmQ _IC-OwmFaEeq-pYTHqETvmQ" interactionOperator="break">
                                <operand xmi:type="uml:InteractionOperand" xmi:id="_IC-O6WFaEeq-pYTHqETvmQ" name="InteractionOperand0" covered="_IC-OwWFaEeq-pYTHqETvmQ _IC-OwmFaEeq-pYTHqETvmQ">
                                  <fragment xmi:type="uml:MessageOccurrenceSpecification" xmi:id="_IC-O6mFaEeq-pYTHqETvmQ" name="Ok22SendEvent" covered="_IC-OwmFaEeq-pYTHqETvmQ" message="_IC-PK2FaEeq-pYTHqETvmQ"/>
                                  <fragment xmi:type="uml:MessageOccurrenceSpecification" xmi:id="_IC-O62FaEeq-pYTHqETvmQ" name="Ok22ReceiveEvent" covered="_IC-OwWFaEeq-pYTHqETvmQ" message="_IC-PK2FaEeq-pYTHqETvmQ"/>
                                  <guard xmi:type="uml:InteractionConstraint" xmi:id="_IC-O7GFaEeq-pYTHqETvmQ" name="guard">
                                    <specification xmi:type="uml:LiteralString" xmi:id="_IC-O7WFaEeq-pYTHqETvmQ"/>
                                  </guard>
                                </operand>
                              </fragment>
                              <guard xmi:type="uml:InteractionConstraint" xmi:id="_IC-O7mFaEeq-pYTHqETvmQ" name="guard">
                                <specification xmi:type="uml:LiteralString" xmi:id="_IC-O72FaEeq-pYTHqETvmQ"/>
                              </guard>
                            </operand>
                            <operand xmi:type="uml:InteractionOperand" xmi:id="_IC-O8GFaEeq-pYTHqETvmQ" name="InteractionOperand2" covered="_IC-OwWFaEeq-pYTHqETvmQ _IC-OwmFaEeq-pYTHqETvmQ">
                              <guard xmi:type="uml:InteractionConstraint" xmi:id="_IC-O8WFaEeq-pYTHqETvmQ" name="guard">
                                <specification xmi:type="uml:LiteralString" xmi:id="_IC-O8mFaEeq-pYTHqETvmQ"/>
                              </guard>
                            </operand>
                          </fragment>
                          <guard xmi:type="uml:InteractionConstraint" xmi:id="_IC-O82FaEeq-pYTHqETvmQ" name="guard">
                            <specification xmi:type="uml:LiteralString" xmi:id="_IC-O9GFaEeq-pYTHqETvmQ"/>
                          </guard>
                        </operand>
                        <operand xmi:type="uml:InteractionOperand" xmi:id="_IC-O9WFaEeq-pYTHqETvmQ" name="InteractionOperand2" covered="_IC-OwWFaEeq-pYTHqETvmQ _IC-OwmFaEeq-pYTHqETvmQ">
                          <fragment xmi:type="uml:CombinedFragment" xmi:id="_IC-O9mFaEeq-pYTHqETvmQ" name="BreakCombinedFragmentNoResume" covered="_IC-OwWFaEeq-pYTHqETvmQ _IC-OwmFaEeq-pYTHqETvmQ" interactionOperator="break">
                            <operand xmi:type="uml:InteractionOperand" xmi:id="_IC-O92FaEeq-pYTHqETvmQ" name="InteractionOperand0" covered="_IC-OwWFaEeq-pYTHqETvmQ _IC-OwmFaEeq-pYTHqETvmQ">
                              <guard xmi:type="uml:InteractionConstraint" xmi:id="_IC-O-GFaEeq-pYTHqETvmQ" name="guard">
                                <specification xmi:type="uml:LiteralString" xmi:id="_IC-O-WFaEeq-pYTHqETvmQ"/>
                              </guard>
                            </operand>
                          </fragment>
                          <guard xmi:type="uml:InteractionConstraint" xmi:id="_IC-O-mFaEeq-pYTHqETvmQ" name="guard">
                            <specification xmi:type="uml:LiteralString" xmi:id="_IC-O-2FaEeq-pYTHqETvmQ"/>
                          </guard>
                        </operand>
                      </fragment>
                      <guard xmi:type="uml:InteractionConstraint" xmi:id="_IC-O_GFaEeq-pYTHqETvmQ" name="guard">
                        <specification xmi:type="uml:LiteralString" xmi:id="_IC-O_WFaEeq-pYTHqETvmQ"/>
                      </guard>
                    </operand>
                  </fragment>
                  <guard xmi:type="uml:InteractionConstraint" xmi:id="_IC-O_mFaEeq-pYTHqETvmQ" name="guard">
                    <specification xmi:type="uml:LiteralString" xmi:id="_IC-O_2FaEeq-pYTHqETvmQ"/>
                  </guard>
                </operand>
              </fragment>
              <guard xmi:type="uml:InteractionConstraint" xmi:id="_IC-PAGFaEeq-pYTHqETvmQ" name="guard">
                <specification xmi:type="uml:LiteralString" xmi:id="_IC-PAWFaEeq-pYTHqETvmQ" value=""/>
              </guard>
            </operand>
          </fragment>
          <guard xmi:type="uml:InteractionConstraint" xmi:id="_IC-PAmFaEeq-pYTHqETvmQ" name="guard">
            <specification xmi:type="uml:LiteralString" xmi:id="_IC-PA2FaEeq-pYTHqETvmQ" value="type == normal"/>
          </guard>
        </operand>
        <operand xmi:type="uml:InteractionOperand" xmi:id="_IC-PBGFaEeq-pYTHqETvmQ" name="InteractionOperand2" covered="_IC-OwWFaEeq-pYTHqETvmQ _IC-OwmFaEeq-pYTHqETvmQ">
          <fragment xmi:type="uml:CombinedFragment" xmi:id="_IC-PBWFaEeq-pYTHqETvmQ" name="AltCombinedFragmentDeferred" covered="_IC-OwWFaEeq-pYTHqETvmQ _IC-OwmFaEeq-pYTHqETvmQ" interactionOperator="alt">
            <operand xmi:type="uml:InteractionOperand" xmi:id="_IC-PBmFaEeq-pYTHqETvmQ" name="InteractionOperand0" covered="_IC-OwWFaEeq-pYTHqETvmQ _IC-OwmFaEeq-pYTHqETvmQ">
              <fragment xmi:type="uml:CombinedFragment" xmi:id="_IC-PB2FaEeq-pYTHqETvmQ" name="BreakCombinedFragmentNoSubscription" covered="_IC-OwWFaEeq-pYTHqETvmQ _IC-OwmFaEeq-pYTHqETvmQ" interactionOperator="break">
                <operand xmi:type="uml:InteractionOperand" xmi:id="_IC-PCGFaEeq-pYTHqETvmQ" name="InteractionOperand0" covered="_IC-OwWFaEeq-pYTHqETvmQ _IC-OwmFaEeq-pYTHqETvmQ">
                  <guard xmi:type="uml:InteractionConstraint" xmi:id="_IC-PCWFaEeq-pYTHqETvmQ" name="guard">
                    <specification xmi:type="uml:LiteralString" xmi:id="_IC-PCmFaEeq-pYTHqETvmQ"/>
                  </guard>
                </operand>
              </fragment>
              <guard xmi:type="uml:InteractionConstraint" xmi:id="_IC-PC2FaEeq-pYTHqETvmQ" name="guard">
                <specification xmi:type="uml:LiteralString" xmi:id="_IC-PDGFaEeq-pYTHqETvmQ"/>
              </guard>
            </operand>
            <operand xmi:type="uml:InteractionOperand" xmi:id="_IC-PDWFaEeq-pYTHqETvmQ" name="InteractionOperand2" covered="_IC-OwWFaEeq-pYTHqETvmQ _IC-OwmFaEeq-pYTHqETvmQ">
              <fragment xmi:type="uml:MessageOccurrenceSpecification" xmi:id="_IC-PDmFaEeq-pYTHqETvmQ" name="Subscribe23SendEvent" covered="_IC-OwWFaEeq-pYTHqETvmQ" message="_IC-PLGFaEeq-pYTHqETvmQ"/>
              <fragment xmi:type="uml:MessageOccurrenceSpecification" xmi:id="_IC-PD2FaEeq-pYTHqETvmQ" name="Subscribe23ReceiveEvent" covered="_IC-OwmFaEeq-pYTHqETvmQ" message="_IC-PLGFaEeq-pYTHqETvmQ"/>
              <fragment xmi:type="uml:CombinedFragment" xmi:id="_IC-PEGFaEeq-pYTHqETvmQ" name="AltCombinedFragmentSubscription" covered="_IC-OwWFaEeq-pYTHqETvmQ _IC-OwmFaEeq-pYTHqETvmQ" interactionOperator="alt">
                <operand xmi:type="uml:InteractionOperand" xmi:id="_IC-PEWFaEeq-pYTHqETvmQ" name="InteractionOperand0" covered="_IC-OwWFaEeq-pYTHqETvmQ _IC-OwmFaEeq-pYTHqETvmQ">
                  <fragment xmi:type="uml:MessageOccurrenceSpecification" xmi:id="_IC-PEmFaEeq-pYTHqETvmQ" name="Notify24SendEvent" covered="_IC-OwmFaEeq-pYTHqETvmQ" message="_IC-PLWFaEeq-pYTHqETvmQ"/>
                  <fragment xmi:type="uml:MessageOccurrenceSpecification" xmi:id="_IC-PE2FaEeq-pYTHqETvmQ" name="Notify24ReceiveEvent" covered="_IC-OwWFaEeq-pYTHqETvmQ" message="_IC-PLWFaEeq-pYTHqETvmQ"/>
                  <guard xmi:type="uml:InteractionConstraint" xmi:id="_IC-PFGFaEeq-pYTHqETvmQ" name="guard">
                    <specification xmi:type="uml:LiteralString" xmi:id="_IC-PFWFaEeq-pYTHqETvmQ"/>
                  </guard>
                </operand>
                <operand xmi:type="uml:InteractionOperand" xmi:id="_IC-PFmFaEeq-pYTHqETvmQ" name="InteractionOperand2" covered="_IC-OwWFaEeq-pYTHqETvmQ _IC-OwmFaEeq-pYTHqETvmQ">
                  <fragment xmi:type="uml:CombinedFragment" xmi:id="_IC-PF2FaEeq-pYTHqETvmQ" name="BreakCombinedFragmentTimeoutSubscription" covered="_IC-OwWFaEeq-pYTHqETvmQ _IC-OwmFaEeq-pYTHqETvmQ" interactionOperator="break">
                    <operand xmi:type="uml:InteractionOperand" xmi:id="_IC-PGGFaEeq-pYTHqETvmQ" name="InteractionOperand0" covered="_IC-OwWFaEeq-pYTHqETvmQ _IC-OwmFaEeq-pYTHqETvmQ">
                      <fragment xmi:type="uml:MessageOccurrenceSpecification" xmi:id="_IC-PGWFaEeq-pYTHqETvmQ" name="TimeoutSubscription25SendEvent" covered="_IC-OwmFaEeq-pYTHqETvmQ" message="_IC-PLmFaEeq-pYTHqETvmQ"/>
                      <fragment xmi:type="uml:MessageOccurrenceSpecification" xmi:id="_IC-PGmFaEeq-pYTHqETvmQ" name="TimeoutSubscription25ReceiveEvent" covered="_IC-OwWFaEeq-pYTHqETvmQ" message="_IC-PLmFaEeq-pYTHqETvmQ"/>
                      <guard xmi:type="uml:InteractionConstraint" xmi:id="_IC-PG2FaEeq-pYTHqETvmQ" name="guard">
                        <specification xmi:type="uml:LiteralString" xmi:id="_IC-PHGFaEeq-pYTHqETvmQ"/>
                      </guard>
                    </operand>
                  </fragment>
                  <guard xmi:type="uml:InteractionConstraint" xmi:id="_IC-PHWFaEeq-pYTHqETvmQ" name="guard">
                    <specification xmi:type="uml:LiteralString" xmi:id="_IC-PHmFaEeq-pYTHqETvmQ"/>
                  </guard>
                </operand>
              </fragment>
              <guard xmi:type="uml:InteractionConstraint" xmi:id="_IC-PH2FaEeq-pYTHqETvmQ" name="guard">
                <specification xmi:type="uml:LiteralString" xmi:id="_IC-PIGFaEeq-pYTHqETvmQ"/>
              </guard>
            </operand>
          </fragment>
          <guard xmi:type="uml:InteractionConstraint" xmi:id="_IC-PIWFaEeq-pYTHqETvmQ" name="guard">
            <specification xmi:type="uml:LiteralString" xmi:id="_IC-PImFaEeq-pYTHqETvmQ" value="type == deferred"/>
          </guard>
        </operand>
      </fragment>
      <message xmi:type="uml:Message" xmi:id="_IC-PI2FaEeq-pYTHqETvmQ" name="RequestOfferedVMs()" receiveEvent="_IC-OxGFaEeq-pYTHqETvmQ" sendEvent="_IC-Ow2FaEeq-pYTHqETvmQ"/>
      <message xmi:type="uml:Message" xmi:id="_IC-PJGFaEeq-pYTHqETvmQ" name="ResponseOfferedVMs(List VMs)" messageSort="reply" receiveEvent="_IC-Ox2FaEeq-pYTHqETvmQ" sendEvent="_IC-OxmFaEeq-pYTHqETvmQ"/>
      <message xmi:type="uml:Message" xmi:id="_IC-PJWFaEeq-pYTHqETvmQ" name="2*Request(VM_micro, 2h)" receiveEvent="_IC-OyWFaEeq-pYTHqETvmQ" sendEvent="_IC-OyGFaEeq-pYTHqETvmQ"/>
      <message xmi:type="uml:Message" xmi:id="_IC-PJmFaEeq-pYTHqETvmQ" name="Response(IP, cost, type)" messageSort="reply" receiveEvent="_IC-OzGFaEeq-pYTHqETvmQ" sendEvent="_IC-Oy2FaEeq-pYTHqETvmQ"/>
      <message xmi:type="uml:Message" xmi:id="_IC-PJ2FaEeq-pYTHqETvmQ" name="Execute(APP,IP)" messageSort="asynchCall" receiveEvent="_IC-O0mFaEeq-pYTHqETvmQ" sendEvent="_IC-O0WFaEeq-pYTHqETvmQ"/>
      <message xmi:type="uml:Message" xmi:id="_IC-PKGFaEeq-pYTHqETvmQ" name="Ok" messageSort="reply" receiveEvent="_IC-O2GFaEeq-pYTHqETvmQ" sendEvent="_IC-O12FaEeq-pYTHqETvmQ"/>
      <message xmi:type="uml:Message" xmi:id="_IC-PKWFaEeq-pYTHqETvmQ" name="TimeoutRenting(offer)" messageSort="reply" receiveEvent="_IC-O4WFaEeq-pYTHqETvmQ" sendEvent="_IC-O4GFaEeq-pYTHqETvmQ"/>
      <message xmi:type="uml:Message" xmi:id="_IC-PKmFaEeq-pYTHqETvmQ" name="Resume(resumeTime)" messageSort="asynchCall" receiveEvent="_IC-O5WFaEeq-pYTHqETvmQ" sendEvent="_IC-O5GFaEeq-pYTHqETvmQ"/>
      <message xmi:type="uml:Message" xmi:id="_IC-PK2FaEeq-pYTHqETvmQ" name="Ok" messageSort="reply" receiveEvent="_IC-O62FaEeq-pYTHqETvmQ" sendEvent="_IC-O6mFaEeq-pYTHqETvmQ"/>
      <message xmi:type="uml:Message" xmi:id="_IC-PLGFaEeq-pYTHqETvmQ" name="Subscribe(VM, rentingTime, maxSubTime)" messageSort="asynchCall" receiveEvent="_IC-PD2FaEeq-pYTHqETvmQ" sendEvent="_IC-PDmFaEeq-pYTHqETvmQ"/>
      <message xmi:type="uml:Message" xmi:id="_IC-PLWFaEeq-pYTHqETvmQ" name="Notify(IP)" messageSort="reply" receiveEvent="_IC-PE2FaEeq-pYTHqETvmQ" sendEvent="_IC-PEmFaEeq-pYTHqETvmQ"/>
      <message xmi:type="uml:Message" xmi:id="_IC-PLmFaEeq-pYTHqETvmQ" name="TimeoutSubscription" messageSort="reply" receiveEvent="_IC-PGmFaEeq-pYTHqETvmQ" sendEvent="_IC-PGWFaEeq-pYTHqETvmQ"/>
    </packagedElement>
    <packagedElement xmi:type="uml:Interaction" xmi:id="_UKpLMGFaEeq-pYTHqETvmQ" name="RegularUserG2Interaction">
      <lifeline xmi:type="uml:Lifeline" xmi:id="_UKpLMWFaEeq-pYTHqETvmQ" name="RegularUserG2" coveredBy="_UKpLM2FaEeq-pYTHqETvmQ _UKpLN2FaEeq-pYTHqETvmQ _UKpLOGFaEeq-pYTHqETvmQ _UKpLPGFaEeq-pYTHqETvmQ _UKpLPWFaEeq-pYTHqETvmQ _UKpLPmFaEeq-pYTHqETvmQ _UKpLP2FaEeq-pYTHqETvmQ _UKpLQGFaEeq-pYTHqETvmQ _UKpLQWFaEeq-pYTHqETvmQ _UKpLQ2FaEeq-pYTHqETvmQ _UKpLRGFaEeq-pYTHqETvmQ _UKpLRWFaEeq-pYTHqETvmQ _UKpLRmFaEeq-pYTHqETvmQ _UKpLSGFaEeq-pYTHqETvmQ _UKpLTWFaEeq-pYTHqETvmQ _UKpLTmFaEeq-pYTHqETvmQ _UKpLT2FaEeq-pYTHqETvmQ _UKpLUWFaEeq-pYTHqETvmQ _UKpLUmFaEeq-pYTHqETvmQ _UKpLU2FaEeq-pYTHqETvmQ _UKpLVGFaEeq-pYTHqETvmQ _UKpLVmFaEeq-pYTHqETvmQ _UKpLV2FaEeq-pYTHqETvmQ _UKpLWGFaEeq-pYTHqETvmQ _UKpLWWFaEeq-pYTHqETvmQ _UKpLW2FaEeq-pYTHqETvmQ _UKpLYGFaEeq-pYTHqETvmQ _UKpLZWFaEeq-pYTHqETvmQ _UKpLZmFaEeq-pYTHqETvmQ _UKpLZ2FaEeq-pYTHqETvmQ _UKpLdGFaEeq-pYTHqETvmQ _UKpLdWFaEeq-pYTHqETvmQ _UKpLdmFaEeq-pYTHqETvmQ _UKpLd2FaEeq-pYTHqETvmQ _UKpLeGFaEeq-pYTHqETvmQ _UKpLfWFaEeq-pYTHqETvmQ _UKpLfmFaEeq-pYTHqETvmQ _UKpLgGFaEeq-pYTHqETvmQ _UKpLgWFaEeq-pYTHqETvmQ _UKpLg2FaEeq-pYTHqETvmQ _UKpLhmFaEeq-pYTHqETvmQ _UKpLh2FaEeq-pYTHqETvmQ _UKpLiGFaEeq-pYTHqETvmQ _UKpLimFaEeq-pYTHqETvmQ"/>
      <lifeline xmi:type="uml:Lifeline" xmi:id="_UKpLMmFaEeq-pYTHqETvmQ" name="CloudProvider" coveredBy="_UKpLNGFaEeq-pYTHqETvmQ _UKpLNmFaEeq-pYTHqETvmQ _UKpLOWFaEeq-pYTHqETvmQ _UKpLO2FaEeq-pYTHqETvmQ _UKpLPWFaEeq-pYTHqETvmQ _UKpLPmFaEeq-pYTHqETvmQ _UKpLP2FaEeq-pYTHqETvmQ _UKpLQGFaEeq-pYTHqETvmQ _UKpLQmFaEeq-pYTHqETvmQ _UKpLQ2FaEeq-pYTHqETvmQ _UKpLRGFaEeq-pYTHqETvmQ _UKpLRWFaEeq-pYTHqETvmQ _UKpLRmFaEeq-pYTHqETvmQ _UKpLR2FaEeq-pYTHqETvmQ _UKpLTWFaEeq-pYTHqETvmQ _UKpLTmFaEeq-pYTHqETvmQ _UKpLT2FaEeq-pYTHqETvmQ _UKpLUGFaEeq-pYTHqETvmQ _UKpLUmFaEeq-pYTHqETvmQ _UKpLU2FaEeq-pYTHqETvmQ _UKpLVWFaEeq-pYTHqETvmQ _UKpLVmFaEeq-pYTHqETvmQ _UKpLV2FaEeq-pYTHqETvmQ _UKpLWGFaEeq-pYTHqETvmQ _UKpLWWFaEeq-pYTHqETvmQ _UKpLWmFaEeq-pYTHqETvmQ _UKpLYGFaEeq-pYTHqETvmQ _UKpLZWFaEeq-pYTHqETvmQ _UKpLZmFaEeq-pYTHqETvmQ _UKpLZ2FaEeq-pYTHqETvmQ _UKpLdGFaEeq-pYTHqETvmQ _UKpLdWFaEeq-pYTHqETvmQ _UKpLdmFaEeq-pYTHqETvmQ _UKpLd2FaEeq-pYTHqETvmQ _UKpLeGFaEeq-pYTHqETvmQ _UKpLfWFaEeq-pYTHqETvmQ _UKpLf2FaEeq-pYTHqETvmQ _UKpLgGFaEeq-pYTHqETvmQ _UKpLgWFaEeq-pYTHqETvmQ _UKpLgmFaEeq-pYTHqETvmQ _UKpLhmFaEeq-pYTHqETvmQ _UKpLh2FaEeq-pYTHqETvmQ _UKpLiGFaEeq-pYTHqETvmQ _UKpLiWFaEeq-pYTHqETvmQ _UKpLNWFaEeq-pYTHqETvmQ _UKpLOmFaEeq-pYTHqETvmQ"/>
      <fragment xmi:type="uml:MessageOccurrenceSpecification" xmi:id="_UKpLM2FaEeq-pYTHqETvmQ" name="RequestOfferedVMs3SendEvent" covered="_UKpLMWFaEeq-pYTHqETvmQ" message="_UKpLk2FaEeq-pYTHqETvmQ"/>
      <fragment xmi:type="uml:MessageOccurrenceSpecification" xmi:id="_UKpLNGFaEeq-pYTHqETvmQ" name="RequestOfferedVMs3ReceiveEvent" covered="_UKpLMmFaEeq-pYTHqETvmQ" message="_UKpLk2FaEeq-pYTHqETvmQ"/>
      <fragment xmi:type="uml:BehaviorExecutionSpecification" xmi:id="_UKpLNWFaEeq-pYTHqETvmQ" name="BehaviorExecutionSpecification6" covered="_UKpLMmFaEeq-pYTHqETvmQ" finish="_UKpLNmFaEeq-pYTHqETvmQ" start="_UKpLNGFaEeq-pYTHqETvmQ"/>
      <fragment xmi:type="uml:MessageOccurrenceSpecification" xmi:id="_UKpLNmFaEeq-pYTHqETvmQ" name="Message8SendEvent" covered="_UKpLMmFaEeq-pYTHqETvmQ" message="_UKpLlGFaEeq-pYTHqETvmQ"/>
      <fragment xmi:type="uml:MessageOccurrenceSpecification" xmi:id="_UKpLN2FaEeq-pYTHqETvmQ" name="Message8ReceiveEvent" covered="_UKpLMWFaEeq-pYTHqETvmQ" message="_UKpLlGFaEeq-pYTHqETvmQ"/>
      <fragment xmi:type="uml:MessageOccurrenceSpecification" xmi:id="_UKpLOGFaEeq-pYTHqETvmQ" name="Request10SendEvent" covered="_UKpLMWFaEeq-pYTHqETvmQ" message="_UKpLlWFaEeq-pYTHqETvmQ"/>
      <fragment xmi:type="uml:MessageOccurrenceSpecification" xmi:id="_UKpLOWFaEeq-pYTHqETvmQ" name="Request10ReceiveEvent" covered="_UKpLMmFaEeq-pYTHqETvmQ" message="_UKpLlWFaEeq-pYTHqETvmQ"/>
      <fragment xmi:type="uml:BehaviorExecutionSpecification" xmi:id="_UKpLOmFaEeq-pYTHqETvmQ" name="BehaviorExecutionSpecification13" covered="_UKpLMmFaEeq-pYTHqETvmQ" finish="_UKpLO2FaEeq-pYTHqETvmQ" start="_UKpLOWFaEeq-pYTHqETvmQ"/>
      <fragment xmi:type="uml:MessageOccurrenceSpecification" xmi:id="_UKpLO2FaEeq-pYTHqETvmQ" name="Message15SendEvent" covered="_UKpLMmFaEeq-pYTHqETvmQ" message="_UKpLlmFaEeq-pYTHqETvmQ"/>
      <fragment xmi:type="uml:MessageOccurrenceSpecification" xmi:id="_UKpLPGFaEeq-pYTHqETvmQ" name="Message15ReceiveEvent" covered="_UKpLMWFaEeq-pYTHqETvmQ" message="_UKpLlmFaEeq-pYTHqETvmQ"/>
      <fragment xmi:type="uml:CombinedFragment" xmi:id="_UKpLPWFaEeq-pYTHqETvmQ" name="AltCombinedFragmentVMAvailability" covered="_UKpLMWFaEeq-pYTHqETvmQ _UKpLMmFaEeq-pYTHqETvmQ" interactionOperator="alt">
        <operand xmi:type="uml:InteractionOperand" xmi:id="_UKpLPmFaEeq-pYTHqETvmQ" name="InteractionOperand0" covered="_UKpLMWFaEeq-pYTHqETvmQ _UKpLMmFaEeq-pYTHqETvmQ">
          <fragment xmi:type="uml:CombinedFragment" xmi:id="_UKpLP2FaEeq-pYTHqETvmQ" name="LoopCombinedFragmentExecution" covered="_UKpLMWFaEeq-pYTHqETvmQ _UKpLMmFaEeq-pYTHqETvmQ" interactionOperator="loop">
            <operand xmi:type="uml:InteractionOperand" xmi:id="_UKpLQGFaEeq-pYTHqETvmQ" name="InteractionOperand0" covered="_UKpLMWFaEeq-pYTHqETvmQ _UKpLMmFaEeq-pYTHqETvmQ">
              <fragment xmi:type="uml:MessageOccurrenceSpecification" xmi:id="_UKpLQWFaEeq-pYTHqETvmQ" name="Execute18SendEvent" covered="_UKpLMWFaEeq-pYTHqETvmQ" message="_UKpLl2FaEeq-pYTHqETvmQ"/>
              <fragment xmi:type="uml:MessageOccurrenceSpecification" xmi:id="_UKpLQmFaEeq-pYTHqETvmQ" name="Execute18ReceiveEvent" covered="_UKpLMmFaEeq-pYTHqETvmQ" message="_UKpLl2FaEeq-pYTHqETvmQ"/>
              <fragment xmi:type="uml:CombinedFragment" xmi:id="_UKpLQ2FaEeq-pYTHqETvmQ" name="AltCombinedFragmentExecutionResult" covered="_UKpLMWFaEeq-pYTHqETvmQ _UKpLMmFaEeq-pYTHqETvmQ" interactionOperator="alt">
                <operand xmi:type="uml:InteractionOperand" xmi:id="_UKpLRGFaEeq-pYTHqETvmQ" name="InteractionOperand0" covered="_UKpLMWFaEeq-pYTHqETvmQ _UKpLMmFaEeq-pYTHqETvmQ">
                  <fragment xmi:type="uml:CombinedFragment" xmi:id="_UKpLRWFaEeq-pYTHqETvmQ" name="BreakCombinedFragmentExecutionOk" covered="_UKpLMWFaEeq-pYTHqETvmQ _UKpLMmFaEeq-pYTHqETvmQ" interactionOperator="break">
                    <operand xmi:type="uml:InteractionOperand" xmi:id="_UKpLRmFaEeq-pYTHqETvmQ" name="InteractionOperand0" covered="_UKpLMWFaEeq-pYTHqETvmQ _UKpLMmFaEeq-pYTHqETvmQ">
                      <fragment xmi:type="uml:MessageOccurrenceSpecification" xmi:id="_UKpLR2FaEeq-pYTHqETvmQ" name="Ok19SendEvent" covered="_UKpLMmFaEeq-pYTHqETvmQ" message="_UKpLmGFaEeq-pYTHqETvmQ"/>
                      <fragment xmi:type="uml:MessageOccurrenceSpecification" xmi:id="_UKpLSGFaEeq-pYTHqETvmQ" name="Ok19ReceiveEvent" covered="_UKpLMWFaEeq-pYTHqETvmQ" message="_UKpLmGFaEeq-pYTHqETvmQ"/>
                      <guard xmi:type="uml:InteractionConstraint" xmi:id="_UKpLSWFaEeq-pYTHqETvmQ" name="guard">
                        <specification xmi:type="uml:LiteralString" xmi:id="_UKpLSmFaEeq-pYTHqETvmQ"/>
                      </guard>
                    </operand>
                  </fragment>
                  <guard xmi:type="uml:InteractionConstraint" xmi:id="_UKpLS2FaEeq-pYTHqETvmQ" name="guard">
                    <specification xmi:type="uml:LiteralString" xmi:id="_UKpLTGFaEeq-pYTHqETvmQ"/>
                  </guard>
                </operand>
                <operand xmi:type="uml:InteractionOperand" xmi:id="_UKpLTWFaEeq-pYTHqETvmQ" name="InteractionOperand2" covered="_UKpLMWFaEeq-pYTHqETvmQ _UKpLMmFaEeq-pYTHqETvmQ">
                  <fragment xmi:type="uml:CombinedFragment" xmi:id="_UKpLTmFaEeq-pYTHqETvmQ" name="LoopCombinedFragmentTimeoutRenting" covered="_UKpLMWFaEeq-pYTHqETvmQ _UKpLMmFaEeq-pYTHqETvmQ" interactionOperator="loop">
                    <operand xmi:type="uml:InteractionOperand" xmi:id="_UKpLT2FaEeq-pYTHqETvmQ" name="LoopInteractionOperandTimeoutRenting" covered="_UKpLMWFaEeq-pYTHqETvmQ _UKpLMmFaEeq-pYTHqETvmQ">
                      <fragment xmi:type="uml:MessageOccurrenceSpecification" xmi:id="_UKpLUGFaEeq-pYTHqETvmQ" name="TimeoutRenting20SendEvent" covered="_UKpLMmFaEeq-pYTHqETvmQ" message="_UKpLmWFaEeq-pYTHqETvmQ"/>
                      <fragment xmi:type="uml:MessageOccurrenceSpecification" xmi:id="_UKpLUWFaEeq-pYTHqETvmQ" name="TimeoutRenting20ReceiveEvent" covered="_UKpLMWFaEeq-pYTHqETvmQ" message="_UKpLmWFaEeq-pYTHqETvmQ"/>
                      <fragment xmi:type="uml:CombinedFragment" xmi:id="_UKpLUmFaEeq-pYTHqETvmQ" name="AltCombinedFragmentResume" covered="_UKpLMWFaEeq-pYTHqETvmQ _UKpLMmFaEeq-pYTHqETvmQ" interactionOperator="alt">
                        <operand xmi:type="uml:InteractionOperand" xmi:id="_UKpLU2FaEeq-pYTHqETvmQ" name="InteractionOperand0" covered="_UKpLMWFaEeq-pYTHqETvmQ _UKpLMmFaEeq-pYTHqETvmQ">
                          <fragment xmi:type="uml:MessageOccurrenceSpecification" xmi:id="_UKpLVGFaEeq-pYTHqETvmQ" name="Resume21SendEvent" covered="_UKpLMWFaEeq-pYTHqETvmQ" message="_UKpLmmFaEeq-pYTHqETvmQ"/>
                          <fragment xmi:type="uml:MessageOccurrenceSpecification" xmi:id="_UKpLVWFaEeq-pYTHqETvmQ" name="Resume21ReceiveEvent" covered="_UKpLMmFaEeq-pYTHqETvmQ" message="_UKpLmmFaEeq-pYTHqETvmQ"/>
                          <fragment xmi:type="uml:CombinedFragment" xmi:id="_UKpLVmFaEeq-pYTHqETvmQ" name="AltCombinedFragmentResume" covered="_UKpLMWFaEeq-pYTHqETvmQ _UKpLMmFaEeq-pYTHqETvmQ" interactionOperator="alt">
                            <operand xmi:type="uml:InteractionOperand" xmi:id="_UKpLV2FaEeq-pYTHqETvmQ" name="InteractionOperand0" covered="_UKpLMWFaEeq-pYTHqETvmQ _UKpLMmFaEeq-pYTHqETvmQ">
                              <fragment xmi:type="uml:CombinedFragment" xmi:id="_UKpLWGFaEeq-pYTHqETvmQ" name="BreakCombinedFragmentExecutionOk" covered="_UKpLMWFaEeq-pYTHqETvmQ _UKpLMmFaEeq-pYTHqETvmQ" interactionOperator="break">
                                <operand xmi:type="uml:InteractionOperand" xmi:id="_UKpLWWFaEeq-pYTHqETvmQ" name="InteractionOperand0" covered="_UKpLMWFaEeq-pYTHqETvmQ _UKpLMmFaEeq-pYTHqETvmQ">
                                  <fragment xmi:type="uml:MessageOccurrenceSpecification" xmi:id="_UKpLWmFaEeq-pYTHqETvmQ" name="Ok22SendEvent" covered="_UKpLMmFaEeq-pYTHqETvmQ" message="_UKpLm2FaEeq-pYTHqETvmQ"/>
                                  <fragment xmi:type="uml:MessageOccurrenceSpecification" xmi:id="_UKpLW2FaEeq-pYTHqETvmQ" name="Ok22ReceiveEvent" covered="_UKpLMWFaEeq-pYTHqETvmQ" message="_UKpLm2FaEeq-pYTHqETvmQ"/>
                                  <guard xmi:type="uml:InteractionConstraint" xmi:id="_UKpLXGFaEeq-pYTHqETvmQ" name="guard">
                                    <specification xmi:type="uml:LiteralString" xmi:id="_UKpLXWFaEeq-pYTHqETvmQ"/>
                                  </guard>
                                </operand>
                              </fragment>
                              <guard xmi:type="uml:InteractionConstraint" xmi:id="_UKpLXmFaEeq-pYTHqETvmQ" name="guard">
                                <specification xmi:type="uml:LiteralString" xmi:id="_UKpLX2FaEeq-pYTHqETvmQ"/>
                              </guard>
                            </operand>
                            <operand xmi:type="uml:InteractionOperand" xmi:id="_UKpLYGFaEeq-pYTHqETvmQ" name="InteractionOperand2" covered="_UKpLMWFaEeq-pYTHqETvmQ _UKpLMmFaEeq-pYTHqETvmQ">
                              <guard xmi:type="uml:InteractionConstraint" xmi:id="_UKpLYWFaEeq-pYTHqETvmQ" name="guard">
                                <specification xmi:type="uml:LiteralString" xmi:id="_UKpLYmFaEeq-pYTHqETvmQ"/>
                              </guard>
                            </operand>
                          </fragment>
                          <guard xmi:type="uml:InteractionConstraint" xmi:id="_UKpLY2FaEeq-pYTHqETvmQ" name="guard">
                            <specification xmi:type="uml:LiteralString" xmi:id="_UKpLZGFaEeq-pYTHqETvmQ"/>
                          </guard>
                        </operand>
                        <operand xmi:type="uml:InteractionOperand" xmi:id="_UKpLZWFaEeq-pYTHqETvmQ" name="InteractionOperand2" covered="_UKpLMWFaEeq-pYTHqETvmQ _UKpLMmFaEeq-pYTHqETvmQ">
                          <fragment xmi:type="uml:CombinedFragment" xmi:id="_UKpLZmFaEeq-pYTHqETvmQ" name="BreakCombinedFragmentNoResume" covered="_UKpLMWFaEeq-pYTHqETvmQ _UKpLMmFaEeq-pYTHqETvmQ" interactionOperator="break">
                            <operand xmi:type="uml:InteractionOperand" xmi:id="_UKpLZ2FaEeq-pYTHqETvmQ" name="InteractionOperand0" covered="_UKpLMWFaEeq-pYTHqETvmQ _UKpLMmFaEeq-pYTHqETvmQ">
                              <guard xmi:type="uml:InteractionConstraint" xmi:id="_UKpLaGFaEeq-pYTHqETvmQ" name="guard">
                                <specification xmi:type="uml:LiteralString" xmi:id="_UKpLaWFaEeq-pYTHqETvmQ"/>
                              </guard>
                            </operand>
                          </fragment>
                          <guard xmi:type="uml:InteractionConstraint" xmi:id="_UKpLamFaEeq-pYTHqETvmQ" name="guard">
                            <specification xmi:type="uml:LiteralString" xmi:id="_UKpLa2FaEeq-pYTHqETvmQ"/>
                          </guard>
                        </operand>
                      </fragment>
                      <guard xmi:type="uml:InteractionConstraint" xmi:id="_UKpLbGFaEeq-pYTHqETvmQ" name="guard">
                        <specification xmi:type="uml:LiteralString" xmi:id="_UKpLbWFaEeq-pYTHqETvmQ"/>
                      </guard>
                    </operand>
                  </fragment>
                  <guard xmi:type="uml:InteractionConstraint" xmi:id="_UKpLbmFaEeq-pYTHqETvmQ" name="guard">
                    <specification xmi:type="uml:LiteralString" xmi:id="_UKpLb2FaEeq-pYTHqETvmQ"/>
                  </guard>
                </operand>
              </fragment>
              <guard xmi:type="uml:InteractionConstraint" xmi:id="_UKpLcGFaEeq-pYTHqETvmQ" name="guard">
                <specification xmi:type="uml:LiteralString" xmi:id="_UKpLcWFaEeq-pYTHqETvmQ" value=""/>
              </guard>
            </operand>
          </fragment>
          <guard xmi:type="uml:InteractionConstraint" xmi:id="_UKpLcmFaEeq-pYTHqETvmQ" name="guard">
            <specification xmi:type="uml:LiteralString" xmi:id="_UKpLc2FaEeq-pYTHqETvmQ" value="type == normal"/>
          </guard>
        </operand>
        <operand xmi:type="uml:InteractionOperand" xmi:id="_UKpLdGFaEeq-pYTHqETvmQ" name="InteractionOperand2" covered="_UKpLMWFaEeq-pYTHqETvmQ _UKpLMmFaEeq-pYTHqETvmQ">
          <fragment xmi:type="uml:CombinedFragment" xmi:id="_UKpLdWFaEeq-pYTHqETvmQ" name="AltCombinedFragmentDeferred" covered="_UKpLMWFaEeq-pYTHqETvmQ _UKpLMmFaEeq-pYTHqETvmQ" interactionOperator="alt">
            <operand xmi:type="uml:InteractionOperand" xmi:id="_UKpLdmFaEeq-pYTHqETvmQ" name="InteractionOperand0" covered="_UKpLMWFaEeq-pYTHqETvmQ _UKpLMmFaEeq-pYTHqETvmQ">
              <fragment xmi:type="uml:CombinedFragment" xmi:id="_UKpLd2FaEeq-pYTHqETvmQ" name="BreakCombinedFragmentNoSubscription" covered="_UKpLMWFaEeq-pYTHqETvmQ _UKpLMmFaEeq-pYTHqETvmQ" interactionOperator="break">
                <operand xmi:type="uml:InteractionOperand" xmi:id="_UKpLeGFaEeq-pYTHqETvmQ" name="InteractionOperand0" covered="_UKpLMWFaEeq-pYTHqETvmQ _UKpLMmFaEeq-pYTHqETvmQ">
                  <guard xmi:type="uml:InteractionConstraint" xmi:id="_UKpLeWFaEeq-pYTHqETvmQ" name="guard">
                    <specification xmi:type="uml:LiteralString" xmi:id="_UKpLemFaEeq-pYTHqETvmQ"/>
                  </guard>
                </operand>
              </fragment>
              <guard xmi:type="uml:InteractionConstraint" xmi:id="_UKpLe2FaEeq-pYTHqETvmQ" name="guard">
                <specification xmi:type="uml:LiteralString" xmi:id="_UKpLfGFaEeq-pYTHqETvmQ"/>
              </guard>
            </operand>
            <operand xmi:type="uml:InteractionOperand" xmi:id="_UKpLfWFaEeq-pYTHqETvmQ" name="InteractionOperand2" covered="_UKpLMWFaEeq-pYTHqETvmQ _UKpLMmFaEeq-pYTHqETvmQ">
              <fragment xmi:type="uml:MessageOccurrenceSpecification" xmi:id="_UKpLfmFaEeq-pYTHqETvmQ" name="Subscribe23SendEvent" covered="_UKpLMWFaEeq-pYTHqETvmQ" message="_UKpLnGFaEeq-pYTHqETvmQ"/>
              <fragment xmi:type="uml:MessageOccurrenceSpecification" xmi:id="_UKpLf2FaEeq-pYTHqETvmQ" name="Subscribe23ReceiveEvent" covered="_UKpLMmFaEeq-pYTHqETvmQ" message="_UKpLnGFaEeq-pYTHqETvmQ"/>
              <fragment xmi:type="uml:CombinedFragment" xmi:id="_UKpLgGFaEeq-pYTHqETvmQ" name="AltCombinedFragmentSubscription" covered="_UKpLMWFaEeq-pYTHqETvmQ _UKpLMmFaEeq-pYTHqETvmQ" interactionOperator="alt">
                <operand xmi:type="uml:InteractionOperand" xmi:id="_UKpLgWFaEeq-pYTHqETvmQ" name="InteractionOperand0" covered="_UKpLMWFaEeq-pYTHqETvmQ _UKpLMmFaEeq-pYTHqETvmQ">
                  <fragment xmi:type="uml:MessageOccurrenceSpecification" xmi:id="_UKpLgmFaEeq-pYTHqETvmQ" name="Notify24SendEvent" covered="_UKpLMmFaEeq-pYTHqETvmQ" message="_UKpLnWFaEeq-pYTHqETvmQ"/>
                  <fragment xmi:type="uml:MessageOccurrenceSpecification" xmi:id="_UKpLg2FaEeq-pYTHqETvmQ" name="Notify24ReceiveEvent" covered="_UKpLMWFaEeq-pYTHqETvmQ" message="_UKpLnWFaEeq-pYTHqETvmQ"/>
                  <guard xmi:type="uml:InteractionConstraint" xmi:id="_UKpLhGFaEeq-pYTHqETvmQ" name="guard">
                    <specification xmi:type="uml:LiteralString" xmi:id="_UKpLhWFaEeq-pYTHqETvmQ"/>
                  </guard>
                </operand>
                <operand xmi:type="uml:InteractionOperand" xmi:id="_UKpLhmFaEeq-pYTHqETvmQ" name="InteractionOperand2" covered="_UKpLMWFaEeq-pYTHqETvmQ _UKpLMmFaEeq-pYTHqETvmQ">
                  <fragment xmi:type="uml:CombinedFragment" xmi:id="_UKpLh2FaEeq-pYTHqETvmQ" name="BreakCombinedFragmentTimeoutSubscription" covered="_UKpLMWFaEeq-pYTHqETvmQ _UKpLMmFaEeq-pYTHqETvmQ" interactionOperator="break">
                    <operand xmi:type="uml:InteractionOperand" xmi:id="_UKpLiGFaEeq-pYTHqETvmQ" name="InteractionOperand0" covered="_UKpLMWFaEeq-pYTHqETvmQ _UKpLMmFaEeq-pYTHqETvmQ">
                      <fragment xmi:type="uml:MessageOccurrenceSpecification" xmi:id="_UKpLiWFaEeq-pYTHqETvmQ" name="TimeoutSubscription25SendEvent" covered="_UKpLMmFaEeq-pYTHqETvmQ" message="_UKpLnmFaEeq-pYTHqETvmQ"/>
                      <fragment xmi:type="uml:MessageOccurrenceSpecification" xmi:id="_UKpLimFaEeq-pYTHqETvmQ" name="TimeoutSubscription25ReceiveEvent" covered="_UKpLMWFaEeq-pYTHqETvmQ" message="_UKpLnmFaEeq-pYTHqETvmQ"/>
                      <guard xmi:type="uml:InteractionConstraint" xmi:id="_UKpLi2FaEeq-pYTHqETvmQ" name="guard">
                        <specification xmi:type="uml:LiteralString" xmi:id="_UKpLjGFaEeq-pYTHqETvmQ"/>
                      </guard>
                    </operand>
                  </fragment>
                  <guard xmi:type="uml:InteractionConstraint" xmi:id="_UKpLjWFaEeq-pYTHqETvmQ" name="guard">
                    <specification xmi:type="uml:LiteralString" xmi:id="_UKpLjmFaEeq-pYTHqETvmQ"/>
                  </guard>
                </operand>
              </fragment>
              <guard xmi:type="uml:InteractionConstraint" xmi:id="_UKpLj2FaEeq-pYTHqETvmQ" name="guard">
                <specification xmi:type="uml:LiteralString" xmi:id="_UKpLkGFaEeq-pYTHqETvmQ"/>
              </guard>
            </operand>
          </fragment>
          <guard xmi:type="uml:InteractionConstraint" xmi:id="_UKpLkWFaEeq-pYTHqETvmQ" name="guard">
            <specification xmi:type="uml:LiteralString" xmi:id="_UKpLkmFaEeq-pYTHqETvmQ" value="type == deferred"/>
          </guard>
        </operand>
      </fragment>
      <message xmi:type="uml:Message" xmi:id="_UKpLk2FaEeq-pYTHqETvmQ" name="RequestOfferedVMs()" receiveEvent="_UKpLNGFaEeq-pYTHqETvmQ" sendEvent="_UKpLM2FaEeq-pYTHqETvmQ"/>
      <message xmi:type="uml:Message" xmi:id="_UKpLlGFaEeq-pYTHqETvmQ" name="ResponseOfferedVMs(List VMs)" messageSort="reply" receiveEvent="_UKpLN2FaEeq-pYTHqETvmQ" sendEvent="_UKpLNmFaEeq-pYTHqETvmQ"/>
      <message xmi:type="uml:Message" xmi:id="_UKpLlWFaEeq-pYTHqETvmQ" name="2*Request(VM_small, 3h)" receiveEvent="_UKpLOWFaEeq-pYTHqETvmQ" sendEvent="_UKpLOGFaEeq-pYTHqETvmQ"/>
      <message xmi:type="uml:Message" xmi:id="_UKpLlmFaEeq-pYTHqETvmQ" name="Response(IP, cost, type)" messageSort="reply" receiveEvent="_UKpLPGFaEeq-pYTHqETvmQ" sendEvent="_UKpLO2FaEeq-pYTHqETvmQ"/>
      <message xmi:type="uml:Message" xmi:id="_UKpLl2FaEeq-pYTHqETvmQ" name="Execute(APP,IP)" messageSort="asynchCall" receiveEvent="_UKpLQmFaEeq-pYTHqETvmQ" sendEvent="_UKpLQWFaEeq-pYTHqETvmQ"/>
      <message xmi:type="uml:Message" xmi:id="_UKpLmGFaEeq-pYTHqETvmQ" name="Ok" messageSort="reply" receiveEvent="_UKpLSGFaEeq-pYTHqETvmQ" sendEvent="_UKpLR2FaEeq-pYTHqETvmQ"/>
      <message xmi:type="uml:Message" xmi:id="_UKpLmWFaEeq-pYTHqETvmQ" name="TimeoutRenting(offer)" messageSort="reply" receiveEvent="_UKpLUWFaEeq-pYTHqETvmQ" sendEvent="_UKpLUGFaEeq-pYTHqETvmQ"/>
      <message xmi:type="uml:Message" xmi:id="_UKpLmmFaEeq-pYTHqETvmQ" name="Resume(resumeTime)" messageSort="asynchCall" receiveEvent="_UKpLVWFaEeq-pYTHqETvmQ" sendEvent="_UKpLVGFaEeq-pYTHqETvmQ"/>
      <message xmi:type="uml:Message" xmi:id="_UKpLm2FaEeq-pYTHqETvmQ" name="Ok" messageSort="reply" receiveEvent="_UKpLW2FaEeq-pYTHqETvmQ" sendEvent="_UKpLWmFaEeq-pYTHqETvmQ"/>
      <message xmi:type="uml:Message" xmi:id="_UKpLnGFaEeq-pYTHqETvmQ" name="Subscribe(VM, rentingTime, maxSubTime)" messageSort="asynchCall" receiveEvent="_UKpLf2FaEeq-pYTHqETvmQ" sendEvent="_UKpLfmFaEeq-pYTHqETvmQ"/>
      <message xmi:type="uml:Message" xmi:id="_UKpLnWFaEeq-pYTHqETvmQ" name="Notify(IP)" messageSort="reply" receiveEvent="_UKpLg2FaEeq-pYTHqETvmQ" sendEvent="_UKpLgmFaEeq-pYTHqETvmQ"/>
      <message xmi:type="uml:Message" xmi:id="_UKpLnmFaEeq-pYTHqETvmQ" name="TimeoutSubscription" messageSort="reply" receiveEvent="_UKpLimFaEeq-pYTHqETvmQ" sendEvent="_UKpLiWFaEeq-pYTHqETvmQ"/>
    </packagedElement>
    <packagedElement xmi:type="uml:Interaction" xmi:id="_grPlAGFaEeq-pYTHqETvmQ" name="RegularUserG3Interaction">
      <lifeline xmi:type="uml:Lifeline" xmi:id="_grPlAWFaEeq-pYTHqETvmQ" name="RegularUserG3" coveredBy="_grPlA2FaEeq-pYTHqETvmQ _grPlB2FaEeq-pYTHqETvmQ _grPlCGFaEeq-pYTHqETvmQ _grPlDGFaEeq-pYTHqETvmQ _grPlDWFaEeq-pYTHqETvmQ _grPlDmFaEeq-pYTHqETvmQ _grPlD2FaEeq-pYTHqETvmQ _grPlEGFaEeq-pYTHqETvmQ _grPlEWFaEeq-pYTHqETvmQ _grPlE2FaEeq-pYTHqETvmQ _grPlFGFaEeq-pYTHqETvmQ _grPlFWFaEeq-pYTHqETvmQ _grPlFmFaEeq-pYTHqETvmQ _grPlGGFaEeq-pYTHqETvmQ _grPlHWFaEeq-pYTHqETvmQ _grPlHmFaEeq-pYTHqETvmQ _grPlH2FaEeq-pYTHqETvmQ _grPlIWFaEeq-pYTHqETvmQ _grPlImFaEeq-pYTHqETvmQ _grPlI2FaEeq-pYTHqETvmQ _grPlJGFaEeq-pYTHqETvmQ _grPlJmFaEeq-pYTHqETvmQ _grPlJ2FaEeq-pYTHqETvmQ _grPlKGFaEeq-pYTHqETvmQ _grPlKWFaEeq-pYTHqETvmQ _grPlK2FaEeq-pYTHqETvmQ _grPlMGFaEeq-pYTHqETvmQ _grPlNWFaEeq-pYTHqETvmQ _grPlNmFaEeq-pYTHqETvmQ _grPlN2FaEeq-pYTHqETvmQ _grPlRGFaEeq-pYTHqETvmQ _grPlRWFaEeq-pYTHqETvmQ _grPlRmFaEeq-pYTHqETvmQ _grPlR2FaEeq-pYTHqETvmQ _grPlSGFaEeq-pYTHqETvmQ _grPlTWFaEeq-pYTHqETvmQ _grPlTmFaEeq-pYTHqETvmQ _grPlUGFaEeq-pYTHqETvmQ _grPlUWFaEeq-pYTHqETvmQ _grPlU2FaEeq-pYTHqETvmQ _grPlVmFaEeq-pYTHqETvmQ _grPlV2FaEeq-pYTHqETvmQ _grPlWGFaEeq-pYTHqETvmQ _grPlWmFaEeq-pYTHqETvmQ"/>
      <lifeline xmi:type="uml:Lifeline" xmi:id="_grPlAmFaEeq-pYTHqETvmQ" name="CloudProvider" coveredBy="_grPlBGFaEeq-pYTHqETvmQ _grPlBmFaEeq-pYTHqETvmQ _grPlCWFaEeq-pYTHqETvmQ _grPlC2FaEeq-pYTHqETvmQ _grPlDWFaEeq-pYTHqETvmQ _grPlDmFaEeq-pYTHqETvmQ _grPlD2FaEeq-pYTHqETvmQ _grPlEGFaEeq-pYTHqETvmQ _grPlEmFaEeq-pYTHqETvmQ _grPlE2FaEeq-pYTHqETvmQ _grPlFGFaEeq-pYTHqETvmQ _grPlFWFaEeq-pYTHqETvmQ _grPlFmFaEeq-pYTHqETvmQ _grPlF2FaEeq-pYTHqETvmQ _grPlHWFaEeq-pYTHqETvmQ _grPlHmFaEeq-pYTHqETvmQ _grPlH2FaEeq-pYTHqETvmQ _grPlIGFaEeq-pYTHqETvmQ _grPlImFaEeq-pYTHqETvmQ _grPlI2FaEeq-pYTHqETvmQ _grPlJWFaEeq-pYTHqETvmQ _grPlJmFaEeq-pYTHqETvmQ _grPlJ2FaEeq-pYTHqETvmQ _grPlKGFaEeq-pYTHqETvmQ _grPlKWFaEeq-pYTHqETvmQ _grPlKmFaEeq-pYTHqETvmQ _grPlMGFaEeq-pYTHqETvmQ _grPlNWFaEeq-pYTHqETvmQ _grPlNmFaEeq-pYTHqETvmQ _grPlN2FaEeq-pYTHqETvmQ _grPlRGFaEeq-pYTHqETvmQ _grPlRWFaEeq-pYTHqETvmQ _grPlRmFaEeq-pYTHqETvmQ _grPlR2FaEeq-pYTHqETvmQ _grPlSGFaEeq-pYTHqETvmQ _grPlTWFaEeq-pYTHqETvmQ _grPlT2FaEeq-pYTHqETvmQ _grPlUGFaEeq-pYTHqETvmQ _grPlUWFaEeq-pYTHqETvmQ _grPlUmFaEeq-pYTHqETvmQ _grPlVmFaEeq-pYTHqETvmQ _grPlV2FaEeq-pYTHqETvmQ _grPlWGFaEeq-pYTHqETvmQ _grPlWWFaEeq-pYTHqETvmQ _grPlBWFaEeq-pYTHqETvmQ _grPlCmFaEeq-pYTHqETvmQ"/>
      <fragment xmi:type="uml:MessageOccurrenceSpecification" xmi:id="_grPlA2FaEeq-pYTHqETvmQ" name="RequestOfferedVMs3SendEvent" covered="_grPlAWFaEeq-pYTHqETvmQ" message="_grPlY2FaEeq-pYTHqETvmQ"/>
      <fragment xmi:type="uml:MessageOccurrenceSpecification" xmi:id="_grPlBGFaEeq-pYTHqETvmQ" name="RequestOfferedVMs3ReceiveEvent" covered="_grPlAmFaEeq-pYTHqETvmQ" message="_grPlY2FaEeq-pYTHqETvmQ"/>
      <fragment xmi:type="uml:BehaviorExecutionSpecification" xmi:id="_grPlBWFaEeq-pYTHqETvmQ" name="BehaviorExecutionSpecification6" covered="_grPlAmFaEeq-pYTHqETvmQ" finish="_grPlBmFaEeq-pYTHqETvmQ" start="_grPlBGFaEeq-pYTHqETvmQ"/>
      <fragment xmi:type="uml:MessageOccurrenceSpecification" xmi:id="_grPlBmFaEeq-pYTHqETvmQ" name="Message8SendEvent" covered="_grPlAmFaEeq-pYTHqETvmQ" message="_grPlZGFaEeq-pYTHqETvmQ"/>
      <fragment xmi:type="uml:MessageOccurrenceSpecification" xmi:id="_grPlB2FaEeq-pYTHqETvmQ" name="Message8ReceiveEvent" covered="_grPlAWFaEeq-pYTHqETvmQ" message="_grPlZGFaEeq-pYTHqETvmQ"/>
      <fragment xmi:type="uml:MessageOccurrenceSpecification" xmi:id="_grPlCGFaEeq-pYTHqETvmQ" name="Request10SendEvent" covered="_grPlAWFaEeq-pYTHqETvmQ" message="_grPlZWFaEeq-pYTHqETvmQ"/>
      <fragment xmi:type="uml:MessageOccurrenceSpecification" xmi:id="_grPlCWFaEeq-pYTHqETvmQ" name="Request10ReceiveEvent" covered="_grPlAmFaEeq-pYTHqETvmQ" message="_grPlZWFaEeq-pYTHqETvmQ"/>
      <fragment xmi:type="uml:BehaviorExecutionSpecification" xmi:id="_grPlCmFaEeq-pYTHqETvmQ" name="BehaviorExecutionSpecification13" covered="_grPlAmFaEeq-pYTHqETvmQ" finish="_grPlC2FaEeq-pYTHqETvmQ" start="_grPlCWFaEeq-pYTHqETvmQ"/>
      <fragment xmi:type="uml:MessageOccurrenceSpecification" xmi:id="_grPlC2FaEeq-pYTHqETvmQ" name="Message15SendEvent" covered="_grPlAmFaEeq-pYTHqETvmQ" message="_grPlZmFaEeq-pYTHqETvmQ"/>
      <fragment xmi:type="uml:MessageOccurrenceSpecification" xmi:id="_grPlDGFaEeq-pYTHqETvmQ" name="Message15ReceiveEvent" covered="_grPlAWFaEeq-pYTHqETvmQ" message="_grPlZmFaEeq-pYTHqETvmQ"/>
      <fragment xmi:type="uml:CombinedFragment" xmi:id="_grPlDWFaEeq-pYTHqETvmQ" name="AltCombinedFragmentVMAvailability" covered="_grPlAWFaEeq-pYTHqETvmQ _grPlAmFaEeq-pYTHqETvmQ" interactionOperator="alt">
        <operand xmi:type="uml:InteractionOperand" xmi:id="_grPlDmFaEeq-pYTHqETvmQ" name="InteractionOperand0" covered="_grPlAWFaEeq-pYTHqETvmQ _grPlAmFaEeq-pYTHqETvmQ">
          <fragment xmi:type="uml:CombinedFragment" xmi:id="_grPlD2FaEeq-pYTHqETvmQ" name="LoopCombinedFragmentExecution" covered="_grPlAWFaEeq-pYTHqETvmQ _grPlAmFaEeq-pYTHqETvmQ" interactionOperator="loop">
            <operand xmi:type="uml:InteractionOperand" xmi:id="_grPlEGFaEeq-pYTHqETvmQ" name="InteractionOperand0" covered="_grPlAWFaEeq-pYTHqETvmQ _grPlAmFaEeq-pYTHqETvmQ">
              <fragment xmi:type="uml:MessageOccurrenceSpecification" xmi:id="_grPlEWFaEeq-pYTHqETvmQ" name="Execute18SendEvent" covered="_grPlAWFaEeq-pYTHqETvmQ" message="_grPlZ2FaEeq-pYTHqETvmQ"/>
              <fragment xmi:type="uml:MessageOccurrenceSpecification" xmi:id="_grPlEmFaEeq-pYTHqETvmQ" name="Execute18ReceiveEvent" covered="_grPlAmFaEeq-pYTHqETvmQ" message="_grPlZ2FaEeq-pYTHqETvmQ"/>
              <fragment xmi:type="uml:CombinedFragment" xmi:id="_grPlE2FaEeq-pYTHqETvmQ" name="AltCombinedFragmentExecutionResult" covered="_grPlAWFaEeq-pYTHqETvmQ _grPlAmFaEeq-pYTHqETvmQ" interactionOperator="alt">
                <operand xmi:type="uml:InteractionOperand" xmi:id="_grPlFGFaEeq-pYTHqETvmQ" name="InteractionOperand0" covered="_grPlAWFaEeq-pYTHqETvmQ _grPlAmFaEeq-pYTHqETvmQ">
                  <fragment xmi:type="uml:CombinedFragment" xmi:id="_grPlFWFaEeq-pYTHqETvmQ" name="BreakCombinedFragmentExecutionOk" covered="_grPlAWFaEeq-pYTHqETvmQ _grPlAmFaEeq-pYTHqETvmQ" interactionOperator="break">
                    <operand xmi:type="uml:InteractionOperand" xmi:id="_grPlFmFaEeq-pYTHqETvmQ" name="InteractionOperand0" covered="_grPlAWFaEeq-pYTHqETvmQ _grPlAmFaEeq-pYTHqETvmQ">
                      <fragment xmi:type="uml:MessageOccurrenceSpecification" xmi:id="_grPlF2FaEeq-pYTHqETvmQ" name="Ok19SendEvent" covered="_grPlAmFaEeq-pYTHqETvmQ" message="_grPlaGFaEeq-pYTHqETvmQ"/>
                      <fragment xmi:type="uml:MessageOccurrenceSpecification" xmi:id="_grPlGGFaEeq-pYTHqETvmQ" name="Ok19ReceiveEvent" covered="_grPlAWFaEeq-pYTHqETvmQ" message="_grPlaGFaEeq-pYTHqETvmQ"/>
                      <guard xmi:type="uml:InteractionConstraint" xmi:id="_grPlGWFaEeq-pYTHqETvmQ" name="guard">
                        <specification xmi:type="uml:LiteralString" xmi:id="_grPlGmFaEeq-pYTHqETvmQ"/>
                      </guard>
                    </operand>
                  </fragment>
                  <guard xmi:type="uml:InteractionConstraint" xmi:id="_grPlG2FaEeq-pYTHqETvmQ" name="guard">
                    <specification xmi:type="uml:LiteralString" xmi:id="_grPlHGFaEeq-pYTHqETvmQ"/>
                  </guard>
                </operand>
                <operand xmi:type="uml:InteractionOperand" xmi:id="_grPlHWFaEeq-pYTHqETvmQ" name="InteractionOperand2" covered="_grPlAWFaEeq-pYTHqETvmQ _grPlAmFaEeq-pYTHqETvmQ">
                  <fragment xmi:type="uml:CombinedFragment" xmi:id="_grPlHmFaEeq-pYTHqETvmQ" name="LoopCombinedFragmentTimeoutRenting" covered="_grPlAWFaEeq-pYTHqETvmQ _grPlAmFaEeq-pYTHqETvmQ" interactionOperator="loop">
                    <operand xmi:type="uml:InteractionOperand" xmi:id="_grPlH2FaEeq-pYTHqETvmQ" name="LoopInteractionOperandTimeoutRenting" covered="_grPlAWFaEeq-pYTHqETvmQ _grPlAmFaEeq-pYTHqETvmQ">
                      <fragment xmi:type="uml:MessageOccurrenceSpecification" xmi:id="_grPlIGFaEeq-pYTHqETvmQ" name="TimeoutRenting20SendEvent" covered="_grPlAmFaEeq-pYTHqETvmQ" message="_grPlaWFaEeq-pYTHqETvmQ"/>
                      <fragment xmi:type="uml:MessageOccurrenceSpecification" xmi:id="_grPlIWFaEeq-pYTHqETvmQ" name="TimeoutRenting20ReceiveEvent" covered="_grPlAWFaEeq-pYTHqETvmQ" message="_grPlaWFaEeq-pYTHqETvmQ"/>
                      <fragment xmi:type="uml:CombinedFragment" xmi:id="_grPlImFaEeq-pYTHqETvmQ" name="AltCombinedFragmentResume" covered="_grPlAWFaEeq-pYTHqETvmQ _grPlAmFaEeq-pYTHqETvmQ" interactionOperator="alt">
                        <operand xmi:type="uml:InteractionOperand" xmi:id="_grPlI2FaEeq-pYTHqETvmQ" name="InteractionOperand0" covered="_grPlAWFaEeq-pYTHqETvmQ _grPlAmFaEeq-pYTHqETvmQ">
                          <fragment xmi:type="uml:MessageOccurrenceSpecification" xmi:id="_grPlJGFaEeq-pYTHqETvmQ" name="Resume21SendEvent" covered="_grPlAWFaEeq-pYTHqETvmQ" message="_grPlamFaEeq-pYTHqETvmQ"/>
                          <fragment xmi:type="uml:MessageOccurrenceSpecification" xmi:id="_grPlJWFaEeq-pYTHqETvmQ" name="Resume21ReceiveEvent" covered="_grPlAmFaEeq-pYTHqETvmQ" message="_grPlamFaEeq-pYTHqETvmQ"/>
                          <fragment xmi:type="uml:CombinedFragment" xmi:id="_grPlJmFaEeq-pYTHqETvmQ" name="AltCombinedFragmentResume" covered="_grPlAWFaEeq-pYTHqETvmQ _grPlAmFaEeq-pYTHqETvmQ" interactionOperator="alt">
                            <operand xmi:type="uml:InteractionOperand" xmi:id="_grPlJ2FaEeq-pYTHqETvmQ" name="InteractionOperand0" covered="_grPlAWFaEeq-pYTHqETvmQ _grPlAmFaEeq-pYTHqETvmQ">
                              <fragment xmi:type="uml:CombinedFragment" xmi:id="_grPlKGFaEeq-pYTHqETvmQ" name="BreakCombinedFragmentExecutionOk" covered="_grPlAWFaEeq-pYTHqETvmQ _grPlAmFaEeq-pYTHqETvmQ" interactionOperator="break">
                                <operand xmi:type="uml:InteractionOperand" xmi:id="_grPlKWFaEeq-pYTHqETvmQ" name="InteractionOperand0" covered="_grPlAWFaEeq-pYTHqETvmQ _grPlAmFaEeq-pYTHqETvmQ">
                                  <fragment xmi:type="uml:MessageOccurrenceSpecification" xmi:id="_grPlKmFaEeq-pYTHqETvmQ" name="Ok22SendEvent" covered="_grPlAmFaEeq-pYTHqETvmQ" message="_grPla2FaEeq-pYTHqETvmQ"/>
                                  <fragment xmi:type="uml:MessageOccurrenceSpecification" xmi:id="_grPlK2FaEeq-pYTHqETvmQ" name="Ok22ReceiveEvent" covered="_grPlAWFaEeq-pYTHqETvmQ" message="_grPla2FaEeq-pYTHqETvmQ"/>
                                  <guard xmi:type="uml:InteractionConstraint" xmi:id="_grPlLGFaEeq-pYTHqETvmQ" name="guard">
                                    <specification xmi:type="uml:LiteralString" xmi:id="_grPlLWFaEeq-pYTHqETvmQ"/>
                                  </guard>
                                </operand>
                              </fragment>
                              <guard xmi:type="uml:InteractionConstraint" xmi:id="_grPlLmFaEeq-pYTHqETvmQ" name="guard">
                                <specification xmi:type="uml:LiteralString" xmi:id="_grPlL2FaEeq-pYTHqETvmQ"/>
                              </guard>
                            </operand>
                            <operand xmi:type="uml:InteractionOperand" xmi:id="_grPlMGFaEeq-pYTHqETvmQ" name="InteractionOperand2" covered="_grPlAWFaEeq-pYTHqETvmQ _grPlAmFaEeq-pYTHqETvmQ">
                              <guard xmi:type="uml:InteractionConstraint" xmi:id="_grPlMWFaEeq-pYTHqETvmQ" name="guard">
                                <specification xmi:type="uml:LiteralString" xmi:id="_grPlMmFaEeq-pYTHqETvmQ"/>
                              </guard>
                            </operand>
                          </fragment>
                          <guard xmi:type="uml:InteractionConstraint" xmi:id="_grPlM2FaEeq-pYTHqETvmQ" name="guard">
                            <specification xmi:type="uml:LiteralString" xmi:id="_grPlNGFaEeq-pYTHqETvmQ"/>
                          </guard>
                        </operand>
                        <operand xmi:type="uml:InteractionOperand" xmi:id="_grPlNWFaEeq-pYTHqETvmQ" name="InteractionOperand2" covered="_grPlAWFaEeq-pYTHqETvmQ _grPlAmFaEeq-pYTHqETvmQ">
                          <fragment xmi:type="uml:CombinedFragment" xmi:id="_grPlNmFaEeq-pYTHqETvmQ" name="BreakCombinedFragmentNoResume" covered="_grPlAWFaEeq-pYTHqETvmQ _grPlAmFaEeq-pYTHqETvmQ" interactionOperator="break">
                            <operand xmi:type="uml:InteractionOperand" xmi:id="_grPlN2FaEeq-pYTHqETvmQ" name="InteractionOperand0" covered="_grPlAWFaEeq-pYTHqETvmQ _grPlAmFaEeq-pYTHqETvmQ">
                              <guard xmi:type="uml:InteractionConstraint" xmi:id="_grPlOGFaEeq-pYTHqETvmQ" name="guard">
                                <specification xmi:type="uml:LiteralString" xmi:id="_grPlOWFaEeq-pYTHqETvmQ"/>
                              </guard>
                            </operand>
                          </fragment>
                          <guard xmi:type="uml:InteractionConstraint" xmi:id="_grPlOmFaEeq-pYTHqETvmQ" name="guard">
                            <specification xmi:type="uml:LiteralString" xmi:id="_grPlO2FaEeq-pYTHqETvmQ"/>
                          </guard>
                        </operand>
                      </fragment>
                      <guard xmi:type="uml:InteractionConstraint" xmi:id="_grPlPGFaEeq-pYTHqETvmQ" name="guard">
                        <specification xmi:type="uml:LiteralString" xmi:id="_grPlPWFaEeq-pYTHqETvmQ"/>
                      </guard>
                    </operand>
                  </fragment>
                  <guard xmi:type="uml:InteractionConstraint" xmi:id="_grPlPmFaEeq-pYTHqETvmQ" name="guard">
                    <specification xmi:type="uml:LiteralString" xmi:id="_grPlP2FaEeq-pYTHqETvmQ"/>
                  </guard>
                </operand>
              </fragment>
              <guard xmi:type="uml:InteractionConstraint" xmi:id="_grPlQGFaEeq-pYTHqETvmQ" name="guard">
                <specification xmi:type="uml:LiteralString" xmi:id="_grPlQWFaEeq-pYTHqETvmQ" value=""/>
              </guard>
            </operand>
          </fragment>
          <guard xmi:type="uml:InteractionConstraint" xmi:id="_grPlQmFaEeq-pYTHqETvmQ" name="guard">
            <specification xmi:type="uml:LiteralString" xmi:id="_grPlQ2FaEeq-pYTHqETvmQ" value="type == normal"/>
          </guard>
        </operand>
        <operand xmi:type="uml:InteractionOperand" xmi:id="_grPlRGFaEeq-pYTHqETvmQ" name="InteractionOperand2" covered="_grPlAWFaEeq-pYTHqETvmQ _grPlAmFaEeq-pYTHqETvmQ">
          <fragment xmi:type="uml:CombinedFragment" xmi:id="_grPlRWFaEeq-pYTHqETvmQ" name="AltCombinedFragmentDeferred" covered="_grPlAWFaEeq-pYTHqETvmQ _grPlAmFaEeq-pYTHqETvmQ" interactionOperator="alt">
            <operand xmi:type="uml:InteractionOperand" xmi:id="_grPlRmFaEeq-pYTHqETvmQ" name="InteractionOperand0" covered="_grPlAWFaEeq-pYTHqETvmQ _grPlAmFaEeq-pYTHqETvmQ">
              <fragment xmi:type="uml:CombinedFragment" xmi:id="_grPlR2FaEeq-pYTHqETvmQ" name="BreakCombinedFragmentNoSubscription" covered="_grPlAWFaEeq-pYTHqETvmQ _grPlAmFaEeq-pYTHqETvmQ" interactionOperator="break">
                <operand xmi:type="uml:InteractionOperand" xmi:id="_grPlSGFaEeq-pYTHqETvmQ" name="InteractionOperand0" covered="_grPlAWFaEeq-pYTHqETvmQ _grPlAmFaEeq-pYTHqETvmQ">
                  <guard xmi:type="uml:InteractionConstraint" xmi:id="_grPlSWFaEeq-pYTHqETvmQ" name="guard">
                    <specification xmi:type="uml:LiteralString" xmi:id="_grPlSmFaEeq-pYTHqETvmQ"/>
                  </guard>
                </operand>
              </fragment>
              <guard xmi:type="uml:InteractionConstraint" xmi:id="_grPlS2FaEeq-pYTHqETvmQ" name="guard">
                <specification xmi:type="uml:LiteralString" xmi:id="_grPlTGFaEeq-pYTHqETvmQ"/>
              </guard>
            </operand>
            <operand xmi:type="uml:InteractionOperand" xmi:id="_grPlTWFaEeq-pYTHqETvmQ" name="InteractionOperand2" covered="_grPlAWFaEeq-pYTHqETvmQ _grPlAmFaEeq-pYTHqETvmQ">
              <fragment xmi:type="uml:MessageOccurrenceSpecification" xmi:id="_grPlTmFaEeq-pYTHqETvmQ" name="Subscribe23SendEvent" covered="_grPlAWFaEeq-pYTHqETvmQ" message="_grPlbGFaEeq-pYTHqETvmQ"/>
              <fragment xmi:type="uml:MessageOccurrenceSpecification" xmi:id="_grPlT2FaEeq-pYTHqETvmQ" name="Subscribe23ReceiveEvent" covered="_grPlAmFaEeq-pYTHqETvmQ" message="_grPlbGFaEeq-pYTHqETvmQ"/>
              <fragment xmi:type="uml:CombinedFragment" xmi:id="_grPlUGFaEeq-pYTHqETvmQ" name="AltCombinedFragmentSubscription" covered="_grPlAWFaEeq-pYTHqETvmQ _grPlAmFaEeq-pYTHqETvmQ" interactionOperator="alt">
                <operand xmi:type="uml:InteractionOperand" xmi:id="_grPlUWFaEeq-pYTHqETvmQ" name="InteractionOperand0" covered="_grPlAWFaEeq-pYTHqETvmQ _grPlAmFaEeq-pYTHqETvmQ">
                  <fragment xmi:type="uml:MessageOccurrenceSpecification" xmi:id="_grPlUmFaEeq-pYTHqETvmQ" name="Notify24SendEvent" covered="_grPlAmFaEeq-pYTHqETvmQ" message="_grPlbWFaEeq-pYTHqETvmQ"/>
                  <fragment xmi:type="uml:MessageOccurrenceSpecification" xmi:id="_grPlU2FaEeq-pYTHqETvmQ" name="Notify24ReceiveEvent" covered="_grPlAWFaEeq-pYTHqETvmQ" message="_grPlbWFaEeq-pYTHqETvmQ"/>
                  <guard xmi:type="uml:InteractionConstraint" xmi:id="_grPlVGFaEeq-pYTHqETvmQ" name="guard">
                    <specification xmi:type="uml:LiteralString" xmi:id="_grPlVWFaEeq-pYTHqETvmQ"/>
                  </guard>
                </operand>
                <operand xmi:type="uml:InteractionOperand" xmi:id="_grPlVmFaEeq-pYTHqETvmQ" name="InteractionOperand2" covered="_grPlAWFaEeq-pYTHqETvmQ _grPlAmFaEeq-pYTHqETvmQ">
                  <fragment xmi:type="uml:CombinedFragment" xmi:id="_grPlV2FaEeq-pYTHqETvmQ" name="BreakCombinedFragmentTimeoutSubscription" covered="_grPlAWFaEeq-pYTHqETvmQ _grPlAmFaEeq-pYTHqETvmQ" interactionOperator="break">
                    <operand xmi:type="uml:InteractionOperand" xmi:id="_grPlWGFaEeq-pYTHqETvmQ" name="InteractionOperand0" covered="_grPlAWFaEeq-pYTHqETvmQ _grPlAmFaEeq-pYTHqETvmQ">
                      <fragment xmi:type="uml:MessageOccurrenceSpecification" xmi:id="_grPlWWFaEeq-pYTHqETvmQ" name="TimeoutSubscription25SendEvent" covered="_grPlAmFaEeq-pYTHqETvmQ" message="_grPlbmFaEeq-pYTHqETvmQ"/>
                      <fragment xmi:type="uml:MessageOccurrenceSpecification" xmi:id="_grPlWmFaEeq-pYTHqETvmQ" name="TimeoutSubscription25ReceiveEvent" covered="_grPlAWFaEeq-pYTHqETvmQ" message="_grPlbmFaEeq-pYTHqETvmQ"/>
                      <guard xmi:type="uml:InteractionConstraint" xmi:id="_grPlW2FaEeq-pYTHqETvmQ" name="guard">
                        <specification xmi:type="uml:LiteralString" xmi:id="_grPlXGFaEeq-pYTHqETvmQ"/>
                      </guard>
                    </operand>
                  </fragment>
                  <guard xmi:type="uml:InteractionConstraint" xmi:id="_grPlXWFaEeq-pYTHqETvmQ" name="guard">
                    <specification xmi:type="uml:LiteralString" xmi:id="_grPlXmFaEeq-pYTHqETvmQ"/>
                  </guard>
                </operand>
              </fragment>
              <guard xmi:type="uml:InteractionConstraint" xmi:id="_grPlX2FaEeq-pYTHqETvmQ" name="guard">
                <specification xmi:type="uml:LiteralString" xmi:id="_grPlYGFaEeq-pYTHqETvmQ"/>
              </guard>
            </operand>
          </fragment>
          <guard xmi:type="uml:InteractionConstraint" xmi:id="_grPlYWFaEeq-pYTHqETvmQ" name="guard">
            <specification xmi:type="uml:LiteralString" xmi:id="_grPlYmFaEeq-pYTHqETvmQ" value="type == deferred"/>
          </guard>
        </operand>
      </fragment>
      <message xmi:type="uml:Message" xmi:id="_grPlY2FaEeq-pYTHqETvmQ" name="RequestOfferedVMs()" receiveEvent="_grPlBGFaEeq-pYTHqETvmQ" sendEvent="_grPlA2FaEeq-pYTHqETvmQ"/>
      <message xmi:type="uml:Message" xmi:id="_grPlZGFaEeq-pYTHqETvmQ" name="ResponseOfferedVMs(List VMs)" messageSort="reply" receiveEvent="_grPlB2FaEeq-pYTHqETvmQ" sendEvent="_grPlBmFaEeq-pYTHqETvmQ"/>
      <message xmi:type="uml:Message" xmi:id="_grPlZWFaEeq-pYTHqETvmQ" name="2*Request(VM_medium, 1h)" receiveEvent="_grPlCWFaEeq-pYTHqETvmQ" sendEvent="_grPlCGFaEeq-pYTHqETvmQ"/>
      <message xmi:type="uml:Message" xmi:id="_grPlZmFaEeq-pYTHqETvmQ" name="Response(IP, cost, type)" messageSort="reply" receiveEvent="_grPlDGFaEeq-pYTHqETvmQ" sendEvent="_grPlC2FaEeq-pYTHqETvmQ"/>
      <message xmi:type="uml:Message" xmi:id="_grPlZ2FaEeq-pYTHqETvmQ" name="Execute(APP,IP)" messageSort="asynchCall" receiveEvent="_grPlEmFaEeq-pYTHqETvmQ" sendEvent="_grPlEWFaEeq-pYTHqETvmQ"/>
      <message xmi:type="uml:Message" xmi:id="_grPlaGFaEeq-pYTHqETvmQ" name="Ok" messageSort="reply" receiveEvent="_grPlGGFaEeq-pYTHqETvmQ" sendEvent="_grPlF2FaEeq-pYTHqETvmQ"/>
      <message xmi:type="uml:Message" xmi:id="_grPlaWFaEeq-pYTHqETvmQ" name="TimeoutRenting(offer)" messageSort="reply" receiveEvent="_grPlIWFaEeq-pYTHqETvmQ" sendEvent="_grPlIGFaEeq-pYTHqETvmQ"/>
      <message xmi:type="uml:Message" xmi:id="_grPlamFaEeq-pYTHqETvmQ" name="Resume(resumeTime)" messageSort="asynchCall" receiveEvent="_grPlJWFaEeq-pYTHqETvmQ" sendEvent="_grPlJGFaEeq-pYTHqETvmQ"/>
      <message xmi:type="uml:Message" xmi:id="_grPla2FaEeq-pYTHqETvmQ" name="Ok" messageSort="reply" receiveEvent="_grPlK2FaEeq-pYTHqETvmQ" sendEvent="_grPlKmFaEeq-pYTHqETvmQ"/>
      <message xmi:type="uml:Message" xmi:id="_grPlbGFaEeq-pYTHqETvmQ" name="Subscribe(VM, rentingTime, maxSubTime)" messageSort="asynchCall" receiveEvent="_grPlT2FaEeq-pYTHqETvmQ" sendEvent="_grPlTmFaEeq-pYTHqETvmQ"/>
      <message xmi:type="uml:Message" xmi:id="_grPlbWFaEeq-pYTHqETvmQ" name="Notify(IP)" messageSort="reply" receiveEvent="_grPlU2FaEeq-pYTHqETvmQ" sendEvent="_grPlUmFaEeq-pYTHqETvmQ"/>
      <message xmi:type="uml:Message" xmi:id="_grPlbmFaEeq-pYTHqETvmQ" name="TimeoutSubscription" messageSort="reply" receiveEvent="_grPlWmFaEeq-pYTHqETvmQ" sendEvent="_grPlWWFaEeq-pYTHqETvmQ"/>
    </packagedElement>
    <packagedElement xmi:type="uml:Interaction" xmi:id="_r3SmsGFaEeq-pYTHqETvmQ" name="RegularUserHInteraction">
      <lifeline xmi:type="uml:Lifeline" xmi:id="_r3SmsWFaEeq-pYTHqETvmQ" name="RegularUserH" coveredBy="_r3Sms2FaEeq-pYTHqETvmQ _r3Smt2FaEeq-pYTHqETvmQ _r3SmuGFaEeq-pYTHqETvmQ _r3SmvGFaEeq-pYTHqETvmQ _r3SmvWFaEeq-pYTHqETvmQ _r3SmvmFaEeq-pYTHqETvmQ _r3Smv2FaEeq-pYTHqETvmQ _r3SmwGFaEeq-pYTHqETvmQ _r3SmwWFaEeq-pYTHqETvmQ _r3Smw2FaEeq-pYTHqETvmQ _r3SmxGFaEeq-pYTHqETvmQ _r3SmxWFaEeq-pYTHqETvmQ _r3SmxmFaEeq-pYTHqETvmQ _r3SmyGFaEeq-pYTHqETvmQ _r3SmzWFaEeq-pYTHqETvmQ _r3SmzmFaEeq-pYTHqETvmQ _r3Smz2FaEeq-pYTHqETvmQ _r3Sm0WFaEeq-pYTHqETvmQ _r3Sm0mFaEeq-pYTHqETvmQ _r3Sm02FaEeq-pYTHqETvmQ _r3Sm1GFaEeq-pYTHqETvmQ _r3Sm1mFaEeq-pYTHqETvmQ _r3Sm12FaEeq-pYTHqETvmQ _r3Sm2GFaEeq-pYTHqETvmQ _r3Sm2WFaEeq-pYTHqETvmQ _r3Sm22FaEeq-pYTHqETvmQ _r3Sm4GFaEeq-pYTHqETvmQ _r3Sm5WFaEeq-pYTHqETvmQ _r3Sm5mFaEeq-pYTHqETvmQ _r3Sm52FaEeq-pYTHqETvmQ _r3TNyGFaEeq-pYTHqETvmQ _r3TNyWFaEeq-pYTHqETvmQ _r3TNymFaEeq-pYTHqETvmQ _r3TNy2FaEeq-pYTHqETvmQ _r3TNzGFaEeq-pYTHqETvmQ _r3TN0WFaEeq-pYTHqETvmQ _r3TN0mFaEeq-pYTHqETvmQ _r3TN1GFaEeq-pYTHqETvmQ _r3TN1WFaEeq-pYTHqETvmQ _r3TN12FaEeq-pYTHqETvmQ _r3TN2mFaEeq-pYTHqETvmQ _r3TN22FaEeq-pYTHqETvmQ _r3TN3GFaEeq-pYTHqETvmQ _r3TN3mFaEeq-pYTHqETvmQ"/>
      <lifeline xmi:type="uml:Lifeline" xmi:id="_r3SmsmFaEeq-pYTHqETvmQ" name="CloudProvider" coveredBy="_r3SmtGFaEeq-pYTHqETvmQ _r3SmtmFaEeq-pYTHqETvmQ _r3SmuWFaEeq-pYTHqETvmQ _r3Smu2FaEeq-pYTHqETvmQ _r3SmvWFaEeq-pYTHqETvmQ _r3SmvmFaEeq-pYTHqETvmQ _r3Smv2FaEeq-pYTHqETvmQ _r3SmwGFaEeq-pYTHqETvmQ _r3SmwmFaEeq-pYTHqETvmQ _r3Smw2FaEeq-pYTHqETvmQ _r3SmxGFaEeq-pYTHqETvmQ _r3SmxWFaEeq-pYTHqETvmQ _r3SmxmFaEeq-pYTHqETvmQ _r3Smx2FaEeq-pYTHqETvmQ _r3SmzWFaEeq-pYTHqETvmQ _r3SmzmFaEeq-pYTHqETvmQ _r3Smz2FaEeq-pYTHqETvmQ _r3Sm0GFaEeq-pYTHqETvmQ _r3Sm0mFaEeq-pYTHqETvmQ _r3Sm02FaEeq-pYTHqETvmQ _r3Sm1WFaEeq-pYTHqETvmQ _r3Sm1mFaEeq-pYTHqETvmQ _r3Sm12FaEeq-pYTHqETvmQ _r3Sm2GFaEeq-pYTHqETvmQ _r3Sm2WFaEeq-pYTHqETvmQ _r3Sm2mFaEeq-pYTHqETvmQ _r3Sm4GFaEeq-pYTHqETvmQ _r3Sm5WFaEeq-pYTHqETvmQ _r3Sm5mFaEeq-pYTHqETvmQ _r3Sm52FaEeq-pYTHqETvmQ _r3TNyGFaEeq-pYTHqETvmQ _r3TNyWFaEeq-pYTHqETvmQ _r3TNymFaEeq-pYTHqETvmQ _r3TNy2FaEeq-pYTHqETvmQ _r3TNzGFaEeq-pYTHqETvmQ _r3TN0WFaEeq-pYTHqETvmQ _r3TN02FaEeq-pYTHqETvmQ _r3TN1GFaEeq-pYTHqETvmQ _r3TN1WFaEeq-pYTHqETvmQ _r3TN1mFaEeq-pYTHqETvmQ _r3TN2mFaEeq-pYTHqETvmQ _r3TN22FaEeq-pYTHqETvmQ _r3TN3GFaEeq-pYTHqETvmQ _r3TN3WFaEeq-pYTHqETvmQ _r3SmtWFaEeq-pYTHqETvmQ _r3SmumFaEeq-pYTHqETvmQ"/>
      <fragment xmi:type="uml:MessageOccurrenceSpecification" xmi:id="_r3Sms2FaEeq-pYTHqETvmQ" name="RequestOfferedVMs3SendEvent" covered="_r3SmsWFaEeq-pYTHqETvmQ" message="_r3TN52FaEeq-pYTHqETvmQ"/>
      <fragment xmi:type="uml:MessageOccurrenceSpecification" xmi:id="_r3SmtGFaEeq-pYTHqETvmQ" name="RequestOfferedVMs3ReceiveEvent" covered="_r3SmsmFaEeq-pYTHqETvmQ" message="_r3TN52FaEeq-pYTHqETvmQ"/>
      <fragment xmi:type="uml:BehaviorExecutionSpecification" xmi:id="_r3SmtWFaEeq-pYTHqETvmQ" name="BehaviorExecutionSpecification6" covered="_r3SmsmFaEeq-pYTHqETvmQ" finish="_r3SmtmFaEeq-pYTHqETvmQ" start="_r3SmtGFaEeq-pYTHqETvmQ"/>
      <fragment xmi:type="uml:MessageOccurrenceSpecification" xmi:id="_r3SmtmFaEeq-pYTHqETvmQ" name="Message8SendEvent" covered="_r3SmsmFaEeq-pYTHqETvmQ" message="_r3TN6GFaEeq-pYTHqETvmQ"/>
      <fragment xmi:type="uml:MessageOccurrenceSpecification" xmi:id="_r3Smt2FaEeq-pYTHqETvmQ" name="Message8ReceiveEvent" covered="_r3SmsWFaEeq-pYTHqETvmQ" message="_r3TN6GFaEeq-pYTHqETvmQ"/>
      <fragment xmi:type="uml:MessageOccurrenceSpecification" xmi:id="_r3SmuGFaEeq-pYTHqETvmQ" name="Request10SendEvent" covered="_r3SmsWFaEeq-pYTHqETvmQ" message="_r3TN6WFaEeq-pYTHqETvmQ"/>
      <fragment xmi:type="uml:MessageOccurrenceSpecification" xmi:id="_r3SmuWFaEeq-pYTHqETvmQ" name="Request10ReceiveEvent" covered="_r3SmsmFaEeq-pYTHqETvmQ" message="_r3TN6WFaEeq-pYTHqETvmQ"/>
      <fragment xmi:type="uml:BehaviorExecutionSpecification" xmi:id="_r3SmumFaEeq-pYTHqETvmQ" name="BehaviorExecutionSpecification13" covered="_r3SmsmFaEeq-pYTHqETvmQ" finish="_r3Smu2FaEeq-pYTHqETvmQ" start="_r3SmuWFaEeq-pYTHqETvmQ"/>
      <fragment xmi:type="uml:MessageOccurrenceSpecification" xmi:id="_r3Smu2FaEeq-pYTHqETvmQ" name="Message15SendEvent" covered="_r3SmsmFaEeq-pYTHqETvmQ" message="_r3TN6mFaEeq-pYTHqETvmQ"/>
      <fragment xmi:type="uml:MessageOccurrenceSpecification" xmi:id="_r3SmvGFaEeq-pYTHqETvmQ" name="Message15ReceiveEvent" covered="_r3SmsWFaEeq-pYTHqETvmQ" message="_r3TN6mFaEeq-pYTHqETvmQ"/>
      <fragment xmi:type="uml:CombinedFragment" xmi:id="_r3SmvWFaEeq-pYTHqETvmQ" name="AltCombinedFragmentVMAvailability" covered="_r3SmsWFaEeq-pYTHqETvmQ _r3SmsmFaEeq-pYTHqETvmQ" interactionOperator="alt">
        <operand xmi:type="uml:InteractionOperand" xmi:id="_r3SmvmFaEeq-pYTHqETvmQ" name="InteractionOperand0" covered="_r3SmsWFaEeq-pYTHqETvmQ _r3SmsmFaEeq-pYTHqETvmQ">
          <fragment xmi:type="uml:CombinedFragment" xmi:id="_r3Smv2FaEeq-pYTHqETvmQ" name="LoopCombinedFragmentExecution" covered="_r3SmsWFaEeq-pYTHqETvmQ _r3SmsmFaEeq-pYTHqETvmQ" interactionOperator="loop">
            <operand xmi:type="uml:InteractionOperand" xmi:id="_r3SmwGFaEeq-pYTHqETvmQ" name="InteractionOperand0" covered="_r3SmsWFaEeq-pYTHqETvmQ _r3SmsmFaEeq-pYTHqETvmQ">
              <fragment xmi:type="uml:MessageOccurrenceSpecification" xmi:id="_r3SmwWFaEeq-pYTHqETvmQ" name="Execute18SendEvent" covered="_r3SmsWFaEeq-pYTHqETvmQ" message="_r3TN62FaEeq-pYTHqETvmQ"/>
              <fragment xmi:type="uml:MessageOccurrenceSpecification" xmi:id="_r3SmwmFaEeq-pYTHqETvmQ" name="Execute18ReceiveEvent" covered="_r3SmsmFaEeq-pYTHqETvmQ" message="_r3TN62FaEeq-pYTHqETvmQ"/>
              <fragment xmi:type="uml:CombinedFragment" xmi:id="_r3Smw2FaEeq-pYTHqETvmQ" name="AltCombinedFragmentExecutionResult" covered="_r3SmsWFaEeq-pYTHqETvmQ _r3SmsmFaEeq-pYTHqETvmQ" interactionOperator="alt">
                <operand xmi:type="uml:InteractionOperand" xmi:id="_r3SmxGFaEeq-pYTHqETvmQ" name="InteractionOperand0" covered="_r3SmsWFaEeq-pYTHqETvmQ _r3SmsmFaEeq-pYTHqETvmQ">
                  <fragment xmi:type="uml:CombinedFragment" xmi:id="_r3SmxWFaEeq-pYTHqETvmQ" name="BreakCombinedFragmentExecutionOk" covered="_r3SmsWFaEeq-pYTHqETvmQ _r3SmsmFaEeq-pYTHqETvmQ" interactionOperator="break">
                    <operand xmi:type="uml:InteractionOperand" xmi:id="_r3SmxmFaEeq-pYTHqETvmQ" name="InteractionOperand0" covered="_r3SmsWFaEeq-pYTHqETvmQ _r3SmsmFaEeq-pYTHqETvmQ">
                      <fragment xmi:type="uml:MessageOccurrenceSpecification" xmi:id="_r3Smx2FaEeq-pYTHqETvmQ" name="Ok19SendEvent" covered="_r3SmsmFaEeq-pYTHqETvmQ" message="_r3TN7GFaEeq-pYTHqETvmQ"/>
                      <fragment xmi:type="uml:MessageOccurrenceSpecification" xmi:id="_r3SmyGFaEeq-pYTHqETvmQ" name="Ok19ReceiveEvent" covered="_r3SmsWFaEeq-pYTHqETvmQ" message="_r3TN7GFaEeq-pYTHqETvmQ"/>
                      <guard xmi:type="uml:InteractionConstraint" xmi:id="_r3SmyWFaEeq-pYTHqETvmQ" name="guard">
                        <specification xmi:type="uml:LiteralString" xmi:id="_r3SmymFaEeq-pYTHqETvmQ"/>
                      </guard>
                    </operand>
                  </fragment>
                  <guard xmi:type="uml:InteractionConstraint" xmi:id="_r3Smy2FaEeq-pYTHqETvmQ" name="guard">
                    <specification xmi:type="uml:LiteralString" xmi:id="_r3SmzGFaEeq-pYTHqETvmQ"/>
                  </guard>
                </operand>
                <operand xmi:type="uml:InteractionOperand" xmi:id="_r3SmzWFaEeq-pYTHqETvmQ" name="InteractionOperand2" covered="_r3SmsWFaEeq-pYTHqETvmQ _r3SmsmFaEeq-pYTHqETvmQ">
                  <fragment xmi:type="uml:CombinedFragment" xmi:id="_r3SmzmFaEeq-pYTHqETvmQ" name="LoopCombinedFragmentTimeoutRenting" covered="_r3SmsWFaEeq-pYTHqETvmQ _r3SmsmFaEeq-pYTHqETvmQ" interactionOperator="loop">
                    <operand xmi:type="uml:InteractionOperand" xmi:id="_r3Smz2FaEeq-pYTHqETvmQ" name="LoopInteractionOperandTimeoutRenting" covered="_r3SmsWFaEeq-pYTHqETvmQ _r3SmsmFaEeq-pYTHqETvmQ">
                      <fragment xmi:type="uml:MessageOccurrenceSpecification" xmi:id="_r3Sm0GFaEeq-pYTHqETvmQ" name="TimeoutRenting20SendEvent" covered="_r3SmsmFaEeq-pYTHqETvmQ" message="_r3TN7WFaEeq-pYTHqETvmQ"/>
                      <fragment xmi:type="uml:MessageOccurrenceSpecification" xmi:id="_r3Sm0WFaEeq-pYTHqETvmQ" name="TimeoutRenting20ReceiveEvent" covered="_r3SmsWFaEeq-pYTHqETvmQ" message="_r3TN7WFaEeq-pYTHqETvmQ"/>
                      <fragment xmi:type="uml:CombinedFragment" xmi:id="_r3Sm0mFaEeq-pYTHqETvmQ" name="AltCombinedFragmentResume" covered="_r3SmsWFaEeq-pYTHqETvmQ _r3SmsmFaEeq-pYTHqETvmQ" interactionOperator="alt">
                        <operand xmi:type="uml:InteractionOperand" xmi:id="_r3Sm02FaEeq-pYTHqETvmQ" name="InteractionOperand0" covered="_r3SmsWFaEeq-pYTHqETvmQ _r3SmsmFaEeq-pYTHqETvmQ">
                          <fragment xmi:type="uml:MessageOccurrenceSpecification" xmi:id="_r3Sm1GFaEeq-pYTHqETvmQ" name="Resume21SendEvent" covered="_r3SmsWFaEeq-pYTHqETvmQ" message="_r3TN7mFaEeq-pYTHqETvmQ"/>
                          <fragment xmi:type="uml:MessageOccurrenceSpecification" xmi:id="_r3Sm1WFaEeq-pYTHqETvmQ" name="Resume21ReceiveEvent" covered="_r3SmsmFaEeq-pYTHqETvmQ" message="_r3TN7mFaEeq-pYTHqETvmQ"/>
                          <fragment xmi:type="uml:CombinedFragment" xmi:id="_r3Sm1mFaEeq-pYTHqETvmQ" name="AltCombinedFragmentResume" covered="_r3SmsWFaEeq-pYTHqETvmQ _r3SmsmFaEeq-pYTHqETvmQ" interactionOperator="alt">
                            <operand xmi:type="uml:InteractionOperand" xmi:id="_r3Sm12FaEeq-pYTHqETvmQ" name="InteractionOperand0" covered="_r3SmsWFaEeq-pYTHqETvmQ _r3SmsmFaEeq-pYTHqETvmQ">
                              <fragment xmi:type="uml:CombinedFragment" xmi:id="_r3Sm2GFaEeq-pYTHqETvmQ" name="BreakCombinedFragmentExecutionOk" covered="_r3SmsWFaEeq-pYTHqETvmQ _r3SmsmFaEeq-pYTHqETvmQ" interactionOperator="break">
                                <operand xmi:type="uml:InteractionOperand" xmi:id="_r3Sm2WFaEeq-pYTHqETvmQ" name="InteractionOperand0" covered="_r3SmsWFaEeq-pYTHqETvmQ _r3SmsmFaEeq-pYTHqETvmQ">
                                  <fragment xmi:type="uml:MessageOccurrenceSpecification" xmi:id="_r3Sm2mFaEeq-pYTHqETvmQ" name="Ok22SendEvent" covered="_r3SmsmFaEeq-pYTHqETvmQ" message="_r3TN72FaEeq-pYTHqETvmQ"/>
                                  <fragment xmi:type="uml:MessageOccurrenceSpecification" xmi:id="_r3Sm22FaEeq-pYTHqETvmQ" name="Ok22ReceiveEvent" covered="_r3SmsWFaEeq-pYTHqETvmQ" message="_r3TN72FaEeq-pYTHqETvmQ"/>
                                  <guard xmi:type="uml:InteractionConstraint" xmi:id="_r3Sm3GFaEeq-pYTHqETvmQ" name="guard">
                                    <specification xmi:type="uml:LiteralString" xmi:id="_r3Sm3WFaEeq-pYTHqETvmQ"/>
                                  </guard>
                                </operand>
                              </fragment>
                              <guard xmi:type="uml:InteractionConstraint" xmi:id="_r3Sm3mFaEeq-pYTHqETvmQ" name="guard">
                                <specification xmi:type="uml:LiteralString" xmi:id="_r3Sm32FaEeq-pYTHqETvmQ"/>
                              </guard>
                            </operand>
                            <operand xmi:type="uml:InteractionOperand" xmi:id="_r3Sm4GFaEeq-pYTHqETvmQ" name="InteractionOperand2" covered="_r3SmsWFaEeq-pYTHqETvmQ _r3SmsmFaEeq-pYTHqETvmQ">
                              <guard xmi:type="uml:InteractionConstraint" xmi:id="_r3Sm4WFaEeq-pYTHqETvmQ" name="guard">
                                <specification xmi:type="uml:LiteralString" xmi:id="_r3Sm4mFaEeq-pYTHqETvmQ"/>
                              </guard>
                            </operand>
                          </fragment>
                          <guard xmi:type="uml:InteractionConstraint" xmi:id="_r3Sm42FaEeq-pYTHqETvmQ" name="guard">
                            <specification xmi:type="uml:LiteralString" xmi:id="_r3Sm5GFaEeq-pYTHqETvmQ"/>
                          </guard>
                        </operand>
                        <operand xmi:type="uml:InteractionOperand" xmi:id="_r3Sm5WFaEeq-pYTHqETvmQ" name="InteractionOperand2" covered="_r3SmsWFaEeq-pYTHqETvmQ _r3SmsmFaEeq-pYTHqETvmQ">
                          <fragment xmi:type="uml:CombinedFragment" xmi:id="_r3Sm5mFaEeq-pYTHqETvmQ" name="BreakCombinedFragmentNoResume" covered="_r3SmsWFaEeq-pYTHqETvmQ _r3SmsmFaEeq-pYTHqETvmQ" interactionOperator="break">
                            <operand xmi:type="uml:InteractionOperand" xmi:id="_r3Sm52FaEeq-pYTHqETvmQ" name="InteractionOperand0" covered="_r3SmsWFaEeq-pYTHqETvmQ _r3SmsmFaEeq-pYTHqETvmQ">
                              <guard xmi:type="uml:InteractionConstraint" xmi:id="_r3Sm6GFaEeq-pYTHqETvmQ" name="guard">
                                <specification xmi:type="uml:LiteralString" xmi:id="_r3Sm6WFaEeq-pYTHqETvmQ"/>
                              </guard>
                            </operand>
                          </fragment>
                          <guard xmi:type="uml:InteractionConstraint" xmi:id="_r3Sm6mFaEeq-pYTHqETvmQ" name="guard">
                            <specification xmi:type="uml:LiteralString" xmi:id="_r3Sm62FaEeq-pYTHqETvmQ"/>
                          </guard>
                        </operand>
                      </fragment>
                      <guard xmi:type="uml:InteractionConstraint" xmi:id="_r3TNwGFaEeq-pYTHqETvmQ" name="guard">
                        <specification xmi:type="uml:LiteralString" xmi:id="_r3TNwWFaEeq-pYTHqETvmQ"/>
                      </guard>
                    </operand>
                  </fragment>
                  <guard xmi:type="uml:InteractionConstraint" xmi:id="_r3TNwmFaEeq-pYTHqETvmQ" name="guard">
                    <specification xmi:type="uml:LiteralString" xmi:id="_r3TNw2FaEeq-pYTHqETvmQ"/>
                  </guard>
                </operand>
              </fragment>
              <guard xmi:type="uml:InteractionConstraint" xmi:id="_r3TNxGFaEeq-pYTHqETvmQ" name="guard">
                <specification xmi:type="uml:LiteralString" xmi:id="_r3TNxWFaEeq-pYTHqETvmQ" value=""/>
              </guard>
            </operand>
          </fragment>
          <guard xmi:type="uml:InteractionConstraint" xmi:id="_r3TNxmFaEeq-pYTHqETvmQ" name="guard">
            <specification xmi:type="uml:LiteralString" xmi:id="_r3TNx2FaEeq-pYTHqETvmQ" value="type == normal"/>
          </guard>
        </operand>
        <operand xmi:type="uml:InteractionOperand" xmi:id="_r3TNyGFaEeq-pYTHqETvmQ" name="InteractionOperand2" covered="_r3SmsWFaEeq-pYTHqETvmQ _r3SmsmFaEeq-pYTHqETvmQ">
          <fragment xmi:type="uml:CombinedFragment" xmi:id="_r3TNyWFaEeq-pYTHqETvmQ" name="AltCombinedFragmentDeferred" covered="_r3SmsWFaEeq-pYTHqETvmQ _r3SmsmFaEeq-pYTHqETvmQ" interactionOperator="alt">
            <operand xmi:type="uml:InteractionOperand" xmi:id="_r3TNymFaEeq-pYTHqETvmQ" name="InteractionOperand0" covered="_r3SmsWFaEeq-pYTHqETvmQ _r3SmsmFaEeq-pYTHqETvmQ">
              <fragment xmi:type="uml:CombinedFragment" xmi:id="_r3TNy2FaEeq-pYTHqETvmQ" name="BreakCombinedFragmentNoSubscription" covered="_r3SmsWFaEeq-pYTHqETvmQ _r3SmsmFaEeq-pYTHqETvmQ" interactionOperator="break">
                <operand xmi:type="uml:InteractionOperand" xmi:id="_r3TNzGFaEeq-pYTHqETvmQ" name="InteractionOperand0" covered="_r3SmsWFaEeq-pYTHqETvmQ _r3SmsmFaEeq-pYTHqETvmQ">
                  <guard xmi:type="uml:InteractionConstraint" xmi:id="_r3TNzWFaEeq-pYTHqETvmQ" name="guard">
                    <specification xmi:type="uml:LiteralString" xmi:id="_r3TNzmFaEeq-pYTHqETvmQ"/>
                  </guard>
                </operand>
              </fragment>
              <guard xmi:type="uml:InteractionConstraint" xmi:id="_r3TNz2FaEeq-pYTHqETvmQ" name="guard">
                <specification xmi:type="uml:LiteralString" xmi:id="_r3TN0GFaEeq-pYTHqETvmQ"/>
              </guard>
            </operand>
            <operand xmi:type="uml:InteractionOperand" xmi:id="_r3TN0WFaEeq-pYTHqETvmQ" name="InteractionOperand2" covered="_r3SmsWFaEeq-pYTHqETvmQ _r3SmsmFaEeq-pYTHqETvmQ">
              <fragment xmi:type="uml:MessageOccurrenceSpecification" xmi:id="_r3TN0mFaEeq-pYTHqETvmQ" name="Subscribe23SendEvent" covered="_r3SmsWFaEeq-pYTHqETvmQ" message="_r3TN8GFaEeq-pYTHqETvmQ"/>
              <fragment xmi:type="uml:MessageOccurrenceSpecification" xmi:id="_r3TN02FaEeq-pYTHqETvmQ" name="Subscribe23ReceiveEvent" covered="_r3SmsmFaEeq-pYTHqETvmQ" message="_r3TN8GFaEeq-pYTHqETvmQ"/>
              <fragment xmi:type="uml:CombinedFragment" xmi:id="_r3TN1GFaEeq-pYTHqETvmQ" name="AltCombinedFragmentSubscription" covered="_r3SmsWFaEeq-pYTHqETvmQ _r3SmsmFaEeq-pYTHqETvmQ" interactionOperator="alt">
                <operand xmi:type="uml:InteractionOperand" xmi:id="_r3TN1WFaEeq-pYTHqETvmQ" name="InteractionOperand0" covered="_r3SmsWFaEeq-pYTHqETvmQ _r3SmsmFaEeq-pYTHqETvmQ">
                  <fragment xmi:type="uml:MessageOccurrenceSpecification" xmi:id="_r3TN1mFaEeq-pYTHqETvmQ" name="Notify24SendEvent" covered="_r3SmsmFaEeq-pYTHqETvmQ" message="_r3TN8WFaEeq-pYTHqETvmQ"/>
                  <fragment xmi:type="uml:MessageOccurrenceSpecification" xmi:id="_r3TN12FaEeq-pYTHqETvmQ" name="Notify24ReceiveEvent" covered="_r3SmsWFaEeq-pYTHqETvmQ" message="_r3TN8WFaEeq-pYTHqETvmQ"/>
                  <guard xmi:type="uml:InteractionConstraint" xmi:id="_r3TN2GFaEeq-pYTHqETvmQ" name="guard">
                    <specification xmi:type="uml:LiteralString" xmi:id="_r3TN2WFaEeq-pYTHqETvmQ"/>
                  </guard>
                </operand>
                <operand xmi:type="uml:InteractionOperand" xmi:id="_r3TN2mFaEeq-pYTHqETvmQ" name="InteractionOperand2" covered="_r3SmsWFaEeq-pYTHqETvmQ _r3SmsmFaEeq-pYTHqETvmQ">
                  <fragment xmi:type="uml:CombinedFragment" xmi:id="_r3TN22FaEeq-pYTHqETvmQ" name="BreakCombinedFragmentTimeoutSubscription" covered="_r3SmsWFaEeq-pYTHqETvmQ _r3SmsmFaEeq-pYTHqETvmQ" interactionOperator="break">
                    <operand xmi:type="uml:InteractionOperand" xmi:id="_r3TN3GFaEeq-pYTHqETvmQ" name="InteractionOperand0" covered="_r3SmsWFaEeq-pYTHqETvmQ _r3SmsmFaEeq-pYTHqETvmQ">
                      <fragment xmi:type="uml:MessageOccurrenceSpecification" xmi:id="_r3TN3WFaEeq-pYTHqETvmQ" name="TimeoutSubscription25SendEvent" covered="_r3SmsmFaEeq-pYTHqETvmQ" message="_r3TN8mFaEeq-pYTHqETvmQ"/>
                      <fragment xmi:type="uml:MessageOccurrenceSpecification" xmi:id="_r3TN3mFaEeq-pYTHqETvmQ" name="TimeoutSubscription25ReceiveEvent" covered="_r3SmsWFaEeq-pYTHqETvmQ" message="_r3TN8mFaEeq-pYTHqETvmQ"/>
                      <guard xmi:type="uml:InteractionConstraint" xmi:id="_r3TN32FaEeq-pYTHqETvmQ" name="guard">
                        <specification xmi:type="uml:LiteralString" xmi:id="_r3TN4GFaEeq-pYTHqETvmQ"/>
                      </guard>
                    </operand>
                  </fragment>
                  <guard xmi:type="uml:InteractionConstraint" xmi:id="_r3TN4WFaEeq-pYTHqETvmQ" name="guard">
                    <specification xmi:type="uml:LiteralString" xmi:id="_r3TN4mFaEeq-pYTHqETvmQ"/>
                  </guard>
                </operand>
              </fragment>
              <guard xmi:type="uml:InteractionConstraint" xmi:id="_r3TN42FaEeq-pYTHqETvmQ" name="guard">
                <specification xmi:type="uml:LiteralString" xmi:id="_r3TN5GFaEeq-pYTHqETvmQ"/>
              </guard>
            </operand>
          </fragment>
          <guard xmi:type="uml:InteractionConstraint" xmi:id="_r3TN5WFaEeq-pYTHqETvmQ" name="guard">
            <specification xmi:type="uml:LiteralString" xmi:id="_r3TN5mFaEeq-pYTHqETvmQ" value="type == deferred"/>
          </guard>
        </operand>
      </fragment>
      <message xmi:type="uml:Message" xmi:id="_r3TN52FaEeq-pYTHqETvmQ" name="RequestOfferedVMs()" receiveEvent="_r3SmtGFaEeq-pYTHqETvmQ" sendEvent="_r3Sms2FaEeq-pYTHqETvmQ"/>
      <message xmi:type="uml:Message" xmi:id="_r3TN6GFaEeq-pYTHqETvmQ" name="ResponseOfferedVMs(List VMs)" messageSort="reply" receiveEvent="_r3Smt2FaEeq-pYTHqETvmQ" sendEvent="_r3SmtmFaEeq-pYTHqETvmQ"/>
      <message xmi:type="uml:Message" xmi:id="_r3TN6WFaEeq-pYTHqETvmQ" name="1*Request(VM_nanoRAM, 24h)" receiveEvent="_r3SmuWFaEeq-pYTHqETvmQ" sendEvent="_r3SmuGFaEeq-pYTHqETvmQ"/>
      <message xmi:type="uml:Message" xmi:id="_r3TN6mFaEeq-pYTHqETvmQ" name="Response(IP, cost, type)" messageSort="reply" receiveEvent="_r3SmvGFaEeq-pYTHqETvmQ" sendEvent="_r3Smu2FaEeq-pYTHqETvmQ"/>
      <message xmi:type="uml:Message" xmi:id="_r3TN62FaEeq-pYTHqETvmQ" name="Execute(APP,IP)" messageSort="asynchCall" receiveEvent="_r3SmwmFaEeq-pYTHqETvmQ" sendEvent="_r3SmwWFaEeq-pYTHqETvmQ"/>
      <message xmi:type="uml:Message" xmi:id="_r3TN7GFaEeq-pYTHqETvmQ" name="Ok" messageSort="reply" receiveEvent="_r3SmyGFaEeq-pYTHqETvmQ" sendEvent="_r3Smx2FaEeq-pYTHqETvmQ"/>
      <message xmi:type="uml:Message" xmi:id="_r3TN7WFaEeq-pYTHqETvmQ" name="TimeoutRenting(offer)" messageSort="reply" receiveEvent="_r3Sm0WFaEeq-pYTHqETvmQ" sendEvent="_r3Sm0GFaEeq-pYTHqETvmQ"/>
      <message xmi:type="uml:Message" xmi:id="_r3TN7mFaEeq-pYTHqETvmQ" name="Resume(resumeTime)" messageSort="asynchCall" receiveEvent="_r3Sm1WFaEeq-pYTHqETvmQ" sendEvent="_r3Sm1GFaEeq-pYTHqETvmQ"/>
      <message xmi:type="uml:Message" xmi:id="_r3TN72FaEeq-pYTHqETvmQ" name="Ok" messageSort="reply" receiveEvent="_r3Sm22FaEeq-pYTHqETvmQ" sendEvent="_r3Sm2mFaEeq-pYTHqETvmQ"/>
      <message xmi:type="uml:Message" xmi:id="_r3TN8GFaEeq-pYTHqETvmQ" name="Subscribe(VM, rentingTime, maxSubTime)" messageSort="asynchCall" receiveEvent="_r3TN02FaEeq-pYTHqETvmQ" sendEvent="_r3TN0mFaEeq-pYTHqETvmQ"/>
      <message xmi:type="uml:Message" xmi:id="_r3TN8WFaEeq-pYTHqETvmQ" name="Notify(IP)" messageSort="reply" receiveEvent="_r3TN12FaEeq-pYTHqETvmQ" sendEvent="_r3TN1mFaEeq-pYTHqETvmQ"/>
      <message xmi:type="uml:Message" xmi:id="_r3TN8mFaEeq-pYTHqETvmQ" name="TimeoutSubscription" messageSort="reply" receiveEvent="_r3TN3mFaEeq-pYTHqETvmQ" sendEvent="_r3TN3WFaEeq-pYTHqETvmQ"/>
    </packagedElement>
    <packagedElement xmi:type="uml:Interaction" xmi:id="_0srTAGFaEeq-pYTHqETvmQ" name="RegularUserIInteraction">
      <lifeline xmi:type="uml:Lifeline" xmi:id="_0srTAWFaEeq-pYTHqETvmQ" name="RegularUserI" coveredBy="_0srTA2FaEeq-pYTHqETvmQ _0srTB2FaEeq-pYTHqETvmQ _0srTCGFaEeq-pYTHqETvmQ _0srTDGFaEeq-pYTHqETvmQ _0srTDWFaEeq-pYTHqETvmQ _0srTDmFaEeq-pYTHqETvmQ _0srTD2FaEeq-pYTHqETvmQ _0srTEGFaEeq-pYTHqETvmQ _0srTEWFaEeq-pYTHqETvmQ _0srTE2FaEeq-pYTHqETvmQ _0srTFGFaEeq-pYTHqETvmQ _0srTFWFaEeq-pYTHqETvmQ _0srTFmFaEeq-pYTHqETvmQ _0srTGGFaEeq-pYTHqETvmQ _0srTHWFaEeq-pYTHqETvmQ _0srTHmFaEeq-pYTHqETvmQ _0srTH2FaEeq-pYTHqETvmQ _0srTIWFaEeq-pYTHqETvmQ _0srTImFaEeq-pYTHqETvmQ _0srTI2FaEeq-pYTHqETvmQ _0srTJGFaEeq-pYTHqETvmQ _0srTJmFaEeq-pYTHqETvmQ _0srTJ2FaEeq-pYTHqETvmQ _0srTKGFaEeq-pYTHqETvmQ _0srTKWFaEeq-pYTHqETvmQ _0srTK2FaEeq-pYTHqETvmQ _0srTMGFaEeq-pYTHqETvmQ _0srTNWFaEeq-pYTHqETvmQ _0srTNmFaEeq-pYTHqETvmQ _0srTN2FaEeq-pYTHqETvmQ _0srTRGFaEeq-pYTHqETvmQ _0srTRWFaEeq-pYTHqETvmQ _0srTRmFaEeq-pYTHqETvmQ _0srTR2FaEeq-pYTHqETvmQ _0srTSGFaEeq-pYTHqETvmQ _0srTTWFaEeq-pYTHqETvmQ _0srTTmFaEeq-pYTHqETvmQ _0srTUGFaEeq-pYTHqETvmQ _0srTUWFaEeq-pYTHqETvmQ _0srTU2FaEeq-pYTHqETvmQ _0srTVmFaEeq-pYTHqETvmQ _0srTV2FaEeq-pYTHqETvmQ _0srTWGFaEeq-pYTHqETvmQ _0srTWmFaEeq-pYTHqETvmQ"/>
      <lifeline xmi:type="uml:Lifeline" xmi:id="_0srTAmFaEeq-pYTHqETvmQ" name="CloudProvider" coveredBy="_0srTBGFaEeq-pYTHqETvmQ _0srTBmFaEeq-pYTHqETvmQ _0srTCWFaEeq-pYTHqETvmQ _0srTC2FaEeq-pYTHqETvmQ _0srTDWFaEeq-pYTHqETvmQ _0srTDmFaEeq-pYTHqETvmQ _0srTD2FaEeq-pYTHqETvmQ _0srTEGFaEeq-pYTHqETvmQ _0srTEmFaEeq-pYTHqETvmQ _0srTE2FaEeq-pYTHqETvmQ _0srTFGFaEeq-pYTHqETvmQ _0srTFWFaEeq-pYTHqETvmQ _0srTFmFaEeq-pYTHqETvmQ _0srTF2FaEeq-pYTHqETvmQ _0srTHWFaEeq-pYTHqETvmQ _0srTHmFaEeq-pYTHqETvmQ _0srTH2FaEeq-pYTHqETvmQ _0srTIGFaEeq-pYTHqETvmQ _0srTImFaEeq-pYTHqETvmQ _0srTI2FaEeq-pYTHqETvmQ _0srTJWFaEeq-pYTHqETvmQ _0srTJmFaEeq-pYTHqETvmQ _0srTJ2FaEeq-pYTHqETvmQ _0srTKGFaEeq-pYTHqETvmQ _0srTKWFaEeq-pYTHqETvmQ _0srTKmFaEeq-pYTHqETvmQ _0srTMGFaEeq-pYTHqETvmQ _0srTNWFaEeq-pYTHqETvmQ _0srTNmFaEeq-pYTHqETvmQ _0srTN2FaEeq-pYTHqETvmQ _0srTRGFaEeq-pYTHqETvmQ _0srTRWFaEeq-pYTHqETvmQ _0srTRmFaEeq-pYTHqETvmQ _0srTR2FaEeq-pYTHqETvmQ _0srTSGFaEeq-pYTHqETvmQ _0srTTWFaEeq-pYTHqETvmQ _0srTT2FaEeq-pYTHqETvmQ _0srTUGFaEeq-pYTHqETvmQ _0srTUWFaEeq-pYTHqETvmQ _0srTUmFaEeq-pYTHqETvmQ _0srTVmFaEeq-pYTHqETvmQ _0srTV2FaEeq-pYTHqETvmQ _0srTWGFaEeq-pYTHqETvmQ _0srTWWFaEeq-pYTHqETvmQ _0srTBWFaEeq-pYTHqETvmQ _0srTCmFaEeq-pYTHqETvmQ"/>
      <fragment xmi:type="uml:MessageOccurrenceSpecification" xmi:id="_0srTA2FaEeq-pYTHqETvmQ" name="RequestOfferedVMs3SendEvent" covered="_0srTAWFaEeq-pYTHqETvmQ" message="_0srTY2FaEeq-pYTHqETvmQ"/>
      <fragment xmi:type="uml:MessageOccurrenceSpecification" xmi:id="_0srTBGFaEeq-pYTHqETvmQ" name="RequestOfferedVMs3ReceiveEvent" covered="_0srTAmFaEeq-pYTHqETvmQ" message="_0srTY2FaEeq-pYTHqETvmQ"/>
      <fragment xmi:type="uml:BehaviorExecutionSpecification" xmi:id="_0srTBWFaEeq-pYTHqETvmQ" name="BehaviorExecutionSpecification6" covered="_0srTAmFaEeq-pYTHqETvmQ" finish="_0srTBmFaEeq-pYTHqETvmQ" start="_0srTBGFaEeq-pYTHqETvmQ"/>
      <fragment xmi:type="uml:MessageOccurrenceSpecification" xmi:id="_0srTBmFaEeq-pYTHqETvmQ" name="Message8SendEvent" covered="_0srTAmFaEeq-pYTHqETvmQ" message="_0srTZGFaEeq-pYTHqETvmQ"/>
      <fragment xmi:type="uml:MessageOccurrenceSpecification" xmi:id="_0srTB2FaEeq-pYTHqETvmQ" name="Message8ReceiveEvent" covered="_0srTAWFaEeq-pYTHqETvmQ" message="_0srTZGFaEeq-pYTHqETvmQ"/>
      <fragment xmi:type="uml:MessageOccurrenceSpecification" xmi:id="_0srTCGFaEeq-pYTHqETvmQ" name="Request10SendEvent" covered="_0srTAWFaEeq-pYTHqETvmQ" message="_0srTZWFaEeq-pYTHqETvmQ"/>
      <fragment xmi:type="uml:MessageOccurrenceSpecification" xmi:id="_0srTCWFaEeq-pYTHqETvmQ" name="Request10ReceiveEvent" covered="_0srTAmFaEeq-pYTHqETvmQ" message="_0srTZWFaEeq-pYTHqETvmQ"/>
      <fragment xmi:type="uml:BehaviorExecutionSpecification" xmi:id="_0srTCmFaEeq-pYTHqETvmQ" name="BehaviorExecutionSpecification13" covered="_0srTAmFaEeq-pYTHqETvmQ" finish="_0srTC2FaEeq-pYTHqETvmQ" start="_0srTCWFaEeq-pYTHqETvmQ"/>
      <fragment xmi:type="uml:MessageOccurrenceSpecification" xmi:id="_0srTC2FaEeq-pYTHqETvmQ" name="Message15SendEvent" covered="_0srTAmFaEeq-pYTHqETvmQ" message="_0srTZmFaEeq-pYTHqETvmQ"/>
      <fragment xmi:type="uml:MessageOccurrenceSpecification" xmi:id="_0srTDGFaEeq-pYTHqETvmQ" name="Message15ReceiveEvent" covered="_0srTAWFaEeq-pYTHqETvmQ" message="_0srTZmFaEeq-pYTHqETvmQ"/>
      <fragment xmi:type="uml:CombinedFragment" xmi:id="_0srTDWFaEeq-pYTHqETvmQ" name="AltCombinedFragmentVMAvailability" covered="_0srTAWFaEeq-pYTHqETvmQ _0srTAmFaEeq-pYTHqETvmQ" interactionOperator="alt">
        <operand xmi:type="uml:InteractionOperand" xmi:id="_0srTDmFaEeq-pYTHqETvmQ" name="InteractionOperand0" covered="_0srTAWFaEeq-pYTHqETvmQ _0srTAmFaEeq-pYTHqETvmQ">
          <fragment xmi:type="uml:CombinedFragment" xmi:id="_0srTD2FaEeq-pYTHqETvmQ" name="LoopCombinedFragmentExecution" covered="_0srTAWFaEeq-pYTHqETvmQ _0srTAmFaEeq-pYTHqETvmQ" interactionOperator="loop">
            <operand xmi:type="uml:InteractionOperand" xmi:id="_0srTEGFaEeq-pYTHqETvmQ" name="InteractionOperand0" covered="_0srTAWFaEeq-pYTHqETvmQ _0srTAmFaEeq-pYTHqETvmQ">
              <fragment xmi:type="uml:MessageOccurrenceSpecification" xmi:id="_0srTEWFaEeq-pYTHqETvmQ" name="Execute18SendEvent" covered="_0srTAWFaEeq-pYTHqETvmQ" message="_0srTZ2FaEeq-pYTHqETvmQ"/>
              <fragment xmi:type="uml:MessageOccurrenceSpecification" xmi:id="_0srTEmFaEeq-pYTHqETvmQ" name="Execute18ReceiveEvent" covered="_0srTAmFaEeq-pYTHqETvmQ" message="_0srTZ2FaEeq-pYTHqETvmQ"/>
              <fragment xmi:type="uml:CombinedFragment" xmi:id="_0srTE2FaEeq-pYTHqETvmQ" name="AltCombinedFragmentExecutionResult" covered="_0srTAWFaEeq-pYTHqETvmQ _0srTAmFaEeq-pYTHqETvmQ" interactionOperator="alt">
                <operand xmi:type="uml:InteractionOperand" xmi:id="_0srTFGFaEeq-pYTHqETvmQ" name="InteractionOperand0" covered="_0srTAWFaEeq-pYTHqETvmQ _0srTAmFaEeq-pYTHqETvmQ">
                  <fragment xmi:type="uml:CombinedFragment" xmi:id="_0srTFWFaEeq-pYTHqETvmQ" name="BreakCombinedFragmentExecutionOk" covered="_0srTAWFaEeq-pYTHqETvmQ _0srTAmFaEeq-pYTHqETvmQ" interactionOperator="break">
                    <operand xmi:type="uml:InteractionOperand" xmi:id="_0srTFmFaEeq-pYTHqETvmQ" name="InteractionOperand0" covered="_0srTAWFaEeq-pYTHqETvmQ _0srTAmFaEeq-pYTHqETvmQ">
                      <fragment xmi:type="uml:MessageOccurrenceSpecification" xmi:id="_0srTF2FaEeq-pYTHqETvmQ" name="Ok19SendEvent" covered="_0srTAmFaEeq-pYTHqETvmQ" message="_0srTaGFaEeq-pYTHqETvmQ"/>
                      <fragment xmi:type="uml:MessageOccurrenceSpecification" xmi:id="_0srTGGFaEeq-pYTHqETvmQ" name="Ok19ReceiveEvent" covered="_0srTAWFaEeq-pYTHqETvmQ" message="_0srTaGFaEeq-pYTHqETvmQ"/>
                      <guard xmi:type="uml:InteractionConstraint" xmi:id="_0srTGWFaEeq-pYTHqETvmQ" name="guard">
                        <specification xmi:type="uml:LiteralString" xmi:id="_0srTGmFaEeq-pYTHqETvmQ"/>
                      </guard>
                    </operand>
                  </fragment>
                  <guard xmi:type="uml:InteractionConstraint" xmi:id="_0srTG2FaEeq-pYTHqETvmQ" name="guard">
                    <specification xmi:type="uml:LiteralString" xmi:id="_0srTHGFaEeq-pYTHqETvmQ"/>
                  </guard>
                </operand>
                <operand xmi:type="uml:InteractionOperand" xmi:id="_0srTHWFaEeq-pYTHqETvmQ" name="InteractionOperand2" covered="_0srTAWFaEeq-pYTHqETvmQ _0srTAmFaEeq-pYTHqETvmQ">
                  <fragment xmi:type="uml:CombinedFragment" xmi:id="_0srTHmFaEeq-pYTHqETvmQ" name="LoopCombinedFragmentTimeoutRenting" covered="_0srTAWFaEeq-pYTHqETvmQ _0srTAmFaEeq-pYTHqETvmQ" interactionOperator="loop">
                    <operand xmi:type="uml:InteractionOperand" xmi:id="_0srTH2FaEeq-pYTHqETvmQ" name="LoopInteractionOperandTimeoutRenting" covered="_0srTAWFaEeq-pYTHqETvmQ _0srTAmFaEeq-pYTHqETvmQ">
                      <fragment xmi:type="uml:MessageOccurrenceSpecification" xmi:id="_0srTIGFaEeq-pYTHqETvmQ" name="TimeoutRenting20SendEvent" covered="_0srTAmFaEeq-pYTHqETvmQ" message="_0srTaWFaEeq-pYTHqETvmQ"/>
                      <fragment xmi:type="uml:MessageOccurrenceSpecification" xmi:id="_0srTIWFaEeq-pYTHqETvmQ" name="TimeoutRenting20ReceiveEvent" covered="_0srTAWFaEeq-pYTHqETvmQ" message="_0srTaWFaEeq-pYTHqETvmQ"/>
                      <fragment xmi:type="uml:CombinedFragment" xmi:id="_0srTImFaEeq-pYTHqETvmQ" name="AltCombinedFragmentResume" covered="_0srTAWFaEeq-pYTHqETvmQ _0srTAmFaEeq-pYTHqETvmQ" interactionOperator="alt">
                        <operand xmi:type="uml:InteractionOperand" xmi:id="_0srTI2FaEeq-pYTHqETvmQ" name="InteractionOperand0" covered="_0srTAWFaEeq-pYTHqETvmQ _0srTAmFaEeq-pYTHqETvmQ">
                          <fragment xmi:type="uml:MessageOccurrenceSpecification" xmi:id="_0srTJGFaEeq-pYTHqETvmQ" name="Resume21SendEvent" covered="_0srTAWFaEeq-pYTHqETvmQ" message="_0srTamFaEeq-pYTHqETvmQ"/>
                          <fragment xmi:type="uml:MessageOccurrenceSpecification" xmi:id="_0srTJWFaEeq-pYTHqETvmQ" name="Resume21ReceiveEvent" covered="_0srTAmFaEeq-pYTHqETvmQ" message="_0srTamFaEeq-pYTHqETvmQ"/>
                          <fragment xmi:type="uml:CombinedFragment" xmi:id="_0srTJmFaEeq-pYTHqETvmQ" name="AltCombinedFragmentResume" covered="_0srTAWFaEeq-pYTHqETvmQ _0srTAmFaEeq-pYTHqETvmQ" interactionOperator="alt">
                            <operand xmi:type="uml:InteractionOperand" xmi:id="_0srTJ2FaEeq-pYTHqETvmQ" name="InteractionOperand0" covered="_0srTAWFaEeq-pYTHqETvmQ _0srTAmFaEeq-pYTHqETvmQ">
                              <fragment xmi:type="uml:CombinedFragment" xmi:id="_0srTKGFaEeq-pYTHqETvmQ" name="BreakCombinedFragmentExecutionOk" covered="_0srTAWFaEeq-pYTHqETvmQ _0srTAmFaEeq-pYTHqETvmQ" interactionOperator="break">
                                <operand xmi:type="uml:InteractionOperand" xmi:id="_0srTKWFaEeq-pYTHqETvmQ" name="InteractionOperand0" covered="_0srTAWFaEeq-pYTHqETvmQ _0srTAmFaEeq-pYTHqETvmQ">
                                  <fragment xmi:type="uml:MessageOccurrenceSpecification" xmi:id="_0srTKmFaEeq-pYTHqETvmQ" name="Ok22SendEvent" covered="_0srTAmFaEeq-pYTHqETvmQ" message="_0srTa2FaEeq-pYTHqETvmQ"/>
                                  <fragment xmi:type="uml:MessageOccurrenceSpecification" xmi:id="_0srTK2FaEeq-pYTHqETvmQ" name="Ok22ReceiveEvent" covered="_0srTAWFaEeq-pYTHqETvmQ" message="_0srTa2FaEeq-pYTHqETvmQ"/>
                                  <guard xmi:type="uml:InteractionConstraint" xmi:id="_0srTLGFaEeq-pYTHqETvmQ" name="guard">
                                    <specification xmi:type="uml:LiteralString" xmi:id="_0srTLWFaEeq-pYTHqETvmQ"/>
                                  </guard>
                                </operand>
                              </fragment>
                              <guard xmi:type="uml:InteractionConstraint" xmi:id="_0srTLmFaEeq-pYTHqETvmQ" name="guard">
                                <specification xmi:type="uml:LiteralString" xmi:id="_0srTL2FaEeq-pYTHqETvmQ"/>
                              </guard>
                            </operand>
                            <operand xmi:type="uml:InteractionOperand" xmi:id="_0srTMGFaEeq-pYTHqETvmQ" name="InteractionOperand2" covered="_0srTAWFaEeq-pYTHqETvmQ _0srTAmFaEeq-pYTHqETvmQ">
                              <guard xmi:type="uml:InteractionConstraint" xmi:id="_0srTMWFaEeq-pYTHqETvmQ" name="guard">
                                <specification xmi:type="uml:LiteralString" xmi:id="_0srTMmFaEeq-pYTHqETvmQ"/>
                              </guard>
                            </operand>
                          </fragment>
                          <guard xmi:type="uml:InteractionConstraint" xmi:id="_0srTM2FaEeq-pYTHqETvmQ" name="guard">
                            <specification xmi:type="uml:LiteralString" xmi:id="_0srTNGFaEeq-pYTHqETvmQ"/>
                          </guard>
                        </operand>
                        <operand xmi:type="uml:InteractionOperand" xmi:id="_0srTNWFaEeq-pYTHqETvmQ" name="InteractionOperand2" covered="_0srTAWFaEeq-pYTHqETvmQ _0srTAmFaEeq-pYTHqETvmQ">
                          <fragment xmi:type="uml:CombinedFragment" xmi:id="_0srTNmFaEeq-pYTHqETvmQ" name="BreakCombinedFragmentNoResume" covered="_0srTAWFaEeq-pYTHqETvmQ _0srTAmFaEeq-pYTHqETvmQ" interactionOperator="break">
                            <operand xmi:type="uml:InteractionOperand" xmi:id="_0srTN2FaEeq-pYTHqETvmQ" name="InteractionOperand0" covered="_0srTAWFaEeq-pYTHqETvmQ _0srTAmFaEeq-pYTHqETvmQ">
                              <guard xmi:type="uml:InteractionConstraint" xmi:id="_0srTOGFaEeq-pYTHqETvmQ" name="guard">
                                <specification xmi:type="uml:LiteralString" xmi:id="_0srTOWFaEeq-pYTHqETvmQ"/>
                              </guard>
                            </operand>
                          </fragment>
                          <guard xmi:type="uml:InteractionConstraint" xmi:id="_0srTOmFaEeq-pYTHqETvmQ" name="guard">
                            <specification xmi:type="uml:LiteralString" xmi:id="_0srTO2FaEeq-pYTHqETvmQ"/>
                          </guard>
                        </operand>
                      </fragment>
                      <guard xmi:type="uml:InteractionConstraint" xmi:id="_0srTPGFaEeq-pYTHqETvmQ" name="guard">
                        <specification xmi:type="uml:LiteralString" xmi:id="_0srTPWFaEeq-pYTHqETvmQ"/>
                      </guard>
                    </operand>
                  </fragment>
                  <guard xmi:type="uml:InteractionConstraint" xmi:id="_0srTPmFaEeq-pYTHqETvmQ" name="guard">
                    <specification xmi:type="uml:LiteralString" xmi:id="_0srTP2FaEeq-pYTHqETvmQ"/>
                  </guard>
                </operand>
              </fragment>
              <guard xmi:type="uml:InteractionConstraint" xmi:id="_0srTQGFaEeq-pYTHqETvmQ" name="guard">
                <specification xmi:type="uml:LiteralString" xmi:id="_0srTQWFaEeq-pYTHqETvmQ" value=""/>
              </guard>
            </operand>
          </fragment>
          <guard xmi:type="uml:InteractionConstraint" xmi:id="_0srTQmFaEeq-pYTHqETvmQ" name="guard">
            <specification xmi:type="uml:LiteralString" xmi:id="_0srTQ2FaEeq-pYTHqETvmQ" value="type == normal"/>
          </guard>
        </operand>
        <operand xmi:type="uml:InteractionOperand" xmi:id="_0srTRGFaEeq-pYTHqETvmQ" name="InteractionOperand2" covered="_0srTAWFaEeq-pYTHqETvmQ _0srTAmFaEeq-pYTHqETvmQ">
          <fragment xmi:type="uml:CombinedFragment" xmi:id="_0srTRWFaEeq-pYTHqETvmQ" name="AltCombinedFragmentDeferred" covered="_0srTAWFaEeq-pYTHqETvmQ _0srTAmFaEeq-pYTHqETvmQ" interactionOperator="alt">
            <operand xmi:type="uml:InteractionOperand" xmi:id="_0srTRmFaEeq-pYTHqETvmQ" name="InteractionOperand0" covered="_0srTAWFaEeq-pYTHqETvmQ _0srTAmFaEeq-pYTHqETvmQ">
              <fragment xmi:type="uml:CombinedFragment" xmi:id="_0srTR2FaEeq-pYTHqETvmQ" name="BreakCombinedFragmentNoSubscription" covered="_0srTAWFaEeq-pYTHqETvmQ _0srTAmFaEeq-pYTHqETvmQ" interactionOperator="break">
                <operand xmi:type="uml:InteractionOperand" xmi:id="_0srTSGFaEeq-pYTHqETvmQ" name="InteractionOperand0" covered="_0srTAWFaEeq-pYTHqETvmQ _0srTAmFaEeq-pYTHqETvmQ">
                  <guard xmi:type="uml:InteractionConstraint" xmi:id="_0srTSWFaEeq-pYTHqETvmQ" name="guard">
                    <specification xmi:type="uml:LiteralString" xmi:id="_0srTSmFaEeq-pYTHqETvmQ"/>
                  </guard>
                </operand>
              </fragment>
              <guard xmi:type="uml:InteractionConstraint" xmi:id="_0srTS2FaEeq-pYTHqETvmQ" name="guard">
                <specification xmi:type="uml:LiteralString" xmi:id="_0srTTGFaEeq-pYTHqETvmQ"/>
              </guard>
            </operand>
            <operand xmi:type="uml:InteractionOperand" xmi:id="_0srTTWFaEeq-pYTHqETvmQ" name="InteractionOperand2" covered="_0srTAWFaEeq-pYTHqETvmQ _0srTAmFaEeq-pYTHqETvmQ">
              <fragment xmi:type="uml:MessageOccurrenceSpecification" xmi:id="_0srTTmFaEeq-pYTHqETvmQ" name="Subscribe23SendEvent" covered="_0srTAWFaEeq-pYTHqETvmQ" message="_0srTbGFaEeq-pYTHqETvmQ"/>
              <fragment xmi:type="uml:MessageOccurrenceSpecification" xmi:id="_0srTT2FaEeq-pYTHqETvmQ" name="Subscribe23ReceiveEvent" covered="_0srTAmFaEeq-pYTHqETvmQ" message="_0srTbGFaEeq-pYTHqETvmQ"/>
              <fragment xmi:type="uml:CombinedFragment" xmi:id="_0srTUGFaEeq-pYTHqETvmQ" name="AltCombinedFragmentSubscription" covered="_0srTAWFaEeq-pYTHqETvmQ _0srTAmFaEeq-pYTHqETvmQ" interactionOperator="alt">
                <operand xmi:type="uml:InteractionOperand" xmi:id="_0srTUWFaEeq-pYTHqETvmQ" name="InteractionOperand0" covered="_0srTAWFaEeq-pYTHqETvmQ _0srTAmFaEeq-pYTHqETvmQ">
                  <fragment xmi:type="uml:MessageOccurrenceSpecification" xmi:id="_0srTUmFaEeq-pYTHqETvmQ" name="Notify24SendEvent" covered="_0srTAmFaEeq-pYTHqETvmQ" message="_0srTbWFaEeq-pYTHqETvmQ"/>
                  <fragment xmi:type="uml:MessageOccurrenceSpecification" xmi:id="_0srTU2FaEeq-pYTHqETvmQ" name="Notify24ReceiveEvent" covered="_0srTAWFaEeq-pYTHqETvmQ" message="_0srTbWFaEeq-pYTHqETvmQ"/>
                  <guard xmi:type="uml:InteractionConstraint" xmi:id="_0srTVGFaEeq-pYTHqETvmQ" name="guard">
                    <specification xmi:type="uml:LiteralString" xmi:id="_0srTVWFaEeq-pYTHqETvmQ"/>
                  </guard>
                </operand>
                <operand xmi:type="uml:InteractionOperand" xmi:id="_0srTVmFaEeq-pYTHqETvmQ" name="InteractionOperand2" covered="_0srTAWFaEeq-pYTHqETvmQ _0srTAmFaEeq-pYTHqETvmQ">
                  <fragment xmi:type="uml:CombinedFragment" xmi:id="_0srTV2FaEeq-pYTHqETvmQ" name="BreakCombinedFragmentTimeoutSubscription" covered="_0srTAWFaEeq-pYTHqETvmQ _0srTAmFaEeq-pYTHqETvmQ" interactionOperator="break">
                    <operand xmi:type="uml:InteractionOperand" xmi:id="_0srTWGFaEeq-pYTHqETvmQ" name="InteractionOperand0" covered="_0srTAWFaEeq-pYTHqETvmQ _0srTAmFaEeq-pYTHqETvmQ">
                      <fragment xmi:type="uml:MessageOccurrenceSpecification" xmi:id="_0srTWWFaEeq-pYTHqETvmQ" name="TimeoutSubscription25SendEvent" covered="_0srTAmFaEeq-pYTHqETvmQ" message="_0srTbmFaEeq-pYTHqETvmQ"/>
                      <fragment xmi:type="uml:MessageOccurrenceSpecification" xmi:id="_0srTWmFaEeq-pYTHqETvmQ" name="TimeoutSubscription25ReceiveEvent" covered="_0srTAWFaEeq-pYTHqETvmQ" message="_0srTbmFaEeq-pYTHqETvmQ"/>
                      <guard xmi:type="uml:InteractionConstraint" xmi:id="_0srTW2FaEeq-pYTHqETvmQ" name="guard">
                        <specification xmi:type="uml:LiteralString" xmi:id="_0srTXGFaEeq-pYTHqETvmQ"/>
                      </guard>
                    </operand>
                  </fragment>
                  <guard xmi:type="uml:InteractionConstraint" xmi:id="_0srTXWFaEeq-pYTHqETvmQ" name="guard">
                    <specification xmi:type="uml:LiteralString" xmi:id="_0srTXmFaEeq-pYTHqETvmQ"/>
                  </guard>
                </operand>
              </fragment>
              <guard xmi:type="uml:InteractionConstraint" xmi:id="_0srTX2FaEeq-pYTHqETvmQ" name="guard">
                <specification xmi:type="uml:LiteralString" xmi:id="_0srTYGFaEeq-pYTHqETvmQ"/>
              </guard>
            </operand>
          </fragment>
          <guard xmi:type="uml:InteractionConstraint" xmi:id="_0srTYWFaEeq-pYTHqETvmQ" name="guard">
            <specification xmi:type="uml:LiteralString" xmi:id="_0srTYmFaEeq-pYTHqETvmQ" value="type == deferred"/>
          </guard>
        </operand>
      </fragment>
      <message xmi:type="uml:Message" xmi:id="_0srTY2FaEeq-pYTHqETvmQ" name="RequestOfferedVMs()" receiveEvent="_0srTBGFaEeq-pYTHqETvmQ" sendEvent="_0srTA2FaEeq-pYTHqETvmQ"/>
      <message xmi:type="uml:Message" xmi:id="_0srTZGFaEeq-pYTHqETvmQ" name="ResponseOfferedVMs(List VMs)" messageSort="reply" receiveEvent="_0srTB2FaEeq-pYTHqETvmQ" sendEvent="_0srTBmFaEeq-pYTHqETvmQ"/>
      <message xmi:type="uml:Message" xmi:id="_0srTZWFaEeq-pYTHqETvmQ" name="1*Request(VM_nano, 24h)" receiveEvent="_0srTCWFaEeq-pYTHqETvmQ" sendEvent="_0srTCGFaEeq-pYTHqETvmQ"/>
      <message xmi:type="uml:Message" xmi:id="_0srTZmFaEeq-pYTHqETvmQ" name="Response(IP, cost, type)" messageSort="reply" receiveEvent="_0srTDGFaEeq-pYTHqETvmQ" sendEvent="_0srTC2FaEeq-pYTHqETvmQ"/>
      <message xmi:type="uml:Message" xmi:id="_0srTZ2FaEeq-pYTHqETvmQ" name="Execute(APP,IP)" messageSort="asynchCall" receiveEvent="_0srTEmFaEeq-pYTHqETvmQ" sendEvent="_0srTEWFaEeq-pYTHqETvmQ"/>
      <message xmi:type="uml:Message" xmi:id="_0srTaGFaEeq-pYTHqETvmQ" name="Ok" messageSort="reply" receiveEvent="_0srTGGFaEeq-pYTHqETvmQ" sendEvent="_0srTF2FaEeq-pYTHqETvmQ"/>
      <message xmi:type="uml:Message" xmi:id="_0srTaWFaEeq-pYTHqETvmQ" name="TimeoutRenting(offer)" messageSort="reply" receiveEvent="_0srTIWFaEeq-pYTHqETvmQ" sendEvent="_0srTIGFaEeq-pYTHqETvmQ"/>
      <message xmi:type="uml:Message" xmi:id="_0srTamFaEeq-pYTHqETvmQ" name="Resume(resumeTime)" messageSort="asynchCall" receiveEvent="_0srTJWFaEeq-pYTHqETvmQ" sendEvent="_0srTJGFaEeq-pYTHqETvmQ"/>
      <message xmi:type="uml:Message" xmi:id="_0srTa2FaEeq-pYTHqETvmQ" name="Ok" messageSort="reply" receiveEvent="_0srTK2FaEeq-pYTHqETvmQ" sendEvent="_0srTKmFaEeq-pYTHqETvmQ"/>
      <message xmi:type="uml:Message" xmi:id="_0srTbGFaEeq-pYTHqETvmQ" name="Subscribe(VM, rentingTime, maxSubTime)" messageSort="asynchCall" receiveEvent="_0srTT2FaEeq-pYTHqETvmQ" sendEvent="_0srTTmFaEeq-pYTHqETvmQ"/>
      <message xmi:type="uml:Message" xmi:id="_0srTbWFaEeq-pYTHqETvmQ" name="Notify(IP)" messageSort="reply" receiveEvent="_0srTU2FaEeq-pYTHqETvmQ" sendEvent="_0srTUmFaEeq-pYTHqETvmQ"/>
      <message xmi:type="uml:Message" xmi:id="_0srTbmFaEeq-pYTHqETvmQ" name="TimeoutSubscription" messageSort="reply" receiveEvent="_0srTWmFaEeq-pYTHqETvmQ" sendEvent="_0srTWWFaEeq-pYTHqETvmQ"/>
    </packagedElement>
    <packagedElement xmi:type="uml:Interaction" xmi:id="_9fQi8GFaEeq-pYTHqETvmQ" name="RegularUserJ1Interaction">
      <lifeline xmi:type="uml:Lifeline" xmi:id="_9fQi8WFaEeq-pYTHqETvmQ" name="RegularUserJ1" coveredBy="_9fQi82FaEeq-pYTHqETvmQ _9fQi92FaEeq-pYTHqETvmQ _9fQi-GFaEeq-pYTHqETvmQ _9fQi_GFaEeq-pYTHqETvmQ _9fQi_WFaEeq-pYTHqETvmQ _9fQi_mFaEeq-pYTHqETvmQ _9fQi_2FaEeq-pYTHqETvmQ _9fQjAGFaEeq-pYTHqETvmQ _9fQjAWFaEeq-pYTHqETvmQ _9fQjA2FaEeq-pYTHqETvmQ _9fQjBGFaEeq-pYTHqETvmQ _9fQjBWFaEeq-pYTHqETvmQ _9fQjBmFaEeq-pYTHqETvmQ _9fQjCGFaEeq-pYTHqETvmQ _9fQjDWFaEeq-pYTHqETvmQ _9fQjDmFaEeq-pYTHqETvmQ _9fQjD2FaEeq-pYTHqETvmQ _9fQjEWFaEeq-pYTHqETvmQ _9fQjEmFaEeq-pYTHqETvmQ _9fQjE2FaEeq-pYTHqETvmQ _9fQjFGFaEeq-pYTHqETvmQ _9fQjFmFaEeq-pYTHqETvmQ _9fQjF2FaEeq-pYTHqETvmQ _9fQjGGFaEeq-pYTHqETvmQ _9fQjGWFaEeq-pYTHqETvmQ _9fQjG2FaEeq-pYTHqETvmQ _9fQjIGFaEeq-pYTHqETvmQ _9fQjJWFaEeq-pYTHqETvmQ _9fQjJmFaEeq-pYTHqETvmQ _9fQjJ2FaEeq-pYTHqETvmQ _9fQjNGFaEeq-pYTHqETvmQ _9fQjNWFaEeq-pYTHqETvmQ _9fQjNmFaEeq-pYTHqETvmQ _9fQjN2FaEeq-pYTHqETvmQ _9fQjOGFaEeq-pYTHqETvmQ _9fQjPWFaEeq-pYTHqETvmQ _9fQjPmFaEeq-pYTHqETvmQ _9fQjQGFaEeq-pYTHqETvmQ _9fQjQWFaEeq-pYTHqETvmQ _9fQjQ2FaEeq-pYTHqETvmQ _9fQjRmFaEeq-pYTHqETvmQ _9fQjR2FaEeq-pYTHqETvmQ _9fQjSGFaEeq-pYTHqETvmQ _9fQjSmFaEeq-pYTHqETvmQ"/>
      <lifeline xmi:type="uml:Lifeline" xmi:id="_9fQi8mFaEeq-pYTHqETvmQ" name="CloudProvider" coveredBy="_9fQi9GFaEeq-pYTHqETvmQ _9fQi9mFaEeq-pYTHqETvmQ _9fQi-WFaEeq-pYTHqETvmQ _9fQi-2FaEeq-pYTHqETvmQ _9fQi_WFaEeq-pYTHqETvmQ _9fQi_mFaEeq-pYTHqETvmQ _9fQi_2FaEeq-pYTHqETvmQ _9fQjAGFaEeq-pYTHqETvmQ _9fQjAmFaEeq-pYTHqETvmQ _9fQjA2FaEeq-pYTHqETvmQ _9fQjBGFaEeq-pYTHqETvmQ _9fQjBWFaEeq-pYTHqETvmQ _9fQjBmFaEeq-pYTHqETvmQ _9fQjB2FaEeq-pYTHqETvmQ _9fQjDWFaEeq-pYTHqETvmQ _9fQjDmFaEeq-pYTHqETvmQ _9fQjD2FaEeq-pYTHqETvmQ _9fQjEGFaEeq-pYTHqETvmQ _9fQjEmFaEeq-pYTHqETvmQ _9fQjE2FaEeq-pYTHqETvmQ _9fQjFWFaEeq-pYTHqETvmQ _9fQjFmFaEeq-pYTHqETvmQ _9fQjF2FaEeq-pYTHqETvmQ _9fQjGGFaEeq-pYTHqETvmQ _9fQjGWFaEeq-pYTHqETvmQ _9fQjGmFaEeq-pYTHqETvmQ _9fQjIGFaEeq-pYTHqETvmQ _9fQjJWFaEeq-pYTHqETvmQ _9fQjJmFaEeq-pYTHqETvmQ _9fQjJ2FaEeq-pYTHqETvmQ _9fQjNGFaEeq-pYTHqETvmQ _9fQjNWFaEeq-pYTHqETvmQ _9fQjNmFaEeq-pYTHqETvmQ _9fQjN2FaEeq-pYTHqETvmQ _9fQjOGFaEeq-pYTHqETvmQ _9fQjPWFaEeq-pYTHqETvmQ _9fQjP2FaEeq-pYTHqETvmQ _9fQjQGFaEeq-pYTHqETvmQ _9fQjQWFaEeq-pYTHqETvmQ _9fQjQmFaEeq-pYTHqETvmQ _9fQjRmFaEeq-pYTHqETvmQ _9fQjR2FaEeq-pYTHqETvmQ _9fQjSGFaEeq-pYTHqETvmQ _9fQjSWFaEeq-pYTHqETvmQ _9fQi9WFaEeq-pYTHqETvmQ _9fQi-mFaEeq-pYTHqETvmQ"/>
      <fragment xmi:type="uml:MessageOccurrenceSpecification" xmi:id="_9fQi82FaEeq-pYTHqETvmQ" name="RequestOfferedVMs3SendEvent" covered="_9fQi8WFaEeq-pYTHqETvmQ" message="_9fQjU2FaEeq-pYTHqETvmQ"/>
      <fragment xmi:type="uml:MessageOccurrenceSpecification" xmi:id="_9fQi9GFaEeq-pYTHqETvmQ" name="RequestOfferedVMs3ReceiveEvent" covered="_9fQi8mFaEeq-pYTHqETvmQ" message="_9fQjU2FaEeq-pYTHqETvmQ"/>
      <fragment xmi:type="uml:BehaviorExecutionSpecification" xmi:id="_9fQi9WFaEeq-pYTHqETvmQ" name="BehaviorExecutionSpecification6" covered="_9fQi8mFaEeq-pYTHqETvmQ" finish="_9fQi9mFaEeq-pYTHqETvmQ" start="_9fQi9GFaEeq-pYTHqETvmQ"/>
      <fragment xmi:type="uml:MessageOccurrenceSpecification" xmi:id="_9fQi9mFaEeq-pYTHqETvmQ" name="Message8SendEvent" covered="_9fQi8mFaEeq-pYTHqETvmQ" message="_9fQjVGFaEeq-pYTHqETvmQ"/>
      <fragment xmi:type="uml:MessageOccurrenceSpecification" xmi:id="_9fQi92FaEeq-pYTHqETvmQ" name="Message8ReceiveEvent" covered="_9fQi8WFaEeq-pYTHqETvmQ" message="_9fQjVGFaEeq-pYTHqETvmQ"/>
      <fragment xmi:type="uml:MessageOccurrenceSpecification" xmi:id="_9fQi-GFaEeq-pYTHqETvmQ" name="Request10SendEvent" covered="_9fQi8WFaEeq-pYTHqETvmQ" message="_9fQjVWFaEeq-pYTHqETvmQ"/>
      <fragment xmi:type="uml:MessageOccurrenceSpecification" xmi:id="_9fQi-WFaEeq-pYTHqETvmQ" name="Request10ReceiveEvent" covered="_9fQi8mFaEeq-pYTHqETvmQ" message="_9fQjVWFaEeq-pYTHqETvmQ"/>
      <fragment xmi:type="uml:BehaviorExecutionSpecification" xmi:id="_9fQi-mFaEeq-pYTHqETvmQ" name="BehaviorExecutionSpecification13" covered="_9fQi8mFaEeq-pYTHqETvmQ" finish="_9fQi-2FaEeq-pYTHqETvmQ" start="_9fQi-WFaEeq-pYTHqETvmQ"/>
      <fragment xmi:type="uml:MessageOccurrenceSpecification" xmi:id="_9fQi-2FaEeq-pYTHqETvmQ" name="Message15SendEvent" covered="_9fQi8mFaEeq-pYTHqETvmQ" message="_9fQjVmFaEeq-pYTHqETvmQ"/>
      <fragment xmi:type="uml:MessageOccurrenceSpecification" xmi:id="_9fQi_GFaEeq-pYTHqETvmQ" name="Message15ReceiveEvent" covered="_9fQi8WFaEeq-pYTHqETvmQ" message="_9fQjVmFaEeq-pYTHqETvmQ"/>
      <fragment xmi:type="uml:CombinedFragment" xmi:id="_9fQi_WFaEeq-pYTHqETvmQ" name="AltCombinedFragmentVMAvailability" covered="_9fQi8WFaEeq-pYTHqETvmQ _9fQi8mFaEeq-pYTHqETvmQ" interactionOperator="alt">
        <operand xmi:type="uml:InteractionOperand" xmi:id="_9fQi_mFaEeq-pYTHqETvmQ" name="InteractionOperand0" covered="_9fQi8WFaEeq-pYTHqETvmQ _9fQi8mFaEeq-pYTHqETvmQ">
          <fragment xmi:type="uml:CombinedFragment" xmi:id="_9fQi_2FaEeq-pYTHqETvmQ" name="LoopCombinedFragmentExecution" covered="_9fQi8WFaEeq-pYTHqETvmQ _9fQi8mFaEeq-pYTHqETvmQ" interactionOperator="loop">
            <operand xmi:type="uml:InteractionOperand" xmi:id="_9fQjAGFaEeq-pYTHqETvmQ" name="InteractionOperand0" covered="_9fQi8WFaEeq-pYTHqETvmQ _9fQi8mFaEeq-pYTHqETvmQ">
              <fragment xmi:type="uml:MessageOccurrenceSpecification" xmi:id="_9fQjAWFaEeq-pYTHqETvmQ" name="Execute18SendEvent" covered="_9fQi8WFaEeq-pYTHqETvmQ" message="_9fQjV2FaEeq-pYTHqETvmQ"/>
              <fragment xmi:type="uml:MessageOccurrenceSpecification" xmi:id="_9fQjAmFaEeq-pYTHqETvmQ" name="Execute18ReceiveEvent" covered="_9fQi8mFaEeq-pYTHqETvmQ" message="_9fQjV2FaEeq-pYTHqETvmQ"/>
              <fragment xmi:type="uml:CombinedFragment" xmi:id="_9fQjA2FaEeq-pYTHqETvmQ" name="AltCombinedFragmentExecutionResult" covered="_9fQi8WFaEeq-pYTHqETvmQ _9fQi8mFaEeq-pYTHqETvmQ" interactionOperator="alt">
                <operand xmi:type="uml:InteractionOperand" xmi:id="_9fQjBGFaEeq-pYTHqETvmQ" name="InteractionOperand0" covered="_9fQi8WFaEeq-pYTHqETvmQ _9fQi8mFaEeq-pYTHqETvmQ">
                  <fragment xmi:type="uml:CombinedFragment" xmi:id="_9fQjBWFaEeq-pYTHqETvmQ" name="BreakCombinedFragmentExecutionOk" covered="_9fQi8WFaEeq-pYTHqETvmQ _9fQi8mFaEeq-pYTHqETvmQ" interactionOperator="break">
                    <operand xmi:type="uml:InteractionOperand" xmi:id="_9fQjBmFaEeq-pYTHqETvmQ" name="InteractionOperand0" covered="_9fQi8WFaEeq-pYTHqETvmQ _9fQi8mFaEeq-pYTHqETvmQ">
                      <fragment xmi:type="uml:MessageOccurrenceSpecification" xmi:id="_9fQjB2FaEeq-pYTHqETvmQ" name="Ok19SendEvent" covered="_9fQi8mFaEeq-pYTHqETvmQ" message="_9fQjWGFaEeq-pYTHqETvmQ"/>
                      <fragment xmi:type="uml:MessageOccurrenceSpecification" xmi:id="_9fQjCGFaEeq-pYTHqETvmQ" name="Ok19ReceiveEvent" covered="_9fQi8WFaEeq-pYTHqETvmQ" message="_9fQjWGFaEeq-pYTHqETvmQ"/>
                      <guard xmi:type="uml:InteractionConstraint" xmi:id="_9fQjCWFaEeq-pYTHqETvmQ" name="guard">
                        <specification xmi:type="uml:LiteralString" xmi:id="_9fQjCmFaEeq-pYTHqETvmQ"/>
                      </guard>
                    </operand>
                  </fragment>
                  <guard xmi:type="uml:InteractionConstraint" xmi:id="_9fQjC2FaEeq-pYTHqETvmQ" name="guard">
                    <specification xmi:type="uml:LiteralString" xmi:id="_9fQjDGFaEeq-pYTHqETvmQ"/>
                  </guard>
                </operand>
                <operand xmi:type="uml:InteractionOperand" xmi:id="_9fQjDWFaEeq-pYTHqETvmQ" name="InteractionOperand2" covered="_9fQi8WFaEeq-pYTHqETvmQ _9fQi8mFaEeq-pYTHqETvmQ">
                  <fragment xmi:type="uml:CombinedFragment" xmi:id="_9fQjDmFaEeq-pYTHqETvmQ" name="LoopCombinedFragmentTimeoutRenting" covered="_9fQi8WFaEeq-pYTHqETvmQ _9fQi8mFaEeq-pYTHqETvmQ" interactionOperator="loop">
                    <operand xmi:type="uml:InteractionOperand" xmi:id="_9fQjD2FaEeq-pYTHqETvmQ" name="LoopInteractionOperandTimeoutRenting" covered="_9fQi8WFaEeq-pYTHqETvmQ _9fQi8mFaEeq-pYTHqETvmQ">
                      <fragment xmi:type="uml:MessageOccurrenceSpecification" xmi:id="_9fQjEGFaEeq-pYTHqETvmQ" name="TimeoutRenting20SendEvent" covered="_9fQi8mFaEeq-pYTHqETvmQ" message="_9fQjWWFaEeq-pYTHqETvmQ"/>
                      <fragment xmi:type="uml:MessageOccurrenceSpecification" xmi:id="_9fQjEWFaEeq-pYTHqETvmQ" name="TimeoutRenting20ReceiveEvent" covered="_9fQi8WFaEeq-pYTHqETvmQ" message="_9fQjWWFaEeq-pYTHqETvmQ"/>
                      <fragment xmi:type="uml:CombinedFragment" xmi:id="_9fQjEmFaEeq-pYTHqETvmQ" name="AltCombinedFragmentResume" covered="_9fQi8WFaEeq-pYTHqETvmQ _9fQi8mFaEeq-pYTHqETvmQ" interactionOperator="alt">
                        <operand xmi:type="uml:InteractionOperand" xmi:id="_9fQjE2FaEeq-pYTHqETvmQ" name="InteractionOperand0" covered="_9fQi8WFaEeq-pYTHqETvmQ _9fQi8mFaEeq-pYTHqETvmQ">
                          <fragment xmi:type="uml:MessageOccurrenceSpecification" xmi:id="_9fQjFGFaEeq-pYTHqETvmQ" name="Resume21SendEvent" covered="_9fQi8WFaEeq-pYTHqETvmQ" message="_9fQjWmFaEeq-pYTHqETvmQ"/>
                          <fragment xmi:type="uml:MessageOccurrenceSpecification" xmi:id="_9fQjFWFaEeq-pYTHqETvmQ" name="Resume21ReceiveEvent" covered="_9fQi8mFaEeq-pYTHqETvmQ" message="_9fQjWmFaEeq-pYTHqETvmQ"/>
                          <fragment xmi:type="uml:CombinedFragment" xmi:id="_9fQjFmFaEeq-pYTHqETvmQ" name="AltCombinedFragmentResume" covered="_9fQi8WFaEeq-pYTHqETvmQ _9fQi8mFaEeq-pYTHqETvmQ" interactionOperator="alt">
                            <operand xmi:type="uml:InteractionOperand" xmi:id="_9fQjF2FaEeq-pYTHqETvmQ" name="InteractionOperand0" covered="_9fQi8WFaEeq-pYTHqETvmQ _9fQi8mFaEeq-pYTHqETvmQ">
                              <fragment xmi:type="uml:CombinedFragment" xmi:id="_9fQjGGFaEeq-pYTHqETvmQ" name="BreakCombinedFragmentExecutionOk" covered="_9fQi8WFaEeq-pYTHqETvmQ _9fQi8mFaEeq-pYTHqETvmQ" interactionOperator="break">
                                <operand xmi:type="uml:InteractionOperand" xmi:id="_9fQjGWFaEeq-pYTHqETvmQ" name="InteractionOperand0" covered="_9fQi8WFaEeq-pYTHqETvmQ _9fQi8mFaEeq-pYTHqETvmQ">
                                  <fragment xmi:type="uml:MessageOccurrenceSpecification" xmi:id="_9fQjGmFaEeq-pYTHqETvmQ" name="Ok22SendEvent" covered="_9fQi8mFaEeq-pYTHqETvmQ" message="_9fQjW2FaEeq-pYTHqETvmQ"/>
                                  <fragment xmi:type="uml:MessageOccurrenceSpecification" xmi:id="_9fQjG2FaEeq-pYTHqETvmQ" name="Ok22ReceiveEvent" covered="_9fQi8WFaEeq-pYTHqETvmQ" message="_9fQjW2FaEeq-pYTHqETvmQ"/>
                                  <guard xmi:type="uml:InteractionConstraint" xmi:id="_9fQjHGFaEeq-pYTHqETvmQ" name="guard">
                                    <specification xmi:type="uml:LiteralString" xmi:id="_9fQjHWFaEeq-pYTHqETvmQ"/>
                                  </guard>
                                </operand>
                              </fragment>
                              <guard xmi:type="uml:InteractionConstraint" xmi:id="_9fQjHmFaEeq-pYTHqETvmQ" name="guard">
                                <specification xmi:type="uml:LiteralString" xmi:id="_9fQjH2FaEeq-pYTHqETvmQ"/>
                              </guard>
                            </operand>
                            <operand xmi:type="uml:InteractionOperand" xmi:id="_9fQjIGFaEeq-pYTHqETvmQ" name="InteractionOperand2" covered="_9fQi8WFaEeq-pYTHqETvmQ _9fQi8mFaEeq-pYTHqETvmQ">
                              <guard xmi:type="uml:InteractionConstraint" xmi:id="_9fQjIWFaEeq-pYTHqETvmQ" name="guard">
                                <specification xmi:type="uml:LiteralString" xmi:id="_9fQjImFaEeq-pYTHqETvmQ"/>
                              </guard>
                            </operand>
                          </fragment>
                          <guard xmi:type="uml:InteractionConstraint" xmi:id="_9fQjI2FaEeq-pYTHqETvmQ" name="guard">
                            <specification xmi:type="uml:LiteralString" xmi:id="_9fQjJGFaEeq-pYTHqETvmQ"/>
                          </guard>
                        </operand>
                        <operand xmi:type="uml:InteractionOperand" xmi:id="_9fQjJWFaEeq-pYTHqETvmQ" name="InteractionOperand2" covered="_9fQi8WFaEeq-pYTHqETvmQ _9fQi8mFaEeq-pYTHqETvmQ">
                          <fragment xmi:type="uml:CombinedFragment" xmi:id="_9fQjJmFaEeq-pYTHqETvmQ" name="BreakCombinedFragmentNoResume" covered="_9fQi8WFaEeq-pYTHqETvmQ _9fQi8mFaEeq-pYTHqETvmQ" interactionOperator="break">
                            <operand xmi:type="uml:InteractionOperand" xmi:id="_9fQjJ2FaEeq-pYTHqETvmQ" name="InteractionOperand0" covered="_9fQi8WFaEeq-pYTHqETvmQ _9fQi8mFaEeq-pYTHqETvmQ">
                              <guard xmi:type="uml:InteractionConstraint" xmi:id="_9fQjKGFaEeq-pYTHqETvmQ" name="guard">
                                <specification xmi:type="uml:LiteralString" xmi:id="_9fQjKWFaEeq-pYTHqETvmQ"/>
                              </guard>
                            </operand>
                          </fragment>
                          <guard xmi:type="uml:InteractionConstraint" xmi:id="_9fQjKmFaEeq-pYTHqETvmQ" name="guard">
                            <specification xmi:type="uml:LiteralString" xmi:id="_9fQjK2FaEeq-pYTHqETvmQ"/>
                          </guard>
                        </operand>
                      </fragment>
                      <guard xmi:type="uml:InteractionConstraint" xmi:id="_9fQjLGFaEeq-pYTHqETvmQ" name="guard">
                        <specification xmi:type="uml:LiteralString" xmi:id="_9fQjLWFaEeq-pYTHqETvmQ"/>
                      </guard>
                    </operand>
                  </fragment>
                  <guard xmi:type="uml:InteractionConstraint" xmi:id="_9fQjLmFaEeq-pYTHqETvmQ" name="guard">
                    <specification xmi:type="uml:LiteralString" xmi:id="_9fQjL2FaEeq-pYTHqETvmQ"/>
                  </guard>
                </operand>
              </fragment>
              <guard xmi:type="uml:InteractionConstraint" xmi:id="_9fQjMGFaEeq-pYTHqETvmQ" name="guard">
                <specification xmi:type="uml:LiteralString" xmi:id="_9fQjMWFaEeq-pYTHqETvmQ" value=""/>
              </guard>
            </operand>
          </fragment>
          <guard xmi:type="uml:InteractionConstraint" xmi:id="_9fQjMmFaEeq-pYTHqETvmQ" name="guard">
            <specification xmi:type="uml:LiteralString" xmi:id="_9fQjM2FaEeq-pYTHqETvmQ" value="type == normal"/>
          </guard>
        </operand>
        <operand xmi:type="uml:InteractionOperand" xmi:id="_9fQjNGFaEeq-pYTHqETvmQ" name="InteractionOperand2" covered="_9fQi8WFaEeq-pYTHqETvmQ _9fQi8mFaEeq-pYTHqETvmQ">
          <fragment xmi:type="uml:CombinedFragment" xmi:id="_9fQjNWFaEeq-pYTHqETvmQ" name="AltCombinedFragmentDeferred" covered="_9fQi8WFaEeq-pYTHqETvmQ _9fQi8mFaEeq-pYTHqETvmQ" interactionOperator="alt">
            <operand xmi:type="uml:InteractionOperand" xmi:id="_9fQjNmFaEeq-pYTHqETvmQ" name="InteractionOperand0" covered="_9fQi8WFaEeq-pYTHqETvmQ _9fQi8mFaEeq-pYTHqETvmQ">
              <fragment xmi:type="uml:CombinedFragment" xmi:id="_9fQjN2FaEeq-pYTHqETvmQ" name="BreakCombinedFragmentNoSubscription" covered="_9fQi8WFaEeq-pYTHqETvmQ _9fQi8mFaEeq-pYTHqETvmQ" interactionOperator="break">
                <operand xmi:type="uml:InteractionOperand" xmi:id="_9fQjOGFaEeq-pYTHqETvmQ" name="InteractionOperand0" covered="_9fQi8WFaEeq-pYTHqETvmQ _9fQi8mFaEeq-pYTHqETvmQ">
                  <guard xmi:type="uml:InteractionConstraint" xmi:id="_9fQjOWFaEeq-pYTHqETvmQ" name="guard">
                    <specification xmi:type="uml:LiteralString" xmi:id="_9fQjOmFaEeq-pYTHqETvmQ"/>
                  </guard>
                </operand>
              </fragment>
              <guard xmi:type="uml:InteractionConstraint" xmi:id="_9fQjO2FaEeq-pYTHqETvmQ" name="guard">
                <specification xmi:type="uml:LiteralString" xmi:id="_9fQjPGFaEeq-pYTHqETvmQ"/>
              </guard>
            </operand>
            <operand xmi:type="uml:InteractionOperand" xmi:id="_9fQjPWFaEeq-pYTHqETvmQ" name="InteractionOperand2" covered="_9fQi8WFaEeq-pYTHqETvmQ _9fQi8mFaEeq-pYTHqETvmQ">
              <fragment xmi:type="uml:MessageOccurrenceSpecification" xmi:id="_9fQjPmFaEeq-pYTHqETvmQ" name="Subscribe23SendEvent" covered="_9fQi8WFaEeq-pYTHqETvmQ" message="_9fQjXGFaEeq-pYTHqETvmQ"/>
              <fragment xmi:type="uml:MessageOccurrenceSpecification" xmi:id="_9fQjP2FaEeq-pYTHqETvmQ" name="Subscribe23ReceiveEvent" covered="_9fQi8mFaEeq-pYTHqETvmQ" message="_9fQjXGFaEeq-pYTHqETvmQ"/>
              <fragment xmi:type="uml:CombinedFragment" xmi:id="_9fQjQGFaEeq-pYTHqETvmQ" name="AltCombinedFragmentSubscription" covered="_9fQi8WFaEeq-pYTHqETvmQ _9fQi8mFaEeq-pYTHqETvmQ" interactionOperator="alt">
                <operand xmi:type="uml:InteractionOperand" xmi:id="_9fQjQWFaEeq-pYTHqETvmQ" name="InteractionOperand0" covered="_9fQi8WFaEeq-pYTHqETvmQ _9fQi8mFaEeq-pYTHqETvmQ">
                  <fragment xmi:type="uml:MessageOccurrenceSpecification" xmi:id="_9fQjQmFaEeq-pYTHqETvmQ" name="Notify24SendEvent" covered="_9fQi8mFaEeq-pYTHqETvmQ" message="_9fQjXWFaEeq-pYTHqETvmQ"/>
                  <fragment xmi:type="uml:MessageOccurrenceSpecification" xmi:id="_9fQjQ2FaEeq-pYTHqETvmQ" name="Notify24ReceiveEvent" covered="_9fQi8WFaEeq-pYTHqETvmQ" message="_9fQjXWFaEeq-pYTHqETvmQ"/>
                  <guard xmi:type="uml:InteractionConstraint" xmi:id="_9fQjRGFaEeq-pYTHqETvmQ" name="guard">
                    <specification xmi:type="uml:LiteralString" xmi:id="_9fQjRWFaEeq-pYTHqETvmQ"/>
                  </guard>
                </operand>
                <operand xmi:type="uml:InteractionOperand" xmi:id="_9fQjRmFaEeq-pYTHqETvmQ" name="InteractionOperand2" covered="_9fQi8WFaEeq-pYTHqETvmQ _9fQi8mFaEeq-pYTHqETvmQ">
                  <fragment xmi:type="uml:CombinedFragment" xmi:id="_9fQjR2FaEeq-pYTHqETvmQ" name="BreakCombinedFragmentTimeoutSubscription" covered="_9fQi8WFaEeq-pYTHqETvmQ _9fQi8mFaEeq-pYTHqETvmQ" interactionOperator="break">
                    <operand xmi:type="uml:InteractionOperand" xmi:id="_9fQjSGFaEeq-pYTHqETvmQ" name="InteractionOperand0" covered="_9fQi8WFaEeq-pYTHqETvmQ _9fQi8mFaEeq-pYTHqETvmQ">
                      <fragment xmi:type="uml:MessageOccurrenceSpecification" xmi:id="_9fQjSWFaEeq-pYTHqETvmQ" name="TimeoutSubscription25SendEvent" covered="_9fQi8mFaEeq-pYTHqETvmQ" message="_9fQjXmFaEeq-pYTHqETvmQ"/>
                      <fragment xmi:type="uml:MessageOccurrenceSpecification" xmi:id="_9fQjSmFaEeq-pYTHqETvmQ" name="TimeoutSubscription25ReceiveEvent" covered="_9fQi8WFaEeq-pYTHqETvmQ" message="_9fQjXmFaEeq-pYTHqETvmQ"/>
                      <guard xmi:type="uml:InteractionConstraint" xmi:id="_9fQjS2FaEeq-pYTHqETvmQ" name="guard">
                        <specification xmi:type="uml:LiteralString" xmi:id="_9fQjTGFaEeq-pYTHqETvmQ"/>
                      </guard>
                    </operand>
                  </fragment>
                  <guard xmi:type="uml:InteractionConstraint" xmi:id="_9fQjTWFaEeq-pYTHqETvmQ" name="guard">
                    <specification xmi:type="uml:LiteralString" xmi:id="_9fQjTmFaEeq-pYTHqETvmQ"/>
                  </guard>
                </operand>
              </fragment>
              <guard xmi:type="uml:InteractionConstraint" xmi:id="_9fQjT2FaEeq-pYTHqETvmQ" name="guard">
                <specification xmi:type="uml:LiteralString" xmi:id="_9fQjUGFaEeq-pYTHqETvmQ"/>
              </guard>
            </operand>
          </fragment>
          <guard xmi:type="uml:InteractionConstraint" xmi:id="_9fQjUWFaEeq-pYTHqETvmQ" name="guard">
            <specification xmi:type="uml:LiteralString" xmi:id="_9fQjUmFaEeq-pYTHqETvmQ" value="type == deferred"/>
          </guard>
        </operand>
      </fragment>
      <message xmi:type="uml:Message" xmi:id="_9fQjU2FaEeq-pYTHqETvmQ" name="RequestOfferedVMs()" receiveEvent="_9fQi9GFaEeq-pYTHqETvmQ" sendEvent="_9fQi82FaEeq-pYTHqETvmQ"/>
      <message xmi:type="uml:Message" xmi:id="_9fQjVGFaEeq-pYTHqETvmQ" name="ResponseOfferedVMs(List VMs)" messageSort="reply" receiveEvent="_9fQi92FaEeq-pYTHqETvmQ" sendEvent="_9fQi9mFaEeq-pYTHqETvmQ"/>
      <message xmi:type="uml:Message" xmi:id="_9fQjVWFaEeq-pYTHqETvmQ" name="5*Request(VM_small, 2h)" receiveEvent="_9fQi-WFaEeq-pYTHqETvmQ" sendEvent="_9fQi-GFaEeq-pYTHqETvmQ"/>
      <message xmi:type="uml:Message" xmi:id="_9fQjVmFaEeq-pYTHqETvmQ" name="Response(IP, cost, type)" messageSort="reply" receiveEvent="_9fQi_GFaEeq-pYTHqETvmQ" sendEvent="_9fQi-2FaEeq-pYTHqETvmQ"/>
      <message xmi:type="uml:Message" xmi:id="_9fQjV2FaEeq-pYTHqETvmQ" name="Execute(APP,IP)" messageSort="asynchCall" receiveEvent="_9fQjAmFaEeq-pYTHqETvmQ" sendEvent="_9fQjAWFaEeq-pYTHqETvmQ"/>
      <message xmi:type="uml:Message" xmi:id="_9fQjWGFaEeq-pYTHqETvmQ" name="Ok" messageSort="reply" receiveEvent="_9fQjCGFaEeq-pYTHqETvmQ" sendEvent="_9fQjB2FaEeq-pYTHqETvmQ"/>
      <message xmi:type="uml:Message" xmi:id="_9fQjWWFaEeq-pYTHqETvmQ" name="TimeoutRenting(offer)" messageSort="reply" receiveEvent="_9fQjEWFaEeq-pYTHqETvmQ" sendEvent="_9fQjEGFaEeq-pYTHqETvmQ"/>
      <message xmi:type="uml:Message" xmi:id="_9fQjWmFaEeq-pYTHqETvmQ" name="Resume(resumeTime)" messageSort="asynchCall" receiveEvent="_9fQjFWFaEeq-pYTHqETvmQ" sendEvent="_9fQjFGFaEeq-pYTHqETvmQ"/>
      <message xmi:type="uml:Message" xmi:id="_9fQjW2FaEeq-pYTHqETvmQ" name="Ok" messageSort="reply" receiveEvent="_9fQjG2FaEeq-pYTHqETvmQ" sendEvent="_9fQjGmFaEeq-pYTHqETvmQ"/>
      <message xmi:type="uml:Message" xmi:id="_9fQjXGFaEeq-pYTHqETvmQ" name="Subscribe(VM, rentingTime, maxSubTime)" messageSort="asynchCall" receiveEvent="_9fQjP2FaEeq-pYTHqETvmQ" sendEvent="_9fQjPmFaEeq-pYTHqETvmQ"/>
      <message xmi:type="uml:Message" xmi:id="_9fQjXWFaEeq-pYTHqETvmQ" name="Notify(IP)" messageSort="reply" receiveEvent="_9fQjQ2FaEeq-pYTHqETvmQ" sendEvent="_9fQjQmFaEeq-pYTHqETvmQ"/>
      <message xmi:type="uml:Message" xmi:id="_9fQjXmFaEeq-pYTHqETvmQ" name="TimeoutSubscription" messageSort="reply" receiveEvent="_9fQjSmFaEeq-pYTHqETvmQ" sendEvent="_9fQjSWFaEeq-pYTHqETvmQ"/>
    </packagedElement>
    <packagedElement xmi:type="uml:Interaction" xmi:id="_D7Zf8GFbEeq-pYTHqETvmQ" name="RegularUserJ2Interaction">
      <lifeline xmi:type="uml:Lifeline" xmi:id="_D7Zf8WFbEeq-pYTHqETvmQ" name="RegularUserJ2" coveredBy="_D7Zf82FbEeq-pYTHqETvmQ _D7Zf92FbEeq-pYTHqETvmQ _D7Zf-GFbEeq-pYTHqETvmQ _D7Zf_GFbEeq-pYTHqETvmQ _D7Zf_WFbEeq-pYTHqETvmQ _D7Zf_mFbEeq-pYTHqETvmQ _D7Zf_2FbEeq-pYTHqETvmQ _D7ZgAGFbEeq-pYTHqETvmQ _D7ZgAWFbEeq-pYTHqETvmQ _D7ZgA2FbEeq-pYTHqETvmQ _D7ZgBGFbEeq-pYTHqETvmQ _D7ZgBWFbEeq-pYTHqETvmQ _D7ZgBmFbEeq-pYTHqETvmQ _D7ZgCGFbEeq-pYTHqETvmQ _D7ZgDWFbEeq-pYTHqETvmQ _D7ZgDmFbEeq-pYTHqETvmQ _D7ZgD2FbEeq-pYTHqETvmQ _D7ZgEWFbEeq-pYTHqETvmQ _D7ZgEmFbEeq-pYTHqETvmQ _D7ZgE2FbEeq-pYTHqETvmQ _D7ZgFGFbEeq-pYTHqETvmQ _D7ZgFmFbEeq-pYTHqETvmQ _D7ZgF2FbEeq-pYTHqETvmQ _D7ZgGGFbEeq-pYTHqETvmQ _D7ZgGWFbEeq-pYTHqETvmQ _D7ZgG2FbEeq-pYTHqETvmQ _D7ZgIGFbEeq-pYTHqETvmQ _D7ZgJWFbEeq-pYTHqETvmQ _D7ZgJmFbEeq-pYTHqETvmQ _D7ZgJ2FbEeq-pYTHqETvmQ _D7ZgNGFbEeq-pYTHqETvmQ _D7ZgNWFbEeq-pYTHqETvmQ _D7ZgNmFbEeq-pYTHqETvmQ _D7ZgN2FbEeq-pYTHqETvmQ _D7ZgOGFbEeq-pYTHqETvmQ _D7ZgPWFbEeq-pYTHqETvmQ _D7ZgPmFbEeq-pYTHqETvmQ _D7ZgQGFbEeq-pYTHqETvmQ _D7ZgQWFbEeq-pYTHqETvmQ _D7ZgQ2FbEeq-pYTHqETvmQ _D7ZgRmFbEeq-pYTHqETvmQ _D7ZgR2FbEeq-pYTHqETvmQ _D7ZgSGFbEeq-pYTHqETvmQ _D7ZgSmFbEeq-pYTHqETvmQ"/>
      <lifeline xmi:type="uml:Lifeline" xmi:id="_D7Zf8mFbEeq-pYTHqETvmQ" name="CloudProvider" coveredBy="_D7Zf9GFbEeq-pYTHqETvmQ _D7Zf9mFbEeq-pYTHqETvmQ _D7Zf-WFbEeq-pYTHqETvmQ _D7Zf-2FbEeq-pYTHqETvmQ _D7Zf_WFbEeq-pYTHqETvmQ _D7Zf_mFbEeq-pYTHqETvmQ _D7Zf_2FbEeq-pYTHqETvmQ _D7ZgAGFbEeq-pYTHqETvmQ _D7ZgAmFbEeq-pYTHqETvmQ _D7ZgA2FbEeq-pYTHqETvmQ _D7ZgBGFbEeq-pYTHqETvmQ _D7ZgBWFbEeq-pYTHqETvmQ _D7ZgBmFbEeq-pYTHqETvmQ _D7ZgB2FbEeq-pYTHqETvmQ _D7ZgDWFbEeq-pYTHqETvmQ _D7ZgDmFbEeq-pYTHqETvmQ _D7ZgD2FbEeq-pYTHqETvmQ _D7ZgEGFbEeq-pYTHqETvmQ _D7ZgEmFbEeq-pYTHqETvmQ _D7ZgE2FbEeq-pYTHqETvmQ _D7ZgFWFbEeq-pYTHqETvmQ _D7ZgFmFbEeq-pYTHqETvmQ _D7ZgF2FbEeq-pYTHqETvmQ _D7ZgGGFbEeq-pYTHqETvmQ _D7ZgGWFbEeq-pYTHqETvmQ _D7ZgGmFbEeq-pYTHqETvmQ _D7ZgIGFbEeq-pYTHqETvmQ _D7ZgJWFbEeq-pYTHqETvmQ _D7ZgJmFbEeq-pYTHqETvmQ _D7ZgJ2FbEeq-pYTHqETvmQ _D7ZgNGFbEeq-pYTHqETvmQ _D7ZgNWFbEeq-pYTHqETvmQ _D7ZgNmFbEeq-pYTHqETvmQ _D7ZgN2FbEeq-pYTHqETvmQ _D7ZgOGFbEeq-pYTHqETvmQ _D7ZgPWFbEeq-pYTHqETvmQ _D7ZgP2FbEeq-pYTHqETvmQ _D7ZgQGFbEeq-pYTHqETvmQ _D7ZgQWFbEeq-pYTHqETvmQ _D7ZgQmFbEeq-pYTHqETvmQ _D7ZgRmFbEeq-pYTHqETvmQ _D7ZgR2FbEeq-pYTHqETvmQ _D7ZgSGFbEeq-pYTHqETvmQ _D7ZgSWFbEeq-pYTHqETvmQ _D7Zf9WFbEeq-pYTHqETvmQ _D7Zf-mFbEeq-pYTHqETvmQ"/>
      <fragment xmi:type="uml:MessageOccurrenceSpecification" xmi:id="_D7Zf82FbEeq-pYTHqETvmQ" name="RequestOfferedVMs3SendEvent" covered="_D7Zf8WFbEeq-pYTHqETvmQ" message="_D7ZgU2FbEeq-pYTHqETvmQ"/>
      <fragment xmi:type="uml:MessageOccurrenceSpecification" xmi:id="_D7Zf9GFbEeq-pYTHqETvmQ" name="RequestOfferedVMs3ReceiveEvent" covered="_D7Zf8mFbEeq-pYTHqETvmQ" message="_D7ZgU2FbEeq-pYTHqETvmQ"/>
      <fragment xmi:type="uml:BehaviorExecutionSpecification" xmi:id="_D7Zf9WFbEeq-pYTHqETvmQ" name="BehaviorExecutionSpecification6" covered="_D7Zf8mFbEeq-pYTHqETvmQ" finish="_D7Zf9mFbEeq-pYTHqETvmQ" start="_D7Zf9GFbEeq-pYTHqETvmQ"/>
      <fragment xmi:type="uml:MessageOccurrenceSpecification" xmi:id="_D7Zf9mFbEeq-pYTHqETvmQ" name="Message8SendEvent" covered="_D7Zf8mFbEeq-pYTHqETvmQ" message="_D7ZgVGFbEeq-pYTHqETvmQ"/>
      <fragment xmi:type="uml:MessageOccurrenceSpecification" xmi:id="_D7Zf92FbEeq-pYTHqETvmQ" name="Message8ReceiveEvent" covered="_D7Zf8WFbEeq-pYTHqETvmQ" message="_D7ZgVGFbEeq-pYTHqETvmQ"/>
      <fragment xmi:type="uml:MessageOccurrenceSpecification" xmi:id="_D7Zf-GFbEeq-pYTHqETvmQ" name="Request10SendEvent" covered="_D7Zf8WFbEeq-pYTHqETvmQ" message="_D7ZgVWFbEeq-pYTHqETvmQ"/>
      <fragment xmi:type="uml:MessageOccurrenceSpecification" xmi:id="_D7Zf-WFbEeq-pYTHqETvmQ" name="Request10ReceiveEvent" covered="_D7Zf8mFbEeq-pYTHqETvmQ" message="_D7ZgVWFbEeq-pYTHqETvmQ"/>
      <fragment xmi:type="uml:BehaviorExecutionSpecification" xmi:id="_D7Zf-mFbEeq-pYTHqETvmQ" name="BehaviorExecutionSpecification13" covered="_D7Zf8mFbEeq-pYTHqETvmQ" finish="_D7Zf-2FbEeq-pYTHqETvmQ" start="_D7Zf-WFbEeq-pYTHqETvmQ"/>
      <fragment xmi:type="uml:MessageOccurrenceSpecification" xmi:id="_D7Zf-2FbEeq-pYTHqETvmQ" name="Message15SendEvent" covered="_D7Zf8mFbEeq-pYTHqETvmQ" message="_D7ZgVmFbEeq-pYTHqETvmQ"/>
      <fragment xmi:type="uml:MessageOccurrenceSpecification" xmi:id="_D7Zf_GFbEeq-pYTHqETvmQ" name="Message15ReceiveEvent" covered="_D7Zf8WFbEeq-pYTHqETvmQ" message="_D7ZgVmFbEeq-pYTHqETvmQ"/>
      <fragment xmi:type="uml:CombinedFragment" xmi:id="_D7Zf_WFbEeq-pYTHqETvmQ" name="AltCombinedFragmentVMAvailability" covered="_D7Zf8WFbEeq-pYTHqETvmQ _D7Zf8mFbEeq-pYTHqETvmQ" interactionOperator="alt">
        <operand xmi:type="uml:InteractionOperand" xmi:id="_D7Zf_mFbEeq-pYTHqETvmQ" name="InteractionOperand0" covered="_D7Zf8WFbEeq-pYTHqETvmQ _D7Zf8mFbEeq-pYTHqETvmQ">
          <fragment xmi:type="uml:CombinedFragment" xmi:id="_D7Zf_2FbEeq-pYTHqETvmQ" name="LoopCombinedFragmentExecution" covered="_D7Zf8WFbEeq-pYTHqETvmQ _D7Zf8mFbEeq-pYTHqETvmQ" interactionOperator="loop">
            <operand xmi:type="uml:InteractionOperand" xmi:id="_D7ZgAGFbEeq-pYTHqETvmQ" name="InteractionOperand0" covered="_D7Zf8WFbEeq-pYTHqETvmQ _D7Zf8mFbEeq-pYTHqETvmQ">
              <fragment xmi:type="uml:MessageOccurrenceSpecification" xmi:id="_D7ZgAWFbEeq-pYTHqETvmQ" name="Execute18SendEvent" covered="_D7Zf8WFbEeq-pYTHqETvmQ" message="_D7ZgV2FbEeq-pYTHqETvmQ"/>
              <fragment xmi:type="uml:MessageOccurrenceSpecification" xmi:id="_D7ZgAmFbEeq-pYTHqETvmQ" name="Execute18ReceiveEvent" covered="_D7Zf8mFbEeq-pYTHqETvmQ" message="_D7ZgV2FbEeq-pYTHqETvmQ"/>
              <fragment xmi:type="uml:CombinedFragment" xmi:id="_D7ZgA2FbEeq-pYTHqETvmQ" name="AltCombinedFragmentExecutionResult" covered="_D7Zf8WFbEeq-pYTHqETvmQ _D7Zf8mFbEeq-pYTHqETvmQ" interactionOperator="alt">
                <operand xmi:type="uml:InteractionOperand" xmi:id="_D7ZgBGFbEeq-pYTHqETvmQ" name="InteractionOperand0" covered="_D7Zf8WFbEeq-pYTHqETvmQ _D7Zf8mFbEeq-pYTHqETvmQ">
                  <fragment xmi:type="uml:CombinedFragment" xmi:id="_D7ZgBWFbEeq-pYTHqETvmQ" name="BreakCombinedFragmentExecutionOk" covered="_D7Zf8WFbEeq-pYTHqETvmQ _D7Zf8mFbEeq-pYTHqETvmQ" interactionOperator="break">
                    <operand xmi:type="uml:InteractionOperand" xmi:id="_D7ZgBmFbEeq-pYTHqETvmQ" name="InteractionOperand0" covered="_D7Zf8WFbEeq-pYTHqETvmQ _D7Zf8mFbEeq-pYTHqETvmQ">
                      <fragment xmi:type="uml:MessageOccurrenceSpecification" xmi:id="_D7ZgB2FbEeq-pYTHqETvmQ" name="Ok19SendEvent" covered="_D7Zf8mFbEeq-pYTHqETvmQ" message="_D7ZgWGFbEeq-pYTHqETvmQ"/>
                      <fragment xmi:type="uml:MessageOccurrenceSpecification" xmi:id="_D7ZgCGFbEeq-pYTHqETvmQ" name="Ok19ReceiveEvent" covered="_D7Zf8WFbEeq-pYTHqETvmQ" message="_D7ZgWGFbEeq-pYTHqETvmQ"/>
                      <guard xmi:type="uml:InteractionConstraint" xmi:id="_D7ZgCWFbEeq-pYTHqETvmQ" name="guard">
                        <specification xmi:type="uml:LiteralString" xmi:id="_D7ZgCmFbEeq-pYTHqETvmQ"/>
                      </guard>
                    </operand>
                  </fragment>
                  <guard xmi:type="uml:InteractionConstraint" xmi:id="_D7ZgC2FbEeq-pYTHqETvmQ" name="guard">
                    <specification xmi:type="uml:LiteralString" xmi:id="_D7ZgDGFbEeq-pYTHqETvmQ"/>
                  </guard>
                </operand>
                <operand xmi:type="uml:InteractionOperand" xmi:id="_D7ZgDWFbEeq-pYTHqETvmQ" name="InteractionOperand2" covered="_D7Zf8WFbEeq-pYTHqETvmQ _D7Zf8mFbEeq-pYTHqETvmQ">
                  <fragment xmi:type="uml:CombinedFragment" xmi:id="_D7ZgDmFbEeq-pYTHqETvmQ" name="LoopCombinedFragmentTimeoutRenting" covered="_D7Zf8WFbEeq-pYTHqETvmQ _D7Zf8mFbEeq-pYTHqETvmQ" interactionOperator="loop">
                    <operand xmi:type="uml:InteractionOperand" xmi:id="_D7ZgD2FbEeq-pYTHqETvmQ" name="LoopInteractionOperandTimeoutRenting" covered="_D7Zf8WFbEeq-pYTHqETvmQ _D7Zf8mFbEeq-pYTHqETvmQ">
                      <fragment xmi:type="uml:MessageOccurrenceSpecification" xmi:id="_D7ZgEGFbEeq-pYTHqETvmQ" name="TimeoutRenting20SendEvent" covered="_D7Zf8mFbEeq-pYTHqETvmQ" message="_D7ZgWWFbEeq-pYTHqETvmQ"/>
                      <fragment xmi:type="uml:MessageOccurrenceSpecification" xmi:id="_D7ZgEWFbEeq-pYTHqETvmQ" name="TimeoutRenting20ReceiveEvent" covered="_D7Zf8WFbEeq-pYTHqETvmQ" message="_D7ZgWWFbEeq-pYTHqETvmQ"/>
                      <fragment xmi:type="uml:CombinedFragment" xmi:id="_D7ZgEmFbEeq-pYTHqETvmQ" name="AltCombinedFragmentResume" covered="_D7Zf8WFbEeq-pYTHqETvmQ _D7Zf8mFbEeq-pYTHqETvmQ" interactionOperator="alt">
                        <operand xmi:type="uml:InteractionOperand" xmi:id="_D7ZgE2FbEeq-pYTHqETvmQ" name="InteractionOperand0" covered="_D7Zf8WFbEeq-pYTHqETvmQ _D7Zf8mFbEeq-pYTHqETvmQ">
                          <fragment xmi:type="uml:MessageOccurrenceSpecification" xmi:id="_D7ZgFGFbEeq-pYTHqETvmQ" name="Resume21SendEvent" covered="_D7Zf8WFbEeq-pYTHqETvmQ" message="_D7ZgWmFbEeq-pYTHqETvmQ"/>
                          <fragment xmi:type="uml:MessageOccurrenceSpecification" xmi:id="_D7ZgFWFbEeq-pYTHqETvmQ" name="Resume21ReceiveEvent" covered="_D7Zf8mFbEeq-pYTHqETvmQ" message="_D7ZgWmFbEeq-pYTHqETvmQ"/>
                          <fragment xmi:type="uml:CombinedFragment" xmi:id="_D7ZgFmFbEeq-pYTHqETvmQ" name="AltCombinedFragmentResume" covered="_D7Zf8WFbEeq-pYTHqETvmQ _D7Zf8mFbEeq-pYTHqETvmQ" interactionOperator="alt">
                            <operand xmi:type="uml:InteractionOperand" xmi:id="_D7ZgF2FbEeq-pYTHqETvmQ" name="InteractionOperand0" covered="_D7Zf8WFbEeq-pYTHqETvmQ _D7Zf8mFbEeq-pYTHqETvmQ">
                              <fragment xmi:type="uml:CombinedFragment" xmi:id="_D7ZgGGFbEeq-pYTHqETvmQ" name="BreakCombinedFragmentExecutionOk" covered="_D7Zf8WFbEeq-pYTHqETvmQ _D7Zf8mFbEeq-pYTHqETvmQ" interactionOperator="break">
                                <operand xmi:type="uml:InteractionOperand" xmi:id="_D7ZgGWFbEeq-pYTHqETvmQ" name="InteractionOperand0" covered="_D7Zf8WFbEeq-pYTHqETvmQ _D7Zf8mFbEeq-pYTHqETvmQ">
                                  <fragment xmi:type="uml:MessageOccurrenceSpecification" xmi:id="_D7ZgGmFbEeq-pYTHqETvmQ" name="Ok22SendEvent" covered="_D7Zf8mFbEeq-pYTHqETvmQ" message="_D7ZgW2FbEeq-pYTHqETvmQ"/>
                                  <fragment xmi:type="uml:MessageOccurrenceSpecification" xmi:id="_D7ZgG2FbEeq-pYTHqETvmQ" name="Ok22ReceiveEvent" covered="_D7Zf8WFbEeq-pYTHqETvmQ" message="_D7ZgW2FbEeq-pYTHqETvmQ"/>
                                  <guard xmi:type="uml:InteractionConstraint" xmi:id="_D7ZgHGFbEeq-pYTHqETvmQ" name="guard">
                                    <specification xmi:type="uml:LiteralString" xmi:id="_D7ZgHWFbEeq-pYTHqETvmQ"/>
                                  </guard>
                                </operand>
                              </fragment>
                              <guard xmi:type="uml:InteractionConstraint" xmi:id="_D7ZgHmFbEeq-pYTHqETvmQ" name="guard">
                                <specification xmi:type="uml:LiteralString" xmi:id="_D7ZgH2FbEeq-pYTHqETvmQ"/>
                              </guard>
                            </operand>
                            <operand xmi:type="uml:InteractionOperand" xmi:id="_D7ZgIGFbEeq-pYTHqETvmQ" name="InteractionOperand2" covered="_D7Zf8WFbEeq-pYTHqETvmQ _D7Zf8mFbEeq-pYTHqETvmQ">
                              <guard xmi:type="uml:InteractionConstraint" xmi:id="_D7ZgIWFbEeq-pYTHqETvmQ" name="guard">
                                <specification xmi:type="uml:LiteralString" xmi:id="_D7ZgImFbEeq-pYTHqETvmQ"/>
                              </guard>
                            </operand>
                          </fragment>
                          <guard xmi:type="uml:InteractionConstraint" xmi:id="_D7ZgI2FbEeq-pYTHqETvmQ" name="guard">
                            <specification xmi:type="uml:LiteralString" xmi:id="_D7ZgJGFbEeq-pYTHqETvmQ"/>
                          </guard>
                        </operand>
                        <operand xmi:type="uml:InteractionOperand" xmi:id="_D7ZgJWFbEeq-pYTHqETvmQ" name="InteractionOperand2" covered="_D7Zf8WFbEeq-pYTHqETvmQ _D7Zf8mFbEeq-pYTHqETvmQ">
                          <fragment xmi:type="uml:CombinedFragment" xmi:id="_D7ZgJmFbEeq-pYTHqETvmQ" name="BreakCombinedFragmentNoResume" covered="_D7Zf8WFbEeq-pYTHqETvmQ _D7Zf8mFbEeq-pYTHqETvmQ" interactionOperator="break">
                            <operand xmi:type="uml:InteractionOperand" xmi:id="_D7ZgJ2FbEeq-pYTHqETvmQ" name="InteractionOperand0" covered="_D7Zf8WFbEeq-pYTHqETvmQ _D7Zf8mFbEeq-pYTHqETvmQ">
                              <guard xmi:type="uml:InteractionConstraint" xmi:id="_D7ZgKGFbEeq-pYTHqETvmQ" name="guard">
                                <specification xmi:type="uml:LiteralString" xmi:id="_D7ZgKWFbEeq-pYTHqETvmQ"/>
                              </guard>
                            </operand>
                          </fragment>
                          <guard xmi:type="uml:InteractionConstraint" xmi:id="_D7ZgKmFbEeq-pYTHqETvmQ" name="guard">
                            <specification xmi:type="uml:LiteralString" xmi:id="_D7ZgK2FbEeq-pYTHqETvmQ"/>
                          </guard>
                        </operand>
                      </fragment>
                      <guard xmi:type="uml:InteractionConstraint" xmi:id="_D7ZgLGFbEeq-pYTHqETvmQ" name="guard">
                        <specification xmi:type="uml:LiteralString" xmi:id="_D7ZgLWFbEeq-pYTHqETvmQ"/>
                      </guard>
                    </operand>
                  </fragment>
                  <guard xmi:type="uml:InteractionConstraint" xmi:id="_D7ZgLmFbEeq-pYTHqETvmQ" name="guard">
                    <specification xmi:type="uml:LiteralString" xmi:id="_D7ZgL2FbEeq-pYTHqETvmQ"/>
                  </guard>
                </operand>
              </fragment>
              <guard xmi:type="uml:InteractionConstraint" xmi:id="_D7ZgMGFbEeq-pYTHqETvmQ" name="guard">
                <specification xmi:type="uml:LiteralString" xmi:id="_D7ZgMWFbEeq-pYTHqETvmQ" value=""/>
              </guard>
            </operand>
          </fragment>
          <guard xmi:type="uml:InteractionConstraint" xmi:id="_D7ZgMmFbEeq-pYTHqETvmQ" name="guard">
            <specification xmi:type="uml:LiteralString" xmi:id="_D7ZgM2FbEeq-pYTHqETvmQ" value="type == normal"/>
          </guard>
        </operand>
        <operand xmi:type="uml:InteractionOperand" xmi:id="_D7ZgNGFbEeq-pYTHqETvmQ" name="InteractionOperand2" covered="_D7Zf8WFbEeq-pYTHqETvmQ _D7Zf8mFbEeq-pYTHqETvmQ">
          <fragment xmi:type="uml:CombinedFragment" xmi:id="_D7ZgNWFbEeq-pYTHqETvmQ" name="AltCombinedFragmentDeferred" covered="_D7Zf8WFbEeq-pYTHqETvmQ _D7Zf8mFbEeq-pYTHqETvmQ" interactionOperator="alt">
            <operand xmi:type="uml:InteractionOperand" xmi:id="_D7ZgNmFbEeq-pYTHqETvmQ" name="InteractionOperand0" covered="_D7Zf8WFbEeq-pYTHqETvmQ _D7Zf8mFbEeq-pYTHqETvmQ">
              <fragment xmi:type="uml:CombinedFragment" xmi:id="_D7ZgN2FbEeq-pYTHqETvmQ" name="BreakCombinedFragmentNoSubscription" covered="_D7Zf8WFbEeq-pYTHqETvmQ _D7Zf8mFbEeq-pYTHqETvmQ" interactionOperator="break">
                <operand xmi:type="uml:InteractionOperand" xmi:id="_D7ZgOGFbEeq-pYTHqETvmQ" name="InteractionOperand0" covered="_D7Zf8WFbEeq-pYTHqETvmQ _D7Zf8mFbEeq-pYTHqETvmQ">
                  <guard xmi:type="uml:InteractionConstraint" xmi:id="_D7ZgOWFbEeq-pYTHqETvmQ" name="guard">
                    <specification xmi:type="uml:LiteralString" xmi:id="_D7ZgOmFbEeq-pYTHqETvmQ"/>
                  </guard>
                </operand>
              </fragment>
              <guard xmi:type="uml:InteractionConstraint" xmi:id="_D7ZgO2FbEeq-pYTHqETvmQ" name="guard">
                <specification xmi:type="uml:LiteralString" xmi:id="_D7ZgPGFbEeq-pYTHqETvmQ"/>
              </guard>
            </operand>
            <operand xmi:type="uml:InteractionOperand" xmi:id="_D7ZgPWFbEeq-pYTHqETvmQ" name="InteractionOperand2" covered="_D7Zf8WFbEeq-pYTHqETvmQ _D7Zf8mFbEeq-pYTHqETvmQ">
              <fragment xmi:type="uml:MessageOccurrenceSpecification" xmi:id="_D7ZgPmFbEeq-pYTHqETvmQ" name="Subscribe23SendEvent" covered="_D7Zf8WFbEeq-pYTHqETvmQ" message="_D7ZgXGFbEeq-pYTHqETvmQ"/>
              <fragment xmi:type="uml:MessageOccurrenceSpecification" xmi:id="_D7ZgP2FbEeq-pYTHqETvmQ" name="Subscribe23ReceiveEvent" covered="_D7Zf8mFbEeq-pYTHqETvmQ" message="_D7ZgXGFbEeq-pYTHqETvmQ"/>
              <fragment xmi:type="uml:CombinedFragment" xmi:id="_D7ZgQGFbEeq-pYTHqETvmQ" name="AltCombinedFragmentSubscription" covered="_D7Zf8WFbEeq-pYTHqETvmQ _D7Zf8mFbEeq-pYTHqETvmQ" interactionOperator="alt">
                <operand xmi:type="uml:InteractionOperand" xmi:id="_D7ZgQWFbEeq-pYTHqETvmQ" name="InteractionOperand0" covered="_D7Zf8WFbEeq-pYTHqETvmQ _D7Zf8mFbEeq-pYTHqETvmQ">
                  <fragment xmi:type="uml:MessageOccurrenceSpecification" xmi:id="_D7ZgQmFbEeq-pYTHqETvmQ" name="Notify24SendEvent" covered="_D7Zf8mFbEeq-pYTHqETvmQ" message="_D7ZgXWFbEeq-pYTHqETvmQ"/>
                  <fragment xmi:type="uml:MessageOccurrenceSpecification" xmi:id="_D7ZgQ2FbEeq-pYTHqETvmQ" name="Notify24ReceiveEvent" covered="_D7Zf8WFbEeq-pYTHqETvmQ" message="_D7ZgXWFbEeq-pYTHqETvmQ"/>
                  <guard xmi:type="uml:InteractionConstraint" xmi:id="_D7ZgRGFbEeq-pYTHqETvmQ" name="guard">
                    <specification xmi:type="uml:LiteralString" xmi:id="_D7ZgRWFbEeq-pYTHqETvmQ"/>
                  </guard>
                </operand>
                <operand xmi:type="uml:InteractionOperand" xmi:id="_D7ZgRmFbEeq-pYTHqETvmQ" name="InteractionOperand2" covered="_D7Zf8WFbEeq-pYTHqETvmQ _D7Zf8mFbEeq-pYTHqETvmQ">
                  <fragment xmi:type="uml:CombinedFragment" xmi:id="_D7ZgR2FbEeq-pYTHqETvmQ" name="BreakCombinedFragmentTimeoutSubscription" covered="_D7Zf8WFbEeq-pYTHqETvmQ _D7Zf8mFbEeq-pYTHqETvmQ" interactionOperator="break">
                    <operand xmi:type="uml:InteractionOperand" xmi:id="_D7ZgSGFbEeq-pYTHqETvmQ" name="InteractionOperand0" covered="_D7Zf8WFbEeq-pYTHqETvmQ _D7Zf8mFbEeq-pYTHqETvmQ">
                      <fragment xmi:type="uml:MessageOccurrenceSpecification" xmi:id="_D7ZgSWFbEeq-pYTHqETvmQ" name="TimeoutSubscription25SendEvent" covered="_D7Zf8mFbEeq-pYTHqETvmQ" message="_D7ZgXmFbEeq-pYTHqETvmQ"/>
                      <fragment xmi:type="uml:MessageOccurrenceSpecification" xmi:id="_D7ZgSmFbEeq-pYTHqETvmQ" name="TimeoutSubscription25ReceiveEvent" covered="_D7Zf8WFbEeq-pYTHqETvmQ" message="_D7ZgXmFbEeq-pYTHqETvmQ"/>
                      <guard xmi:type="uml:InteractionConstraint" xmi:id="_D7ZgS2FbEeq-pYTHqETvmQ" name="guard">
                        <specification xmi:type="uml:LiteralString" xmi:id="_D7ZgTGFbEeq-pYTHqETvmQ"/>
                      </guard>
                    </operand>
                  </fragment>
                  <guard xmi:type="uml:InteractionConstraint" xmi:id="_D7ZgTWFbEeq-pYTHqETvmQ" name="guard">
                    <specification xmi:type="uml:LiteralString" xmi:id="_D7ZgTmFbEeq-pYTHqETvmQ"/>
                  </guard>
                </operand>
              </fragment>
              <guard xmi:type="uml:InteractionConstraint" xmi:id="_D7ZgT2FbEeq-pYTHqETvmQ" name="guard">
                <specification xmi:type="uml:LiteralString" xmi:id="_D7ZgUGFbEeq-pYTHqETvmQ"/>
              </guard>
            </operand>
          </fragment>
          <guard xmi:type="uml:InteractionConstraint" xmi:id="_D7ZgUWFbEeq-pYTHqETvmQ" name="guard">
            <specification xmi:type="uml:LiteralString" xmi:id="_D7ZgUmFbEeq-pYTHqETvmQ" value="type == deferred"/>
          </guard>
        </operand>
      </fragment>
      <message xmi:type="uml:Message" xmi:id="_D7ZgU2FbEeq-pYTHqETvmQ" name="RequestOfferedVMs()" receiveEvent="_D7Zf9GFbEeq-pYTHqETvmQ" sendEvent="_D7Zf82FbEeq-pYTHqETvmQ"/>
      <message xmi:type="uml:Message" xmi:id="_D7ZgVGFbEeq-pYTHqETvmQ" name="ResponseOfferedVMs(List VMs)" messageSort="reply" receiveEvent="_D7Zf92FbEeq-pYTHqETvmQ" sendEvent="_D7Zf9mFbEeq-pYTHqETvmQ"/>
      <message xmi:type="uml:Message" xmi:id="_D7ZgVWFbEeq-pYTHqETvmQ" name="5*Request(VM_medium, 3h)" receiveEvent="_D7Zf-WFbEeq-pYTHqETvmQ" sendEvent="_D7Zf-GFbEeq-pYTHqETvmQ"/>
      <message xmi:type="uml:Message" xmi:id="_D7ZgVmFbEeq-pYTHqETvmQ" name="Response(IP, cost, type)" messageSort="reply" receiveEvent="_D7Zf_GFbEeq-pYTHqETvmQ" sendEvent="_D7Zf-2FbEeq-pYTHqETvmQ"/>
      <message xmi:type="uml:Message" xmi:id="_D7ZgV2FbEeq-pYTHqETvmQ" name="Execute(APP,IP)" messageSort="asynchCall" receiveEvent="_D7ZgAmFbEeq-pYTHqETvmQ" sendEvent="_D7ZgAWFbEeq-pYTHqETvmQ"/>
      <message xmi:type="uml:Message" xmi:id="_D7ZgWGFbEeq-pYTHqETvmQ" name="Ok" messageSort="reply" receiveEvent="_D7ZgCGFbEeq-pYTHqETvmQ" sendEvent="_D7ZgB2FbEeq-pYTHqETvmQ"/>
      <message xmi:type="uml:Message" xmi:id="_D7ZgWWFbEeq-pYTHqETvmQ" name="TimeoutRenting(offer)" messageSort="reply" receiveEvent="_D7ZgEWFbEeq-pYTHqETvmQ" sendEvent="_D7ZgEGFbEeq-pYTHqETvmQ"/>
      <message xmi:type="uml:Message" xmi:id="_D7ZgWmFbEeq-pYTHqETvmQ" name="Resume(resumeTime)" messageSort="asynchCall" receiveEvent="_D7ZgFWFbEeq-pYTHqETvmQ" sendEvent="_D7ZgFGFbEeq-pYTHqETvmQ"/>
      <message xmi:type="uml:Message" xmi:id="_D7ZgW2FbEeq-pYTHqETvmQ" name="Ok" messageSort="reply" receiveEvent="_D7ZgG2FbEeq-pYTHqETvmQ" sendEvent="_D7ZgGmFbEeq-pYTHqETvmQ"/>
      <message xmi:type="uml:Message" xmi:id="_D7ZgXGFbEeq-pYTHqETvmQ" name="Subscribe(VM, rentingTime, maxSubTime)" messageSort="asynchCall" receiveEvent="_D7ZgP2FbEeq-pYTHqETvmQ" sendEvent="_D7ZgPmFbEeq-pYTHqETvmQ"/>
      <message xmi:type="uml:Message" xmi:id="_D7ZgXWFbEeq-pYTHqETvmQ" name="Notify(IP)" messageSort="reply" receiveEvent="_D7ZgQ2FbEeq-pYTHqETvmQ" sendEvent="_D7ZgQmFbEeq-pYTHqETvmQ"/>
      <message xmi:type="uml:Message" xmi:id="_D7ZgXmFbEeq-pYTHqETvmQ" name="TimeoutSubscription" messageSort="reply" receiveEvent="_D7ZgSmFbEeq-pYTHqETvmQ" sendEvent="_D7ZgSWFbEeq-pYTHqETvmQ"/>
    </packagedElement>
    <packagedElement xmi:type="uml:Interaction" xmi:id="_Krn2kGFbEeq-pYTHqETvmQ" name="RegularUserJ3Interaction">
      <lifeline xmi:type="uml:Lifeline" xmi:id="_Krn2kWFbEeq-pYTHqETvmQ" name="RegularUserJ3" coveredBy="_Krn2k2FbEeq-pYTHqETvmQ _Krn2l2FbEeq-pYTHqETvmQ _Krn2mGFbEeq-pYTHqETvmQ _Krn2nGFbEeq-pYTHqETvmQ _Krn2nWFbEeq-pYTHqETvmQ _Krn2nmFbEeq-pYTHqETvmQ _Krn2n2FbEeq-pYTHqETvmQ _Krn2oGFbEeq-pYTHqETvmQ _Krn2oWFbEeq-pYTHqETvmQ _Krn2o2FbEeq-pYTHqETvmQ _Krn2pGFbEeq-pYTHqETvmQ _Krn2pWFbEeq-pYTHqETvmQ _Krn2pmFbEeq-pYTHqETvmQ _Krn2qGFbEeq-pYTHqETvmQ _Krn2rWFbEeq-pYTHqETvmQ _Krn2rmFbEeq-pYTHqETvmQ _Krn2r2FbEeq-pYTHqETvmQ _Krn2sWFbEeq-pYTHqETvmQ _Krn2smFbEeq-pYTHqETvmQ _Krn2s2FbEeq-pYTHqETvmQ _Krn2tGFbEeq-pYTHqETvmQ _Krn2tmFbEeq-pYTHqETvmQ _Krn2t2FbEeq-pYTHqETvmQ _Krn2uGFbEeq-pYTHqETvmQ _Krn2uWFbEeq-pYTHqETvmQ _Krn2u2FbEeq-pYTHqETvmQ _KrodomFbEeq-pYTHqETvmQ _Krodp2FbEeq-pYTHqETvmQ _KrodqGFbEeq-pYTHqETvmQ _KrodqWFbEeq-pYTHqETvmQ _KrodtmFbEeq-pYTHqETvmQ _Krodt2FbEeq-pYTHqETvmQ _KroduGFbEeq-pYTHqETvmQ _KroduWFbEeq-pYTHqETvmQ _KrodumFbEeq-pYTHqETvmQ _Krodv2FbEeq-pYTHqETvmQ _KrodwGFbEeq-pYTHqETvmQ _KrodwmFbEeq-pYTHqETvmQ _Krodw2FbEeq-pYTHqETvmQ _KrodxWFbEeq-pYTHqETvmQ _KrodyGFbEeq-pYTHqETvmQ _KrodyWFbEeq-pYTHqETvmQ _KrodymFbEeq-pYTHqETvmQ _KrodzGFbEeq-pYTHqETvmQ"/>
      <lifeline xmi:type="uml:Lifeline" xmi:id="_Krn2kmFbEeq-pYTHqETvmQ" name="CloudProvider" coveredBy="_Krn2lGFbEeq-pYTHqETvmQ _Krn2lmFbEeq-pYTHqETvmQ _Krn2mWFbEeq-pYTHqETvmQ _Krn2m2FbEeq-pYTHqETvmQ _Krn2nWFbEeq-pYTHqETvmQ _Krn2nmFbEeq-pYTHqETvmQ _Krn2n2FbEeq-pYTHqETvmQ _Krn2oGFbEeq-pYTHqETvmQ _Krn2omFbEeq-pYTHqETvmQ _Krn2o2FbEeq-pYTHqETvmQ _Krn2pGFbEeq-pYTHqETvmQ _Krn2pWFbEeq-pYTHqETvmQ _Krn2pmFbEeq-pYTHqETvmQ _Krn2p2FbEeq-pYTHqETvmQ _Krn2rWFbEeq-pYTHqETvmQ _Krn2rmFbEeq-pYTHqETvmQ _Krn2r2FbEeq-pYTHqETvmQ _Krn2sGFbEeq-pYTHqETvmQ _Krn2smFbEeq-pYTHqETvmQ _Krn2s2FbEeq-pYTHqETvmQ _Krn2tWFbEeq-pYTHqETvmQ _Krn2tmFbEeq-pYTHqETvmQ _Krn2t2FbEeq-pYTHqETvmQ _Krn2uGFbEeq-pYTHqETvmQ _Krn2uWFbEeq-pYTHqETvmQ _Krn2umFbEeq-pYTHqETvmQ _KrodomFbEeq-pYTHqETvmQ _Krodp2FbEeq-pYTHqETvmQ _KrodqGFbEeq-pYTHqETvmQ _KrodqWFbEeq-pYTHqETvmQ _KrodtmFbEeq-pYTHqETvmQ _Krodt2FbEeq-pYTHqETvmQ _KroduGFbEeq-pYTHqETvmQ _KroduWFbEeq-pYTHqETvmQ _KrodumFbEeq-pYTHqETvmQ _Krodv2FbEeq-pYTHqETvmQ _KrodwWFbEeq-pYTHqETvmQ _KrodwmFbEeq-pYTHqETvmQ _Krodw2FbEeq-pYTHqETvmQ _KrodxGFbEeq-pYTHqETvmQ _KrodyGFbEeq-pYTHqETvmQ _KrodyWFbEeq-pYTHqETvmQ _KrodymFbEeq-pYTHqETvmQ _Krody2FbEeq-pYTHqETvmQ _Krn2lWFbEeq-pYTHqETvmQ _Krn2mmFbEeq-pYTHqETvmQ"/>
      <fragment xmi:type="uml:MessageOccurrenceSpecification" xmi:id="_Krn2k2FbEeq-pYTHqETvmQ" name="RequestOfferedVMs3SendEvent" covered="_Krn2kWFbEeq-pYTHqETvmQ" message="_Krod1WFbEeq-pYTHqETvmQ"/>
      <fragment xmi:type="uml:MessageOccurrenceSpecification" xmi:id="_Krn2lGFbEeq-pYTHqETvmQ" name="RequestOfferedVMs3ReceiveEvent" covered="_Krn2kmFbEeq-pYTHqETvmQ" message="_Krod1WFbEeq-pYTHqETvmQ"/>
      <fragment xmi:type="uml:BehaviorExecutionSpecification" xmi:id="_Krn2lWFbEeq-pYTHqETvmQ" name="BehaviorExecutionSpecification6" covered="_Krn2kmFbEeq-pYTHqETvmQ" finish="_Krn2lmFbEeq-pYTHqETvmQ" start="_Krn2lGFbEeq-pYTHqETvmQ"/>
      <fragment xmi:type="uml:MessageOccurrenceSpecification" xmi:id="_Krn2lmFbEeq-pYTHqETvmQ" name="Message8SendEvent" covered="_Krn2kmFbEeq-pYTHqETvmQ" message="_Krod1mFbEeq-pYTHqETvmQ"/>
      <fragment xmi:type="uml:MessageOccurrenceSpecification" xmi:id="_Krn2l2FbEeq-pYTHqETvmQ" name="Message8ReceiveEvent" covered="_Krn2kWFbEeq-pYTHqETvmQ" message="_Krod1mFbEeq-pYTHqETvmQ"/>
      <fragment xmi:type="uml:MessageOccurrenceSpecification" xmi:id="_Krn2mGFbEeq-pYTHqETvmQ" name="Request10SendEvent" covered="_Krn2kWFbEeq-pYTHqETvmQ" message="_Krod12FbEeq-pYTHqETvmQ"/>
      <fragment xmi:type="uml:MessageOccurrenceSpecification" xmi:id="_Krn2mWFbEeq-pYTHqETvmQ" name="Request10ReceiveEvent" covered="_Krn2kmFbEeq-pYTHqETvmQ" message="_Krod12FbEeq-pYTHqETvmQ"/>
      <fragment xmi:type="uml:BehaviorExecutionSpecification" xmi:id="_Krn2mmFbEeq-pYTHqETvmQ" name="BehaviorExecutionSpecification13" covered="_Krn2kmFbEeq-pYTHqETvmQ" finish="_Krn2m2FbEeq-pYTHqETvmQ" start="_Krn2mWFbEeq-pYTHqETvmQ"/>
      <fragment xmi:type="uml:MessageOccurrenceSpecification" xmi:id="_Krn2m2FbEeq-pYTHqETvmQ" name="Message15SendEvent" covered="_Krn2kmFbEeq-pYTHqETvmQ" message="_Krod2GFbEeq-pYTHqETvmQ"/>
      <fragment xmi:type="uml:MessageOccurrenceSpecification" xmi:id="_Krn2nGFbEeq-pYTHqETvmQ" name="Message15ReceiveEvent" covered="_Krn2kWFbEeq-pYTHqETvmQ" message="_Krod2GFbEeq-pYTHqETvmQ"/>
      <fragment xmi:type="uml:CombinedFragment" xmi:id="_Krn2nWFbEeq-pYTHqETvmQ" name="AltCombinedFragmentVMAvailability" covered="_Krn2kWFbEeq-pYTHqETvmQ _Krn2kmFbEeq-pYTHqETvmQ" interactionOperator="alt">
        <operand xmi:type="uml:InteractionOperand" xmi:id="_Krn2nmFbEeq-pYTHqETvmQ" name="InteractionOperand0" covered="_Krn2kWFbEeq-pYTHqETvmQ _Krn2kmFbEeq-pYTHqETvmQ">
          <fragment xmi:type="uml:CombinedFragment" xmi:id="_Krn2n2FbEeq-pYTHqETvmQ" name="LoopCombinedFragmentExecution" covered="_Krn2kWFbEeq-pYTHqETvmQ _Krn2kmFbEeq-pYTHqETvmQ" interactionOperator="loop">
            <operand xmi:type="uml:InteractionOperand" xmi:id="_Krn2oGFbEeq-pYTHqETvmQ" name="InteractionOperand0" covered="_Krn2kWFbEeq-pYTHqETvmQ _Krn2kmFbEeq-pYTHqETvmQ">
              <fragment xmi:type="uml:MessageOccurrenceSpecification" xmi:id="_Krn2oWFbEeq-pYTHqETvmQ" name="Execute18SendEvent" covered="_Krn2kWFbEeq-pYTHqETvmQ" message="_Krod2WFbEeq-pYTHqETvmQ"/>
              <fragment xmi:type="uml:MessageOccurrenceSpecification" xmi:id="_Krn2omFbEeq-pYTHqETvmQ" name="Execute18ReceiveEvent" covered="_Krn2kmFbEeq-pYTHqETvmQ" message="_Krod2WFbEeq-pYTHqETvmQ"/>
              <fragment xmi:type="uml:CombinedFragment" xmi:id="_Krn2o2FbEeq-pYTHqETvmQ" name="AltCombinedFragmentExecutionResult" covered="_Krn2kWFbEeq-pYTHqETvmQ _Krn2kmFbEeq-pYTHqETvmQ" interactionOperator="alt">
                <operand xmi:type="uml:InteractionOperand" xmi:id="_Krn2pGFbEeq-pYTHqETvmQ" name="InteractionOperand0" covered="_Krn2kWFbEeq-pYTHqETvmQ _Krn2kmFbEeq-pYTHqETvmQ">
                  <fragment xmi:type="uml:CombinedFragment" xmi:id="_Krn2pWFbEeq-pYTHqETvmQ" name="BreakCombinedFragmentExecutionOk" covered="_Krn2kWFbEeq-pYTHqETvmQ _Krn2kmFbEeq-pYTHqETvmQ" interactionOperator="break">
                    <operand xmi:type="uml:InteractionOperand" xmi:id="_Krn2pmFbEeq-pYTHqETvmQ" name="InteractionOperand0" covered="_Krn2kWFbEeq-pYTHqETvmQ _Krn2kmFbEeq-pYTHqETvmQ">
                      <fragment xmi:type="uml:MessageOccurrenceSpecification" xmi:id="_Krn2p2FbEeq-pYTHqETvmQ" name="Ok19SendEvent" covered="_Krn2kmFbEeq-pYTHqETvmQ" message="_Krod2mFbEeq-pYTHqETvmQ"/>
                      <fragment xmi:type="uml:MessageOccurrenceSpecification" xmi:id="_Krn2qGFbEeq-pYTHqETvmQ" name="Ok19ReceiveEvent" covered="_Krn2kWFbEeq-pYTHqETvmQ" message="_Krod2mFbEeq-pYTHqETvmQ"/>
                      <guard xmi:type="uml:InteractionConstraint" xmi:id="_Krn2qWFbEeq-pYTHqETvmQ" name="guard">
                        <specification xmi:type="uml:LiteralString" xmi:id="_Krn2qmFbEeq-pYTHqETvmQ"/>
                      </guard>
                    </operand>
                  </fragment>
                  <guard xmi:type="uml:InteractionConstraint" xmi:id="_Krn2q2FbEeq-pYTHqETvmQ" name="guard">
                    <specification xmi:type="uml:LiteralString" xmi:id="_Krn2rGFbEeq-pYTHqETvmQ"/>
                  </guard>
                </operand>
                <operand xmi:type="uml:InteractionOperand" xmi:id="_Krn2rWFbEeq-pYTHqETvmQ" name="InteractionOperand2" covered="_Krn2kWFbEeq-pYTHqETvmQ _Krn2kmFbEeq-pYTHqETvmQ">
                  <fragment xmi:type="uml:CombinedFragment" xmi:id="_Krn2rmFbEeq-pYTHqETvmQ" name="LoopCombinedFragmentTimeoutRenting" covered="_Krn2kWFbEeq-pYTHqETvmQ _Krn2kmFbEeq-pYTHqETvmQ" interactionOperator="loop">
                    <operand xmi:type="uml:InteractionOperand" xmi:id="_Krn2r2FbEeq-pYTHqETvmQ" name="LoopInteractionOperandTimeoutRenting" covered="_Krn2kWFbEeq-pYTHqETvmQ _Krn2kmFbEeq-pYTHqETvmQ">
                      <fragment xmi:type="uml:MessageOccurrenceSpecification" xmi:id="_Krn2sGFbEeq-pYTHqETvmQ" name="TimeoutRenting20SendEvent" covered="_Krn2kmFbEeq-pYTHqETvmQ" message="_Krod22FbEeq-pYTHqETvmQ"/>
                      <fragment xmi:type="uml:MessageOccurrenceSpecification" xmi:id="_Krn2sWFbEeq-pYTHqETvmQ" name="TimeoutRenting20ReceiveEvent" covered="_Krn2kWFbEeq-pYTHqETvmQ" message="_Krod22FbEeq-pYTHqETvmQ"/>
                      <fragment xmi:type="uml:CombinedFragment" xmi:id="_Krn2smFbEeq-pYTHqETvmQ" name="AltCombinedFragmentResume" covered="_Krn2kWFbEeq-pYTHqETvmQ _Krn2kmFbEeq-pYTHqETvmQ" interactionOperator="alt">
                        <operand xmi:type="uml:InteractionOperand" xmi:id="_Krn2s2FbEeq-pYTHqETvmQ" name="InteractionOperand0" covered="_Krn2kWFbEeq-pYTHqETvmQ _Krn2kmFbEeq-pYTHqETvmQ">
                          <fragment xmi:type="uml:MessageOccurrenceSpecification" xmi:id="_Krn2tGFbEeq-pYTHqETvmQ" name="Resume21SendEvent" covered="_Krn2kWFbEeq-pYTHqETvmQ" message="_Krod3GFbEeq-pYTHqETvmQ"/>
                          <fragment xmi:type="uml:MessageOccurrenceSpecification" xmi:id="_Krn2tWFbEeq-pYTHqETvmQ" name="Resume21ReceiveEvent" covered="_Krn2kmFbEeq-pYTHqETvmQ" message="_Krod3GFbEeq-pYTHqETvmQ"/>
                          <fragment xmi:type="uml:CombinedFragment" xmi:id="_Krn2tmFbEeq-pYTHqETvmQ" name="AltCombinedFragmentResume" covered="_Krn2kWFbEeq-pYTHqETvmQ _Krn2kmFbEeq-pYTHqETvmQ" interactionOperator="alt">
                            <operand xmi:type="uml:InteractionOperand" xmi:id="_Krn2t2FbEeq-pYTHqETvmQ" name="InteractionOperand0" covered="_Krn2kWFbEeq-pYTHqETvmQ _Krn2kmFbEeq-pYTHqETvmQ">
                              <fragment xmi:type="uml:CombinedFragment" xmi:id="_Krn2uGFbEeq-pYTHqETvmQ" name="BreakCombinedFragmentExecutionOk" covered="_Krn2kWFbEeq-pYTHqETvmQ _Krn2kmFbEeq-pYTHqETvmQ" interactionOperator="break">
                                <operand xmi:type="uml:InteractionOperand" xmi:id="_Krn2uWFbEeq-pYTHqETvmQ" name="InteractionOperand0" covered="_Krn2kWFbEeq-pYTHqETvmQ _Krn2kmFbEeq-pYTHqETvmQ">
                                  <fragment xmi:type="uml:MessageOccurrenceSpecification" xmi:id="_Krn2umFbEeq-pYTHqETvmQ" name="Ok22SendEvent" covered="_Krn2kmFbEeq-pYTHqETvmQ" message="_Krod3WFbEeq-pYTHqETvmQ"/>
                                  <fragment xmi:type="uml:MessageOccurrenceSpecification" xmi:id="_Krn2u2FbEeq-pYTHqETvmQ" name="Ok22ReceiveEvent" covered="_Krn2kWFbEeq-pYTHqETvmQ" message="_Krod3WFbEeq-pYTHqETvmQ"/>
                                  <guard xmi:type="uml:InteractionConstraint" xmi:id="_Krn2vGFbEeq-pYTHqETvmQ" name="guard">
                                    <specification xmi:type="uml:LiteralString" xmi:id="_Krn2vWFbEeq-pYTHqETvmQ"/>
                                  </guard>
                                </operand>
                              </fragment>
                              <guard xmi:type="uml:InteractionConstraint" xmi:id="_KrodoGFbEeq-pYTHqETvmQ" name="guard">
                                <specification xmi:type="uml:LiteralString" xmi:id="_KrodoWFbEeq-pYTHqETvmQ"/>
                              </guard>
                            </operand>
                            <operand xmi:type="uml:InteractionOperand" xmi:id="_KrodomFbEeq-pYTHqETvmQ" name="InteractionOperand2" covered="_Krn2kWFbEeq-pYTHqETvmQ _Krn2kmFbEeq-pYTHqETvmQ">
                              <guard xmi:type="uml:InteractionConstraint" xmi:id="_Krodo2FbEeq-pYTHqETvmQ" name="guard">
                                <specification xmi:type="uml:LiteralString" xmi:id="_KrodpGFbEeq-pYTHqETvmQ"/>
                              </guard>
                            </operand>
                          </fragment>
                          <guard xmi:type="uml:InteractionConstraint" xmi:id="_KrodpWFbEeq-pYTHqETvmQ" name="guard">
                            <specification xmi:type="uml:LiteralString" xmi:id="_KrodpmFbEeq-pYTHqETvmQ"/>
                          </guard>
                        </operand>
                        <operand xmi:type="uml:InteractionOperand" xmi:id="_Krodp2FbEeq-pYTHqETvmQ" name="InteractionOperand2" covered="_Krn2kWFbEeq-pYTHqETvmQ _Krn2kmFbEeq-pYTHqETvmQ">
                          <fragment xmi:type="uml:CombinedFragment" xmi:id="_KrodqGFbEeq-pYTHqETvmQ" name="BreakCombinedFragmentNoResume" covered="_Krn2kWFbEeq-pYTHqETvmQ _Krn2kmFbEeq-pYTHqETvmQ" interactionOperator="break">
                            <operand xmi:type="uml:InteractionOperand" xmi:id="_KrodqWFbEeq-pYTHqETvmQ" name="InteractionOperand0" covered="_Krn2kWFbEeq-pYTHqETvmQ _Krn2kmFbEeq-pYTHqETvmQ">
                              <guard xmi:type="uml:InteractionConstraint" xmi:id="_KrodqmFbEeq-pYTHqETvmQ" name="guard">
                                <specification xmi:type="uml:LiteralString" xmi:id="_Krodq2FbEeq-pYTHqETvmQ"/>
                              </guard>
                            </operand>
                          </fragment>
                          <guard xmi:type="uml:InteractionConstraint" xmi:id="_KrodrGFbEeq-pYTHqETvmQ" name="guard">
                            <specification xmi:type="uml:LiteralString" xmi:id="_KrodrWFbEeq-pYTHqETvmQ"/>
                          </guard>
                        </operand>
                      </fragment>
                      <guard xmi:type="uml:InteractionConstraint" xmi:id="_KrodrmFbEeq-pYTHqETvmQ" name="guard">
                        <specification xmi:type="uml:LiteralString" xmi:id="_Krodr2FbEeq-pYTHqETvmQ"/>
                      </guard>
                    </operand>
                  </fragment>
                  <guard xmi:type="uml:InteractionConstraint" xmi:id="_KrodsGFbEeq-pYTHqETvmQ" name="guard">
                    <specification xmi:type="uml:LiteralString" xmi:id="_KrodsWFbEeq-pYTHqETvmQ"/>
                  </guard>
                </operand>
              </fragment>
              <guard xmi:type="uml:InteractionConstraint" xmi:id="_KrodsmFbEeq-pYTHqETvmQ" name="guard">
                <specification xmi:type="uml:LiteralString" xmi:id="_Krods2FbEeq-pYTHqETvmQ" value=""/>
              </guard>
            </operand>
          </fragment>
          <guard xmi:type="uml:InteractionConstraint" xmi:id="_KrodtGFbEeq-pYTHqETvmQ" name="guard">
            <specification xmi:type="uml:LiteralString" xmi:id="_KrodtWFbEeq-pYTHqETvmQ" value="type == normal"/>
          </guard>
        </operand>
        <operand xmi:type="uml:InteractionOperand" xmi:id="_KrodtmFbEeq-pYTHqETvmQ" name="InteractionOperand2" covered="_Krn2kWFbEeq-pYTHqETvmQ _Krn2kmFbEeq-pYTHqETvmQ">
          <fragment xmi:type="uml:CombinedFragment" xmi:id="_Krodt2FbEeq-pYTHqETvmQ" name="AltCombinedFragmentDeferred" covered="_Krn2kWFbEeq-pYTHqETvmQ _Krn2kmFbEeq-pYTHqETvmQ" interactionOperator="alt">
            <operand xmi:type="uml:InteractionOperand" xmi:id="_KroduGFbEeq-pYTHqETvmQ" name="InteractionOperand0" covered="_Krn2kWFbEeq-pYTHqETvmQ _Krn2kmFbEeq-pYTHqETvmQ">
              <fragment xmi:type="uml:CombinedFragment" xmi:id="_KroduWFbEeq-pYTHqETvmQ" name="BreakCombinedFragmentNoSubscription" covered="_Krn2kWFbEeq-pYTHqETvmQ _Krn2kmFbEeq-pYTHqETvmQ" interactionOperator="break">
                <operand xmi:type="uml:InteractionOperand" xmi:id="_KrodumFbEeq-pYTHqETvmQ" name="InteractionOperand0" covered="_Krn2kWFbEeq-pYTHqETvmQ _Krn2kmFbEeq-pYTHqETvmQ">
                  <guard xmi:type="uml:InteractionConstraint" xmi:id="_Krodu2FbEeq-pYTHqETvmQ" name="guard">
                    <specification xmi:type="uml:LiteralString" xmi:id="_KrodvGFbEeq-pYTHqETvmQ"/>
                  </guard>
                </operand>
              </fragment>
              <guard xmi:type="uml:InteractionConstraint" xmi:id="_KrodvWFbEeq-pYTHqETvmQ" name="guard">
                <specification xmi:type="uml:LiteralString" xmi:id="_KrodvmFbEeq-pYTHqETvmQ"/>
              </guard>
            </operand>
            <operand xmi:type="uml:InteractionOperand" xmi:id="_Krodv2FbEeq-pYTHqETvmQ" name="InteractionOperand2" covered="_Krn2kWFbEeq-pYTHqETvmQ _Krn2kmFbEeq-pYTHqETvmQ">
              <fragment xmi:type="uml:MessageOccurrenceSpecification" xmi:id="_KrodwGFbEeq-pYTHqETvmQ" name="Subscribe23SendEvent" covered="_Krn2kWFbEeq-pYTHqETvmQ" message="_Krod3mFbEeq-pYTHqETvmQ"/>
              <fragment xmi:type="uml:MessageOccurrenceSpecification" xmi:id="_KrodwWFbEeq-pYTHqETvmQ" name="Subscribe23ReceiveEvent" covered="_Krn2kmFbEeq-pYTHqETvmQ" message="_Krod3mFbEeq-pYTHqETvmQ"/>
              <fragment xmi:type="uml:CombinedFragment" xmi:id="_KrodwmFbEeq-pYTHqETvmQ" name="AltCombinedFragmentSubscription" covered="_Krn2kWFbEeq-pYTHqETvmQ _Krn2kmFbEeq-pYTHqETvmQ" interactionOperator="alt">
                <operand xmi:type="uml:InteractionOperand" xmi:id="_Krodw2FbEeq-pYTHqETvmQ" name="InteractionOperand0" covered="_Krn2kWFbEeq-pYTHqETvmQ _Krn2kmFbEeq-pYTHqETvmQ">
                  <fragment xmi:type="uml:MessageOccurrenceSpecification" xmi:id="_KrodxGFbEeq-pYTHqETvmQ" name="Notify24SendEvent" covered="_Krn2kmFbEeq-pYTHqETvmQ" message="_Krod32FbEeq-pYTHqETvmQ"/>
                  <fragment xmi:type="uml:MessageOccurrenceSpecification" xmi:id="_KrodxWFbEeq-pYTHqETvmQ" name="Notify24ReceiveEvent" covered="_Krn2kWFbEeq-pYTHqETvmQ" message="_Krod32FbEeq-pYTHqETvmQ"/>
                  <guard xmi:type="uml:InteractionConstraint" xmi:id="_KrodxmFbEeq-pYTHqETvmQ" name="guard">
                    <specification xmi:type="uml:LiteralString" xmi:id="_Krodx2FbEeq-pYTHqETvmQ"/>
                  </guard>
                </operand>
                <operand xmi:type="uml:InteractionOperand" xmi:id="_KrodyGFbEeq-pYTHqETvmQ" name="InteractionOperand2" covered="_Krn2kWFbEeq-pYTHqETvmQ _Krn2kmFbEeq-pYTHqETvmQ">
                  <fragment xmi:type="uml:CombinedFragment" xmi:id="_KrodyWFbEeq-pYTHqETvmQ" name="BreakCombinedFragmentTimeoutSubscription" covered="_Krn2kWFbEeq-pYTHqETvmQ _Krn2kmFbEeq-pYTHqETvmQ" interactionOperator="break">
                    <operand xmi:type="uml:InteractionOperand" xmi:id="_KrodymFbEeq-pYTHqETvmQ" name="InteractionOperand0" covered="_Krn2kWFbEeq-pYTHqETvmQ _Krn2kmFbEeq-pYTHqETvmQ">
                      <fragment xmi:type="uml:MessageOccurrenceSpecification" xmi:id="_Krody2FbEeq-pYTHqETvmQ" name="TimeoutSubscription25SendEvent" covered="_Krn2kmFbEeq-pYTHqETvmQ" message="_Krod4GFbEeq-pYTHqETvmQ"/>
                      <fragment xmi:type="uml:MessageOccurrenceSpecification" xmi:id="_KrodzGFbEeq-pYTHqETvmQ" name="TimeoutSubscription25ReceiveEvent" covered="_Krn2kWFbEeq-pYTHqETvmQ" message="_Krod4GFbEeq-pYTHqETvmQ"/>
                      <guard xmi:type="uml:InteractionConstraint" xmi:id="_KrodzWFbEeq-pYTHqETvmQ" name="guard">
                        <specification xmi:type="uml:LiteralString" xmi:id="_KrodzmFbEeq-pYTHqETvmQ"/>
                      </guard>
                    </operand>
                  </fragment>
                  <guard xmi:type="uml:InteractionConstraint" xmi:id="_Krodz2FbEeq-pYTHqETvmQ" name="guard">
                    <specification xmi:type="uml:LiteralString" xmi:id="_Krod0GFbEeq-pYTHqETvmQ"/>
                  </guard>
                </operand>
              </fragment>
              <guard xmi:type="uml:InteractionConstraint" xmi:id="_Krod0WFbEeq-pYTHqETvmQ" name="guard">
                <specification xmi:type="uml:LiteralString" xmi:id="_Krod0mFbEeq-pYTHqETvmQ"/>
              </guard>
            </operand>
          </fragment>
          <guard xmi:type="uml:InteractionConstraint" xmi:id="_Krod02FbEeq-pYTHqETvmQ" name="guard">
            <specification xmi:type="uml:LiteralString" xmi:id="_Krod1GFbEeq-pYTHqETvmQ" value="type == deferred"/>
          </guard>
        </operand>
      </fragment>
      <message xmi:type="uml:Message" xmi:id="_Krod1WFbEeq-pYTHqETvmQ" name="RequestOfferedVMs()" receiveEvent="_Krn2lGFbEeq-pYTHqETvmQ" sendEvent="_Krn2k2FbEeq-pYTHqETvmQ"/>
      <message xmi:type="uml:Message" xmi:id="_Krod1mFbEeq-pYTHqETvmQ" name="ResponseOfferedVMs(List VMs)" messageSort="reply" receiveEvent="_Krn2l2FbEeq-pYTHqETvmQ" sendEvent="_Krn2lmFbEeq-pYTHqETvmQ"/>
      <message xmi:type="uml:Message" xmi:id="_Krod12FbEeq-pYTHqETvmQ" name="5*Request(VM_large, 3h)" receiveEvent="_Krn2mWFbEeq-pYTHqETvmQ" sendEvent="_Krn2mGFbEeq-pYTHqETvmQ"/>
      <message xmi:type="uml:Message" xmi:id="_Krod2GFbEeq-pYTHqETvmQ" name="Response(IP, cost, type)" messageSort="reply" receiveEvent="_Krn2nGFbEeq-pYTHqETvmQ" sendEvent="_Krn2m2FbEeq-pYTHqETvmQ"/>
      <message xmi:type="uml:Message" xmi:id="_Krod2WFbEeq-pYTHqETvmQ" name="Execute(APP,IP)" messageSort="asynchCall" receiveEvent="_Krn2omFbEeq-pYTHqETvmQ" sendEvent="_Krn2oWFbEeq-pYTHqETvmQ"/>
      <message xmi:type="uml:Message" xmi:id="_Krod2mFbEeq-pYTHqETvmQ" name="Ok" messageSort="reply" receiveEvent="_Krn2qGFbEeq-pYTHqETvmQ" sendEvent="_Krn2p2FbEeq-pYTHqETvmQ"/>
      <message xmi:type="uml:Message" xmi:id="_Krod22FbEeq-pYTHqETvmQ" name="TimeoutRenting(offer)" messageSort="reply" receiveEvent="_Krn2sWFbEeq-pYTHqETvmQ" sendEvent="_Krn2sGFbEeq-pYTHqETvmQ"/>
      <message xmi:type="uml:Message" xmi:id="_Krod3GFbEeq-pYTHqETvmQ" name="Resume(resumeTime)" messageSort="asynchCall" receiveEvent="_Krn2tWFbEeq-pYTHqETvmQ" sendEvent="_Krn2tGFbEeq-pYTHqETvmQ"/>
      <message xmi:type="uml:Message" xmi:id="_Krod3WFbEeq-pYTHqETvmQ" name="Ok" messageSort="reply" receiveEvent="_Krn2u2FbEeq-pYTHqETvmQ" sendEvent="_Krn2umFbEeq-pYTHqETvmQ"/>
      <message xmi:type="uml:Message" xmi:id="_Krod3mFbEeq-pYTHqETvmQ" name="Subscribe(VM, rentingTime, maxSubTime)" messageSort="asynchCall" receiveEvent="_KrodwWFbEeq-pYTHqETvmQ" sendEvent="_KrodwGFbEeq-pYTHqETvmQ"/>
      <message xmi:type="uml:Message" xmi:id="_Krod32FbEeq-pYTHqETvmQ" name="Notify(IP)" messageSort="reply" receiveEvent="_KrodxWFbEeq-pYTHqETvmQ" sendEvent="_KrodxGFbEeq-pYTHqETvmQ"/>
      <message xmi:type="uml:Message" xmi:id="_Krod4GFbEeq-pYTHqETvmQ" name="TimeoutSubscription" messageSort="reply" receiveEvent="_KrodzGFbEeq-pYTHqETvmQ" sendEvent="_Krody2FbEeq-pYTHqETvmQ"/>
    </packagedElement>
    <profileApplication xmi:type="uml:ProfileApplication" xmi:id="_UmufwIwuEemFP824l1buPw">
      <eAnnotations xmi:type="ecore:EAnnotation" xmi:id="_Umvt4IwuEemFP824l1buPw" source="http://www.eclipse.org/uml2/2.0.0/UML">
        <references xmi:type="ecore:EPackage" href="http://www.uclm.es/UML/profiles/UML2Cloud/2#/"/>
      </eAnnotations>
      <appliedProfile xmi:type="uml:Profile" href="pathmap://UML2CLOUD_PROFILE/uml2cloud.profile.uml#_1K9OUIZKEeexBrHTG7KRXw"/>
    </profileApplication>
  </uml:Model>
  <UML2CloudProfile:VM xmi:id="_KXUakIwwEemFP824l1buPw" base_Component="_KXQwMIwwEemFP824l1buPw" cores="1" computingUnits="1.0">
    <disk xmi:type="UML2CloudProfile:Size" xmi:id="_BRgSQI0EEemZN8c3ONyqrA" value="250.0" unit="GByte"/>
    <memory xmi:type="UML2CloudProfile:Size" xmi:id="_EQH_gI0EEemZN8c3ONyqrA" value="2.0" unit="GByte"/>
  </UML2CloudProfile:VM>
  <UML2CloudProfile:Application xmi:id="_3yMdEIwwEemFP824l1buPw" base_Component="_3yJZwIwwEemFP824l1buPw" MIs="5000">
    <inputData xmi:type="UML2CloudProfile:Size" xmi:id="_9qnB8IwwEemFP824l1buPw" value="375.0"/>
    <outputData xmi:type="UML2CloudProfile:Size" xmi:id="_-mliAIwwEemFP824l1buPw" value="250.0"/>
    <parameter xmi:type="UML2CloudProfile:Parameter" xmi:id="_ejszcJboEemLQuZmN_YOhg"/>
    <parameter xmi:type="UML2CloudProfile:Parameter" xmi:id="_e5igkJboEemLQuZmN_YOhg" name="outputFile" value="/outputFile_0.dat"/>
    <parameter xmi:type="UML2CloudProfile:Parameter" xmi:id="_BbmsoGFvEeqQWNo8-O0aFQ" name="iterations" value="5" type="int"/>
  </UML2CloudProfile:Application>
  <UML2CloudProfile:SLA xmi:id="_F0kysIwxEemFP824l1buPw" base_Component="_F0bowIwxEemFP824l1buPw">
    <vmcost xmi:type="UML2CloudProfile:VMCost" xmi:id="_Bp9pwEc5EeqNafpIlcER2A" incpriority="0.5" discount="0.2" compensation="0.1" vm="_7FfnUMAZEem5FZRqtVDqtA">
      <base xmi:type="UML2CloudProfile:Cost" xmi:id="_PC3kkEc5EeqNafpIlcER2A" value="0.01"/>
    </vmcost>
    <vmcost xmi:type="UML2CloudProfile:VMCost" xmi:id="_FM-dgEc5EeqNafpIlcER2A" incpriority="0.5" discount="0.2" compensation="0.1" vm="_7lf9EMAZEem5FZRqtVDqtA">
      <base xmi:type="UML2CloudProfile:Cost" xmi:id="_OFGUwEc5EeqNafpIlcER2A" value="0.01"/>
    </vmcost>
    <vmcost xmi:type="UML2CloudProfile:VMCost" xmi:id="_HrH68Ec5EeqNafpIlcER2A" incpriority="0.5" discount="0.2" compensation="0.1" vm="_7-nnsMAZEem5FZRqtVDqtA">
      <base xmi:type="UML2CloudProfile:Cost" xmi:id="_MydBIEc5EeqNafpIlcER2A" value="0.01"/>
    </vmcost>
    <vmcost xmi:type="UML2CloudProfile:VMCost" xmi:id="_SRYvAEc5EeqNafpIlcER2A" incpriority="0.5" discount="0.2" compensation="0.1" vm="_9PcWYMAZEem5FZRqtVDqtA">
      <base xmi:type="UML2CloudProfile:Cost" xmi:id="_Sm_yoEc5EeqNafpIlcER2A" value="0.02"/>
    </vmcost>
    <vmcost xmi:type="UML2CloudProfile:VMCost" xmi:id="_Vm4rMEc5EeqNafpIlcER2A" incpriority="0.5" discount="0.2" compensation="0.1" vm="_KXUakIwwEemFP824l1buPw">
      <base xmi:type="UML2CloudProfile:Cost" xmi:id="_X2YBkEc5EeqNafpIlcER2A" value="0.03"/>
    </vmcost>
    <vmcost xmi:type="UML2CloudProfile:VMCost" xmi:id="_ZINc4Ec5EeqNafpIlcER2A" incpriority="0.5" discount="0.2" compensation="0.1" vm="_9SeZWIwxEemFP824l1buPw">
      <base xmi:type="UML2CloudProfile:Cost" xmi:id="_blNDwEc5EeqNafpIlcER2A" value="0.05"/>
    </vmcost>
    <vmcost xmi:type="UML2CloudProfile:VMCost" xmi:id="_cwWoQEc5EeqNafpIlcER2A" incpriority="0.5" discount="0.2" compensation="0.1" vm="_KRWqk4wyEemFP824l1buPw">
      <base xmi:type="UML2CloudProfile:Cost" xmi:id="_feY70Ec5EeqNafpIlcER2A" value="0.12"/>
    </vmcost>
  </UML2CloudProfile:SLA>
  <UML2CloudProfile:VM xmi:id="_9SeZWIwxEemFP824l1buPw" base_Component="_9SdyQIwxEemFP824l1buPw">
    <disk xmi:type="UML2CloudProfile:Size" xmi:id="_H1KzkI0EEemZN8c3ONyqrA" value="500.0" unit="GByte"/>
    <memory xmi:type="UML2CloudProfile:Size" xmi:id="_IEAg0I0EEemZN8c3ONyqrA" value="4.0" unit="GByte"/>
  </UML2CloudProfile:VM>
  <UML2CloudProfile:VM xmi:id="_KRWqk4wyEemFP824l1buPw" base_Component="_KRVccIwyEemFP824l1buPw" cores="4" computingUnits="4.0">
    <disk xmi:type="UML2CloudProfile:Size" xmi:id="_N2tSkIwwEemFP824l1buPw" unit="TByte"/>
    <memory xmi:type="UML2CloudProfile:Size" xmi:id="_u4USUIwwEemFP824l1buPw" value="8.0" unit="GByte"/>
  </UML2CloudProfile:VM>
  <UML2CloudProfile:CloudInfrastructure xmi:id="_oAtZ8IwzEemFP824l1buPw" base_Component="_oAjo8IwzEemFP824l1buPw">
    <datacenterElements xmi:type="UML2CloudProfile:DataCenterElement" xmi:id="_4pHrwIw1EemFP824l1buPw" dataCenterType="_nadAUIw1EemFP824l1buPw"/>
    <network xmi:type="UML2CloudProfile:Bandwidth" xmi:id="_7Jk2UIw1EemFP824l1buPw"/>
  </UML2CloudProfile:CloudInfrastructure>
  <UML2CloudProfile:CPU xmi:id="_riFO8IwzEemFP824l1buPw" base_Component="_rh8sEIwzEemFP824l1buPw" cores="4" MIPS="60000"/>
  <UML2CloudProfile:Memory xmi:id="_x1yBoIwzEemFP824l1buPw" base_Component="_x1vlYIwzEemFP824l1buPw">
    <capacity xmi:type="UML2CloudProfile:Size" xmi:id="_0_-FsIwzEemFP824l1buPw" value="16.0" unit="GByte"/>
    <latency xmi:type="UML2CloudProfile:Latency" xmi:id="_3AB48IwzEemFP824l1buPw">
      <time xmi:type="UML2CloudProfile:Time" xmi:id="_K8JpIIw0EemFP824l1buPw" unit="us"/>
    </latency>
    <latency xmi:type="UML2CloudProfile:Latency" xmi:id="_3fHosIwzEemFP824l1buPw" name="write">
      <time xmi:type="UML2CloudProfile:Time" xmi:id="_MepWoIw0EemFP824l1buPw" unit="us"/>
    </latency>
  </UML2CloudProfile:Memory>
  <UML2CloudProfile:Storage xmi:id="_jWQnkIw0EemFP824l1buPw" base_Component="_jWHdoIw0EemFP824l1buPw">
    <driveCapacity xmi:type="UML2CloudProfile:Size" xmi:id="_l448YIw0EemFP824l1buPw" value="500.0" unit="GByte"/>
    <readBandwidth xmi:type="UML2CloudProfile:Bandwidth" xmi:id="_pXfKMIw0EemFP824l1buPw" value="500.0" unit="Mbps"/>
    <writeBandwidth xmi:type="UML2CloudProfile:Bandwidth" xmi:id="_rjWk0Iw0EemFP824l1buPw" value="350.0" unit="Mbps"/>
  </UML2CloudProfile:Storage>
  <UML2CloudProfile:ComputingMachine xmi:id="_8INeQIw0EemFP824l1buPw" base_Component="_8IJz4Iw0EemFP824l1buPw" cpu="_riFO8IwzEemFP824l1buPw" memory="_nwkr8MAXEem5FZRqtVDqtA" storage="_8QLjsMAXEem5FZRqtVDqtA"/>
  <UML2CloudProfile:ComputingRack xmi:id="_Nve28Iw1EemFP824l1buPw" boards="4" base_Component="_NvYJQIw1EemFP824l1buPw" machineType="_8INeQIw0EemFP824l1buPw">
    <network xmi:type="UML2CloudProfile:Bandwidth" xmi:id="_kN-dQIw1EemFP824l1buPw"/>
  </UML2CloudProfile:ComputingRack>
  <UML2CloudProfile:DataCenter xmi:id="_nadAUIw1EemFP824l1buPw" base_Component="_naakEIw1EemFP824l1buPw">
    <network xmi:type="UML2CloudProfile:Bandwidth" xmi:id="_q9oMIIw1EemFP824l1buPw"/>
    <rackElements xmi:type="UML2CloudProfile:RackElement" xmi:id="_raJwEIw1EemFP824l1buPw" numberOfRacks="4" rackType="_Nve28Iw1EemFP824l1buPw"/>
    <rackElements xmi:type="UML2CloudProfile:RackElement" xmi:id="_AjLNcMAZEem5FZRqtVDqtA" rackType="_l2GDAJboEemLQuZmN_YOhg"/>
  </UML2CloudProfile:DataCenter>
  <UML2CloudProfile:StorageRack xmi:id="_l2GDAJboEemLQuZmN_YOhg" machinesPerBoard="4" boards="1" base_Component="_l19gIJboEemLQuZmN_YOhg" machineType="_mlb1QJboEemLQuZmN_YOhg">
    <network xmi:type="UML2CloudProfile:Bandwidth" xmi:id="_sa8QEJboEemLQuZmN_YOhg"/>
  </UML2CloudProfile:StorageRack>
  <UML2CloudProfile:StorageMachine xmi:id="_mlb1QJboEemLQuZmN_YOhg" base_Component="_mlZZAJboEemLQuZmN_YOhg" cpu="_nVOMsMAXEem5FZRqtVDqtA" memory="_x1yBoIwzEemFP824l1buPw" storage="_8QLjsMAXEem5FZRqtVDqtA"/>
  <UML2CloudProfile:CPU xmi:id="_nVOMsMAXEem5FZRqtVDqtA" base_Component="_nVMXgMAXEem5FZRqtVDqtA" MIPS="52500"/>
  <UML2CloudProfile:Memory xmi:id="_nwkr8MAXEem5FZRqtVDqtA" base_Component="_nwiPsMAXEem5FZRqtVDqtA">
    <capacity xmi:type="UML2CloudProfile:Size" xmi:id="_LsW90MAYEem5FZRqtVDqtA" value="64.0" unit="GByte"/>
    <latency xmi:type="UML2CloudProfile:Latency" xmi:id="_RJacYMAYEem5FZRqtVDqtA">
      <time xmi:type="UML2CloudProfile:Time" xmi:id="_SCEisMAYEem5FZRqtVDqtA" unit="us"/>
    </latency>
    <latency xmi:type="UML2CloudProfile:Latency" xmi:id="_RPGNoMAYEem5FZRqtVDqtA" name="write">
      <time xmi:type="UML2CloudProfile:Time" xmi:id="_S7znEMAYEem5FZRqtVDqtA" unit="us"/>
    </latency>
  </UML2CloudProfile:Memory>
  <UML2CloudProfile:Storage xmi:id="_8QLjsMAXEem5FZRqtVDqtA" base_Component="_8QJHcMAXEem5FZRqtVDqtA">
    <driveCapacity xmi:type="UML2CloudProfile:Size" xmi:id="_-2_08MAXEem5FZRqtVDqtA" value="2.0" unit="TByte"/>
    <readBandwidth xmi:type="UML2CloudProfile:Bandwidth" xmi:id="_AGGsYMAYEem5FZRqtVDqtA" value="500.0" unit="Mbps"/>
    <writeBandwidth xmi:type="UML2CloudProfile:Bandwidth" xmi:id="_BQeNwMAYEem5FZRqtVDqtA" value="350.0" unit="Mbps"/>
  </UML2CloudProfile:Storage>
  <UML2CloudProfile:VM xmi:id="_7FfnUMAZEem5FZRqtVDqtA" base_Component="_7FdLEMAZEem5FZRqtVDqtA" cores="1" computingUnits="1.0">
    <disk xmi:type="UML2CloudProfile:Size" xmi:id="_IFItkMAaEem5FZRqtVDqtA" value="100.0" unit="GByte"/>
    <memory xmi:type="UML2CloudProfile:Size" xmi:id="_JGjuUMAaEem5FZRqtVDqtA" value="500.0"/>
  </UML2CloudProfile:VM>
  <UML2CloudProfile:VM xmi:id="_7lf9EMAZEem5FZRqtVDqtA" base_Component="_7leu8MAZEem5FZRqtVDqtA" cores="1" computingUnits="1.0">
    <disk xmi:type="UML2CloudProfile:Size" xmi:id="_MYL3IMAaEem5FZRqtVDqtA" value="100.0" unit="GByte"/>
    <memory xmi:type="UML2CloudProfile:Size" xmi:id="_MvSvkMAaEem5FZRqtVDqtA" value="2.0" unit="GByte"/>
  </UML2CloudProfile:VM>
  <UML2CloudProfile:VM xmi:id="_7-nnsMAZEem5FZRqtVDqtA" base_Component="_7-mZkMAZEem5FZRqtVDqtA" cores="1" computingUnits="1.0">
    <disk xmi:type="UML2CloudProfile:Size" xmi:id="_Ro1RYMAaEem5FZRqtVDqtA" value="500.0" unit="GByte"/>
    <memory xmi:type="UML2CloudProfile:Size" xmi:id="_SmmhMMAaEem5FZRqtVDqtA" value="500.0"/>
  </UML2CloudProfile:VM>
  <UML2CloudProfile:VM xmi:id="_9PcWYMAZEem5FZRqtVDqtA" base_Component="_9PahMMAZEem5FZRqtVDqtA" cores="1" computingUnits="1.0">
    <disk xmi:type="UML2CloudProfile:Size" xmi:id="_Xqq4AMAaEem5FZRqtVDqtA" value="100.0" unit="GByte"/>
    <memory xmi:type="UML2CloudProfile:Size" xmi:id="_XvjYAMAaEem5FZRqtVDqtA" unit="GByte"/>
  </UML2CloudProfile:VM>
  <UML2CloudProfile:RegularUser xmi:id="_W6p8EGFXEeq-pYTHqETvmQ" base_Lifeline="_W6m4wWFXEeq-pYTHqETvmQ" instances="1000" sla="_F0kysIwxEemFP824l1buPw"/>
  <UML2CloudProfile:CloudProvider xmi:id="_W6rKMGFXEeq-pYTHqETvmQ" resourceAllocationPolicy="_firstFist" base_Lifeline="_W6m4wmFXEeq-pYTHqETvmQ" sla="_F0kysIwxEemFP824l1buPw"/>
  <UML2CloudProfile:RequestOfferedVMs xmi:id="_W6rKMWFXEeq-pYTHqETvmQ" base_Message="_W6m5I2FXEeq-pYTHqETvmQ"/>
  <UML2CloudProfile:Request xmi:id="_W6rxQGFXEeq-pYTHqETvmQ" base_Message="_W6m5JWFXEeq-pYTHqETvmQ">
    <vmInstantiation xmi:type="UML2CloudProfile:VMInstantiation" xmi:id="_lhTcYGFXEeq-pYTHqETvmQ" instances="5" vmType="_KXUakIwwEemFP824l1buPw">
      <rentingTime xmi:type="UML2CloudProfile:Time" xmi:id="_nOvOkGFXEeq-pYTHqETvmQ" value="2.0"/>
    </vmInstantiation>
  </UML2CloudProfile:Request>
  <UML2CloudProfile:Execute xmi:id="_W6rxQWFXEeq-pYTHqETvmQ" base_Message="_W6m5J2FXEeq-pYTHqETvmQ">
    <appInstantiation xmi:type="UML2CloudProfile:AppInstantiation" xmi:id="_K-tSAGFYEeq-pYTHqETvmQ" applicationType="_3yMdEIwwEemFP824l1buPw"/>
  </UML2CloudProfile:Execute>
  <UML2CloudProfile:Ok xmi:id="_W6rxQmFXEeq-pYTHqETvmQ" base_Message="_W6m5KGFXEeq-pYTHqETvmQ"/>
  <UML2CloudProfile:TimeoutRenting xmi:id="_W6rxQ2FXEeq-pYTHqETvmQ" base_Message="_W6m5KWFXEeq-pYTHqETvmQ"/>
  <UML2CloudProfile:Resume xmi:id="_W6rxRGFXEeq-pYTHqETvmQ" base_Message="_W6m5KmFXEeq-pYTHqETvmQ">
    <resumeTime xmi:type="UML2CloudProfile:Time" xmi:id="_VKxdYGFYEeq-pYTHqETvmQ" value="1.0"/>
  </UML2CloudProfile:Resume>
  <UML2CloudProfile:Ok xmi:id="_W6sYUGFXEeq-pYTHqETvmQ" base_Message="_W6m5K2FXEeq-pYTHqETvmQ"/>
  <UML2CloudProfile:Subscribe xmi:id="_W6sYUWFXEeq-pYTHqETvmQ" base_Message="_W6m5LGFXEeq-pYTHqETvmQ">
    <maxTime xmi:type="UML2CloudProfile:Time" xmi:id="_Xdg8EGFYEeq-pYTHqETvmQ" value="10.0"/>
  </UML2CloudProfile:Subscribe>
  <UML2CloudProfile:Notify xmi:id="_W6sYUmFXEeq-pYTHqETvmQ" base_Message="_W6m5LWFXEeq-pYTHqETvmQ"/>
  <UML2CloudProfile:TimeoutSubscription xmi:id="_W6sYU2FXEeq-pYTHqETvmQ" base_Message="_W6m5LmFXEeq-pYTHqETvmQ"/>
  <UML2CloudProfile:RequestOfferedVMs xmi:id="_W6sYVGFXEeq-pYTHqETvmQ" base_Message="_W6m5JGFXEeq-pYTHqETvmQ"/>
  <UML2CloudProfile:Response xmi:id="_W6sYVWFXEeq-pYTHqETvmQ" base_Message="_W6m5JmFXEeq-pYTHqETvmQ"/>
  <UML2CloudProfile:RegularUser xmi:id="_xTFy8GFYEeq-pYTHqETvmQ" base_Lifeline="_xS-eMWFYEeq-pYTHqETvmQ" instances="1000" sla="_F0kysIwxEemFP824l1buPw"/>
  <UML2CloudProfile:CloudProvider xmi:id="_xTGaAGFYEeq-pYTHqETvmQ" resourceAllocationPolicy="_firstFist" base_Lifeline="_xS-eMmFYEeq-pYTHqETvmQ" sla="_F0kysIwxEemFP824l1buPw"/>
  <UML2CloudProfile:RequestOfferedVMs xmi:id="_xTHBEGFYEeq-pYTHqETvmQ" base_Message="_xS_FSWFYEeq-pYTHqETvmQ"/>
  <UML2CloudProfile:RequestOfferedVMs xmi:id="_xTHoIGFYEeq-pYTHqETvmQ" base_Message="_xS_FSmFYEeq-pYTHqETvmQ"/>
  <UML2CloudProfile:Request xmi:id="_xTHoIWFYEeq-pYTHqETvmQ" base_Message="_xS_FS2FYEeq-pYTHqETvmQ">
    <vmInstantiation xmi:type="UML2CloudProfile:VMInstantiation" xmi:id="_xTIPMGFYEeq-pYTHqETvmQ" instances="5" vmType="_9SeZWIwxEemFP824l1buPw">
      <rentingTime xmi:type="UML2CloudProfile:Time" xmi:id="_xTIPMWFYEeq-pYTHqETvmQ" value="2.0"/>
    </vmInstantiation>
  </UML2CloudProfile:Request>
  <UML2CloudProfile:Response xmi:id="_xTIPMmFYEeq-pYTHqETvmQ" base_Message="_xS_FTGFYEeq-pYTHqETvmQ"/>
  <UML2CloudProfile:Execute xmi:id="_xTI2QGFYEeq-pYTHqETvmQ" base_Message="_xS_FTWFYEeq-pYTHqETvmQ">
    <appInstantiation xmi:type="UML2CloudProfile:AppInstantiation" xmi:id="_xTI2QWFYEeq-pYTHqETvmQ" applicationType="_3yMdEIwwEemFP824l1buPw"/>
  </UML2CloudProfile:Execute>
  <UML2CloudProfile:Ok xmi:id="_xTJdUGFYEeq-pYTHqETvmQ" base_Message="_xS_FTmFYEeq-pYTHqETvmQ"/>
  <UML2CloudProfile:TimeoutRenting xmi:id="_xTKEYGFYEeq-pYTHqETvmQ" base_Message="_xS_FT2FYEeq-pYTHqETvmQ"/>
  <UML2CloudProfile:Resume xmi:id="_xTKrcGFYEeq-pYTHqETvmQ" base_Message="_xS_FUGFYEeq-pYTHqETvmQ">
    <resumeTime xmi:type="UML2CloudProfile:Time" xmi:id="_xTLSgGFYEeq-pYTHqETvmQ" value="1.0"/>
  </UML2CloudProfile:Resume>
  <UML2CloudProfile:Ok xmi:id="_xTL5kGFYEeq-pYTHqETvmQ" base_Message="_xS_FUWFYEeq-pYTHqETvmQ"/>
  <UML2CloudProfile:Subscribe xmi:id="_xTNHsGFYEeq-pYTHqETvmQ" base_Message="_xS_FUmFYEeq-pYTHqETvmQ">
    <maxTime xmi:type="UML2CloudProfile:Time" xmi:id="_xTNHsWFYEeq-pYTHqETvmQ" value="10.0"/>
  </UML2CloudProfile:Subscribe>
  <UML2CloudProfile:Notify xmi:id="_xTNHsmFYEeq-pYTHqETvmQ" base_Message="_xS_FU2FYEeq-pYTHqETvmQ"/>
  <UML2CloudProfile:TimeoutSubscription xmi:id="_xTOV0GFYEeq-pYTHqETvmQ" base_Message="_xS_FVGFYEeq-pYTHqETvmQ"/>
  <UML2CloudProfile:RegularUser xmi:id="_88kXgGFYEeq-pYTHqETvmQ" base_Lifeline="_88iiUWFYEeq-pYTHqETvmQ" instances="1000" sla="_F0kysIwxEemFP824l1buPw"/>
  <UML2CloudProfile:CloudProvider xmi:id="_88mzwGFYEeq-pYTHqETvmQ" resourceAllocationPolicy="_firstFist" base_Lifeline="_88iiUmFYEeq-pYTHqETvmQ" sla="_F0kysIwxEemFP824l1buPw"/>
  <UML2CloudProfile:RequestOfferedVMs xmi:id="_88mzwWFYEeq-pYTHqETvmQ" base_Message="_88iis2FYEeq-pYTHqETvmQ"/>
  <UML2CloudProfile:RequestOfferedVMs xmi:id="_88na0GFYEeq-pYTHqETvmQ" base_Message="_88iitGFYEeq-pYTHqETvmQ"/>
  <UML2CloudProfile:Request xmi:id="_88oB4GFYEeq-pYTHqETvmQ" base_Message="_88iitWFYEeq-pYTHqETvmQ">
    <vmInstantiation xmi:type="UML2CloudProfile:VMInstantiation" xmi:id="_88oB4WFYEeq-pYTHqETvmQ" instances="5" vmType="_KRWqk4wyEemFP824l1buPw">
      <rentingTime xmi:type="UML2CloudProfile:Time" xmi:id="_88oB4mFYEeq-pYTHqETvmQ" value="3.0"/>
    </vmInstantiation>
  </UML2CloudProfile:Request>
  <UML2CloudProfile:Response xmi:id="_88oo8GFYEeq-pYTHqETvmQ" base_Message="_88iitmFYEeq-pYTHqETvmQ"/>
  <UML2CloudProfile:Execute xmi:id="_88pQAGFYEeq-pYTHqETvmQ" base_Message="_88iit2FYEeq-pYTHqETvmQ">
    <appInstantiation xmi:type="UML2CloudProfile:AppInstantiation" xmi:id="_88pQAWFYEeq-pYTHqETvmQ" applicationType="_3yMdEIwwEemFP824l1buPw"/>
  </UML2CloudProfile:Execute>
  <UML2CloudProfile:Ok xmi:id="_88p3EGFYEeq-pYTHqETvmQ" base_Message="_88iiuGFYEeq-pYTHqETvmQ"/>
  <UML2CloudProfile:TimeoutRenting xmi:id="_88p3EWFYEeq-pYTHqETvmQ" base_Message="_88iiuWFYEeq-pYTHqETvmQ"/>
  <UML2CloudProfile:Resume xmi:id="_88rFMGFYEeq-pYTHqETvmQ" base_Message="_88iiumFYEeq-pYTHqETvmQ">
    <resumeTime xmi:type="UML2CloudProfile:Time" xmi:id="_88rFMWFYEeq-pYTHqETvmQ" value="1.0"/>
  </UML2CloudProfile:Resume>
  <UML2CloudProfile:Ok xmi:id="_88rsQGFYEeq-pYTHqETvmQ" base_Message="_88iiu2FYEeq-pYTHqETvmQ"/>
  <UML2CloudProfile:Subscribe xmi:id="_88sTUGFYEeq-pYTHqETvmQ" base_Message="_88iivGFYEeq-pYTHqETvmQ">
    <maxTime xmi:type="UML2CloudProfile:Time" xmi:id="_88sTUWFYEeq-pYTHqETvmQ" value="10.0"/>
  </UML2CloudProfile:Subscribe>
  <UML2CloudProfile:Notify xmi:id="_88s6YGFYEeq-pYTHqETvmQ" base_Message="_88iivWFYEeq-pYTHqETvmQ"/>
  <UML2CloudProfile:TimeoutSubscription xmi:id="_88thcGFYEeq-pYTHqETvmQ" base_Message="_88iivmFYEeq-pYTHqETvmQ"/>
  <UML2CloudProfile:RegularUser xmi:id="_Gd6K4GFZEeq-pYTHqETvmQ" base_Lifeline="_Gd15cWFZEeq-pYTHqETvmQ" instances="1000" sla="_F0kysIwxEemFP824l1buPw"/>
  <UML2CloudProfile:CloudProvider xmi:id="_Gd7ZAGFZEeq-pYTHqETvmQ" resourceAllocationPolicy="_firstFist" base_Lifeline="_Gd15cmFZEeq-pYTHqETvmQ" sla="_F0kysIwxEemFP824l1buPw"/>
  <UML2CloudProfile:RequestOfferedVMs xmi:id="_Gd8AEGFZEeq-pYTHqETvmQ" base_Message="_Gd1502FZEeq-pYTHqETvmQ"/>
  <UML2CloudProfile:RequestOfferedVMs xmi:id="_Gd8nIGFZEeq-pYTHqETvmQ" base_Message="_Gd151GFZEeq-pYTHqETvmQ"/>
  <UML2CloudProfile:Request xmi:id="_Gd9OMGFZEeq-pYTHqETvmQ" base_Message="_Gd151WFZEeq-pYTHqETvmQ">
    <vmInstantiation xmi:type="UML2CloudProfile:VMInstantiation" xmi:id="_Gd9OMWFZEeq-pYTHqETvmQ" instances="2" vmType="_9SeZWIwxEemFP824l1buPw">
      <rentingTime xmi:type="UML2CloudProfile:Time" xmi:id="_Gd9OMmFZEeq-pYTHqETvmQ" value="2.0"/>
    </vmInstantiation>
  </UML2CloudProfile:Request>
  <UML2CloudProfile:Response xmi:id="_Gd91QGFZEeq-pYTHqETvmQ" base_Message="_Gd151mFZEeq-pYTHqETvmQ"/>
  <UML2CloudProfile:Execute xmi:id="_Gd-cUGFZEeq-pYTHqETvmQ" base_Message="_Gd1512FZEeq-pYTHqETvmQ">
    <appInstantiation xmi:type="UML2CloudProfile:AppInstantiation" xmi:id="_Gd-cUWFZEeq-pYTHqETvmQ" applicationType="_3yMdEIwwEemFP824l1buPw"/>
  </UML2CloudProfile:Execute>
  <UML2CloudProfile:Ok xmi:id="_Gd_DYGFZEeq-pYTHqETvmQ" base_Message="_Gd152GFZEeq-pYTHqETvmQ"/>
  <UML2CloudProfile:TimeoutRenting xmi:id="_Gd_qcGFZEeq-pYTHqETvmQ" base_Message="_Gd152WFZEeq-pYTHqETvmQ"/>
  <UML2CloudProfile:Resume xmi:id="_GeARgGFZEeq-pYTHqETvmQ" base_Message="_Gd152mFZEeq-pYTHqETvmQ">
    <resumeTime xmi:type="UML2CloudProfile:Time" xmi:id="_GeARgWFZEeq-pYTHqETvmQ" value="1.0"/>
  </UML2CloudProfile:Resume>
  <UML2CloudProfile:Ok xmi:id="_GeA4kGFZEeq-pYTHqETvmQ" base_Message="_Gd1522FZEeq-pYTHqETvmQ"/>
  <UML2CloudProfile:Subscribe xmi:id="_GeBfoGFZEeq-pYTHqETvmQ" base_Message="_Gd153GFZEeq-pYTHqETvmQ">
    <maxTime xmi:type="UML2CloudProfile:Time" xmi:id="_GeBfoWFZEeq-pYTHqETvmQ" value="10.0"/>
  </UML2CloudProfile:Subscribe>
  <UML2CloudProfile:Notify xmi:id="_GeBfomFZEeq-pYTHqETvmQ" base_Message="_Gd153WFZEeq-pYTHqETvmQ"/>
  <UML2CloudProfile:TimeoutSubscription xmi:id="_GeDU0GFZEeq-pYTHqETvmQ" base_Message="_Gd153mFZEeq-pYTHqETvmQ"/>
  <UML2CloudProfile:RegularUser xmi:id="_kHdCoGFZEeq-pYTHqETvmQ" base_Lifeline="_kHbNcWFZEeq-pYTHqETvmQ" instances="1000" sla="_F0kysIwxEemFP824l1buPw"/>
  <UML2CloudProfile:CloudProvider xmi:id="_kHe30GFZEeq-pYTHqETvmQ" resourceAllocationPolicy="_firstFist" base_Lifeline="_kHbNcmFZEeq-pYTHqETvmQ" sla="_F0kysIwxEemFP824l1buPw"/>
  <UML2CloudProfile:RequestOfferedVMs xmi:id="_kHfe4GFZEeq-pYTHqETvmQ" base_Message="_kHbN02FZEeq-pYTHqETvmQ"/>
  <UML2CloudProfile:RequestOfferedVMs xmi:id="_kHgtAGFZEeq-pYTHqETvmQ" base_Message="_kHbN1GFZEeq-pYTHqETvmQ"/>
  <UML2CloudProfile:Request xmi:id="_kHh7IGFZEeq-pYTHqETvmQ" base_Message="_kHbN1WFZEeq-pYTHqETvmQ">
    <vmInstantiation xmi:type="UML2CloudProfile:VMInstantiation" xmi:id="_kHh7IWFZEeq-pYTHqETvmQ" instances="5" vmType="_9SeZWIwxEemFP824l1buPw">
      <rentingTime xmi:type="UML2CloudProfile:Time" xmi:id="_kHh7ImFZEeq-pYTHqETvmQ" value="2.0"/>
    </vmInstantiation>
  </UML2CloudProfile:Request>
  <UML2CloudProfile:Response xmi:id="_kHiiMGFZEeq-pYTHqETvmQ" base_Message="_kHbN1mFZEeq-pYTHqETvmQ"/>
  <UML2CloudProfile:Execute xmi:id="_kHkXYGFZEeq-pYTHqETvmQ" base_Message="_kHbN12FZEeq-pYTHqETvmQ">
    <appInstantiation xmi:type="UML2CloudProfile:AppInstantiation" xmi:id="_kHkXYWFZEeq-pYTHqETvmQ" applicationType="_3yMdEIwwEemFP824l1buPw"/>
  </UML2CloudProfile:Execute>
  <UML2CloudProfile:Ok xmi:id="_kHk-cGFZEeq-pYTHqETvmQ" base_Message="_kHbN2GFZEeq-pYTHqETvmQ"/>
  <UML2CloudProfile:TimeoutRenting xmi:id="_kHmMkGFZEeq-pYTHqETvmQ" base_Message="_kHbN2WFZEeq-pYTHqETvmQ"/>
  <UML2CloudProfile:Resume xmi:id="_kHnasGFZEeq-pYTHqETvmQ" base_Message="_kHbN2mFZEeq-pYTHqETvmQ">
    <resumeTime xmi:type="UML2CloudProfile:Time" xmi:id="_kHnasWFZEeq-pYTHqETvmQ" value="1.0"/>
  </UML2CloudProfile:Resume>
  <UML2CloudProfile:Ok xmi:id="_kHoo0GFZEeq-pYTHqETvmQ" base_Message="_kHbN22FZEeq-pYTHqETvmQ"/>
  <UML2CloudProfile:Subscribe xmi:id="_kHpP4GFZEeq-pYTHqETvmQ" base_Message="_kHbN3GFZEeq-pYTHqETvmQ">
    <maxTime xmi:type="UML2CloudProfile:Time" xmi:id="_kHp28GFZEeq-pYTHqETvmQ" value="10.0"/>
  </UML2CloudProfile:Subscribe>
  <UML2CloudProfile:Notify xmi:id="_kHqeAGFZEeq-pYTHqETvmQ" base_Message="_kHbN3WFZEeq-pYTHqETvmQ"/>
  <UML2CloudProfile:TimeoutSubscription xmi:id="_kHrFEGFZEeq-pYTHqETvmQ" base_Message="_kHbN3mFZEeq-pYTHqETvmQ"/>
  <UML2CloudProfile:RegularUser xmi:id="_pMqo8GFZEeq-pYTHqETvmQ" base_Lifeline="_pMpa0WFZEeq-pYTHqETvmQ" instances="1000" sla="_F0kysIwxEemFP824l1buPw"/>
  <UML2CloudProfile:CloudProvider xmi:id="_pMr3EGFZEeq-pYTHqETvmQ" resourceAllocationPolicy="_firstFist" base_Lifeline="_pMpa0mFZEeq-pYTHqETvmQ" sla="_F0kysIwxEemFP824l1buPw"/>
  <UML2CloudProfile:RequestOfferedVMs xmi:id="_pMr3EWFZEeq-pYTHqETvmQ" base_Message="_pMpbM2FZEeq-pYTHqETvmQ"/>
  <UML2CloudProfile:RequestOfferedVMs xmi:id="_pMseIGFZEeq-pYTHqETvmQ" base_Message="_pMpbNGFZEeq-pYTHqETvmQ"/>
  <UML2CloudProfile:Request xmi:id="_pMtFMGFZEeq-pYTHqETvmQ" base_Message="_pMpbNWFZEeq-pYTHqETvmQ">
    <vmInstantiation xmi:type="UML2CloudProfile:VMInstantiation" xmi:id="_pMtFMWFZEeq-pYTHqETvmQ" vmType="_KRWqk4wyEemFP824l1buPw">
      <rentingTime xmi:type="UML2CloudProfile:Time" xmi:id="_pMtFMmFZEeq-pYTHqETvmQ" value="10.0"/>
    </vmInstantiation>
  </UML2CloudProfile:Request>
  <UML2CloudProfile:Response xmi:id="_pMtFM2FZEeq-pYTHqETvmQ" base_Message="_pMpbNmFZEeq-pYTHqETvmQ"/>
  <UML2CloudProfile:Execute xmi:id="_pMtsQGFZEeq-pYTHqETvmQ" base_Message="_pMpbN2FZEeq-pYTHqETvmQ">
    <appInstantiation xmi:type="UML2CloudProfile:AppInstantiation" xmi:id="_pMtsQWFZEeq-pYTHqETvmQ" applicationType="_3yMdEIwwEemFP824l1buPw"/>
  </UML2CloudProfile:Execute>
  <UML2CloudProfile:Ok xmi:id="_pMtsQmFZEeq-pYTHqETvmQ" base_Message="_pMpbOGFZEeq-pYTHqETvmQ"/>
  <UML2CloudProfile:TimeoutRenting xmi:id="_pMuTUGFZEeq-pYTHqETvmQ" base_Message="_pMpbOWFZEeq-pYTHqETvmQ"/>
  <UML2CloudProfile:Resume xmi:id="_pMu6YGFZEeq-pYTHqETvmQ" base_Message="_pMpbOmFZEeq-pYTHqETvmQ">
    <resumeTime xmi:type="UML2CloudProfile:Time" xmi:id="_pMu6YWFZEeq-pYTHqETvmQ" value="1.0"/>
  </UML2CloudProfile:Resume>
  <UML2CloudProfile:Ok xmi:id="_pMu6YmFZEeq-pYTHqETvmQ" base_Message="_pMpbO2FZEeq-pYTHqETvmQ"/>
  <UML2CloudProfile:Subscribe xmi:id="_pMvhcGFZEeq-pYTHqETvmQ" base_Message="_pMpbPGFZEeq-pYTHqETvmQ">
    <maxTime xmi:type="UML2CloudProfile:Time" xmi:id="_pMvhcWFZEeq-pYTHqETvmQ" value="10.0"/>
  </UML2CloudProfile:Subscribe>
  <UML2CloudProfile:Notify xmi:id="_pMwIgGFZEeq-pYTHqETvmQ" base_Message="_pMpbPWFZEeq-pYTHqETvmQ"/>
  <UML2CloudProfile:TimeoutSubscription xmi:id="_pMwvkGFZEeq-pYTHqETvmQ" base_Message="_pMpbPmFZEeq-pYTHqETvmQ"/>
  <UML2CloudProfile:RegularUser xmi:id="_0hWpQGFZEeq-pYTHqETvmQ" base_Lifeline="_0hRwwWFZEeq-pYTHqETvmQ" instances="1000" sla="_F0kysIwxEemFP824l1buPw"/>
  <UML2CloudProfile:CloudProvider xmi:id="_0hXQUGFZEeq-pYTHqETvmQ" resourceAllocationPolicy="_firstFist" base_Lifeline="_0hRwwmFZEeq-pYTHqETvmQ" sla="_F0kysIwxEemFP824l1buPw"/>
  <UML2CloudProfile:RequestOfferedVMs xmi:id="_0hXQUWFZEeq-pYTHqETvmQ" base_Message="_0hRxI2FZEeq-pYTHqETvmQ"/>
  <UML2CloudProfile:RequestOfferedVMs xmi:id="_0hX3YGFZEeq-pYTHqETvmQ" base_Message="_0hRxJGFZEeq-pYTHqETvmQ"/>
  <UML2CloudProfile:Request xmi:id="_0hYecGFZEeq-pYTHqETvmQ" base_Message="_0hRxJWFZEeq-pYTHqETvmQ">
    <vmInstantiation xmi:type="UML2CloudProfile:VMInstantiation" xmi:id="_0hYecWFZEeq-pYTHqETvmQ" instances="2" vmType="_9PcWYMAZEem5FZRqtVDqtA">
      <rentingTime xmi:type="UML2CloudProfile:Time" xmi:id="_0hYecmFZEeq-pYTHqETvmQ" value="2.0"/>
    </vmInstantiation>
  </UML2CloudProfile:Request>
  <UML2CloudProfile:Response xmi:id="_0hYec2FZEeq-pYTHqETvmQ" base_Message="_0hRxJmFZEeq-pYTHqETvmQ"/>
  <UML2CloudProfile:Execute xmi:id="_0hZFgGFZEeq-pYTHqETvmQ" base_Message="_0hRxJ2FZEeq-pYTHqETvmQ">
    <appInstantiation xmi:type="UML2CloudProfile:AppInstantiation" xmi:id="_0hZFgWFZEeq-pYTHqETvmQ" applicationType="_3yMdEIwwEemFP824l1buPw"/>
  </UML2CloudProfile:Execute>
  <UML2CloudProfile:Ok xmi:id="_0hZskGFZEeq-pYTHqETvmQ" base_Message="_0hRxKGFZEeq-pYTHqETvmQ"/>
  <UML2CloudProfile:TimeoutRenting xmi:id="_0haToGFZEeq-pYTHqETvmQ" base_Message="_0hRxKWFZEeq-pYTHqETvmQ"/>
  <UML2CloudProfile:Resume xmi:id="_0haToWFZEeq-pYTHqETvmQ" base_Message="_0hRxKmFZEeq-pYTHqETvmQ">
    <resumeTime xmi:type="UML2CloudProfile:Time" xmi:id="_0haTomFZEeq-pYTHqETvmQ" value="1.0"/>
  </UML2CloudProfile:Resume>
  <UML2CloudProfile:Ok xmi:id="_0ha6sGFZEeq-pYTHqETvmQ" base_Message="_0hRxK2FZEeq-pYTHqETvmQ"/>
  <UML2CloudProfile:Subscribe xmi:id="_0hbhwGFZEeq-pYTHqETvmQ" base_Message="_0hRxLGFZEeq-pYTHqETvmQ">
    <maxTime xmi:type="UML2CloudProfile:Time" xmi:id="_0hbhwWFZEeq-pYTHqETvmQ" value="10.0"/>
  </UML2CloudProfile:Subscribe>
  <UML2CloudProfile:Notify xmi:id="_0hbhwmFZEeq-pYTHqETvmQ" base_Message="_0hRxLWFZEeq-pYTHqETvmQ"/>
  <UML2CloudProfile:TimeoutSubscription xmi:id="_0hcI0GFZEeq-pYTHqETvmQ" base_Message="_0hRxLmFZEeq-pYTHqETvmQ"/>
  <UML2CloudProfile:RegularUser xmi:id="_73gXcGFZEeq-pYTHqETvmQ" base_Lifeline="_73eiQWFZEeq-pYTHqETvmQ" instances="1000" sla="_F0kysIwxEemFP824l1buPw"/>
  <UML2CloudProfile:CloudProvider xmi:id="_73g-gGFZEeq-pYTHqETvmQ" resourceAllocationPolicy="_firstFist" base_Lifeline="_73eiQmFZEeq-pYTHqETvmQ" sla="_F0kysIwxEemFP824l1buPw"/>
  <UML2CloudProfile:RequestOfferedVMs xmi:id="_73hlkGFZEeq-pYTHqETvmQ" base_Message="_73eio2FZEeq-pYTHqETvmQ"/>
  <UML2CloudProfile:RequestOfferedVMs xmi:id="_73izsGFZEeq-pYTHqETvmQ" base_Message="_73eipGFZEeq-pYTHqETvmQ"/>
  <UML2CloudProfile:Request xmi:id="_73jawGFZEeq-pYTHqETvmQ" base_Message="_73eipWFZEeq-pYTHqETvmQ">
    <vmInstantiation xmi:type="UML2CloudProfile:VMInstantiation" xmi:id="_73jawWFZEeq-pYTHqETvmQ" instances="2" vmType="_KXUakIwwEemFP824l1buPw">
      <rentingTime xmi:type="UML2CloudProfile:Time" xmi:id="_73jawmFZEeq-pYTHqETvmQ" value="3.0"/>
    </vmInstantiation>
  </UML2CloudProfile:Request>
  <UML2CloudProfile:Response xmi:id="_73kB0GFZEeq-pYTHqETvmQ" base_Message="_73eipmFZEeq-pYTHqETvmQ"/>
  <UML2CloudProfile:Execute xmi:id="_73lP8GFZEeq-pYTHqETvmQ" base_Message="_73eip2FZEeq-pYTHqETvmQ">
    <appInstantiation xmi:type="UML2CloudProfile:AppInstantiation" xmi:id="_73lP8WFZEeq-pYTHqETvmQ" applicationType="_3yMdEIwwEemFP824l1buPw"/>
  </UML2CloudProfile:Execute>
  <UML2CloudProfile:Ok xmi:id="_73l3AGFZEeq-pYTHqETvmQ" base_Message="_73eiqGFZEeq-pYTHqETvmQ"/>
  <UML2CloudProfile:TimeoutRenting xmi:id="_73meEGFZEeq-pYTHqETvmQ" base_Message="_73eiqWFZEeq-pYTHqETvmQ"/>
  <UML2CloudProfile:Resume xmi:id="_73nFIGFZEeq-pYTHqETvmQ" base_Message="_73eiqmFZEeq-pYTHqETvmQ">
    <resumeTime xmi:type="UML2CloudProfile:Time" xmi:id="_73nFIWFZEeq-pYTHqETvmQ" value="1.0"/>
  </UML2CloudProfile:Resume>
  <UML2CloudProfile:Ok xmi:id="_73nsMGFZEeq-pYTHqETvmQ" base_Message="_73eiq2FZEeq-pYTHqETvmQ"/>
  <UML2CloudProfile:Subscribe xmi:id="_73oTQGFZEeq-pYTHqETvmQ" base_Message="_73eirGFZEeq-pYTHqETvmQ">
    <maxTime xmi:type="UML2CloudProfile:Time" xmi:id="_73oTQWFZEeq-pYTHqETvmQ" value="10.0"/>
  </UML2CloudProfile:Subscribe>
  <UML2CloudProfile:Notify xmi:id="_73o6UGFZEeq-pYTHqETvmQ" base_Message="_73eirWFZEeq-pYTHqETvmQ"/>
  <UML2CloudProfile:TimeoutSubscription xmi:id="_73phYGFZEeq-pYTHqETvmQ" base_Message="_73eirmFZEeq-pYTHqETvmQ"/>
  <UML2CloudProfile:RegularUser xmi:id="_IC_c4GFaEeq-pYTHqETvmQ" base_Lifeline="_IC-OwWFaEeq-pYTHqETvmQ" instances="1000" sla="_F0kysIwxEemFP824l1buPw"/>
  <UML2CloudProfile:CloudProvider xmi:id="_IDArAGFaEeq-pYTHqETvmQ" resourceAllocationPolicy="_firstFist" base_Lifeline="_IC-OwmFaEeq-pYTHqETvmQ" sla="_F0kysIwxEemFP824l1buPw"/>
  <UML2CloudProfile:RequestOfferedVMs xmi:id="_IDBSEGFaEeq-pYTHqETvmQ" base_Message="_IC-PI2FaEeq-pYTHqETvmQ"/>
  <UML2CloudProfile:RequestOfferedVMs xmi:id="_IDB5IGFaEeq-pYTHqETvmQ" base_Message="_IC-PJGFaEeq-pYTHqETvmQ"/>
  <UML2CloudProfile:Request xmi:id="_IDCgMGFaEeq-pYTHqETvmQ" base_Message="_IC-PJWFaEeq-pYTHqETvmQ">
    <vmInstantiation xmi:type="UML2CloudProfile:VMInstantiation" xmi:id="_IDCgMWFaEeq-pYTHqETvmQ" instances="2" vmType="_9PcWYMAZEem5FZRqtVDqtA">
      <rentingTime xmi:type="UML2CloudProfile:Time" xmi:id="_IDCgMmFaEeq-pYTHqETvmQ" value="2.0"/>
    </vmInstantiation>
  </UML2CloudProfile:Request>
  <UML2CloudProfile:Response xmi:id="_IDDHQGFaEeq-pYTHqETvmQ" base_Message="_IC-PJmFaEeq-pYTHqETvmQ"/>
  <UML2CloudProfile:Execute xmi:id="_IDDuUGFaEeq-pYTHqETvmQ" base_Message="_IC-PJ2FaEeq-pYTHqETvmQ">
    <appInstantiation xmi:type="UML2CloudProfile:AppInstantiation" xmi:id="_IDDuUWFaEeq-pYTHqETvmQ" applicationType="_3yMdEIwwEemFP824l1buPw"/>
  </UML2CloudProfile:Execute>
  <UML2CloudProfile:Ok xmi:id="_IDDuUmFaEeq-pYTHqETvmQ" base_Message="_IC-PKGFaEeq-pYTHqETvmQ"/>
  <UML2CloudProfile:TimeoutRenting xmi:id="_IDEVYGFaEeq-pYTHqETvmQ" base_Message="_IC-PKWFaEeq-pYTHqETvmQ"/>
  <UML2CloudProfile:Resume xmi:id="_IDEVYWFaEeq-pYTHqETvmQ" base_Message="_IC-PKmFaEeq-pYTHqETvmQ">
    <resumeTime xmi:type="UML2CloudProfile:Time" xmi:id="_IDE8cGFaEeq-pYTHqETvmQ" value="1.0"/>
  </UML2CloudProfile:Resume>
  <UML2CloudProfile:Ok xmi:id="_IDE8cWFaEeq-pYTHqETvmQ" base_Message="_IC-PK2FaEeq-pYTHqETvmQ"/>
  <UML2CloudProfile:Subscribe xmi:id="_IDFjgGFaEeq-pYTHqETvmQ" base_Message="_IC-PLGFaEeq-pYTHqETvmQ">
    <maxTime xmi:type="UML2CloudProfile:Time" xmi:id="_IDFjgWFaEeq-pYTHqETvmQ" value="10.0"/>
  </UML2CloudProfile:Subscribe>
  <UML2CloudProfile:Notify xmi:id="_IDFjgmFaEeq-pYTHqETvmQ" base_Message="_IC-PLWFaEeq-pYTHqETvmQ"/>
  <UML2CloudProfile:TimeoutSubscription xmi:id="_IDGKkGFaEeq-pYTHqETvmQ" base_Message="_IC-PLmFaEeq-pYTHqETvmQ"/>
  <UML2CloudProfile:RegularUser xmi:id="_UKrncGFaEeq-pYTHqETvmQ" base_Lifeline="_UKpLMWFaEeq-pYTHqETvmQ" instances="1000" sla="_F0kysIwxEemFP824l1buPw"/>
  <UML2CloudProfile:CloudProvider xmi:id="_UKsOgGFaEeq-pYTHqETvmQ" resourceAllocationPolicy="_firstFist" base_Lifeline="_UKpLMmFaEeq-pYTHqETvmQ" sla="_F0kysIwxEemFP824l1buPw"/>
  <UML2CloudProfile:RequestOfferedVMs xmi:id="_UKs1kGFaEeq-pYTHqETvmQ" base_Message="_UKpLk2FaEeq-pYTHqETvmQ"/>
  <UML2CloudProfile:RequestOfferedVMs xmi:id="_UKuDsGFaEeq-pYTHqETvmQ" base_Message="_UKpLlGFaEeq-pYTHqETvmQ"/>
  <UML2CloudProfile:Request xmi:id="_UKuqwGFaEeq-pYTHqETvmQ" base_Message="_UKpLlWFaEeq-pYTHqETvmQ">
    <vmInstantiation xmi:type="UML2CloudProfile:VMInstantiation" xmi:id="_UKuqwWFaEeq-pYTHqETvmQ" instances="2" vmType="_KXUakIwwEemFP824l1buPw">
      <rentingTime xmi:type="UML2CloudProfile:Time" xmi:id="_UKuqwmFaEeq-pYTHqETvmQ" value="3.0"/>
    </vmInstantiation>
  </UML2CloudProfile:Request>
  <UML2CloudProfile:Response xmi:id="_UKvR0GFaEeq-pYTHqETvmQ" base_Message="_UKpLlmFaEeq-pYTHqETvmQ"/>
  <UML2CloudProfile:Execute xmi:id="_UKv44GFaEeq-pYTHqETvmQ" base_Message="_UKpLl2FaEeq-pYTHqETvmQ">
    <appInstantiation xmi:type="UML2CloudProfile:AppInstantiation" xmi:id="_UKwf8GFaEeq-pYTHqETvmQ" applicationType="_3yMdEIwwEemFP824l1buPw"/>
  </UML2CloudProfile:Execute>
  <UML2CloudProfile:Ok xmi:id="_UKwf8WFaEeq-pYTHqETvmQ" base_Message="_UKpLmGFaEeq-pYTHqETvmQ"/>
  <UML2CloudProfile:TimeoutRenting xmi:id="_UKxuEGFaEeq-pYTHqETvmQ" base_Message="_UKpLmWFaEeq-pYTHqETvmQ"/>
  <UML2CloudProfile:Resume xmi:id="_UKy8MGFaEeq-pYTHqETvmQ" base_Message="_UKpLmmFaEeq-pYTHqETvmQ">
    <resumeTime xmi:type="UML2CloudProfile:Time" xmi:id="_UKy8MWFaEeq-pYTHqETvmQ" value="1.0"/>
  </UML2CloudProfile:Resume>
  <UML2CloudProfile:Ok xmi:id="_UKzjQGFaEeq-pYTHqETvmQ" base_Message="_UKpLm2FaEeq-pYTHqETvmQ"/>
  <UML2CloudProfile:Subscribe xmi:id="_UK0KUGFaEeq-pYTHqETvmQ" base_Message="_UKpLnGFaEeq-pYTHqETvmQ">
    <maxTime xmi:type="UML2CloudProfile:Time" xmi:id="_UK0xYGFaEeq-pYTHqETvmQ" value="10.0"/>
  </UML2CloudProfile:Subscribe>
  <UML2CloudProfile:Notify xmi:id="_UK0xYWFaEeq-pYTHqETvmQ" base_Message="_UKpLnWFaEeq-pYTHqETvmQ"/>
  <UML2CloudProfile:TimeoutSubscription xmi:id="_UK1YcGFaEeq-pYTHqETvmQ" base_Message="_UKpLnmFaEeq-pYTHqETvmQ"/>
  <UML2CloudProfile:RegularUser xmi:id="_grSBQGFaEeq-pYTHqETvmQ" base_Lifeline="_grPlAWFaEeq-pYTHqETvmQ" instances="1000" sla="_F0kysIwxEemFP824l1buPw"/>
  <UML2CloudProfile:CloudProvider xmi:id="_grT2cGFaEeq-pYTHqETvmQ" resourceAllocationPolicy="_firstFist" base_Lifeline="_grPlAmFaEeq-pYTHqETvmQ" sla="_F0kysIwxEemFP824l1buPw"/>
  <UML2CloudProfile:RequestOfferedVMs xmi:id="_grUdgGFaEeq-pYTHqETvmQ" base_Message="_grPlY2FaEeq-pYTHqETvmQ"/>
  <UML2CloudProfile:RequestOfferedVMs xmi:id="_grVroGFaEeq-pYTHqETvmQ" base_Message="_grPlZGFaEeq-pYTHqETvmQ"/>
  <UML2CloudProfile:Request xmi:id="_grWSsGFaEeq-pYTHqETvmQ" base_Message="_grPlZWFaEeq-pYTHqETvmQ">
    <vmInstantiation xmi:type="UML2CloudProfile:VMInstantiation" xmi:id="_grWSsWFaEeq-pYTHqETvmQ" instances="2" vmType="_9SeZWIwxEemFP824l1buPw">
      <rentingTime xmi:type="UML2CloudProfile:Time" xmi:id="_grWSsmFaEeq-pYTHqETvmQ" value="1.0"/>
    </vmInstantiation>
  </UML2CloudProfile:Request>
  <UML2CloudProfile:Response xmi:id="_grWSs2FaEeq-pYTHqETvmQ" base_Message="_grPlZmFaEeq-pYTHqETvmQ"/>
  <UML2CloudProfile:Execute xmi:id="_grXg0GFaEeq-pYTHqETvmQ" base_Message="_grPlZ2FaEeq-pYTHqETvmQ">
    <appInstantiation xmi:type="UML2CloudProfile:AppInstantiation" xmi:id="_grXg0WFaEeq-pYTHqETvmQ" applicationType="_3yMdEIwwEemFP824l1buPw"/>
  </UML2CloudProfile:Execute>
  <UML2CloudProfile:Ok xmi:id="_grYH4GFaEeq-pYTHqETvmQ" base_Message="_grPlaGFaEeq-pYTHqETvmQ"/>
  <UML2CloudProfile:TimeoutRenting xmi:id="_grYu8GFaEeq-pYTHqETvmQ" base_Message="_grPlaWFaEeq-pYTHqETvmQ"/>
  <UML2CloudProfile:Resume xmi:id="_grZWAGFaEeq-pYTHqETvmQ" base_Message="_grPlamFaEeq-pYTHqETvmQ">
    <resumeTime xmi:type="UML2CloudProfile:Time" xmi:id="_grZWAWFaEeq-pYTHqETvmQ" value="1.0"/>
  </UML2CloudProfile:Resume>
  <UML2CloudProfile:Ok xmi:id="_grZWAmFaEeq-pYTHqETvmQ" base_Message="_grPla2FaEeq-pYTHqETvmQ"/>
  <UML2CloudProfile:Subscribe xmi:id="_grZ9EGFaEeq-pYTHqETvmQ" base_Message="_grPlbGFaEeq-pYTHqETvmQ">
    <maxTime xmi:type="UML2CloudProfile:Time" xmi:id="_grZ9EWFaEeq-pYTHqETvmQ" value="10.0"/>
  </UML2CloudProfile:Subscribe>
  <UML2CloudProfile:Notify xmi:id="_grZ9EmFaEeq-pYTHqETvmQ" base_Message="_grPlbWFaEeq-pYTHqETvmQ"/>
  <UML2CloudProfile:TimeoutSubscription xmi:id="_grakIGFaEeq-pYTHqETvmQ" base_Message="_grPlbmFaEeq-pYTHqETvmQ"/>
  <UML2CloudProfile:RegularUser xmi:id="_r3YGQGFaEeq-pYTHqETvmQ" base_Lifeline="_r3SmsWFaEeq-pYTHqETvmQ" instances="1000" sla="_F0kysIwxEemFP824l1buPw"/>
  <UML2CloudProfile:CloudProvider xmi:id="_r3YtUGFaEeq-pYTHqETvmQ" resourceAllocationPolicy="_firstFist" base_Lifeline="_r3SmsmFaEeq-pYTHqETvmQ" sla="_F0kysIwxEemFP824l1buPw"/>
  <UML2CloudProfile:RequestOfferedVMs xmi:id="_r3ZUYGFaEeq-pYTHqETvmQ" base_Message="_r3TN52FaEeq-pYTHqETvmQ"/>
  <UML2CloudProfile:RequestOfferedVMs xmi:id="_r3Z7cGFaEeq-pYTHqETvmQ" base_Message="_r3TN6GFaEeq-pYTHqETvmQ"/>
  <UML2CloudProfile:Request xmi:id="_r3aigGFaEeq-pYTHqETvmQ" base_Message="_r3TN6WFaEeq-pYTHqETvmQ">
    <vmInstantiation xmi:type="UML2CloudProfile:VMInstantiation" xmi:id="_r3aigWFaEeq-pYTHqETvmQ" instances="5" vmType="_7lf9EMAZEem5FZRqtVDqtA">
      <rentingTime xmi:type="UML2CloudProfile:Time" xmi:id="_r3aigmFaEeq-pYTHqETvmQ" value="24.0"/>
    </vmInstantiation>
  </UML2CloudProfile:Request>
  <UML2CloudProfile:Response xmi:id="_r3bJkGFaEeq-pYTHqETvmQ" base_Message="_r3TN6mFaEeq-pYTHqETvmQ"/>
  <UML2CloudProfile:Execute xmi:id="_r3bJkWFaEeq-pYTHqETvmQ" base_Message="_r3TN62FaEeq-pYTHqETvmQ">
    <appInstantiation xmi:type="UML2CloudProfile:AppInstantiation" xmi:id="_r3bJkmFaEeq-pYTHqETvmQ" applicationType="_3yMdEIwwEemFP824l1buPw"/>
  </UML2CloudProfile:Execute>
  <UML2CloudProfile:Ok xmi:id="_r3bwoGFaEeq-pYTHqETvmQ" base_Message="_r3TN7GFaEeq-pYTHqETvmQ"/>
  <UML2CloudProfile:TimeoutRenting xmi:id="_r3cXsGFaEeq-pYTHqETvmQ" base_Message="_r3TN7WFaEeq-pYTHqETvmQ"/>
  <UML2CloudProfile:Resume xmi:id="_r3cXsWFaEeq-pYTHqETvmQ" base_Message="_r3TN7mFaEeq-pYTHqETvmQ">
    <resumeTime xmi:type="UML2CloudProfile:Time" xmi:id="_r3c-wGFaEeq-pYTHqETvmQ" value="1.0"/>
  </UML2CloudProfile:Resume>
  <UML2CloudProfile:Ok xmi:id="_r3c-wWFaEeq-pYTHqETvmQ" base_Message="_r3TN72FaEeq-pYTHqETvmQ"/>
  <UML2CloudProfile:Subscribe xmi:id="_r3dl0GFaEeq-pYTHqETvmQ" base_Message="_r3TN8GFaEeq-pYTHqETvmQ">
    <maxTime xmi:type="UML2CloudProfile:Time" xmi:id="_r3dl0WFaEeq-pYTHqETvmQ" value="10.0"/>
  </UML2CloudProfile:Subscribe>
  <UML2CloudProfile:Notify xmi:id="_r3eM4GFaEeq-pYTHqETvmQ" base_Message="_r3TN8WFaEeq-pYTHqETvmQ"/>
  <UML2CloudProfile:TimeoutSubscription xmi:id="_r3eM4WFaEeq-pYTHqETvmQ" base_Message="_r3TN8mFaEeq-pYTHqETvmQ"/>
  <UML2CloudProfile:RegularUser xmi:id="_0sshIGFaEeq-pYTHqETvmQ" base_Lifeline="_0srTAWFaEeq-pYTHqETvmQ" instances="1000" sla="_F0kysIwxEemFP824l1buPw"/>
  <UML2CloudProfile:CloudProvider xmi:id="_0stvQGFaEeq-pYTHqETvmQ" resourceAllocationPolicy="_firstFist" base_Lifeline="_0srTAmFaEeq-pYTHqETvmQ" sla="_F0kysIwxEemFP824l1buPw"/>
  <UML2CloudProfile:RequestOfferedVMs xmi:id="_0stvQWFaEeq-pYTHqETvmQ" base_Message="_0srTY2FaEeq-pYTHqETvmQ"/>
  <UML2CloudProfile:RequestOfferedVMs xmi:id="_0suWUGFaEeq-pYTHqETvmQ" base_Message="_0srTZGFaEeq-pYTHqETvmQ"/>
  <UML2CloudProfile:Request xmi:id="_0su9YGFaEeq-pYTHqETvmQ" base_Message="_0srTZWFaEeq-pYTHqETvmQ">
    <vmInstantiation xmi:type="UML2CloudProfile:VMInstantiation" xmi:id="_0su9YWFaEeq-pYTHqETvmQ" instances="5" vmType="_7lf9EMAZEem5FZRqtVDqtA">
      <rentingTime xmi:type="UML2CloudProfile:Time" xmi:id="_0su9YmFaEeq-pYTHqETvmQ" value="24.0"/>
    </vmInstantiation>
  </UML2CloudProfile:Request>
  <UML2CloudProfile:Response xmi:id="_0svkcGFaEeq-pYTHqETvmQ" base_Message="_0srTZmFaEeq-pYTHqETvmQ"/>
  <UML2CloudProfile:Execute xmi:id="_0swLgGFaEeq-pYTHqETvmQ" base_Message="_0srTZ2FaEeq-pYTHqETvmQ">
    <appInstantiation xmi:type="UML2CloudProfile:AppInstantiation" xmi:id="_0swykGFaEeq-pYTHqETvmQ" applicationType="_3yMdEIwwEemFP824l1buPw"/>
  </UML2CloudProfile:Execute>
  <UML2CloudProfile:Ok xmi:id="_0swykWFaEeq-pYTHqETvmQ" base_Message="_0srTaGFaEeq-pYTHqETvmQ"/>
  <UML2CloudProfile:TimeoutRenting xmi:id="_0sxZoGFaEeq-pYTHqETvmQ" base_Message="_0srTaWFaEeq-pYTHqETvmQ"/>
  <UML2CloudProfile:Resume xmi:id="_0synwGFaEeq-pYTHqETvmQ" base_Message="_0srTamFaEeq-pYTHqETvmQ">
    <resumeTime xmi:type="UML2CloudProfile:Time" xmi:id="_0synwWFaEeq-pYTHqETvmQ" value="1.0"/>
  </UML2CloudProfile:Resume>
  <UML2CloudProfile:Ok xmi:id="_0synwmFaEeq-pYTHqETvmQ" base_Message="_0srTa2FaEeq-pYTHqETvmQ"/>
  <UML2CloudProfile:Subscribe xmi:id="_0sz14GFaEeq-pYTHqETvmQ" base_Message="_0srTbGFaEeq-pYTHqETvmQ">
    <maxTime xmi:type="UML2CloudProfile:Time" xmi:id="_0sz14WFaEeq-pYTHqETvmQ" value="10.0"/>
  </UML2CloudProfile:Subscribe>
  <UML2CloudProfile:Notify xmi:id="_0s0c8GFaEeq-pYTHqETvmQ" base_Message="_0srTbWFaEeq-pYTHqETvmQ"/>
  <UML2CloudProfile:TimeoutSubscription xmi:id="_0s0c8WFaEeq-pYTHqETvmQ" base_Message="_0srTbmFaEeq-pYTHqETvmQ"/>
  <UML2CloudProfile:RegularUser xmi:id="_9fUNUGFaEeq-pYTHqETvmQ" base_Lifeline="_9fQi8WFaEeq-pYTHqETvmQ" instances="1000" sla="_F0kysIwxEemFP824l1buPw"/>
  <UML2CloudProfile:CloudProvider xmi:id="_9fU0YGFaEeq-pYTHqETvmQ" resourceAllocationPolicy="_firstFist" base_Lifeline="_9fQi8mFaEeq-pYTHqETvmQ" sla="_F0kysIwxEemFP824l1buPw"/>
  <UML2CloudProfile:RequestOfferedVMs xmi:id="_9fVbcGFaEeq-pYTHqETvmQ" base_Message="_9fQjU2FaEeq-pYTHqETvmQ"/>
  <UML2CloudProfile:RequestOfferedVMs xmi:id="_9fWCgGFaEeq-pYTHqETvmQ" base_Message="_9fQjVGFaEeq-pYTHqETvmQ"/>
  <UML2CloudProfile:Request xmi:id="_9fWCgWFaEeq-pYTHqETvmQ" base_Message="_9fQjVWFaEeq-pYTHqETvmQ">
    <vmInstantiation xmi:type="UML2CloudProfile:VMInstantiation" xmi:id="_9fWCgmFaEeq-pYTHqETvmQ" instances="5" vmType="_KXUakIwwEemFP824l1buPw">
      <rentingTime xmi:type="UML2CloudProfile:Time" xmi:id="_9fWCg2FaEeq-pYTHqETvmQ" value="2.0"/>
    </vmInstantiation>
  </UML2CloudProfile:Request>
  <UML2CloudProfile:Response xmi:id="_9fWpkGFaEeq-pYTHqETvmQ" base_Message="_9fQjVmFaEeq-pYTHqETvmQ"/>
  <UML2CloudProfile:Execute xmi:id="_9fWpkWFaEeq-pYTHqETvmQ" base_Message="_9fQjV2FaEeq-pYTHqETvmQ">
    <appInstantiation xmi:type="UML2CloudProfile:AppInstantiation" xmi:id="_9fWpkmFaEeq-pYTHqETvmQ" applicationType="_3yMdEIwwEemFP824l1buPw"/>
  </UML2CloudProfile:Execute>
  <UML2CloudProfile:Ok xmi:id="_9fXQoGFaEeq-pYTHqETvmQ" base_Message="_9fQjWGFaEeq-pYTHqETvmQ"/>
  <UML2CloudProfile:TimeoutRenting xmi:id="_9fXQoWFaEeq-pYTHqETvmQ" base_Message="_9fQjWWFaEeq-pYTHqETvmQ"/>
  <UML2CloudProfile:Resume xmi:id="_9fX3sGFaEeq-pYTHqETvmQ" base_Message="_9fQjWmFaEeq-pYTHqETvmQ">
    <resumeTime xmi:type="UML2CloudProfile:Time" xmi:id="_9fX3sWFaEeq-pYTHqETvmQ" value="1.0"/>
  </UML2CloudProfile:Resume>
  <UML2CloudProfile:Ok xmi:id="_9fYewGFaEeq-pYTHqETvmQ" base_Message="_9fQjW2FaEeq-pYTHqETvmQ"/>
  <UML2CloudProfile:Subscribe xmi:id="_9fZF0GFaEeq-pYTHqETvmQ" base_Message="_9fQjXGFaEeq-pYTHqETvmQ">
    <maxTime xmi:type="UML2CloudProfile:Time" xmi:id="_9fZF0WFaEeq-pYTHqETvmQ" value="10.0"/>
  </UML2CloudProfile:Subscribe>
  <UML2CloudProfile:Notify xmi:id="_9fZs4GFaEeq-pYTHqETvmQ" base_Message="_9fQjXWFaEeq-pYTHqETvmQ"/>
  <UML2CloudProfile:TimeoutSubscription xmi:id="_9fZs4WFaEeq-pYTHqETvmQ" base_Message="_9fQjXmFaEeq-pYTHqETvmQ"/>
  <UML2CloudProfile:RegularUser xmi:id="_D7b8MGFbEeq-pYTHqETvmQ" base_Lifeline="_D7Zf8WFbEeq-pYTHqETvmQ" instances="1000" sla="_F0kysIwxEemFP824l1buPw"/>
  <UML2CloudProfile:CloudProvider xmi:id="_D7dxYGFbEeq-pYTHqETvmQ" resourceAllocationPolicy="_firstFist" base_Lifeline="_D7Zf8mFbEeq-pYTHqETvmQ" sla="_F0kysIwxEemFP824l1buPw"/>
  <UML2CloudProfile:RequestOfferedVMs xmi:id="_D7dxYWFbEeq-pYTHqETvmQ" base_Message="_D7ZgU2FbEeq-pYTHqETvmQ"/>
  <UML2CloudProfile:RequestOfferedVMs xmi:id="_D7e_gGFbEeq-pYTHqETvmQ" base_Message="_D7ZgVGFbEeq-pYTHqETvmQ"/>
  <UML2CloudProfile:Request xmi:id="_D7gNoGFbEeq-pYTHqETvmQ" base_Message="_D7ZgVWFbEeq-pYTHqETvmQ">
    <vmInstantiation xmi:type="UML2CloudProfile:VMInstantiation" xmi:id="_D7gNoWFbEeq-pYTHqETvmQ" instances="5" vmType="_9SeZWIwxEemFP824l1buPw">
      <rentingTime xmi:type="UML2CloudProfile:Time" xmi:id="_D7gNomFbEeq-pYTHqETvmQ" value="3.0"/>
    </vmInstantiation>
  </UML2CloudProfile:Request>
[truncated: 3,666 more chars]
