# Supplementary material for: Profiling SLAs for cloud system infrastructures and user interactions
Source: PeerJ Comput Sci. 2021 May 12;7:e513. doi: 10.7717/peerj-cs.513 (PMC8157057; doi:10.7717/peerj-cs.513)
Supplement: Supplemental Information 2 — This is deployed as a Eclipse Plugin. The deployed tool with instructions to install it over Papyrus Eclipse is available at: https://www.dsi.uclm.es/cloud/modeling/uml2cloud/releases/2.1. [file peerj-cs-07-513-s002.zip › es.uclm.uml2cloud.examples/plugin.xml]

<?xml version="1.0" encoding="UTF-8"?>
<?eclipse version="3.4"?>
<plugin>
   <extension
         point="org.eclipse.ui.newWizards">
      <wizard
            category="org.eclipse.ui.Examples/es.uclm.uml2cloud.examples"
            class="org.eclipse.emf.common.ui.wizard.ExampleInstallerWizard"
            icon="platform:/plugin/es.uclm.uml2cloud.profile/icons/uml2cloud.gif"
            id="es.uclm.uml2cloud.examples.wizard"
            name="UML2Cloud Examples"
            project="true">
      </wizard>
      <category
            id="es.uclm.uml2cloud.examples"
            name="UML2Cloud Examples"
            parentCategory="org.eclipse.ui.Examples">
      </category>
   </extension>
   <extension
         point="org.eclipse.emf.common.ui.examples">
      <example
            id="es.uclm.uml2cloud.examples.baseCloudSystem"
            wizardID="es.uclm.uml2cloud.examples.wizard">
         <projectDescriptor
               contentURI="baseCloudSystem/"
               name="baseCloudSystem">
         </projectDescriptor>
         <fileToOpen
               location="pathmap://baseCloudSystem/baseCloudSystem.di">
         </fileToOpen>
      </example>
   </extension>

</plugin>
