# Supplementary material for: Profiling SLAs for cloud system infrastructures and user interactions
Source: PeerJ Comput Sci. 2021 May 12;7:e513. doi: 10.7717/peerj-cs.513 (PMC8157057; doi:10.7717/peerj-cs.513)
Supplement: Supplemental Information 2 — This is deployed as a Eclipse Plugin. The deployed tool with instructions to install it over Papyrus Eclipse is available at: https://www.dsi.uclm.es/cloud/modeling/uml2cloud/releases/2.1. [file peerj-cs-07-513-s002.zip › es.uclm.uml2cloud.feature/feature.xml]

<?xml version="1.0" encoding="UTF-8"?>
<feature
      id="es.uclm.uml2cloud.feature"
      label="UML2Cloud Profile Tools"
      version="2.1.0.qualifier"
      provider-name="www.uclm.es">

   <description url="http://www.example.com/description">
      [Enter Feature Description here.]
   </description>

   <copyright url="http://www.example.com/copyright">
      [Enter Copyright Description here.]
   </copyright>

   <license url="http://www.example.com/license">
      [Enter License Description here.]
   </license>

   <requires>
      <import plugin="org.eclipse.core.runtime"/>
      <import plugin="org.eclipse.emf.ecore"/>
      <import plugin="org.eclipse.uml2.types"/>
      <import plugin="org.eclipse.uml2.uml"/>
      <import plugin="org.eclipse.papyrus.uml.extensionpoints" version="1.3.0" match="greaterOrEqual"/>
      <import plugin="org.eclipse.ui" version="3.109.0" match="greaterOrEqual"/>
      <import plugin="org.eclipse.papyrus.infra.core" version="3.0.0" match="compatible"/>
      <import plugin="org.eclipse.papyrus.dsml.validation" version="1.2.0" match="compatible"/>
      <import plugin="org.eclipse.core.resources"/>
      <import plugin="es.uclm.uml2cloud.m2t.simcan" version="2.0.0" match="compatible"/>
      <import plugin="org.eclipse.emf.ecore.xmi"/>
      <import plugin="org.eclipse.ocl"/>
      <import plugin="org.eclipse.ocl.ecore"/>
      <import plugin="org.eclipse.acceleo.model"/>
      <import plugin="org.eclipse.acceleo.engine"/>
      <import plugin="org.eclipse.emf.validation"/>
      <import plugin="org.eclipse.papyrus.uml.service.validation"/>
      <import plugin="es.uclm.uml2cloud.profile" version="2.0.0" match="compatible"/>
      <import plugin="org.eclipse.emf.common.ui" version="2.12.0" match="greaterOrEqual"/>
      <import plugin="org.eclipse.papyrus.infra.properties" version="3.0.0" match="greaterOrEqual"/>
      <import plugin="org.eclipse.papyrus.infra.gmfdiag.css"/>
      <import plugin="org.eclipse.papyrus.uml.diagram.sequence" version="5.3.0" match="greaterOrEqual"/>
      <import plugin="org.eclipse.papyrus.uml.tools" version="4.2.100" match="greaterOrEqual"/>
      <import plugin="org.eclipse.papyrus.uml.diagram.wizards" version="3.2.0" match="greaterOrEqual"/>
      <import plugin="es.uclm.uml2cloud.customization.elementTypes" version="2.0.0" match="compatible"/>
      <import plugin="es.uclm.uml2cloud.customization.elementTypeSets" version="2.0.0"/>
      <import plugin="org.eclipse.papyrus.uml.diagram.common" version="3.4.100" match="greaterOrEqual"/>
      <import plugin="org.eclipse.papyrus.infra.architecture" version="2.1.0" match="greaterOrEqual"/>
      <import plugin="org.eclipse.papyrus.uml.diagram.component" version="3.2.0" match="greaterOrEqual"/>
      <import plugin="org.eclipse.papyrus.uml.architecture" version="1.1.300" match="greaterOrEqual"/>
      <import plugin="org.eclipse.papyrus.infra.viewpoints.policy" version="3.1.0" match="greaterOrEqual"/>
      <import plugin="org.eclipse.papyrus.infra.properties" version="2.0.0" match="greaterOrEqual"/>
      <import plugin="es.uclm.uml2cloud.customization.elementTypeSets" version="2.0.0" match="compatible"/>
      <import plugin="org.eclipse.acceleo.common" version="3.3.0" match="greaterOrEqual"/>
      <import plugin="org.eclipse.acceleo.model" version="3.3.0" match="greaterOrEqual"/>
      <import plugin="org.eclipse.acceleo.profiler" version="3.3.0" match="greaterOrEqual"/>
      <import plugin="org.eclipse.acceleo.engine" version="3.3.0" match="greaterOrEqual"/>
      <import plugin="com.google.guava"/>
      <import plugin="org.eclipse.emf.codegen"/>
      <import plugin="org.eclipse.emf.common"/>
      <import plugin="lpg.runtime.java"/>
   </requires>

   <plugin
         id="es.uclm.uml2cloud.profile"
         download-size="0"
         install-size="0"
         version="2.1.0.qualifier"
         unpack="false"/>

   <plugin
         id="es.uclm.uml2cloud.m2t.simcan.ui"
         download-size="0"
         install-size="0"
         version="2.1.0.qualifier"
         unpack="false"/>

   <plugin
         id="es.uclm.uml2cloud.validation"
         download-size="0"
         install-size="0"
         version="2.1.0.qualifier"
         unpack="false"/>

   <plugin
         id="es.uclm.uml2cloud.examples"
         download-size="0"
         install-size="0"
         version="2.1.0.qualifier"/>

   <plugin
         id="es.uclm.uml2cloud.customization.elementTypeSets"
         download-size="0"
         install-size="0"
         version="2.1.0.qualifier"/>

   <plugin
         id="es.uclm.uml2cloud.customization.elementTypes"
         download-size="0"
         install-size="0"
         version="2.1.0.qualifier"/>

   <plugin
         id="es.uclm.uml2cloud.m2t.simcan"
         download-size="0"
         install-size="0"
         version="2.1.0.qualifier"
         unpack="false"/>

   <plugin
         id="org.eclipse.papyrus.dsml.validation"
         download-size="0"
         install-size="0"
         version="1.2.0.qualifier"/>

   <plugin
         id="es.uclm.uml2cloud.customization"
         download-size="0"
         install-size="0"
         version="2.1.0.qualifier"
         unpack="false"/>

</feature>
