# Supplementary material for: Profiling SLAs for cloud system infrastructures and user interactions
Source: PeerJ Comput Sci. 2021 May 12;7:e513. doi: 10.7717/peerj-cs.513 (PMC8157057; doi:10.7717/peerj-cs.513)
Supplement: Supplemental Information 2 — This is deployed as a Eclipse Plugin. The deployed tool with instructions to install it over Papyrus Eclipse is available at: https://www.dsi.uclm.es/cloud/modeling/uml2cloud/releases/2.1. [file peerj-cs-07-513-s002.zip › es.uclm.uml2cloud.m2t.simcan.ui/META-INF/MANIFEST.MF]

Manifest-Version: 1.0
Bundle-ManifestVersion: 2
Bundle-Name: Acceleo Generate SIMCAN Files Module IDE Plug-in
Bundle-SymbolicName: es.uclm.uml2cloud.m2t.simcan.ui;singleton:=true
Bundle-Version: 2.1.0.qualifier
Bundle-Activator: es.uclm.uml2cloud.m2t.simcan.ui.Activator
Bundle-Vendor: Eclipse Modeling Project
Require-Bundle: org.eclipse.ui,
 org.eclipse.core.runtime,
 org.eclipse.core.resources,
 es.uclm.uml2cloud.m2t.simcan;bundle-version="[2.1.0,3.0.0)",
 org.eclipse.emf.ecore,
 org.eclipse.emf.ecore.xmi,
 org.eclipse.ocl,
 org.eclipse.ocl.ecore,
 org.eclipse.acceleo.model,
 org.eclipse.acceleo.engine
Bundle-RequiredExecutionEnvironment: J2SE-1.5
Bundle-ActivationPolicy: lazy
Eclipse-LazyStart: true
