# Supplementary material for: Profiling SLAs for cloud system infrastructures and user interactions
Source: PeerJ Comput Sci. 2021 May 12;7:e513. doi: 10.7717/peerj-cs.513 (PMC8157057; doi:10.7717/peerj-cs.513)
Supplement: Supplemental Information 2 — This is deployed as a Eclipse Plugin. The deployed tool with instructions to install it over Papyrus Eclipse is available at: https://www.dsi.uclm.es/cloud/modeling/uml2cloud/releases/2.1. [file peerj-cs-07-513-s002.zip › es.uclm.uml2cloud.m2t.simcan.ui/src/es/uclm/uml2cloud/m2t/simcan/ui/Activator.java]

/*******************************************************************************
 * Copyright (c) 2008, 2012 Obeo.
 * All rights reserved. This program and the accompanying materials
 * are made available under the terms of the Eclipse Public License v1.0
 * which accompanies this distribution, and is available at
 * http://www.eclipse.org/legal/epl-v10.html
 * 
 * Contributors:
 *     Obeo - initial API and implementation
 *******************************************************************************/
package es.uclm.uml2cloud.m2t.simcan.ui;

import org.eclipse.ui.plugin.AbstractUIPlugin;
import org.osgi.framework.BundleContext;

/**
 * The activator class controls the plug-in life cycle.
 */
public class Activator extends AbstractUIPlugin {

	/**
	 * The plug-in ID.
	 */
	public static final String PLUGIN_ID = "es.uclm.uml2cloud.m2t.simcan.ui";

	/**
	 * The shared instance.
	 */
	private static Activator plugin;
	
	/**
	 * The constructor.
	 */
	public Activator() {
	}

	/**{@inheritDoc}
	 *
	 * @see org.eclipse.core.runtime.Plugin#start(org.osgi.framework.BundleContext)
	 * @generated
	 */
	public void start(BundleContext context) throws Exception {
    super.start(context);
    plugin = this;
  }

	/**{@inheritDoc}
	 *
	 * @see org.eclipse.core.runtime.Plugin#stop(org.osgi.framework.BundleContext)
	 * @generated
	 */
	public void stop(BundleContext context) throws Exception {
    plugin = null;
    super.stop(context);
  }

	/**
	 * Returns the shared instance.
	 *
	 * @return the shared instance
	 */
	public static Activator getDefault() {
		return plugin;
	}

}
