# Supplementary material for: Profiling SLAs for cloud system infrastructures and user interactions
Source: PeerJ Comput Sci. 2021 May 12;7:e513. doi: 10.7717/peerj-cs.513 (PMC8157057; doi:10.7717/peerj-cs.513)
Supplement: Supplemental Information 2 — This is deployed as a Eclipse Plugin. The deployed tool with instructions to install it over Papyrus Eclipse is available at: https://www.dsi.uclm.es/cloud/modeling/uml2cloud/releases/2.1. [file peerj-cs-07-513-s002.zip › es.uclm.uml2cloud.m2t.simcan.ui/src/es/uclm/uml2cloud/m2t/simcan/ui/common/GenerateAll.java]

/*******************************************************************************
 * Copyright (c) 2008, 2012 Obeo.
 * All rights reserved. This program and the accompanying materials
 * are made available under the terms of the Eclipse Public License v1.0
 * which accompanies this distribution, and is available at
 * http://www.eclipse.org/legal/epl-v10.html
 * 
 * Contributors:
 *     Obeo - initial API and implementation
 *******************************************************************************/
package es.uclm.uml2cloud.m2t.simcan.ui.common;

import java.io.IOException;
import java.util.ArrayList;
import java.util.List;

import org.eclipse.emf.common.util.BasicMonitor;
import org.eclipse.core.resources.IContainer;
import org.eclipse.core.runtime.IProgressMonitor;
import org.eclipse.emf.common.util.URI;
import org.eclipse.emf.ecore.EObject;


/**
 * Main entry point of the 'Generate SIMCAN Files' generation module.
 */
public class GenerateAll {

	/**
	 * The model URI.
	 */
	private URI modelURI;

	/**
	 * The output folder.
	 */
	private IContainer targetFolder;

	/**
	 * The other arguments.
	 */
	List<? extends Object> arguments;

	/**
	 * Constructor.
	 * 
	 * @param modelURI
	 *            is the URI of the model.
	 * @param targetFolder
	 *            is the output folder
	 * @param arguments
	 *            are the other arguments
	 * @throws IOException
	 *             Thrown when the output cannot be saved.
	 * @generated
	 */
	public GenerateAll(URI modelURI, IContainer targetFolder, List<? extends Object> arguments) {
    this.modelURI = modelURI;
    this.targetFolder = targetFolder;
    this.arguments = arguments;
  }

	/**
	 * Launches the generation.
	 *
	 * @param monitor
	 *            This will be used to display progress information to the user.
	 * @throws IOException
	 *             Thrown when the output cannot be saved.
	 * @generated
	 */
	public void doGenerate(IProgressMonitor monitor) throws IOException {
    if (!targetFolder.getLocation().toFile().exists()) {
      targetFolder.getLocation().toFile().mkdirs();
    }
    
    monitor.subTask("Loading...");
    es.uclm.uml2cloud.m2t.simcan.main.GenerateSIMCANFiles gen0 = new es.uclm.uml2cloud.m2t.simcan.main.GenerateSIMCANFiles(modelURI, targetFolder.getLocation().toFile(), arguments);
    monitor.worked(1);
    String generationID = org.eclipse.acceleo.engine.utils.AcceleoLaunchingUtil.computeUIProjectID("es.uclm.uml2cloud.m2t.simcan", "es.uclm.uml2cloud.m2t.simcan.main.GenerateSIMCANFiles", modelURI.toString(), targetFolder.getFullPath().toString(), new ArrayList<String>());
    gen0.setGenerationID(generationID);
    gen0.doGenerate(BasicMonitor.toMonitor(monitor));
    
  }

}
