# Supplementary material for: Profiling SLAs for cloud system infrastructures and user interactions
Source: PeerJ Comput Sci. 2021 May 12;7:e513. doi: 10.7717/peerj-cs.513 (PMC8157057; doi:10.7717/peerj-cs.513)
Supplement: Supplemental Information 2 — This is deployed as a Eclipse Plugin. The deployed tool with instructions to install it over Papyrus Eclipse is available at: https://www.dsi.uclm.es/cloud/modeling/uml2cloud/releases/2.1. [file peerj-cs-07-513-s002.zip › es.uclm.uml2cloud.m2t.simcan/bin/es/uclm/uml2cloud/m2t/simcan/files/generateINIFile.emtl]

<?xml version="1.0" encoding="UTF-8"?>
<xmi:XMI xmi:version="2.0" xmlns:xmi="http://www.omg.org/XMI" xmlns:xsi="http://www.w3.org/2001/XMLSchema-instance" xmlns:ecore="http://www.eclipse.org/emf/2002/Ecore" xmlns:mtl="http://www.eclipse.org/acceleo/mtl/3.0" xmlns:ocl.ecore="http://www.eclipse.org/ocl/1.1.0/Ecore">
  <mtl:Module name="generateINIFile" nsURI="es::uclm::uml2cloud::m2t::simcan::files::generateINIFile" startHeaderPosition="30" endHeaderPosition="197">
    <input/>
    <input>
      <takesTypesFrom href="http://www.eclipse.org/uml2/5.0.0/UML#/"/>
    </input>
    <imports href="platform:/resource/es.uclm.uml2cloud.m2t.simcan/bin/es/uclm/uml2cloud/m2t/simcan/files/util.emtl#/0"/>
    <ownedModuleElement xsi:type="mtl:Template" name="generateINIFile" visibility="Public">
      <body xsi:type="ocl.ecore:StringLiteralExp" stringSymbol="&#xD;&#xA;"/>
      <body xsi:type="mtl:FileBlock" openMode="OverWrite">
        <body xsi:type="mtl:TemplateExpression"/>
        <body xsi:type="ocl.ecore:StringLiteralExp" stringSymbol="&#xD;&#xA;"/>
        <body xsi:type="mtl:TemplateExpression"/>
        <body xsi:type="ocl.ecore:StringLiteralExp" stringSymbol="&#xD;&#xA;"/>
        <body xsi:type="mtl:TemplateExpression"/>
        <body xsi:type="ocl.ecore:StringLiteralExp" stringSymbol="&#xD;&#xA;&#xD;&#xA;"/>
        <body xsi:type="mtl:TemplateExpression"/>
        <body xsi:type="ocl.ecore:StringLiteralExp" stringSymbol="&#xD;&#xA;"/>
        <charset xsi:type="ocl.ecore:StringLiteralExp" stringSymbol="UTF-8">
          <eType xsi:type="ocl.ecore:PrimitiveType" href="http://www.eclipse.org/ocl/1.1.0/oclstdlib.ecore#/0/String"/>
        </charset>
      </body>
      <parameter name="aCloudInfrastructure">
        <eAnnotations source="MTL">
          <details key="type" value="CloudInfrastructure"/>
        </eAnnotations>
      </parameter>
    </ownedModuleElement>
    <ownedModuleElement xsi:type="mtl:Template" name="generateHeaderINIFile" visibility="Public">
      <body xsi:type="ocl.ecore:StringLiteralExp" stringSymbol="[">
        <eType xsi:type="ocl.ecore:PrimitiveType" href="http://www.eclipse.org/ocl/1.1.0/oclstdlib.ecore#/0/String"/>
      </body>
      <body xsi:type="ocl.ecore:StringLiteralExp" stringSymbol="General"/>
      <body xsi:type="ocl.ecore:StringLiteralExp" stringSymbol="]">
        <eType xsi:type="ocl.ecore:PrimitiveType" href="http://www.eclipse.org/ocl/1.1.0/oclstdlib.ecore#/0/String"/>
      </body>
      <body xsi:type="ocl.ecore:StringLiteralExp" stringSymbol="&#xD;&#xA;network = "/>
      <body xsi:type="mtl:TemplateExpression"/>
      <body xsi:type="ocl.ecore:StringLiteralExp" stringSymbol="&#xD;&#xA;cmdenv-express-mode = false&#xD;&#xA;ned-path = ../../src;../;&#xD;&#xA;**.cloudProvider.cmdenv-log-level = off&#xD;&#xA;**.userGenerator.cmdenv-log-level = error&#xD;&#xA;**.cmdenv-log-level = off&#x9;## off, error, info, debug and trace&#xD;&#xA;cmdenv-log-prefix = &quot;(%t):"/>
      <body xsi:type="ocl.ecore:StringLiteralExp" stringSymbol="[">
        <eType xsi:type="ocl.ecore:PrimitiveType" href="http://www.eclipse.org/ocl/1.1.0/oclstdlib.ecore#/0/String"/>
      </body>
      <body xsi:type="ocl.ecore:StringLiteralExp" stringSymbol="%l"/>
      <body xsi:type="ocl.ecore:StringLiteralExp" stringSymbol="]">
        <eType xsi:type="ocl.ecore:PrimitiveType" href="http://www.eclipse.org/ocl/1.1.0/oclstdlib.ecore#/0/String"/>
      </body>
      <body xsi:type="ocl.ecore:StringLiteralExp" stringSymbol=" %m  &quot;&#xD;&#xA;**.bin-recording = false&#xD;&#xA;**.module-eventlog-recording = false&#xD;&#xA;**.scalar-recording = false&#xD;&#xA;**.statistic-recording = false&#xD;&#xA;**.vector-recording = false&#xD;&#xA;"/>
      <parameter name="aCloudInfrastructure">
        <eAnnotations source="MTL">
          <details key="type" value="CloudInfrastructure"/>
        </eAnnotations>
      </parameter>
    </ownedModuleElement>
    <ownedModuleElement xsi:type="mtl:Template" name="generateCloudProviderConfiguration" visibility="Public">
      <body xsi:type="ocl.ecore:StringLiteralExp" stringSymbol="################################################################&#xD;&#xA;###  Configuration of Cloud provider:CloudProvider_firstBestFit&#xD;&#xA;################################################################&#xD;&#xA;"/>
      <body xsi:type="mtl:TemplateExpression"/>
      <body xsi:type="ocl.ecore:StringLiteralExp" stringSymbol=".appList = &quot;"/>
      <body xsi:type="mtl:TemplateExpression"/>
      <body xsi:type="mtl:TemplateExpression"/>
      <body xsi:type="ocl.ecore:StringLiteralExp" stringSymbol="&quot;&#xD;&#xA;"/>
      <body xsi:type="mtl:TemplateExpression"/>
      <body xsi:type="ocl.ecore:StringLiteralExp" stringSymbol=".vmList = &quot;"/>
      <body xsi:type="mtl:TemplateExpression"/>
      <body xsi:type="mtl:TemplateExpression"/>
      <body xsi:type="ocl.ecore:StringLiteralExp" stringSymbol="&quot;&#xD;&#xA;"/>
      <body xsi:type="mtl:TemplateExpression"/>
      <body xsi:type="ocl.ecore:StringLiteralExp" stringSymbol=".userList = &quot;"/>
      <body xsi:type="mtl:TemplateExpression"/>
      <body xsi:type="mtl:TemplateExpression"/>
      <body xsi:type="ocl.ecore:StringLiteralExp" stringSymbol="&quot;&#xD;&#xA;"/>
      <body xsi:type="mtl:TemplateExpression"/>
      <body xsi:type="ocl.ecore:StringLiteralExp" stringSymbol=".slaList = &quot;"/>
      <body xsi:type="mtl:TemplateExpression"/>
      <body xsi:type="mtl:TemplateExpression"/>
      <body xsi:type="ocl.ecore:StringLiteralExp" stringSymbol="&quot;&#xD;&#xA;"/>
      <body xsi:type="mtl:TemplateExpression"/>
      <body xsi:type="ocl.ecore:StringLiteralExp" stringSymbol=".dataCentersList = &quot;"/>
      <body xsi:type="mtl:TemplateExpression"/>
      <body xsi:type="mtl:TemplateExpression"/>
      <body xsi:type="ocl.ecore:StringLiteralExp" stringSymbol="&quot;"/>
      <parameter name="aCloudInfrastructure">
        <eAnnotations source="MTL">
          <details key="type" value="CloudInfrastructure"/>
        </eAnnotations>
      </parameter>
    </ownedModuleElement>
    <ownedModuleElement xsi:type="mtl:Template" name="generateDataCenterConfiguration" visibility="Public">
      <body xsi:type="ocl.ecore:StringLiteralExp" stringSymbol="###-----------------------------------------------------------------&#xD;&#xA;###-.-  Configuration of "/>
      <body xsi:type="mtl:TemplateExpression"/>
      <body xsi:type="ocl.ecore:StringLiteralExp" stringSymbol="&#xD;&#xA;###-----------------------------------------------------------------&#xD;&#xA;"/>
      <body xsi:type="ocl.ecore:VariableExp" name="packageName" referredVariable="/0/generateDataCenterConfiguration/packageName.1">
        <eType xsi:type="ocl.ecore:PrimitiveType" href="http://www.eclipse.org/ocl/1.1.0/oclstdlib.ecore#/0/String"/>
      </body>
      <body xsi:type="ocl.ecore:StringLiteralExp" stringSymbol=".dc_"/>
      <body xsi:type="mtl:TemplateExpression"/>
      <body xsi:type="ocl.ecore:StringLiteralExp" stringSymbol="_*.dcManager.dataCenterConfig = &quot;"/>
      <body xsi:type="mtl:TemplateExpression"/>
      <body xsi:type="ocl.ecore:StringLiteralExp" stringSymbol="&quot;&#xD;&#xA;&#xD;&#xA;&#x9;"/>
      <body xsi:type="mtl:TemplateExpression"/>
      <parameter name="aDataCenterElement">
        <eAnnotations source="MTL">
          <details key="type" value="DataCenterElement"/>
        </eAnnotations>
      </parameter>
      <parameter name="packageName">
        <eType xsi:type="ocl.ecore:PrimitiveType" href="http://www.eclipse.org/ocl/1.1.0/oclstdlib.ecore#/0/String"/>
      </parameter>
    </ownedModuleElement>
    <ownedModuleElement xsi:type="mtl:Template" name="generateRackConfiguration" visibility="Public">
      <body xsi:type="ocl.ecore:StringLiteralExp" stringSymbol="## ---------------------------------------------------------------&#xD;&#xA;##   Configuration of rack(s) "/>
      <body xsi:type="mtl:TemplateExpression"/>
      <body xsi:type="ocl.ecore:StringLiteralExp" stringSymbol="_"/>
      <body xsi:type="mtl:TemplateExpression"/>
      <body xsi:type="ocl.ecore:StringLiteralExp" stringSymbol="_*&#xD;&#xA;## ---------------------------------------------------------------&#xD;&#xA;"/>
      <body xsi:type="ocl.ecore:VariableExp" name="packageName" referredVariable="/0/generateRackConfiguration/packageName.21">
        <eType xsi:type="ocl.ecore:PrimitiveType" href="http://www.eclipse.org/ocl/1.1.0/oclstdlib.ecore#/0/String"/>
      </body>
      <body xsi:type="ocl.ecore:StringLiteralExp" stringSymbol="."/>
      <body xsi:type="ocl.ecore:VariableExp" name="dataCenterName" referredVariable="/0/generateRackConfiguration/dataCenterName.20">
        <eType xsi:type="ocl.ecore:PrimitiveType" href="http://www.eclipse.org/ocl/1.1.0/oclstdlib.ecore#/0/String"/>
      </body>
      <body xsi:type="ocl.ecore:StringLiteralExp" stringSymbol="."/>
      <body xsi:type="mtl:TemplateExpression"/>
      <body xsi:type="ocl.ecore:StringLiteralExp" stringSymbol="_"/>
      <body xsi:type="mtl:TemplateExpression"/>
      <body xsi:type="ocl.ecore:StringLiteralExp" stringSymbol="_*.channelType = &quot;simcan2.simulations."/>
      <body xsi:type="ocl.ecore:VariableExp" name="packageName" referredVariable="/0/generateRackConfiguration/packageName.21">
        <eType xsi:type="ocl.ecore:PrimitiveType" href="http://www.eclipse.org/ocl/1.1.0/oclstdlib.ecore#/0/String"/>
      </body>
      <body xsi:type="ocl.ecore:StringLiteralExp" stringSymbol="."/>
      <body xsi:type="mtl:TemplateExpression"/>
      <body xsi:type="ocl.ecore:StringLiteralExp" stringSymbol="Custom_channel&quot;&#xD;&#xA;"/>
      <body xsi:type="ocl.ecore:VariableExp" name="packageName" referredVariable="/0/generateRackConfiguration/packageName.21">
        <eType xsi:type="ocl.ecore:PrimitiveType" href="http://www.eclipse.org/ocl/1.1.0/oclstdlib.ecore#/0/String"/>
      </body>
      <body xsi:type="ocl.ecore:StringLiteralExp" stringSymbol="."/>
      <body xsi:type="ocl.ecore:VariableExp" name="dataCenterName" referredVariable="/0/generateRackConfiguration/dataCenterName.20">
        <eType xsi:type="ocl.ecore:PrimitiveType" href="http://www.eclipse.org/ocl/1.1.0/oclstdlib.ecore#/0/String"/>
      </body>
      <body xsi:type="ocl.ecore:StringLiteralExp" stringSymbol="."/>
      <body xsi:type="mtl:TemplateExpression"/>
      <body xsi:type="ocl.ecore:StringLiteralExp" stringSymbol="_"/>
      <body xsi:type="mtl:TemplateExpression"/>
      <body xsi:type="ocl.ecore:StringLiteralExp" stringSymbol="_*.board"/>
      <body xsi:type="ocl.ecore:StringLiteralExp" stringSymbol="[">
        <eType xsi:type="ocl.ecore:PrimitiveType" href="http://www.eclipse.org/ocl/1.1.0/oclstdlib.ecore#/0/String"/>
      </body>
      <body xsi:type="ocl.ecore:StringLiteralExp" stringSymbol="*"/>
      <body xsi:type="ocl.ecore:StringLiteralExp" stringSymbol="]">
        <eType xsi:type="ocl.ecore:PrimitiveType" href="http://www.eclipse.org/ocl/1.1.0/oclstdlib.ecore#/0/String"/>
      </body>
      <body xsi:type="ocl.ecore:StringLiteralExp" stringSymbol=".out.channel.datarate = "/>
      <body xsi:type="mtl:TemplateExpression"/>
      <body xsi:type="ocl.ecore:StringLiteralExp" stringSymbol="&#xD;&#xA;"/>
      <body xsi:type="ocl.ecore:VariableExp" name="packageName" referredVariable="/0/generateRackConfiguration/packageName.21">
        <eType xsi:type="ocl.ecore:PrimitiveType" href="http://www.eclipse.org/ocl/1.1.0/oclstdlib.ecore#/0/String"/>
      </body>
      <body xsi:type="ocl.ecore:StringLiteralExp" stringSymbol="."/>
      <body xsi:type="ocl.ecore:VariableExp" name="dataCenterName" referredVariable="/0/generateRackConfiguration/dataCenterName.20">
        <eType xsi:type="ocl.ecore:PrimitiveType" href="http://www.eclipse.org/ocl/1.1.0/oclstdlib.ecore#/0/String"/>
      </body>
      <body xsi:type="ocl.ecore:StringLiteralExp" stringSymbol="."/>
      <body xsi:type="mtl:TemplateExpression"/>
      <body xsi:type="ocl.ecore:StringLiteralExp" stringSymbol="_"/>
      <body xsi:type="mtl:TemplateExpression"/>
      <body xsi:type="ocl.ecore:StringLiteralExp" stringSymbol="_*.board"/>
      <body xsi:type="ocl.ecore:StringLiteralExp" stringSymbol="[">
        <eType xsi:type="ocl.ecore:PrimitiveType" href="http://www.eclipse.org/ocl/1.1.0/oclstdlib.ecore#/0/String"/>
      </body>
      <body xsi:type="ocl.ecore:StringLiteralExp" stringSymbol="*"/>
      <body xsi:type="ocl.ecore:StringLiteralExp" stringSymbol="]">
        <eType xsi:type="ocl.ecore:PrimitiveType" href="http://www.eclipse.org/ocl/1.1.0/oclstdlib.ecore#/0/String"/>
      </body>
      <body xsi:type="ocl.ecore:StringLiteralExp" stringSymbol=".blade"/>
      <body xsi:type="ocl.ecore:StringLiteralExp" stringSymbol="[">
        <eType xsi:type="ocl.ecore:PrimitiveType" href="http://www.eclipse.org/ocl/1.1.0/oclstdlib.ecore#/0/String"/>
      </body>
      <body xsi:type="ocl.ecore:StringLiteralExp" stringSymbol="*"/>
      <body xsi:type="ocl.ecore:StringLiteralExp" stringSymbol="]">
        <eType xsi:type="ocl.ecore:PrimitiveType" href="http://www.eclipse.org/ocl/1.1.0/oclstdlib.ecore#/0/String"/>
      </body>
      <body xsi:type="ocl.ecore:StringLiteralExp" stringSymbol=".out.channel.datarate = "/>
      <body xsi:type="mtl:TemplateExpression"/>
      <body xsi:type="ocl.ecore:StringLiteralExp" stringSymbol="&#xD;&#xA;"/>
      <body xsi:type="ocl.ecore:VariableExp" name="packageName" referredVariable="/0/generateRackConfiguration/packageName.21">
        <eType xsi:type="ocl.ecore:PrimitiveType" href="http://www.eclipse.org/ocl/1.1.0/oclstdlib.ecore#/0/String"/>
      </body>
      <body xsi:type="ocl.ecore:StringLiteralExp" stringSymbol="."/>
      <body xsi:type="ocl.ecore:VariableExp" name="dataCenterName" referredVariable="/0/generateRackConfiguration/dataCenterName.20">
        <eType xsi:type="ocl.ecore:PrimitiveType" href="http://www.eclipse.org/ocl/1.1.0/oclstdlib.ecore#/0/String"/>
      </body>
      <body xsi:type="ocl.ecore:StringLiteralExp" stringSymbol="."/>
      <body xsi:type="mtl:TemplateExpression"/>
      <body xsi:type="ocl.ecore:StringLiteralExp" stringSymbol="_"/>
      <body xsi:type="mtl:TemplateExpression"/>
      <body xsi:type="ocl.ecore:StringLiteralExp" stringSymbol="_*.switch.out"/>
      <body xsi:type="ocl.ecore:StringLiteralExp" stringSymbol="[">
        <eType xsi:type="ocl.ecore:PrimitiveType" href="http://www.eclipse.org/ocl/1.1.0/oclstdlib.ecore#/0/String"/>
      </body>
      <body xsi:type="ocl.ecore:StringLiteralExp" stringSymbol="*"/>
      <body xsi:type="ocl.ecore:StringLiteralExp" stringSymbol="]">
        <eType xsi:type="ocl.ecore:PrimitiveType" href="http://www.eclipse.org/ocl/1.1.0/oclstdlib.ecore#/0/String"/>
      </body>
      <body xsi:type="ocl.ecore:StringLiteralExp" stringSymbol=".channel.datarate = "/>
      <body xsi:type="mtl:TemplateExpression"/>
      <body xsi:type="ocl.ecore:StringLiteralExp" stringSymbol="&#xD;&#xA;"/>
      <body xsi:type="ocl.ecore:VariableExp" name="packageName" referredVariable="/0/generateRackConfiguration/packageName.21">
        <eType xsi:type="ocl.ecore:PrimitiveType" href="http://www.eclipse.org/ocl/1.1.0/oclstdlib.ecore#/0/String"/>
      </body>
      <body xsi:type="ocl.ecore:StringLiteralExp" stringSymbol="."/>
      <body xsi:type="ocl.ecore:VariableExp" name="dataCenterName" referredVariable="/0/generateRackConfiguration/dataCenterName.20">
        <eType xsi:type="ocl.ecore:PrimitiveType" href="http://www.eclipse.org/ocl/1.1.0/oclstdlib.ecore#/0/String"/>
      </body>
      <body xsi:type="ocl.ecore:StringLiteralExp" stringSymbol="."/>
      <body xsi:type="mtl:TemplateExpression"/>
      <body xsi:type="ocl.ecore:StringLiteralExp" stringSymbol="_"/>
      <body xsi:type="mtl:TemplateExpression"/>
      <body xsi:type="ocl.ecore:StringLiteralExp" stringSymbol="_*.numBoards = "/>
      <body xsi:type="mtl:TemplateExpression"/>
      <body xsi:type="ocl.ecore:StringLiteralExp" stringSymbol="&#xD;&#xA;"/>
      <body xsi:type="ocl.ecore:VariableExp" name="packageName" referredVariable="/0/generateRackConfiguration/packageName.21">
        <eType xsi:type="ocl.ecore:PrimitiveType" href="http://www.eclipse.org/ocl/1.1.0/oclstdlib.ecore#/0/String"/>
      </body>
      <body xsi:type="ocl.ecore:StringLiteralExp" stringSymbol="."/>
      <body xsi:type="ocl.ecore:VariableExp" name="dataCenterName" referredVariable="/0/generateRackConfiguration/dataCenterName.20">
        <eType xsi:type="ocl.ecore:PrimitiveType" href="http://www.eclipse.org/ocl/1.1.0/oclstdlib.ecore#/0/String"/>
      </body>
      <body xsi:type="ocl.ecore:StringLiteralExp" stringSymbol="."/>
      <body xsi:type="mtl:TemplateExpression"/>
      <body xsi:type="ocl.ecore:StringLiteralExp" stringSymbol="_"/>
      <body xsi:type="mtl:TemplateExpression"/>
      <body xsi:type="ocl.ecore:StringLiteralExp" stringSymbol="_*.bladesPerBoard = "/>
      <body xsi:type="mtl:TemplateExpression"/>
      <body xsi:type="ocl.ecore:StringLiteralExp" stringSymbol="&#xD;&#xA;"/>
      <body xsi:type="ocl.ecore:VariableExp" name="packageName" referredVariable="/0/generateRackConfiguration/packageName.21">
        <eType xsi:type="ocl.ecore:PrimitiveType" href="http://www.eclipse.org/ocl/1.1.0/oclstdlib.ecore#/0/String"/>
      </body>
      <body xsi:type="ocl.ecore:StringLiteralExp" stringSymbol="."/>
      <body xsi:type="ocl.ecore:VariableExp" name="dataCenterName" referredVariable="/0/generateRackConfiguration/dataCenterName.20">
        <eType xsi:type="ocl.ecore:PrimitiveType" href="http://www.eclipse.org/ocl/1.1.0/oclstdlib.ecore#/0/String"/>
      </body>
      <body xsi:type="ocl.ecore:StringLiteralExp" stringSymbol="."/>
      <body xsi:type="mtl:TemplateExpression"/>
      <body xsi:type="ocl.ecore:StringLiteralExp" stringSymbol="_"/>
      <body xsi:type="mtl:TemplateExpression"/>
      <body xsi:type="ocl.ecore:StringLiteralExp" stringSymbol="_*.board"/>
      <body xsi:type="ocl.ecore:StringLiteralExp" stringSymbol="[">
        <eType xsi:type="ocl.ecore:PrimitiveType" href="http://www.eclipse.org/ocl/1.1.0/oclstdlib.ecore#/0/String"/>
      </body>
      <body xsi:type="ocl.ecore:StringLiteralExp" stringSymbol="*"/>
      <body xsi:type="ocl.ecore:StringLiteralExp" stringSymbol="]">
        <eType xsi:type="ocl.ecore:PrimitiveType" href="http://www.eclipse.org/ocl/1.1.0/oclstdlib.ecore#/0/String"/>
      </body>
      <body xsi:type="ocl.ecore:StringLiteralExp" stringSymbol=".blade"/>
      <body xsi:type="ocl.ecore:StringLiteralExp" stringSymbol="[">
        <eType xsi:type="ocl.ecore:PrimitiveType" href="http://www.eclipse.org/ocl/1.1.0/oclstdlib.ecore#/0/String"/>
      </body>
      <body xsi:type="ocl.ecore:StringLiteralExp" stringSymbol="*"/>
      <body xsi:type="ocl.ecore:StringLiteralExp" stringSymbol="]">
        <eType xsi:type="ocl.ecore:PrimitiveType" href="http://www.eclipse.org/ocl/1.1.0/oclstdlib.ecore#/0/String"/>
      </body>
      <body xsi:type="ocl.ecore:StringLiteralExp" stringSymbol=".staticAppAssignment = false&#xD;&#xA;"/>
      <body xsi:type="ocl.ecore:VariableExp" name="packageName" referredVariable="/0/generateRackConfiguration/packageName.21">
        <eType xsi:type="ocl.ecore:PrimitiveType" href="http://www.eclipse.org/ocl/1.1.0/oclstdlib.ecore#/0/String"/>
      </body>
      <body xsi:type="ocl.ecore:StringLiteralExp" stringSymbol="."/>
      <body xsi:type="ocl.ecore:VariableExp" name="dataCenterName" referredVariable="/0/generateRackConfiguration/dataCenterName.20">
        <eType xsi:type="ocl.ecore:PrimitiveType" href="http://www.eclipse.org/ocl/1.1.0/oclstdlib.ecore#/0/String"/>
      </body>
      <body xsi:type="ocl.ecore:StringLiteralExp" stringSymbol="."/>
      <body xsi:type="mtl:TemplateExpression"/>
      <body xsi:type="ocl.ecore:StringLiteralExp" stringSymbol="_"/>
      <body xsi:type="mtl:TemplateExpression"/>
      <body xsi:type="ocl.ecore:StringLiteralExp" stringSymbol="_*.board"/>
      <body xsi:type="ocl.ecore:StringLiteralExp" stringSymbol="[">
        <eType xsi:type="ocl.ecore:PrimitiveType" href="http://www.eclipse.org/ocl/1.1.0/oclstdlib.ecore#/0/String"/>
      </body>
      <body xsi:type="ocl.ecore:StringLiteralExp" stringSymbol="*"/>
      <body xsi:type="ocl.ecore:StringLiteralExp" stringSymbol="]">
        <eType xsi:type="ocl.ecore:PrimitiveType" href="http://www.eclipse.org/ocl/1.1.0/oclstdlib.ecore#/0/String"/>
      </body>
      <body xsi:type="ocl.ecore:StringLiteralExp" stringSymbol=".blade"/>
      <body xsi:type="ocl.ecore:StringLiteralExp" stringSymbol="[">
        <eType xsi:type="ocl.ecore:PrimitiveType" href="http://www.eclipse.org/ocl/1.1.0/oclstdlib.ecore#/0/String"/>
      </body>
      <body xsi:type="ocl.ecore:StringLiteralExp" stringSymbol="*"/>
      <body xsi:type="ocl.ecore:StringLiteralExp" stringSymbol="]">
        <eType xsi:type="ocl.ecore:PrimitiveType" href="http://www.eclipse.org/ocl/1.1.0/oclstdlib.ecore#/0/String"/>
      </body>
      <body xsi:type="ocl.ecore:StringLiteralExp" stringSymbol=".isVirtualHardware = true&#xD;&#xA;"/>
      <body xsi:type="ocl.ecore:VariableExp" name="packageName" referredVariable="/0/generateRackConfiguration/packageName.21">
        <eType xsi:type="ocl.ecore:PrimitiveType" href="http://www.eclipse.org/ocl/1.1.0/oclstdlib.ecore#/0/String"/>
      </body>
      <body xsi:type="ocl.ecore:StringLiteralExp" stringSymbol="."/>
      <body xsi:type="ocl.ecore:VariableExp" name="dataCenterName" referredVariable="/0/generateRackConfiguration/dataCenterName.20">
        <eType xsi:type="ocl.ecore:PrimitiveType" href="http://www.eclipse.org/ocl/1.1.0/oclstdlib.ecore#/0/String"/>
      </body>
      <body xsi:type="ocl.ecore:StringLiteralExp" stringSymbol="."/>
      <body xsi:type="mtl:TemplateExpression"/>
      <body xsi:type="ocl.ecore:StringLiteralExp" stringSymbol="_"/>
      <body xsi:type="mtl:TemplateExpression"/>
      <body xsi:type="ocl.ecore:StringLiteralExp" stringSymbol="_*.board"/>
      <body xsi:type="ocl.ecore:StringLiteralExp" stringSymbol="[">
        <eType xsi:type="ocl.ecore:PrimitiveType" href="http://www.eclipse.org/ocl/1.1.0/oclstdlib.ecore#/0/String"/>
      </body>
      <body xsi:type="ocl.ecore:StringLiteralExp" stringSymbol="*"/>
      <body xsi:type="ocl.ecore:StringLiteralExp" stringSymbol="]">
        <eType xsi:type="ocl.ecore:PrimitiveType" href="http://www.eclipse.org/ocl/1.1.0/oclstdlib.ecore#/0/String"/>
      </body>
      <body xsi:type="ocl.ecore:StringLiteralExp" stringSymbol=".blade"/>
      <body xsi:type="ocl.ecore:StringLiteralExp" stringSymbol="[">
        <eType xsi:type="ocl.ecore:PrimitiveType" href="http://www.eclipse.org/ocl/1.1.0/oclstdlib.ecore#/0/String"/>
      </body>
      <body xsi:type="ocl.ecore:StringLiteralExp" stringSymbol="*"/>
      <body xsi:type="ocl.ecore:StringLiteralExp" stringSymbol="]">
        <eType xsi:type="ocl.ecore:PrimitiveType" href="http://www.eclipse.org/ocl/1.1.0/oclstdlib.ecore#/0/String"/>
      </body>
      <body xsi:type="ocl.ecore:StringLiteralExp" stringSymbol=".maxUsers = "/>
      <body xsi:type="mtl:TemplateExpression"/>
      <body xsi:type="ocl.ecore:StringLiteralExp" stringSymbol="&#xD;&#xA;"/>
      <body xsi:type="ocl.ecore:VariableExp" name="packageName" referredVariable="/0/generateRackConfiguration/packageName.21">
        <eType xsi:type="ocl.ecore:PrimitiveType" href="http://www.eclipse.org/ocl/1.1.0/oclstdlib.ecore#/0/String"/>
      </body>
      <body xsi:type="ocl.ecore:StringLiteralExp" stringSymbol="."/>
      <body xsi:type="ocl.ecore:VariableExp" name="dataCenterName" referredVariable="/0/generateRackConfiguration/dataCenterName.20">
        <eType xsi:type="ocl.ecore:PrimitiveType" href="http://www.eclipse.org/ocl/1.1.0/oclstdlib.ecore#/0/String"/>
      </body>
      <body xsi:type="ocl.ecore:StringLiteralExp" stringSymbol="."/>
      <body xsi:type="mtl:TemplateExpression"/>
      <body xsi:type="ocl.ecore:StringLiteralExp" stringSymbol="_"/>
      <body xsi:type="mtl:TemplateExpression"/>
      <body xsi:type="ocl.ecore:StringLiteralExp" stringSymbol="_*.board"/>
      <body xsi:type="ocl.ecore:StringLiteralExp" stringSymbol="[">
        <eType xsi:type="ocl.ecore:PrimitiveType" href="http://www.eclipse.org/ocl/1.1.0/oclstdlib.ecore#/0/String"/>
      </body>
      <body xsi:type="ocl.ecore:StringLiteralExp" stringSymbol="*"/>
      <body xsi:type="ocl.ecore:StringLiteralExp" stringSymbol="]">
        <eType xsi:type="ocl.ecore:PrimitiveType" href="http://www.eclipse.org/ocl/1.1.0/oclstdlib.ecore#/0/String"/>
      </body>
      <body xsi:type="ocl.ecore:StringLiteralExp" stringSymbol=".blade"/>
      <body xsi:type="ocl.ecore:StringLiteralExp" stringSymbol="[">
        <eType xsi:type="ocl.ecore:PrimitiveType" href="http://www.eclipse.org/ocl/1.1.0/oclstdlib.ecore#/0/String"/>
      </body>
      <body xsi:type="ocl.ecore:StringLiteralExp" stringSymbol="*"/>
      <body xsi:type="ocl.ecore:StringLiteralExp" stringSymbol="]">
        <eType xsi:type="ocl.ecore:PrimitiveType" href="http://www.eclipse.org/ocl/1.1.0/oclstdlib.ecore#/0/String"/>
      </body>
      <body xsi:type="ocl.ecore:StringLiteralExp" stringSymbol=".maxVMs = "/>
      <body xsi:type="mtl:TemplateExpression"/>
      <body xsi:type="ocl.ecore:StringLiteralExp" stringSymbol="&#xD;&#xA;"/>
      <body xsi:type="ocl.ecore:VariableExp" name="packageName" referredVariable="/0/generateRackConfiguration/packageName.21">
        <eType xsi:type="ocl.ecore:PrimitiveType" href="http://www.eclipse.org/ocl/1.1.0/oclstdlib.ecore#/0/String"/>
      </body>
      <body xsi:type="ocl.ecore:StringLiteralExp" stringSymbol="."/>
      <body xsi:type="ocl.ecore:VariableExp" name="dataCenterName" referredVariable="/0/generateRackConfiguration/dataCenterName.20">
        <eType xsi:type="ocl.ecore:PrimitiveType" href="http://www.eclipse.org/ocl/1.1.0/oclstdlib.ecore#/0/String"/>
      </body>
      <body xsi:type="ocl.ecore:StringLiteralExp" stringSymbol="."/>
      <body xsi:type="mtl:TemplateExpression"/>
      <body xsi:type="ocl.ecore:StringLiteralExp" stringSymbol="_"/>
      <body xsi:type="mtl:TemplateExpression"/>
      <body xsi:type="ocl.ecore:StringLiteralExp" stringSymbol="_*.board"/>
      <body xsi:type="ocl.ecore:StringLiteralExp" stringSymbol="[">
        <eType xsi:type="ocl.ecore:PrimitiveType" href="http://www.eclipse.org/ocl/1.1.0/oclstdlib.ecore#/0/String"/>
      </body>
      <body xsi:type="ocl.ecore:StringLiteralExp" stringSymbol="*"/>
      <body xsi:type="ocl.ecore:StringLiteralExp" stringSymbol="]">
        <eType xsi:type="ocl.ecore:PrimitiveType" href="http://www.eclipse.org/ocl/1.1.0/oclstdlib.ecore#/0/String"/>
      </body>
      <body xsi:type="ocl.ecore:StringLiteralExp" stringSymbol=".blade"/>
      <body xsi:type="ocl.ecore:StringLiteralExp" stringSymbol="[">
        <eType xsi:type="ocl.ecore:PrimitiveType" href="http://www.eclipse.org/ocl/1.1.0/oclstdlib.ecore#/0/String"/>
      </body>
      <body xsi:type="ocl.ecore:StringLiteralExp" stringSymbol="*"/>
      <body xsi:type="ocl.ecore:StringLiteralExp" stringSymbol="]">
        <eType xsi:type="ocl.ecore:PrimitiveType" href="http://www.eclipse.org/ocl/1.1.0/oclstdlib.ecore#/0/String"/>
      </body>
      <body xsi:type="ocl.ecore:StringLiteralExp" stringSymbol=".numCpuCores = "/>
      <body xsi:type="mtl:TemplateExpression"/>
      <body xsi:type="ocl.ecore:StringLiteralExp" stringSymbol="&#xD;&#xA;"/>
      <body xsi:type="ocl.ecore:VariableExp" name="packageName" referredVariable="/0/generateRackConfiguration/packageName.21">
        <eType xsi:type="ocl.ecore:PrimitiveType" href="http://www.eclipse.org/ocl/1.1.0/oclstdlib.ecore#/0/String"/>
      </body>
      <body xsi:type="ocl.ecore:StringLiteralExp" stringSymbol="."/>
      <body xsi:type="ocl.ecore:VariableExp" name="dataCenterName" referredVariable="/0/generateRackConfiguration/dataCenterName.20">
        <eType xsi:type="ocl.ecore:PrimitiveType" href="http://www.eclipse.org/ocl/1.1.0/oclstdlib.ecore#/0/String"/>
      </body>
      <body xsi:type="ocl.ecore:StringLiteralExp" stringSymbol="."/>
      <body xsi:type="mtl:TemplateExpression"/>
      <body xsi:type="ocl.ecore:StringLiteralExp" stringSymbol="_"/>
      <body xsi:type="mtl:TemplateExpression"/>
      <body xsi:type="ocl.ecore:StringLiteralExp" stringSymbol="_*.board"/>
      <body xsi:type="ocl.ecore:StringLiteralExp" stringSymbol="[">
        <eType xsi:type="ocl.ecore:PrimitiveType" href="http://www.eclipse.org/ocl/1.1.0/oclstdlib.ecore#/0/String"/>
      </body>
      <body xsi:type="ocl.ecore:StringLiteralExp" stringSymbol="*"/>
      <body xsi:type="ocl.ecore:StringLiteralExp" stringSymbol="]">
        <eType xsi:type="ocl.ecore:PrimitiveType" href="http://www.eclipse.org/ocl/1.1.0/oclstdlib.ecore#/0/String"/>
      </body>
      <body xsi:type="ocl.ecore:StringLiteralExp" stringSymbol=".blade"/>
      <body xsi:type="ocl.ecore:StringLiteralExp" stringSymbol="[">
        <eType xsi:type="ocl.ecore:PrimitiveType" href="http://www.eclipse.org/ocl/1.1.0/oclstdlib.ecore#/0/String"/>
      </body>
      <body xsi:type="ocl.ecore:StringLiteralExp" stringSymbol="*"/>
      <body xsi:type="ocl.ecore:StringLiteralExp" stringSymbol="]">
        <eType xsi:type="ocl.ecore:PrimitiveType" href="http://www.eclipse.org/ocl/1.1.0/oclstdlib.ecore#/0/String"/>
      </body>
      <body xsi:type="ocl.ecore:StringLiteralExp" stringSymbol=".cpu.cpuCore"/>
      <body xsi:type="ocl.ecore:StringLiteralExp" stringSymbol="[">
        <eType xsi:type="ocl.ecore:PrimitiveType" href="http://www.eclipse.org/ocl/1.1.0/oclstdlib.ecore#/0/String"/>
      </body>
      <body xsi:type="ocl.ecore:StringLiteralExp" stringSymbol="*"/>
      <body xsi:type="ocl.ecore:StringLiteralExp" stringSymbol="]">
        <eType xsi:type="ocl.ecore:PrimitiveType" href="http://www.eclipse.org/ocl/1.1.0/oclstdlib.ecore#/0/String"/>
      </body>
      <body xsi:type="ocl.ecore:StringLiteralExp" stringSymbol=".speed = "/>
      <body xsi:type="mtl:TemplateExpression"/>
      <body xsi:type="ocl.ecore:StringLiteralExp" stringSymbol="&#xD;&#xA;"/>
      <body xsi:type="ocl.ecore:VariableExp" name="packageName" referredVariable="/0/generateRackConfiguration/packageName.21">
        <eType xsi:type="ocl.ecore:PrimitiveType" href="http://www.eclipse.org/ocl/1.1.0/oclstdlib.ecore#/0/String"/>
      </body>
      <body xsi:type="ocl.ecore:StringLiteralExp" stringSymbol="."/>
      <body xsi:type="ocl.ecore:VariableExp" name="dataCenterName" referredVariable="/0/generateRackConfiguration/dataCenterName.20">
        <eType xsi:type="ocl.ecore:PrimitiveType" href="http://www.eclipse.org/ocl/1.1.0/oclstdlib.ecore#/0/String"/>
      </body>
      <body xsi:type="ocl.ecore:StringLiteralExp" stringSymbol="."/>
      <body xsi:type="mtl:TemplateExpression"/>
      <body xsi:type="ocl.ecore:StringLiteralExp" stringSymbol="_"/>
      <body xsi:type="mtl:TemplateExpression"/>
      <body xsi:type="ocl.ecore:StringLiteralExp" stringSymbol="_*.board"/>
      <body xsi:type="ocl.ecore:StringLiteralExp" stringSymbol="[">
        <eType xsi:type="ocl.ecore:PrimitiveType" href="http://www.eclipse.org/ocl/1.1.0/oclstdlib.ecore#/0/String"/>
      </body>
      <body xsi:type="ocl.ecore:StringLiteralExp" stringSymbol="*"/>
      <body xsi:type="ocl.ecore:StringLiteralExp" stringSymbol="]">
        <eType xsi:type="ocl.ecore:PrimitiveType" href="http://www.eclipse.org/ocl/1.1.0/oclstdlib.ecore#/0/String"/>
      </body>
      <body xsi:type="ocl.ecore:StringLiteralExp" stringSymbol=".blade"/>
      <body xsi:type="ocl.ecore:StringLiteralExp" stringSymbol="[">
        <eType xsi:type="ocl.ecore:PrimitiveType" href="http://www.eclipse.org/ocl/1.1.0/oclstdlib.ecore#/0/String"/>
      </body>
      <body xsi:type="ocl.ecore:StringLiteralExp" stringSymbol="*"/>
      <body xsi:type="ocl.ecore:StringLiteralExp" stringSymbol="]">
        <eType xsi:type="ocl.ecore:PrimitiveType" href="http://www.eclipse.org/ocl/1.1.0/oclstdlib.ecore#/0/String"/>
      </body>
      <body xsi:type="ocl.ecore:StringLiteralExp" stringSymbol=".cpu.cpuCore"/>
      <body xsi:type="ocl.ecore:StringLiteralExp" stringSymbol="[">
        <eType xsi:type="ocl.ecore:PrimitiveType" href="http://www.eclipse.org/ocl/1.1.0/oclstdlib.ecore#/0/String"/>
      </body>
      <body xsi:type="ocl.ecore:StringLiteralExp" stringSymbol="*"/>
      <body xsi:type="ocl.ecore:StringLiteralExp" stringSymbol="]">
        <eType xsi:type="ocl.ecore:PrimitiveType" href="http://www.eclipse.org/ocl/1.1.0/oclstdlib.ecore#/0/String"/>
      </body>
      <body xsi:type="ocl.ecore:StringLiteralExp" stringSymbol=".tick = 0.01s &#xD;&#xA;"/>
      <body xsi:type="ocl.ecore:VariableExp" name="packageName" referredVariable="/0/generateRackConfiguration/packageName.21">
        <eType xsi:type="ocl.ecore:PrimitiveType" href="http://www.eclipse.org/ocl/1.1.0/oclstdlib.ecore#/0/String"/>
      </body>
      <body xsi:type="ocl.ecore:StringLiteralExp" stringSymbol="."/>
      <body xsi:type="ocl.ecore:VariableExp" name="dataCenterName" referredVariable="/0/generateRackConfiguration/dataCenterName.20">
        <eType xsi:type="ocl.ecore:PrimitiveType" href="http://www.eclipse.org/ocl/1.1.0/oclstdlib.ecore#/0/String"/>
      </body>
      <body xsi:type="ocl.ecore:StringLiteralExp" stringSymbol="."/>
      <body xsi:type="mtl:TemplateExpression"/>
      <body xsi:type="ocl.ecore:StringLiteralExp" stringSymbol="_"/>
      <body xsi:type="mtl:TemplateExpression"/>
      <body xsi:type="ocl.ecore:StringLiteralExp" stringSymbol="_*.board"/>
      <body xsi:type="ocl.ecore:StringLiteralExp" stringSymbol="[">
        <eType xsi:type="ocl.ecore:PrimitiveType" href="http://www.eclipse.org/ocl/1.1.0/oclstdlib.ecore#/0/String"/>
      </body>
      <body xsi:type="ocl.ecore:StringLiteralExp" stringSymbol="*"/>
      <body xsi:type="ocl.ecore:StringLiteralExp" stringSymbol="]">
        <eType xsi:type="ocl.ecore:PrimitiveType" href="http://www.eclipse.org/ocl/1.1.0/oclstdlib.ecore#/0/String"/>
      </body>
      <body xsi:type="ocl.ecore:StringLiteralExp" stringSymbol=".blade"/>
      <body xsi:type="ocl.ecore:StringLiteralExp" stringSymbol="[">
        <eType xsi:type="ocl.ecore:PrimitiveType" href="http://www.eclipse.org/ocl/1.1.0/oclstdlib.ecore#/0/String"/>
      </body>
      <body xsi:type="ocl.ecore:StringLiteralExp" stringSymbol="*"/>
      <body xsi:type="ocl.ecore:StringLiteralExp" stringSymbol="]">
        <eType xsi:type="ocl.ecore:PrimitiveType" href="http://www.eclipse.org/ocl/1.1.0/oclstdlib.ecore#/0/String"/>
      </body>
      <body xsi:type="ocl.ecore:StringLiteralExp" stringSymbol=".appsVectors"/>
      <body xsi:type="ocl.ecore:StringLiteralExp" stringSymbol="[">
        <eType xsi:type="ocl.ecore:PrimitiveType" href="http://www.eclipse.org/ocl/1.1.0/oclstdlib.ecore#/0/String"/>
      </body>
      <body xsi:type="ocl.ecore:StringLiteralExp" stringSymbol="*"/>
      <body xsi:type="ocl.ecore:StringLiteralExp" stringSymbol="]">
        <eType xsi:type="ocl.ecore:PrimitiveType" href="http://www.eclipse.org/ocl/1.1.0/oclstdlib.ecore#/0/String"/>
      </body>
      <body xsi:type="ocl.ecore:StringLiteralExp" stringSymbol=".appModule"/>
      <body xsi:type="ocl.ecore:StringLiteralExp" stringSymbol="[">
        <eType xsi:type="ocl.ecore:PrimitiveType" href="http://www.eclipse.org/ocl/1.1.0/oclstdlib.ecore#/0/String"/>
      </body>
      <body xsi:type="ocl.ecore:StringLiteralExp" stringSymbol="*"/>
      <body xsi:type="ocl.ecore:StringLiteralExp" stringSymbol="]">
        <eType xsi:type="ocl.ecore:PrimitiveType" href="http://www.eclipse.org/ocl/1.1.0/oclstdlib.ecore#/0/String"/>
      </body>
      <body xsi:type="ocl.ecore:StringLiteralExp" stringSymbol=".userAppName = &quot;DummyApplication&quot;&#xD;&#xA;"/>
      <body xsi:type="ocl.ecore:VariableExp" name="packageName" referredVariable="/0/generateRackConfiguration/packageName.21">
        <eType xsi:type="ocl.ecore:PrimitiveType" href="http://www.eclipse.org/ocl/1.1.0/oclstdlib.ecore#/0/String"/>
      </body>
      <body xsi:type="ocl.ecore:StringLiteralExp" stringSymbol="."/>
      <body xsi:type="ocl.ecore:VariableExp" name="dataCenterName" referredVariable="/0/generateRackConfiguration/dataCenterName.20">
        <eType xsi:type="ocl.ecore:PrimitiveType" href="http://www.eclipse.org/ocl/1.1.0/oclstdlib.ecore#/0/String"/>
      </body>
      <body xsi:type="ocl.ecore:StringLiteralExp" stringSymbol="."/>
      <body xsi:type="mtl:TemplateExpression"/>
      <body xsi:type="ocl.ecore:StringLiteralExp" stringSymbol="_"/>
      <body xsi:type="mtl:TemplateExpression"/>
      <body xsi:type="ocl.ecore:StringLiteralExp" stringSymbol="_*.board"/>
      <body xsi:type="ocl.ecore:StringLiteralExp" stringSymbol="[">
        <eType xsi:type="ocl.ecore:PrimitiveType" href="http://www.eclipse.org/ocl/1.1.0/oclstdlib.ecore#/0/String"/>
      </body>
      <body xsi:type="ocl.ecore:StringLiteralExp" stringSymbol="*"/>
      <body xsi:type="ocl.ecore:StringLiteralExp" stringSymbol="]">
        <eType xsi:type="ocl.ecore:PrimitiveType" href="http://www.eclipse.org/ocl/1.1.0/oclstdlib.ecore#/0/String"/>
      </body>
      <body xsi:type="ocl.ecore:StringLiteralExp" stringSymbol=".blade"/>
      <body xsi:type="ocl.ecore:StringLiteralExp" stringSymbol="[">
        <eType xsi:type="ocl.ecore:PrimitiveType" href="http://www.eclipse.org/ocl/1.1.0/oclstdlib.ecore#/0/String"/>
      </body>
      <body xsi:type="ocl.ecore:StringLiteralExp" stringSymbol="*"/>
      <body xsi:type="ocl.ecore:StringLiteralExp" stringSymbol="]">
        <eType xsi:type="ocl.ecore:PrimitiveType" href="http://www.eclipse.org/ocl/1.1.0/oclstdlib.ecore#/0/String"/>
      </body>
      <body xsi:type="ocl.ecore:StringLiteralExp" stringSymbol=".memorySize = "/>
      <body xsi:type="mtl:TemplateExpression"/>
      <body xsi:type="ocl.ecore:StringLiteralExp" stringSymbol="&#xD;&#xA;"/>
      <body xsi:type="ocl.ecore:VariableExp" name="packageName" referredVariable="/0/generateRackConfiguration/packageName.21">
        <eType xsi:type="ocl.ecore:PrimitiveType" href="http://www.eclipse.org/ocl/1.1.0/oclstdlib.ecore#/0/String"/>
      </body>
      <body xsi:type="ocl.ecore:StringLiteralExp" stringSymbol="."/>
      <body xsi:type="ocl.ecore:VariableExp" name="dataCenterName" referredVariable="/0/generateRackConfiguration/dataCenterName.20">
        <eType xsi:type="ocl.ecore:PrimitiveType" href="http://www.eclipse.org/ocl/1.1.0/oclstdlib.ecore#/0/String"/>
      </body>
      <body xsi:type="ocl.ecore:StringLiteralExp" stringSymbol="."/>
      <body xsi:type="mtl:TemplateExpression"/>
      <body xsi:type="ocl.ecore:StringLiteralExp" stringSymbol="_"/>
      <body xsi:type="mtl:TemplateExpression"/>
      <body xsi:type="ocl.ecore:StringLiteralExp" stringSymbol="_*.board"/>
      <body xsi:type="ocl.ecore:StringLiteralExp" stringSymbol="[">
        <eType xsi:type="ocl.ecore:PrimitiveType" href="http://www.eclipse.org/ocl/1.1.0/oclstdlib.ecore#/0/String"/>
      </body>
      <body xsi:type="ocl.ecore:StringLiteralExp" stringSymbol="*"/>
      <body xsi:type="ocl.ecore:StringLiteralExp" stringSymbol="]">
        <eType xsi:type="ocl.ecore:PrimitiveType" href="http://www.eclipse.org/ocl/1.1.0/oclstdlib.ecore#/0/String"/>
      </body>
      <body xsi:type="ocl.ecore:StringLiteralExp" stringSymbol=".blade"/>
      <body xsi:type="ocl.ecore:StringLiteralExp" stringSymbol="[">
        <eType xsi:type="ocl.ecore:PrimitiveType" href="http://www.eclipse.org/ocl/1.1.0/oclstdlib.ecore#/0/String"/>
      </body>
      <body xsi:type="ocl.ecore:StringLiteralExp" stringSymbol="*"/>
      <body xsi:type="ocl.ecore:StringLiteralExp" stringSymbol="]">
        <eType xsi:type="ocl.ecore:PrimitiveType" href="http://www.eclipse.org/ocl/1.1.0/oclstdlib.ecore#/0/String"/>
      </body>
      <body xsi:type="ocl.ecore:StringLiteralExp" stringSymbol=".memoryReadLatency = "/>
      <body xsi:type="mtl:TemplateExpression"/>
      <body xsi:type="ocl.ecore:StringLiteralExp" stringSymbol="&#xD;&#xA;"/>
      <body xsi:type="ocl.ecore:VariableExp" name="packageName" referredVariable="/0/generateRackConfiguration/packageName.21">
        <eType xsi:type="ocl.ecore:PrimitiveType" href="http://www.eclipse.org/ocl/1.1.0/oclstdlib.ecore#/0/String"/>
      </body>
      <body xsi:type="ocl.ecore:StringLiteralExp" stringSymbol="."/>
      <body xsi:type="ocl.ecore:VariableExp" name="dataCenterName" referredVariable="/0/generateRackConfiguration/dataCenterName.20">
        <eType xsi:type="ocl.ecore:PrimitiveType" href="http://www.eclipse.org/ocl/1.1.0/oclstdlib.ecore#/0/String"/>
      </body>
      <body xsi:type="ocl.ecore:StringLiteralExp" stringSymbol="."/>
      <body xsi:type="mtl:TemplateExpression"/>
      <body xsi:type="ocl.ecore:StringLiteralExp" stringSymbol="_"/>
      <body xsi:type="mtl:TemplateExpression"/>
      <body xsi:type="ocl.ecore:StringLiteralExp" stringSymbol="_*.board"/>
      <body xsi:type="ocl.ecore:StringLiteralExp" stringSymbol="[">
        <eType xsi:type="ocl.ecore:PrimitiveType" href="http://www.eclipse.org/ocl/1.1.0/oclstdlib.ecore#/0/String"/>
      </body>
      <body xsi:type="ocl.ecore:StringLiteralExp" stringSymbol="*"/>
      <body xsi:type="ocl.ecore:StringLiteralExp" stringSymbol="]">
        <eType xsi:type="ocl.ecore:PrimitiveType" href="http://www.eclipse.org/ocl/1.1.0/oclstdlib.ecore#/0/String"/>
      </body>
      <body xsi:type="ocl.ecore:StringLiteralExp" stringSymbol=".blade"/>
      <body xsi:type="ocl.ecore:StringLiteralExp" stringSymbol="[">
        <eType xsi:type="ocl.ecore:PrimitiveType" href="http://www.eclipse.org/ocl/1.1.0/oclstdlib.ecore#/0/String"/>
      </body>
      <body xsi:type="ocl.ecore:StringLiteralExp" stringSymbol="*"/>
      <body xsi:type="ocl.ecore:StringLiteralExp" stringSymbol="]">
        <eType xsi:type="ocl.ecore:PrimitiveType" href="http://www.eclipse.org/ocl/1.1.0/oclstdlib.ecore#/0/String"/>
      </body>
      <body xsi:type="ocl.ecore:StringLiteralExp" stringSymbol=".memoryWriteLatency = "/>
      <body xsi:type="mtl:TemplateExpression"/>
      <body xsi:type="ocl.ecore:StringLiteralExp" stringSymbol="&#xD;&#xA;"/>
      <body xsi:type="ocl.ecore:VariableExp" name="packageName" referredVariable="/0/generateRackConfiguration/packageName.21">
        <eType xsi:type="ocl.ecore:PrimitiveType" href="http://www.eclipse.org/ocl/1.1.0/oclstdlib.ecore#/0/String"/>
      </body>
      <body xsi:type="ocl.ecore:StringLiteralExp" stringSymbol="."/>
      <body xsi:type="ocl.ecore:VariableExp" name="dataCenterName" referredVariable="/0/generateRackConfiguration/dataCenterName.20">
        <eType xsi:type="ocl.ecore:PrimitiveType" href="http://www.eclipse.org/ocl/1.1.0/oclstdlib.ecore#/0/String"/>
      </body>
      <body xsi:type="ocl.ecore:StringLiteralExp" stringSymbol="."/>
      <body xsi:type="mtl:TemplateExpression"/>
      <body xsi:type="ocl.ecore:StringLiteralExp" stringSymbol="_"/>
      <body xsi:type="mtl:TemplateExpression"/>
      <body xsi:type="ocl.ecore:StringLiteralExp" stringSymbol="_*.board"/>
      <body xsi:type="ocl.ecore:StringLiteralExp" stringSymbol="[">
        <eType xsi:type="ocl.ecore:PrimitiveType" href="http://www.eclipse.org/ocl/1.1.0/oclstdlib.ecore#/0/String"/>
      </body>
      <body xsi:type="ocl.ecore:StringLiteralExp" stringSymbol="*"/>
      <body xsi:type="ocl.ecore:StringLiteralExp" stringSymbol="]">
        <eType xsi:type="ocl.ecore:PrimitiveType" href="http://www.eclipse.org/ocl/1.1.0/oclstdlib.ecore#/0/String"/>
      </body>
      <body xsi:type="ocl.ecore:StringLiteralExp" stringSymbol=".blade"/>
      <body xsi:type="ocl.ecore:StringLiteralExp" stringSymbol="[">
        <eType xsi:type="ocl.ecore:PrimitiveType" href="http://www.eclipse.org/ocl/1.1.0/oclstdlib.ecore#/0/String"/>
      </body>
      <body xsi:type="ocl.ecore:StringLiteralExp" stringSymbol="*"/>
      <body xsi:type="ocl.ecore:StringLiteralExp" stringSymbol="]">
        <eType xsi:type="ocl.ecore:PrimitiveType" href="http://www.eclipse.org/ocl/1.1.0/oclstdlib.ecore#/0/String"/>
      </body>
      <body xsi:type="ocl.ecore:StringLiteralExp" stringSymbol=".diskSize = "/>
      <body xsi:type="mtl:TemplateExpression"/>
      <body xsi:type="ocl.ecore:StringLiteralExp" stringSymbol="&#xD;&#xA;"/>
      <body xsi:type="ocl.ecore:VariableExp" name="packageName" referredVariable="/0/generateRackConfiguration/packageName.21">
        <eType xsi:type="ocl.ecore:PrimitiveType" href="http://www.eclipse.org/ocl/1.1.0/oclstdlib.ecore#/0/String"/>
      </body>
      <body xsi:type="ocl.ecore:StringLiteralExp" stringSymbol="."/>
      <body xsi:type="ocl.ecore:VariableExp" name="dataCenterName" referredVariable="/0/generateRackConfiguration/dataCenterName.20">
        <eType xsi:type="ocl.ecore:PrimitiveType" href="http://www.eclipse.org/ocl/1.1.0/oclstdlib.ecore#/0/String"/>
      </body>
      <body xsi:type="ocl.ecore:StringLiteralExp" stringSymbol="."/>
      <body xsi:type="mtl:TemplateExpression"/>
      <body xsi:type="ocl.ecore:StringLiteralExp" stringSymbol="_"/>
      <body xsi:type="mtl:TemplateExpression"/>
      <body xsi:type="ocl.ecore:StringLiteralExp" stringSymbol="_*.board"/>
      <body xsi:type="ocl.ecore:StringLiteralExp" stringSymbol="[">
        <eType xsi:type="ocl.ecore:PrimitiveType" href="http://www.eclipse.org/ocl/1.1.0/oclstdlib.ecore#/0/String"/>
      </body>
      <body xsi:type="ocl.ecore:StringLiteralExp" stringSymbol="*"/>
      <body xsi:type="ocl.ecore:StringLiteralExp" stringSymbol="]">
        <eType xsi:type="ocl.ecore:PrimitiveType" href="http://www.eclipse.org/ocl/1.1.0/oclstdlib.ecore#/0/String"/>
      </body>
      <body xsi:type="ocl.ecore:StringLiteralExp" stringSymbol=".blade"/>
      <body xsi:type="ocl.ecore:StringLiteralExp" stringSymbol="[">
        <eType xsi:type="ocl.ecore:PrimitiveType" href="http://www.eclipse.org/ocl/1.1.0/oclstdlib.ecore#/0/String"/>
      </body>
      <body xsi:type="ocl.ecore:StringLiteralExp" stringSymbol="*"/>
      <body xsi:type="ocl.ecore:StringLiteralExp" stringSymbol="]">
        <eType xsi:type="ocl.ecore:PrimitiveType" href="http://www.eclipse.org/ocl/1.1.0/oclstdlib.ecore#/0/String"/>
      </body>
      <body xsi:type="ocl.ecore:StringLiteralExp" stringSymbol=".diskReadBandwidth = "/>
      <body xsi:type="mtl:TemplateExpression"/>
      <body xsi:type="ocl.ecore:StringLiteralExp" stringSymbol="&#xD;&#xA;"/>
      <body xsi:type="ocl.ecore:VariableExp" name="packageName" referredVariable="/0/generateRackConfiguration/packageName.21">
        <eType xsi:type="ocl.ecore:PrimitiveType" href="http://www.eclipse.org/ocl/1.1.0/oclstdlib.ecore#/0/String"/>
      </body>
      <body xsi:type="ocl.ecore:StringLiteralExp" stringSymbol="."/>
      <body xsi:type="ocl.ecore:VariableExp" name="dataCenterName" referredVariable="/0/generateRackConfiguration/dataCenterName.20">
        <eType xsi:type="ocl.ecore:PrimitiveType" href="http://www.eclipse.org/ocl/1.1.0/oclstdlib.ecore#/0/String"/>
      </body>
      <body xsi:type="ocl.ecore:StringLiteralExp" stringSymbol="."/>
      <body xsi:type="mtl:TemplateExpression"/>
      <body xsi:type="ocl.ecore:StringLiteralExp" stringSymbol="_"/>
      <body xsi:type="mtl:TemplateExpression"/>
      <body xsi:type="ocl.ecore:StringLiteralExp" stringSymbol="_*.board"/>
      <body xsi:type="ocl.ecore:StringLiteralExp" stringSymbol="[">
        <eType xsi:type="ocl.ecore:PrimitiveType" href="http://www.eclipse.org/ocl/1.1.0/oclstdlib.ecore#/0/String"/>
      </body>
      <body xsi:type="ocl.ecore:StringLiteralExp" stringSymbol="*"/>
      <body xsi:type="ocl.ecore:StringLiteralExp" stringSymbol="]">
        <eType xsi:type="ocl.ecore:PrimitiveType" href="http://www.eclipse.org/ocl/1.1.0/oclstdlib.ecore#/0/String"/>
      </body>
      <body xsi:type="ocl.ecore:StringLiteralExp" stringSymbol=".blade"/>
      <body xsi:type="ocl.ecore:StringLiteralExp" stringSymbol="[">
        <eType xsi:type="ocl.ecore:PrimitiveType" href="http://www.eclipse.org/ocl/1.1.0/oclstdlib.ecore#/0/String"/>
      </body>
      <body xsi:type="ocl.ecore:StringLiteralExp" stringSymbol="*"/>
      <body xsi:type="ocl.ecore:StringLiteralExp" stringSymbol="]">
        <eType xsi:type="ocl.ecore:PrimitiveType" href="http://www.eclipse.org/ocl/1.1.0/oclstdlib.ecore#/0/String"/>
      </body>
      <body xsi:type="ocl.ecore:StringLiteralExp" stringSymbol=".diskWriteBandwidth = "/>
      <body xsi:type="mtl:TemplateExpression"/>
      <body xsi:type="ocl.ecore:StringLiteralExp" stringSymbol="&#xD;&#xA;"/>
      <parameter name="aRack">
        <eAnnotations source="MTL">
          <details key="type" value="Rack"/>
        </eAnnotations>
      </parameter>
      <parameter name="packageName">
        <eType xsi:type="ocl.ecore:PrimitiveType" href="http://www.eclipse.org/ocl/1.1.0/oclstdlib.ecore#/0/String"/>
      </parameter>
      <parameter name="dataCenterName">
        <eType xsi:type="ocl.ecore:PrimitiveType" href="http://www.eclipse.org/ocl/1.1.0/oclstdlib.ecore#/0/String"/>
      </parameter>
    </ownedModuleElement>
    <ownedModuleElement xsi:type="mtl:Template" name="generateApplicationList" visibility="Public">
      <body xsi:type="ocl.ecore:StringLiteralExp" stringSymbol="LocalApplication "/>
      <body xsi:type="mtl:TemplateExpression"/>
      <body xsi:type="ocl.ecore:StringLiteralExp" stringSymbol=" "/>
      <body xsi:type="mtl:TemplateExpression"/>
      <body xsi:type="ocl.ecore:StringLiteralExp" stringSymbol=" inputDataSize int "/>
      <body xsi:type="mtl:TemplateExpression"/>
      <body xsi:type="ocl.ecore:StringLiteralExp" stringSymbol=" "/>
      <body xsi:type="mtl:TemplateExpression"/>
      <body xsi:type="ocl.ecore:StringLiteralExp" stringSymbol=" outputDataSize int "/>
      <body xsi:type="mtl:TemplateExpression"/>
      <body xsi:type="ocl.ecore:StringLiteralExp" stringSymbol=" "/>
      <body xsi:type="mtl:TemplateExpression"/>
      <body xsi:type="ocl.ecore:StringLiteralExp" stringSymbol=" MIs int - "/>
      <body xsi:type="mtl:TemplateExpression"/>
      <body xsi:type="ocl.ecore:StringLiteralExp" stringSymbol=" "/>
      <body xsi:type="mtl:ForBlock">
        <body xsi:type="ocl.ecore:PropertyCallExp">
          <eType xsi:type="ocl.ecore:PrimitiveType" href="http://www.eclipse.org/ocl/1.1.0/oclstdlib.ecore#/0/String"/>
          <source xsi:type="ocl.ecore:VariableExp" name="aParameter" referredVariable="/0/generateApplicationList/%.15/aParameter">
            <eType xsi:type="ecore:EClass" href="http://www.eclipse.org/uml2/5.0.0/UML#//Parameter"/>
          </source>
          <referredProperty xsi:type="ecore:EAttribute" href="http://www.eclipse.org/uml2/5.0.0/UML#//NamedElement/name"/>
        </body>
        <body xsi:type="ocl.ecore:StringLiteralExp" stringSymbol=" "/>
        <body xsi:type="ocl.ecore:PropertyCallExp">
          <eType xsi:type="ecore:EClass" href="http://www.eclipse.org/uml2/5.0.0/UML#//Type"/>
          <source xsi:type="ocl.ecore:VariableExp" name="aParameter" referredVariable="/0/generateApplicationList/%.15/aParameter">
            <eType xsi:type="ecore:EClass" href="http://www.eclipse.org/uml2/5.0.0/UML#//Parameter"/>
          </source>
          <referredProperty xsi:type="ecore:EReference" href="http://www.eclipse.org/uml2/5.0.0/UML#//TypedElement/type"/>
        </body>
        <body xsi:type="ocl.ecore:StringLiteralExp" stringSymbol=" - "/>
        <body xsi:type="mtl:TemplateExpression"/>
        <body xsi:type="ocl.ecore:StringLiteralExp" stringSymbol=" "/>
        <loopVariable name="aParameter">
          <eType xsi:type="ecore:EClass" href="http://www.eclipse.org/uml2/5.0.0/UML#//Parameter"/>
        </loopVariable>
      </body>
      <parameter name="aApplication">
        <eAnnotations source="MTL">
          <details key="type" value="Application"/>
        </eAnnotations>
      </parameter>
    </ownedModuleElement>
    <ownedModuleElement xsi:type="mtl:Template" name="generateVmList" visibility="Public">
      <body xsi:type="mtl:TemplateExpression"/>
      <body xsi:type="ocl.ecore:StringLiteralExp" stringSymbol=" 15.0 "/>
      <body xsi:type="mtl:TemplateExpression"/>
      <body xsi:type="ocl.ecore:StringLiteralExp" stringSymbol=" "/>
      <body xsi:type="mtl:TemplateExpression"/>
      <body xsi:type="ocl.ecore:StringLiteralExp" stringSymbol=" "/>
      <body xsi:type="mtl:TemplateExpression"/>
      <body xsi:type="ocl.ecore:StringLiteralExp" stringSymbol=" "/>
      <body xsi:type="mtl:TemplateExpression"/>
      <body xsi:type="ocl.ecore:StringLiteralExp" stringSymbol=" "/>
      <parameter name="aVM">
        <eAnnotations source="MTL">
          <details key="type" value="VM"/>
        </eAnnotations>
      </parameter>
    </ownedModuleElement>
    <ownedModuleElement xsi:type="mtl:Template" name="generateSLAList" visibility="Public">
      <body xsi:type="mtl:TemplateExpression"/>
      <body xsi:type="ocl.ecore:StringLiteralExp" stringSymbol=" "/>
      <body xsi:type="mtl:TemplateExpression"/>
      <body xsi:type="mtl:TemplateExpression"/>
      <body xsi:type="ocl.ecore:StringLiteralExp" stringSymbol=" "/>
      <parameter name="aSLA">
        <eAnnotations source="MTL">
          <details key="type" value="SLA"/>
        </eAnnotations>
      </parameter>
    </ownedModuleElement>
    <ownedModuleElement xsi:type="mtl:Template" name="generateVMCostList" visibility="Public">
      <body xsi:type="ocl.ecore:StringLiteralExp" stringSymbol=" "/>
      <body xsi:type="mtl:TemplateExpression"/>
      <body xsi:type="ocl.ecore:StringLiteralExp" stringSymbol=" "/>
      <body xsi:type="mtl:TemplateExpression"/>
      <body xsi:type="ocl.ecore:StringLiteralExp" stringSymbol=" "/>
      <body xsi:type="mtl:TemplateExpression"/>
      <body xsi:type="ocl.ecore:StringLiteralExp" stringSymbol=" "/>
      <body xsi:type="mtl:TemplateExpression"/>
      <body xsi:type="ocl.ecore:StringLiteralExp" stringSymbol=" "/>
      <body xsi:type="mtl:TemplateExpression"/>
      <parameter name="aVMCost">
        <eAnnotations source="MTL">
          <details key="type" value="VMCost"/>
        </eAnnotations>
      </parameter>
    </ownedModuleElement>
    <ownedModuleElement xsi:type="mtl:Template" name="generateUserList" visibility="Public">
      <body xsi:type="mtl:TemplateExpression"/>
      <body xsi:type="ocl.ecore:StringLiteralExp" stringSymbol=" "/>
      <body xsi:type="mtl:TemplateExpression"/>
      <body xsi:type="ocl.ecore:StringLiteralExp" stringSymbol=" "/>
      <body xsi:type="mtl:TemplateExpression"/>
      <body xsi:type="ocl.ecore:StringLiteralExp" stringSymbol=" "/>
      <body xsi:type="mtl:TemplateExpression"/>
      <body xsi:type="ocl.ecore:StringLiteralExp" stringSymbol=" "/>
      <body xsi:type="mtl:TemplateExpression"/>
      <body xsi:type="ocl.ecore:StringLiteralExp" stringSymbol=" "/>
      <body xsi:type="mtl:TemplateExpression"/>
      <parameter name="aUser">
        <eAnnotations source="MTL">
          <details key="type" value="User"/>
        </eAnnotations>
      </parameter>
    </ownedModuleElement>
    <ownedModuleElement xsi:type="mtl:Template" name="generateExecuteList" visibility="Public">
      <body xsi:type="mtl:TemplateExpression"/>
      <body xsi:type="mtl:TemplateExpression"/>
      <parameter name="aExecute">
        <eAnnotations source="MTL">
          <details key="type" value="Execute"/>
        </eAnnotations>
      </parameter>
    </ownedModuleElement>
    <ownedModuleElement xsi:type="mtl:Template" name="generateAppInstantiationList" visibility="Public">
      <body xsi:type="ocl.ecore:StringLiteralExp" stringSymbol=" "/>
      <body xsi:type="mtl:TemplateExpression"/>
      <body xsi:type="ocl.ecore:StringLiteralExp" stringSymbol=" "/>
      <body xsi:type="mtl:TemplateExpression"/>
      <parameter name="aAppInstantiation">
        <eAnnotations source="MTL">
          <details key="type" value="AppInstantiation"/>
        </eAnnotations>
      </parameter>
    </ownedModuleElement>
    <ownedModuleElement xsi:type="mtl:Template" name="generateRequestList" visibility="Public">
      <body xsi:type="mtl:TemplateExpression"/>
      <body xsi:type="mtl:TemplateExpression"/>
      <body xsi:type="ocl.ecore:StringLiteralExp" stringSymbol=" "/>
      <parameter name="aRequest">
        <eAnnotations source="MTL">
          <details key="type" value="Request"/>
        </eAnnotations>
      </parameter>
    </ownedModuleElement>
    <ownedModuleElement xsi:type="mtl:Template" name="generateVmInstantiationList" visibility="Public">
      <body xsi:type="ocl.ecore:StringLiteralExp" stringSymbol=" "/>
      <body xsi:type="mtl:TemplateExpression"/>
      <body xsi:type="ocl.ecore:StringLiteralExp" stringSymbol=" "/>
      <body xsi:type="mtl:TemplateExpression"/>
      <body xsi:type="ocl.ecore:StringLiteralExp" stringSymbol=" "/>
      <body xsi:type="mtl:TemplateExpression"/>
      <parameter name="aVMInstantiation">
        <eAnnotations source="MTL">
          <details key="type" value="VMInstantiation"/>
        </eAnnotations>
      </parameter>
    </ownedModuleElement>
    <ownedModuleElement xsi:type="mtl:Template" name="generateDataCenterList" visibility="Public">
      <body xsi:type="mtl:TemplateExpression"/>
      <body xsi:type="ocl.ecore:StringLiteralExp" stringSymbol=" "/>
      <body xsi:type="mtl:TemplateExpression"/>
      <body xsi:type="ocl.ecore:StringLiteralExp" stringSymbol=" "/>
      <body xsi:type="mtl:TemplateExpression"/>
      <body xsi:type="mtl:TemplateExpression"/>
      <body xsi:type="mtl:TemplateExpression"/>
      <body xsi:type="mtl:TemplateExpression"/>
      <parameter name="aDataCenterElement">
        <eAnnotations source="MTL">
          <details key="type" value="DataCenterElement"/>
        </eAnnotations>
      </parameter>
    </ownedModuleElement>
    <ownedModuleElement xsi:type="mtl:Template" name="generateRackList" visibility="Public">
      <body xsi:type="mtl:TemplateExpression"/>
      <body xsi:type="mtl:TemplateExpression"/>
      <body xsi:type="ocl.ecore:StringLiteralExp" stringSymbol=" "/>
      <body xsi:type="mtl:TemplateExpression"/>
      <body xsi:type="ocl.ecore:StringLiteralExp" stringSymbol=" "/>
      <body xsi:type="mtl:TemplateExpression"/>
      <body xsi:type="ocl.ecore:StringLiteralExp" stringSymbol=" "/>
      <body xsi:type="mtl:TemplateExpression"/>
      <body xsi:type="ocl.ecore:StringLiteralExp" stringSymbol=" "/>
      <body xsi:type="mtl:TemplateExpression"/>
      <body xsi:type="ocl.ecore:StringLiteralExp" stringSymbol=" "/>
      <body xsi:type="mtl:TemplateExpression"/>
      <body xsi:type="ocl.ecore:StringLiteralExp" stringSymbol=" "/>
      <body xsi:type="mtl:TemplateExpression"/>
      <body xsi:type="ocl.ecore:StringLiteralExp" stringSymbol=" "/>
      <body xsi:type="mtl:TemplateExpression"/>
      <body xsi:type="ocl.ecore:StringLiteralExp" stringSymbol=" "/>
      <parameter name="aRackElement">
        <eAnnotations source="MTL">
          <details key="type" value="RackElement"/>
        </eAnnotations>
      </parameter>
    </ownedModuleElement>
    <ownedModuleElement xsi:type="mtl:Template" name="generateUserGeneratorConfiguration" visibility="Public">
      <body xsi:type="mtl:TemplateExpression"/>
      <body xsi:type="ocl.ecore:StringLiteralExp" stringSymbol=".userGenerator.allUsersArriveAtOnce = false&#xD;&#xA;"/>
      <body xsi:type="mtl:TemplateExpression"/>
      <body xsi:type="ocl.ecore:StringLiteralExp" stringSymbol=".userGenerator.intervalBetweenUsers = exponential(60.5s)&#xD;&#xA;"/>
      <body xsi:type="mtl:TemplateExpression"/>
      <body xsi:type="ocl.ecore:StringLiteralExp" stringSymbol=".userGenerator.maxStartTime_t1 = 100000000&#xD;&#xA;"/>
      <body xsi:type="mtl:TemplateExpression"/>
      <body xsi:type="ocl.ecore:StringLiteralExp" stringSymbol=".userGenerator.nRentTime_t2 = "/>
      <body xsi:type="mtl:TemplateExpression"/>
      <body xsi:type="ocl.ecore:StringLiteralExp" stringSymbol="&#xD;&#xA;"/>
      <body xsi:type="mtl:TemplateExpression"/>
      <body xsi:type="ocl.ecore:StringLiteralExp" stringSymbol=".userGenerator.maxSubTime_t3 = "/>
      <body xsi:type="mtl:TemplateExpression"/>
      <body xsi:type="ocl.ecore:StringLiteralExp" stringSymbol="&#xD;&#xA;"/>
      <body xsi:type="mtl:TemplateExpression"/>
      <body xsi:type="ocl.ecore:StringLiteralExp" stringSymbol=".userGenerator.maxSubscriptionTime_t4 = "/>
      <body xsi:type="mtl:TemplateExpression"/>
      <body xsi:type="ocl.ecore:StringLiteralExp" stringSymbol="&#xD;&#xA;"/>
      <body xsi:type="mtl:TemplateExpression"/>
      <body xsi:type="ocl.ecore:StringLiteralExp" stringSymbol=".userGenerator.offerAcceptanceRate = 0.9&#xD;&#xA;"/>
      <body xsi:type="mtl:TemplateExpression"/>
      <body xsi:type="ocl.ecore:StringLiteralExp" stringSymbol=".userGenerator.offerCostIncrease = "/>
      <body xsi:type="mtl:TemplateExpression"/>
      <parameter name="aCloudInfrastructure">
        <eAnnotations source="MTL">
          <details key="type" value="CloudInfrastructure"/>
        </eAnnotations>
      </parameter>
    </ownedModuleElement>
  </mtl:Module>
  <ecore:EPackage name="additions">
    <eClassifiers xsi:type="ecore:EClass" name="oclstdlib_String_Class">
      <eAnnotations source="http://www.eclipse.org/ocl/1.1.0/OCL">
        <references href="http://www.eclipse.org/ocl/1.1.0/oclstdlib.ecore#/0/String"/>
      </eAnnotations>
    </eClassifiers>
    <eClassifiers xsi:type="ecore:EClass" name="oclstdlib_Integer_Class">
      <eAnnotations source="http://www.eclipse.org/ocl/1.1.0/OCL">
        <references href="http://www.eclipse.org/ocl/1.1.0/oclstdlib.ecore#/0/Integer"/>
      </eAnnotations>
    </eClassifiers>
    <eClassifiers xsi:type="ecore:EClass" name="oclstdlib_Real_Class">
      <eAnnotations source="http://www.eclipse.org/ocl/1.1.0/OCL">
        <references href="http://www.eclipse.org/ocl/1.1.0/oclstdlib.ecore#/0/Real"/>
      </eAnnotations>
    </eClassifiers>
    <eClassifiers xsi:type="ecore:EClass" name="ecore_EObject_Class">
      <eAnnotations source="http://www.eclipse.org/ocl/1.1.0/OCL">
        <references href="http://www.eclipse.org/emf/2002/Ecore#//EObject"/>
      </eAnnotations>
      <eOperations name="generateINIFile">
        <eAnnotations source="http://www.eclipse.org/ocl/1.1.0/OCL">
          <contents xsi:type="ocl.ecore:Constraint"/>
        </eAnnotations>
        <eAnnotations source="MTL" references="/0/generateINIFile"/>
        <eType xsi:type="ocl.ecore:PrimitiveType" href="http://www.eclipse.org/ocl/1.1.0/oclstdlib.ecore#/0/String"/>
        <eParameters name="aCloudInfrastructure">
          <eType xsi:type="ocl.ecore:VoidType" href="http://www.eclipse.org/ocl/1.1.0/oclstdlib.ecore#/0/OclVoid"/>
        </eParameters>
      </eOperations>
      <eOperations name="generateHeaderINIFile">
        <eAnnotations source="http://www.eclipse.org/ocl/1.1.0/OCL">
          <contents xsi:type="ocl.ecore:Constraint"/>
        </eAnnotations>
        <eAnnotations source="MTL" references="/0/generateHeaderINIFile"/>
        <eType xsi:type="ocl.ecore:PrimitiveType" href="http://www.eclipse.org/ocl/1.1.0/oclstdlib.ecore#/0/String"/>
        <eParameters name="aCloudInfrastructure">
          <eType xsi:type="ocl.ecore:VoidType" href="http://www.eclipse.org/ocl/1.1.0/oclstdlib.ecore#/0/OclVoid"/>
        </eParameters>
      </eOperations>
      <eOperations name="generateCloudProviderConfiguration">
        <eAnnotations source="http://www.eclipse.org/ocl/1.1.0/OCL">
          <contents xsi:type="ocl.ecore:Constraint"/>
        </eAnnotations>
        <eAnnotations source="MTL" references="/0/generateCloudProviderConfiguration"/>
        <eType xsi:type="ocl.ecore:PrimitiveType" href="http://www.eclipse.org/ocl/1.1.0/oclstdlib.ecore#/0/String"/>
        <eParameters name="aCloudInfrastructure">
          <eType xsi:type="ocl.ecore:VoidType" href="http://www.eclipse.org/ocl/1.1.0/oclstdlib.ecore#/0/OclVoid"/>
        </eParameters>
      </eOperations>
      <eOperations name="generateDataCenterConfiguration">
        <eAnnotations source="http://www.eclipse.org/ocl/1.1.0/OCL">
          <contents xsi:type="ocl.ecore:Constraint"/>
        </eAnnotations>
        <eAnnotations source="MTL" references="/0/generateDataCenterConfiguration"/>
        <eType xsi:type="ocl.ecore:PrimitiveType" href="http://www.eclipse.org/ocl/1.1.0/oclstdlib.ecore#/0/String"/>
        <eParameters name="aDataCenterElement">
          <eType xsi:type="ocl.ecore:VoidType" href="http://www.eclipse.org/ocl/1.1.0/oclstdlib.ecore#/0/OclVoid"/>
        </eParameters>
        <eParameters name="packageName">
          <eType xsi:type="ocl.ecore:PrimitiveType" href="http://www.eclipse.org/ocl/1.1.0/oclstdlib.ecore#/0/String"/>
        </eParameters>
      </eOperations>
      <eOperations name="generateRackConfiguration">
        <eAnnotations source="http://www.eclipse.org/ocl/1.1.0/OCL">
          <contents xsi:type="ocl.ecore:Constraint"/>
        </eAnnotations>
        <eAnnotations source="MTL" references="/0/generateRackConfiguration"/>
        <eType xsi:type="ocl.ecore:PrimitiveType" href="http://www.eclipse.org/ocl/1.1.0/oclstdlib.ecore#/0/String"/>
        <eParameters name="aRack">
          <eType xsi:type="ocl.ecore:VoidType" href="http://www.eclipse.org/ocl/1.1.0/oclstdlib.ecore#/0/OclVoid"/>
        </eParameters>
        <eParameters name="packageName">
          <eType xsi:type="ocl.ecore:PrimitiveType" href="http://www.eclipse.org/ocl/1.1.0/oclstdlib.ecore#/0/String"/>
        </eParameters>
        <eParameters name="dataCenterName">
          <eType xsi:type="ocl.ecore:PrimitiveType" href="http://www.eclipse.org/ocl/1.1.0/oclstdlib.ecore#/0/String"/>
        </eParameters>
      </eOperations>
      <eOperations name="generateApplicationList">
        <eAnnotations source="http://www.eclipse.org/ocl/1.1.0/OCL">
          <contents xsi:type="ocl.ecore:Constraint"/>
        </eAnnotations>
        <eAnnotations source="MTL" references="/0/generateApplicationList"/>
        <eType xsi:type="ocl.ecore:PrimitiveType" href="http://www.eclipse.org/ocl/1.1.0/oclstdlib.ecore#/0/String"/>
        <eParameters name="aApplication">
          <eType xsi:type="ocl.ecore:VoidType" href="http://www.eclipse.org/ocl/1.1.0/oclstdlib.ecore#/0/OclVoid"/>
        </eParameters>
      </eOperations>
      <eOperations name="generateVmList">
        <eAnnotations source="http://www.eclipse.org/ocl/1.1.0/OCL">
          <contents xsi:type="ocl.ecore:Constraint"/>
        </eAnnotations>
        <eAnnotations source="MTL" references="/0/generateVmList"/>
        <eType xsi:type="ocl.ecore:PrimitiveType" href="http://www.eclipse.org/ocl/1.1.0/oclstdlib.ecore#/0/String"/>
        <eParameters name="aVM">
          <eType xsi:type="ocl.ecore:VoidType" href="http://www.eclipse.org/ocl/1.1.0/oclstdlib.ecore#/0/OclVoid"/>
        </eParameters>
      </eOperations>
      <eOperations name="generateSLAList">
        <eAnnotations source="http://www.eclipse.org/ocl/1.1.0/OCL">
          <contents xsi:type="ocl.ecore:Constraint"/>
        </eAnnotations>
        <eAnnotations source="MTL" references="/0/generateSLAList"/>
        <eType xsi:type="ocl.ecore:PrimitiveType" href="http://www.eclipse.org/ocl/1.1.0/oclstdlib.ecore#/0/String"/>
        <eParameters name="aSLA">
          <eType xsi:type="ocl.ecore:VoidType" href="http://www.eclipse.org/ocl/1.1.0/oclstdlib.ecore#/0/OclVoid"/>
        </eParameters>
      </eOperations>
      <eOperations name="generateVMCostList">
        <eAnnotations source="http://www.eclipse.org/ocl/1.1.0/OCL">
          <contents xsi:type="ocl.ecore:Constraint"/>
        </eAnnotations>
        <eAnnotations source="MTL" references="/0/generateVMCostList"/>
        <eType xsi:type="ocl.ecore:PrimitiveType" href="http://www.eclipse.org/ocl/1.1.0/oclstdlib.ecore#/0/String"/>
        <eParameters name="aVMCost">
          <eType xsi:type="ocl.ecore:VoidType" href="http://www.eclipse.org/ocl/1.1.0/oclstdlib.ecore#/0/OclVoid"/>
        </eParameters>
      </eOperations>
      <eOperations name="generateUserList">
        <eAnnotations source="http://www.eclipse.org/ocl/1.1.0/OCL">
          <contents xsi:type="ocl.ecore:Constraint"/>
        </eAnnotations>
        <eAnnotations source="MTL" references="/0/generateUserList"/>
        <eType xsi:type="ocl.ecore:PrimitiveType" href="http://www.eclipse.org/ocl/1.1.0/oclstdlib.ecore#/0/String"/>
        <eParameters name="aUser">
          <eType xsi:type="ocl.ecore:VoidType" href="http://www.eclipse.org/ocl/1.1.0/oclstdlib.ecore#/0/OclVoid"/>
        </eParameters>
      </eOperations>
      <eOperations name="generateExecuteList">
        <eAnnotations source="http://www.eclipse.org/ocl/1.1.0/OCL">
          <contents xsi:type="ocl.ecore:Constraint"/>
        </eAnnotations>
        <eAnnotations source="MTL" references="/0/generateExecuteList"/>
        <eType xsi:type="ocl.ecore:PrimitiveType" href="http://www.eclipse.org/ocl/1.1.0/oclstdlib.ecore#/0/String"/>
        <eParameters name="aExecute">
          <eType xsi:type="ocl.ecore:VoidType" href="http://www.eclipse.org/ocl/1.1.0/oclstdlib.ecore#/0/OclVoid"/>
        </eParameters>
      </eOperations>
      <eOperations name="generateAppInstantiationList">
        <eAnnotations source="http://www.eclipse.org/ocl/1.1.0/OCL">
          <contents xsi:type="ocl.ecore:Constraint"/>
        </eAnnotations>
        <eAnnotations source="MTL" references="/0/generateAppInstantiationList"/>
        <eType xsi:type="ocl.ecore:PrimitiveType" href="http://www.eclipse.org/ocl/1.1.0/oclstdlib.ecore#/0/String"/>
        <eParameters name="aAppInstantiation">
          <eType xsi:type="ocl.ecore:VoidType" href="http://www.eclipse.org/ocl/1.1.0/oclstdlib.ecore#/0/OclVoid"/>
        </eParameters>
      </eOperations>
      <eOperations name="generateRequestList">
        <eAnnotations source="http://www.eclipse.org/ocl/1.1.0/OCL">
          <contents xsi:type="ocl.ecore:Constraint"/>
        </eAnnotations>
        <eAnnotations source="MTL" references="/0/generateRequestList"/>
        <eType xsi:type="ocl.ecore:PrimitiveType" href="http://www.eclipse.org/ocl/1.1.0/oclstdlib.ecore#/0/String"/>
        <eParameters name="aRequest">
          <eType xsi:type="ocl.ecore:VoidType" href="http://www.eclipse.org/ocl/1.1.0/oclstdlib.ecore#/0/OclVoid"/>
        </eParameters>
      </eOperations>
      <eOperations name="generateVmInstantiationList">
        <eAnnotations source="http://www.eclipse.org/ocl/1.1.0/OCL">
          <contents xsi:type="ocl.ecore:Constraint"/>
        </eAnnotations>
        <eAnnotations source="MTL" references="/0/generateVmInstantiationList"/>
        <eType xsi:type="ocl.ecore:PrimitiveType" href="http://www.eclipse.org/ocl/1.1.0/oclstdlib.ecore#/0/String"/>
        <eParameters name="aVMInstantiation">
          <eType xsi:type="ocl.ecore:VoidType" href="http://www.eclipse.org/ocl/1.1.0/oclstdlib.ecore#/0/OclVoid"/>
        </eParameters>
      </eOperations>
      <eOperations name="generateDataCenterList">
        <eAnnotations source="http://www.eclipse.org/ocl/1.1.0/OCL">
          <contents xsi:type="ocl.ecore:Constraint"/>
        </eAnnotations>
        <eAnnotations source="MTL" references="/0/generateDataCenterList"/>
        <eType xsi:type="ocl.ecore:PrimitiveType" href="http://www.eclipse.org/ocl/1.1.0/oclstdlib.ecore#/0/String"/>
        <eParameters name="aDataCenterElement">
          <eType xsi:type="ocl.ecore:VoidType" href="http://www.eclipse.org/ocl/1.1.0/oclstdlib.ecore#/0/OclVoid"/>
        </eParameters>
      </eOperations>
      <eOperations name="generateRackList">
        <eAnnotations source="http://www.eclipse.org/ocl/1.1.0/OCL">
          <contents xsi:type="ocl.ecore:Constraint"/>
        </eAnnotations>
        <eAnnotations source="MTL" references="/0/generateRackList"/>
        <eType xsi:type="ocl.ecore:PrimitiveType" href="http://www.eclipse.org/ocl/1.1.0/oclstdlib.ecore#/0/String"/>
        <eParameters name="aRackElement">
          <eType xsi:type="ocl.ecore:VoidType" href="http://www.eclipse.org/ocl/1.1.0/oclstdlib.ecore#/0/OclVoid"/>
        </eParameters>
      </eOperations>
      <eOperations name="generateUserGeneratorConfiguration">
        <eAnnotations source="http://www.eclipse.org/ocl/1.1.0/OCL">
          <contents xsi:type="ocl.ecore:Constraint"/>
        </eAnnotations>
        <eAnnotations source="MTL" references="/0/generateUserGeneratorConfiguration"/>
        <eType xsi:type="ocl.ecore:PrimitiveType" href="http://www.eclipse.org/ocl/1.1.0/oclstdlib.ecore#/0/String"/>
        <eParameters name="aCloudInfrastructure">
          <eType xsi:type="ocl.ecore:VoidType" href="http://www.eclipse.org/ocl/1.1.0/oclstdlib.ecore#/0/OclVoid"/>
        </eParameters>
      </eOperations>
    </eClassifiers>
    <eClassifiers xsi:type="ecore:EClass" name="oclstdlib_OclAny_Class">
      <eAnnotations source="http://www.eclipse.org/ocl/1.1.0/OCL">
        <references href="http://www.eclipse.org/ocl/1.1.0/oclstdlib.ecore#/0/OclAny"/>
      </eAnnotations>
    </eClassifiers>
    <eClassifiers xsi:type="ecore:EClass" name="oclstdlib_Collection(T)_Class">
      <eAnnotations source="http://www.eclipse.org/ocl/1.1.0/OCL">
        <references href="http://www.eclipse.org/ocl/1.1.0/oclstdlib.ecore#/0/Collection(T)"/>
      </eAnnotations>
    </eClassifiers>
    <eClassifiers xsi:type="ecore:EClass" name="oclstdlib_Sequence(T)_Class">
      <eAnnotations source="http://www.eclipse.org/ocl/1.1.0/OCL">
        <references href="http://www.eclipse.org/ocl/1.1.0/oclstdlib.ecore#/0/Sequence(T)"/>
      </eAnnotations>
    </eClassifiers>
    <eClassifiers xsi:type="ecore:EClass" name="oclstdlib_OrderedSet(T)_Class">
      <eAnnotations source="http://www.eclipse.org/ocl/1.1.0/OCL">
        <references href="http://www.eclipse.org/ocl/1.1.0/oclstdlib.ecore#/0/OrderedSet(T)"/>
      </eAnnotations>
    </eClassifiers>
  </ecore:EPackage>
  <ocl.ecore:Variable name="self">
    <eType xsi:type="ecore:EClass" href="http://www.eclipse.org/emf/2002/Ecore#//EObject"/>
  </ocl.ecore:Variable>
  <ocl.ecore:Variable name="self">
    <eType xsi:type="ocl.ecore:PrimitiveType" href="http://www.eclipse.org/ocl/1.1.0/oclstdlib.ecore#/0/String"/>
  </ocl.ecore:Variable>
  <ocl.ecore:Variable name="self">
    <eType xsi:type="ecore:EClass" href="http://www.eclipse.org/emf/2002/Ecore#//EObject"/>
  </ocl.ecore:Variable>
  <ocl.ecore:Variable name="self">
    <eType xsi:type="ecore:EClass" href="http://www.eclipse.org/emf/2002/Ecore#//EObject"/>
  </ocl.ecore:Variable>
  <ocl.ecore:Variable name="self">
    <eType xsi:type="ecore:EClass" href="http://www.eclipse.org/emf/2002/Ecore#//EObject"/>
  </ocl.ecore:Variable>
  <ocl.ecore:Variable name="self">
    <eType xsi:type="ecore:EClass" href="http://www.eclipse.org/emf/2002/Ecore#//EObject"/>
  </ocl.ecore:Variable>
  <ocl.ecore:Variable name="self">
    <eType xsi:type="ecore:EClass" href="http://www.eclipse.org/emf/2002/Ecore#//EObject"/>
  </ocl.ecore:Variable>
  <ocl.ecore:Variable name="self">
    <eType xsi:type="ecore:EClass" href="http://www.eclipse.org/emf/2002/Ecore#//EObject"/>
  </ocl.ecore:Variable>
  <ocl.ecore:Variable name="self">
    <eType xsi:type="ecore:EClass" href="http://www.eclipse.org/emf/2002/Ecore#//EObject"/>
  </ocl.ecore:Variable>
  <ocl.ecore:Variable name="self">
    <eType xsi:type="ecore:EClass" href="http://www.eclipse.org/emf/2002/Ecore#//EObject"/>
  </ocl.ecore:Variable>
  <ocl.ecore:Variable name="self">
    <eType xsi:type="ecore:EClass" href="http://www.eclipse.org/emf/2002/Ecore#//EObject"/>
  </ocl.ecore:Variable>
  <ocl.ecore:Variable name="self">
    <eType xsi:type="ecore:EClass" href="http://www.eclipse.org/emf/2002/Ecore#//EObject"/>
  </ocl.ecore:Variable>
  <ocl.ecore:Variable name="self">
    <eType xsi:type="ecore:EClass" href="http://www.eclipse.org/emf/2002/Ecore#//EObject"/>
  </ocl.ecore:Variable>
  <ocl.ecore:Variable name="self">
    <eType xsi:type="ecore:EClass" href="http://www.eclipse.org/emf/2002/Ecore#//EObject"/>
  </ocl.ecore:Variable>
  <ocl.ecore:Variable name="self">
    <eType xsi:type="ecore:EClass" href="http://www.eclipse.org/emf/2002/Ecore#//EObject"/>
  </ocl.ecore:Variable>
  <ocl.ecore:Variable name="self">
    <eType xsi:type="ecore:EClass" href="http://www.eclipse.org/emf/2002/Ecore#//EObject"/>
  </ocl.ecore:Variable>
  <ocl.ecore:Variable name="self">
    <eType xsi:type="ocl.ecore:PrimitiveType" href="http://www.eclipse.org/ocl/1.1.0/oclstdlib.ecore#/0/String"/>
  </ocl.ecore:Variable>
  <ocl.ecore:Variable name="self">
    <eType xsi:type="ecore:EClass" href="http://www.eclipse.org/emf/2002/Ecore#//EObject"/>
  </ocl.ecore:Variable>
  <ocl.ecore:Variable name="self">
    <eType xsi:type="ecore:EClass" href="http://www.eclipse.org/emf/2002/Ecore#//EObject"/>
  </ocl.ecore:Variable>
  <ocl.ecore:Variable name="self">
    <eType xsi:type="ecore:EClass" href="http://www.eclipse.org/emf/2002/Ecore#//EObject"/>
  </ocl.ecore:Variable>
  <ocl.ecore:Variable name="self">
    <eType xsi:type="ecore:EClass" href="http://www.eclipse.org/emf/2002/Ecore#//EObject"/>
  </ocl.ecore:Variable>
  <ocl.ecore:Variable name="self">
    <eType xsi:type="ecore:EClass" href="http://www.eclipse.org/emf/2002/Ecore#//EObject"/>
  </ocl.ecore:Variable>
  <ocl.ecore:Variable name="self">
    <eType xsi:type="ecore:EClass" href="http://www.eclipse.org/emf/2002/Ecore#//EObject"/>
  </ocl.ecore:Variable>
  <ocl.ecore:Variable name="self">
    <eType xsi:type="ecore:EClass" href="http://www.eclipse.org/emf/2002/Ecore#//EObject"/>
  </ocl.ecore:Variable>
  <ocl.ecore:Variable name="self">
    <eType xsi:type="ocl.ecore:PrimitiveType" href="http://www.eclipse.org/ocl/1.1.0/oclstdlib.ecore#/0/String"/>
  </ocl.ecore:Variable>
  <ocl.ecore:Variable name="self">
    <eType xsi:type="ecore:EClass" href="http://www.eclipse.org/emf/2002/Ecore#//EObject"/>
  </ocl.ecore:Variable>
  <ocl.ecore:Variable name="self">
    <eType xsi:type="ecore:EClass" href="http://www.eclipse.org/emf/2002/Ecore#//EObject"/>
  </ocl.ecore:Variable>
  <ocl.ecore:Variable name="self">
    <eType xsi:type="ecore:EClass" href="http://www.eclipse.org/emf/2002/Ecore#//EObject"/>
  </ocl.ecore:Variable>
  <ecore:EPackage name="collections">
    <eClassifiers xsi:type="ocl.ecore:SetType" name="Set(OclVoid)" instanceClassName="java.util.Set">
      <elementType xsi:type="ocl.ecore:VoidType" href="http://www.eclipse.org/ocl/1.1.0/oclstdlib.ecore#/0/OclVoid"/>
    </eClassifiers>
    <eClassifiers xsi:type="ocl.ecore:SetType" name="Set(OclInvalid)" instanceClassName="java.util.Set">
      <elementType xsi:type="ocl.ecore:InvalidType" href="http://www.eclipse.org/ocl/1.1.0/oclstdlib.ecore#/0/OclInvalid"/>
    </eClassifiers>
    <eClassifiers xsi:type="ocl.ecore:BagType" name="Bag(OclInvalid)" instanceClassName="org.eclipse.ocl.util.Bag">
      <elementType xsi:type="ocl.ecore:InvalidType" href="http://www.eclipse.org/ocl/1.1.0/oclstdlib.ecore#/0/OclInvalid"/>
    </eClassifiers>
    <eClassifiers xsi:type="ocl.ecore:BagType" instanceClassName="org.eclipse.ocl.util.Bag">
      <elementType xsi:type="ocl.ecore:VoidType" href="http://www.eclipse.org/ocl/1.1.0/oclstdlib.ecore#/0/OclVoid"/>
    </eClassifiers>
    <eClassifiers xsi:type="ocl.ecore:SequenceType" name="Sequence(OclInvalid)" instanceClassName="java.util.List">
      <elementType xsi:type="ocl.ecore:InvalidType" href="http://www.eclipse.org/ocl/1.1.0/oclstdlib.ecore#/0/OclInvalid"/>
    </eClassifiers>
  </ecore:EPackage>
  <ocl.ecore:Variable name="self">
    <eType xsi:type="ecore:EClass" href="http://www.eclipse.org/emf/2002/Ecore#//EObject"/>
  </ocl.ecore:Variable>
  <ocl.ecore:Variable name="self">
    <eType xsi:type="ecore:EClass" href="http://www.eclipse.org/emf/2002/Ecore#//EObject"/>
  </ocl.ecore:Variable>
  <ocl.ecore:Variable name="self">
    <eType xsi:type="ecore:EClass" href="http://www.eclipse.org/emf/2002/Ecore#//EObject"/>
  </ocl.ecore:Variable>
  <ocl.ecore:Variable name="self">
    <eType xsi:type="ecore:EClass" href="http://www.eclipse.org/emf/2002/Ecore#//EObject"/>
  </ocl.ecore:Variable>
  <ocl.ecore:Variable name="self">
    <eType xsi:type="ecore:EClass" href="http://www.eclipse.org/emf/2002/Ecore#//EObject"/>
  </ocl.ecore:Variable>
  <ocl.ecore:Variable name="self">
    <eType xsi:type="ecore:EClass" href="http://www.eclipse.org/emf/2002/Ecore#//EObject"/>
  </ocl.ecore:Variable>
  <ocl.ecore:Variable name="self">
    <eType xsi:type="ecore:EClass" href="http://www.eclipse.org/emf/2002/Ecore#//EObject"/>
  </ocl.ecore:Variable>
  <ocl.ecore:Variable name="self">
    <eType xsi:type="ecore:EClass" href="http://www.eclipse.org/emf/2002/Ecore#//EObject"/>
  </ocl.ecore:Variable>
  <ocl.ecore:Variable name="self">
    <eType xsi:type="ecore:EClass" href="http://www.eclipse.org/emf/2002/Ecore#//EObject"/>
  </ocl.ecore:Variable>
  <ocl.ecore:Variable name="self">
    <eType xsi:type="ecore:EClass" href="http://www.eclipse.org/emf/2002/Ecore#//EObject"/>
  </ocl.ecore:Variable>
  <ocl.ecore:Variable name="self">
    <eType xsi:type="ecore:EClass" href="http://www.eclipse.org/emf/2002/Ecore#//EObject"/>
  </ocl.ecore:Variable>
  <ocl.ecore:Variable name="self">
    <eType xsi:type="ecore:EClass" href="http://www.eclipse.org/emf/2002/Ecore#//EObject"/>
  </ocl.ecore:Variable>
  <ocl.ecore:Variable name="self">
    <eType xsi:type="ecore:EClass" href="http://www.eclipse.org/emf/2002/Ecore#//EObject"/>
  </ocl.ecore:Variable>
  <ocl.ecore:Variable name="self">
    <eType xsi:type="ecore:EClass" href="http://www.eclipse.org/emf/2002/Ecore#//EObject"/>
  </ocl.ecore:Variable>
  <ocl.ecore:Variable name="self">
    <eType xsi:type="ecore:EClass" href="http://www.eclipse.org/emf/2002/Ecore#//EObject"/>
  </ocl.ecore:Variable>
  <ocl.ecore:Variable name="self">
    <eType xsi:type="ecore:EClass" href="http://www.eclipse.org/emf/2002/Ecore#//EObject"/>
  </ocl.ecore:Variable>
  <ocl.ecore:Variable name="self">
    <eType xsi:type="ecore:EClass" href="http://www.eclipse.org/emf/2002/Ecore#//EObject"/>
  </ocl.ecore:Variable>
  <ocl.ecore:Variable name="self">
    <eType xsi:type="ecore:EClass" href="http://www.eclipse.org/emf/2002/Ecore#//EObject"/>
  </ocl.ecore:Variable>
  <ocl.ecore:Variable name="self">
    <eType xsi:type="ecore:EClass" href="http://www.eclipse.org/emf/2002/Ecore#//EObject"/>
  </ocl.ecore:Variable>
  <ocl.ecore:Variable name="self">
    <eType xsi:type="ecore:EClass" href="http://www.eclipse.org/emf/2002/Ecore#//EObject"/>
  </ocl.ecore:Variable>
  <ocl.ecore:Variable name="self">
    <eType xsi:type="ecore:EClass" href="http://www.eclipse.org/emf/2002/Ecore#//EObject"/>
  </ocl.ecore:Variable>
  <ocl.ecore:Variable name="self">
    <eType xsi:type="ecore:EClass" href="http://www.eclipse.org/emf/2002/Ecore#//EObject"/>
  </ocl.ecore:Variable>
  <ocl.ecore:Variable name="self">
    <eType xsi:type="ecore:EClass" href="http://www.eclipse.org/emf/2002/Ecore#//EObject"/>
  </ocl.ecore:Variable>
  <ocl.ecore:Variable name="self">
    <eType xsi:type="ecore:EClass" href="http://www.eclipse.org/emf/2002/Ecore#//EObject"/>
  </ocl.ecore:Variable>
  <ocl.ecore:Variable name="self">
    <eType xsi:type="ecore:EClass" href="http://www.eclipse.org/emf/2002/Ecore#//EObject"/>
  </ocl.ecore:Variable>
  <ocl.ecore:Variable name="self">
    <eType xsi:type="ecore:EClass" href="http://www.eclipse.org/emf/2002/Ecore#//EObject"/>
  </ocl.ecore:Variable>
  <ocl.ecore:Variable name="self">
    <eType xsi:type="ecore:EClass" href="http://www.eclipse.org/emf/2002/Ecore#//EObject"/>
  </ocl.ecore:Variable>
  <ocl.ecore:Variable name="self">
    <eType xsi:type="ecore:EClass" href="http://www.eclipse.org/emf/2002/Ecore#//EObject"/>
  </ocl.ecore:Variable>
  <ocl.ecore:Variable name="self">
    <eType xsi:type="ocl.ecore:PrimitiveType" href="http://www.eclipse.org/ocl/1.1.0/oclstdlib.ecore#/0/String"/>
  </ocl.ecore:Variable>
  <ocl.ecore:Variable name="self">
    <eType xsi:type="ecore:EClass" href="http://www.eclipse.org/emf/2002/Ecore#//EObject"/>
  </ocl.ecore:Variable>
  <ocl.ecore:Variable name="self">
    <eType xsi:type="ecore:EClass" href="http://www.eclipse.org/emf/2002/Ecore#//EObject"/>
  </ocl.ecore:Variable>
  <ocl.ecore:Variable name="self">
    <eType xsi:type="ecore:EClass" href="http://www.eclipse.org/emf/2002/Ecore#//EObject"/>
  </ocl.ecore:Variable>
  <ocl.ecore:Variable name="self">
    <eType xsi:type="ecore:EClass" href="http://www.eclipse.org/emf/2002/Ecore#//EObject"/>
  </ocl.ecore:Variable>
  <ocl.ecore:Variable name="self">
    <eType xsi:type="ecore:EClass" href="http://www.eclipse.org/emf/2002/Ecore#//EObject"/>
  </ocl.ecore:Variable>
  <ocl.ecore:Variable name="self">
    <eType xsi:type="ecore:EClass" href="http://www.eclipse.org/emf/2002/Ecore#//EObject"/>
  </ocl.ecore:Variable>
  <ocl.ecore:Variable name="self">
    <eType xsi:type="ecore:EClass" href="http://www.eclipse.org/emf/2002/Ecore#//EObject"/>
  </ocl.ecore:Variable>
  <ocl.ecore:Variable name="self">
    <eType xsi:type="ecore:EClass" href="http://www.eclipse.org/emf/2002/Ecore#//EObject"/>
  </ocl.ecore:Variable>
  <ocl.ecore:Variable name="self">
    <eType xsi:type="ecore:EClass" href="http://www.eclipse.org/emf/2002/Ecore#//EObject"/>
  </ocl.ecore:Variable>
  <ocl.ecore:Variable name="self">
    <eType xsi:type="ecore:EClass" href="http://www.eclipse.org/emf/2002/Ecore#//EObject"/>
  </ocl.ecore:Variable>
  <ocl.ecore:Variable name="self">
    <eType xsi:type="ocl.ecore:PrimitiveType" href="http://www.eclipse.org/ocl/1.1.0/oclstdlib.ecore#/0/String"/>
  </ocl.ecore:Variable>
  <ocl.ecore:Variable name="self">
    <eType xsi:type="ecore:EClass" href="http://www.eclipse.org/emf/2002/Ecore#//EObject"/>
  </ocl.ecore:Variable>
  <ocl.ecore:Variable name="self">
    <eType xsi:type="ecore:EClass" href="http://www.eclipse.org/emf/2002/Ecore#//EObject"/>
  </ocl.ecore:Variable>
  <ocl.ecore:Variable name="self">
    <eType xsi:type="ecore:EClass" href="http://www.eclipse.org/emf/2002/Ecore#//EObject"/>
  </ocl.ecore:Variable>
  <ocl.ecore:Variable name="self">
    <eType xsi:type="ecore:EClass" href="http://www.eclipse.org/emf/2002/Ecore#//EObject"/>
  </ocl.ecore:Variable>
  <ocl.ecore:Variable name="self">
    <eType xsi:type="ecore:EClass" href="http://www.eclipse.org/emf/2002/Ecore#//EObject"/>
  </ocl.ecore:Variable>
  <ocl.ecore:Variable name="self">
    <eType xsi:type="ecore:EClass" href="http://www.eclipse.org/emf/2002/Ecore#//EObject"/>
  </ocl.ecore:Variable>
  <ocl.ecore:Variable name="self">
    <eType xsi:type="ecore:EClass" href="http://www.eclipse.org/emf/2002/Ecore#//EObject"/>
  </ocl.ecore:Variable>
  <ocl.ecore:Variable name="self">
    <eType xsi:type="ecore:EClass" href="http://www.eclipse.org/emf/2002/Ecore#//EObject"/>
  </ocl.ecore:Variable>
  <ocl.ecore:Variable name="self">
    <eType xsi:type="ecore:EClass" href="http://www.eclipse.org/emf/2002/Ecore#//EObject"/>
  </ocl.ecore:Variable>
  <ocl.ecore:Variable name="self">
    <eType xsi:type="ecore:EClass" href="http://www.eclipse.org/emf/2002/Ecore#//EObject"/>
  </ocl.ecore:Variable>
  <ocl.ecore:Variable name="self">
    <eType xsi:type="ecore:EClass" href="http://www.eclipse.org/emf/2002/Ecore#//EObject"/>
  </ocl.ecore:Variable>
  <ocl.ecore:Variable name="self">
    <eType xsi:type="ecore:EClass" href="http://www.eclipse.org/emf/2002/Ecore#//EObject"/>
  </ocl.ecore:Variable>
  <ocl.ecore:Variable name="self">
    <eType xsi:type="ecore:EClass" href="http://www.eclipse.org/emf/2002/Ecore#//EObject"/>
  </ocl.ecore:Variable>
  <ocl.ecore:Variable name="self">
    <eType xsi:type="ecore:EClass" href="http://www.eclipse.org/emf/2002/Ecore#//EObject"/>
  </ocl.ecore:Variable>
  <ocl.ecore:Variable name="self">
    <eType xsi:type="ecore:EClass" href="http://www.eclipse.org/emf/2002/Ecore#//EObject"/>
  </ocl.ecore:Variable>
  <ocl.ecore:Variable name="self">
    <eType xsi:type="ecore:EClass" href="http://www.eclipse.org/emf/2002/Ecore#//EObject"/>
  </ocl.ecore:Variable>
  <ocl.ecore:Variable name="self">
    <eType xsi:type="ecore:EClass" href="http://www.eclipse.org/emf/2002/Ecore#//EObject"/>
  </ocl.ecore:Variable>
  <ocl.ecore:Variable name="self">
    <eType xsi:type="ecore:EClass" href="http://www.eclipse.org/emf/2002/Ecore#//EObject"/>
  </ocl.ecore:Variable>
  <ocl.ecore:Variable name="self">
    <eType xsi:type="ecore:EClass" href="http://www.eclipse.org/emf/2002/Ecore#//EObject"/>
  </ocl.ecore:Variable>
  <ocl.ecore:Variable name="self">
    <eType xsi:type="ecore:EClass" href="http://www.eclipse.org/emf/2002/Ecore#//EObject"/>
  </ocl.ecore:Variable>
  <ocl.ecore:Variable name="self">
    <eType xsi:type="ecore:EClass" href="http://www.eclipse.org/emf/2002/Ecore#//EObject"/>
  </ocl.ecore:Variable>
  <ocl.ecore:Variable name="self">
    <eType xsi:type="ecore:EClass" href="http://www.eclipse.org/emf/2002/Ecore#//EObject"/>
  </ocl.ecore:Variable>
  <ocl.ecore:Variable name="self">
    <eType xsi:type="ecore:EClass" href="http://www.eclipse.org/emf/2002/Ecore#//EObject"/>
  </ocl.ecore:Variable>
  <ocl.ecore:Variable name="self">
    <eType xsi:type="ecore:EClass" href="http://www.eclipse.org/emf/2002/Ecore#//EObject"/>
  </ocl.ecore:Variable>
  <ocl.ecore:Variable name="self">
    <eType xsi:type="ecore:EClass" href="http://www.eclipse.org/emf/2002/Ecore#//EObject"/>
  </ocl.ecore:Variable>
  <ocl.ecore:Variable name="self">
    <eType xsi:type="ecore:EClass" href="http://www.eclipse.org/emf/2002/Ecore#//EObject"/>
  </ocl.ecore:Variable>
  <ocl.ecore:Variable name="self">
    <eType xsi:type="ecore:EClass" href="http://www.eclipse.org/emf/2002/Ecore#//EObject"/>
  </ocl.ecore:Variable>
  <ocl.ecore:Variable name="self">
    <eType xsi:type="ecore:EClass" href="http://www.eclipse.org/emf/2002/Ecore#//EObject"/>
  </ocl.ecore:Variable>
  <ocl.ecore:Variable name="self">
    <eType xsi:type="ecore:EClass" href="http://www.eclipse.org/emf/2002/Ecore#//EObject"/>
  </ocl.ecore:Variable>
  <ocl.ecore:Variable name="self">
    <eType xsi:type="ecore:EClass" href="http://www.eclipse.org/emf/2002/Ecore#//EObject"/>
  </ocl.ecore:Variable>
  <ocl.ecore:Variable name="self">
    <eType xsi:type="ecore:EClass" href="http://www.eclipse.org/emf/2002/Ecore#//EObject"/>
  </ocl.ecore:Variable>
  <ocl.ecore:Variable name="self">
    <eType xsi:type="ecore:EClass" href="http://www.eclipse.org/emf/2002/Ecore#//EObject"/>
  </ocl.ecore:Variable>
  <ocl.ecore:Variable name="self">
    <eType xsi:type="ecore:EClass" href="http://www.eclipse.org/emf/2002/Ecore#//EObject"/>
  </ocl.ecore:Variable>
  <ocl.ecore:Variable name="self">
    <eType xsi:type="ecore:EClass" href="http://www.eclipse.org/emf/2002/Ecore#//EObject"/>
  </ocl.ecore:Variable>
  <ocl.ecore:Variable name="self">
    <eType xsi:type="ecore:EClass" href="http://www.eclipse.org/emf/2002/Ecore#//EObject"/>
  </ocl.ecore:Variable>
  <ocl.ecore:Variable name="self">
    <eType xsi:type="ecore:EClass" href="http://www.eclipse.org/emf/2002/Ecore#//EObject"/>
  </ocl.ecore:Variable>
  <ocl.ecore:Variable name="self">
    <eType xsi:type="ecore:EClass" href="http://www.eclipse.org/emf/2002/Ecore#//EObject"/>
  </ocl.ecore:Variable>
  <ocl.ecore:Variable name="self">
    <eType xsi:type="ecore:EClass" href="http://www.eclipse.org/emf/2002/Ecore#//EObject"/>
  </ocl.ecore:Variable>
  <ocl.ecore:Variable name="self">
    <eType xsi:type="ecore:EClass" href="http://www.eclipse.org/emf/2002/Ecore#//EObject"/>
  </ocl.ecore:Variable>
  <ocl.ecore:Variable name="self">
    <eType xsi:type="ecore:EClass" href="http://www.eclipse.org/emf/2002/Ecore#//EObject"/>
  </ocl.ecore:Variable>
  <ocl.ecore:Variable name="self">
    <eType xsi:type="ecore:EClass" href="http://www.eclipse.org/emf/2002/Ecore#//EObject"/>
  </ocl.ecore:Variable>
  <ocl.ecore:Variable name="self">
    <eType xsi:type="ecore:EClass" href="http://www.eclipse.org/emf/2002/Ecore#//EObject"/>
  </ocl.ecore:Variable>
  <ocl.ecore:Variable name="self">
    <eType xsi:type="ecore:EClass" href="http://www.eclipse.org/emf/2002/Ecore#//EObject"/>
  </ocl.ecore:Variable>
  <ocl.ecore:Variable name="self">
    <eType xsi:type="ecore:EClass" href="http://www.eclipse.org/emf/2002/Ecore#//EObject"/>
  </ocl.ecore:Variable>
  <ocl.ecore:Variable name="self">
    <eType xsi:type="ecore:EClass" href="http://www.eclipse.org/emf/2002/Ecore#//EObject"/>
  </ocl.ecore:Variable>
  <ocl.ecore:Variable name="self">
    <eType xsi:type="ecore:EClass" href="http://www.eclipse.org/emf/2002/Ecore#//EObject"/>
  </ocl.ecore:Variable>
  <ocl.ecore:Variable name="self">
    <eType xsi:type="ecore:EClass" href="http://www.eclipse.org/emf/2002/Ecore#//EObject"/>
  </ocl.ecore:Variable>
  <ocl.ecore:Variable name="self">
    <eType xsi:type="ecore:EClass" href="http://www.eclipse.org/emf/2002/Ecore#//EObject"/>
  </ocl.ecore:Variable>
  <ocl.ecore:Variable name="self">
    <eType xsi:type="ecore:EClass" href="http://www.eclipse.org/emf/2002/Ecore#//EObject"/>
  </ocl.ecore:Variable>
  <ocl.ecore:Variable name="self">
    <eType xsi:type="ecore:EClass" href="http://www.eclipse.org/emf/2002/Ecore#//EObject"/>
  </ocl.ecore:Variable>
  <ocl.ecore:Variable name="self">
    <eType xsi:type="ecore:EClass" href="http://www.eclipse.org/emf/2002/Ecore#//EObject"/>
  </ocl.ecore:Variable>
  <ocl.ecore:Variable name="self">
    <eType xsi:type="ecore:EClass" href="http://www.eclipse.org/emf/2002/Ecore#//EObject"/>
  </ocl.ecore:Variable>
  <ocl.ecore:Variable name="self">
    <eType xsi:type="ecore:EClass" href="http://www.eclipse.org/emf/2002/Ecore#//EObject"/>
  </ocl.ecore:Variable>
  <ocl.ecore:Variable name="self">
    <eType xsi:type="ecore:EClass" href="http://www.eclipse.org/emf/2002/Ecore#//EObject"/>
  </ocl.ecore:Variable>
  <ocl.ecore:Variable name="self">
    <eType xsi:type="ecore:EClass" href="http://www.eclipse.org/emf/2002/Ecore#//EObject"/>
  </ocl.ecore:Variable>
  <ocl.ecore:Variable name="self">
    <eType xsi:type="ecore:EClass" href="http://www.eclipse.org/emf/2002/Ecore#//EObject"/>
  </ocl.ecore:Variable>
  <ocl.ecore:Variable name="self">
    <eType xsi:type="ecore:EClass" href="http://www.eclipse.org/emf/2002/Ecore#//EObject"/>
  </ocl.ecore:Variable>
  <ocl.ecore:Variable name="self">
    <eType xsi:type="ecore:EClass" href="http://www.eclipse.org/emf/2002/Ecore#//EObject"/>
  </ocl.ecore:Variable>
  <ocl.ecore:Variable name="self">
    <eType xsi:type="ecore:EClass" href="http://www.eclipse.org/emf/2002/Ecore#//EObject"/>
  </ocl.ecore:Variable>
  <ocl.ecore:Variable name="self">
    <eType xsi:type="ecore:EClass" href="http://www.eclipse.org/emf/2002/Ecore#//EObject"/>
  </ocl.ecore:Variable>
  <ocl.ecore:Variable name="self">
    <eType xsi:type="ecore:EClass" href="http://www.eclipse.org/emf/2002/Ecore#//EObject"/>
  </ocl.ecore:Variable>
  <ocl.ecore:Variable name="self">
    <eType xsi:type="ecore:EClass" href="http://www.eclipse.org/emf/2002/Ecore#//EObject"/>
  </ocl.ecore:Variable>
  <ocl.ecore:Variable name="self">
    <eType xsi:type="ecore:EClass" href="http://www.eclipse.org/emf/2002/Ecore#//EObject"/>
  </ocl.ecore:Variable>
  <ocl.ecore:Variable name="self">
    <eType xsi:type="ecore:EClass" href="http://www.eclipse.org/emf/2002/Ecore#//EObject"/>
  </ocl.ecore:Variable>
  <ocl.ecore:Variable name="self">
    <eType xsi:type="ecore:EClass" href="http://www.eclipse.org/emf/2002/Ecore#//EObject"/>
  </ocl.ecore:Variable>
  <ocl.ecore:Variable name="self">
    <eType xsi:type="ecore:EClass" href="http://www.eclipse.org/emf/2002/Ecore#//EObject"/>
  </ocl.ecore:Variable>
  <ocl.ecore:Variable name="self">
    <eType xsi:type="ecore:EClass" href="http://www.eclipse.org/emf/2002/Ecore#//EObject"/>
  </ocl.ecore:Variable>
  <ocl.ecore:Variable name="self">
    <eType xsi:type="ecore:EClass" href="http://www.eclipse.org/emf/2002/Ecore#//EObject"/>
  </ocl.ecore:Variable>
  <ocl.ecore:Variable name="self">
    <eType xsi:type="ecore:EClass" href="http://www.eclipse.org/emf/2002/Ecore#//EObject"/>
  </ocl.ecore:Variable>
  <ocl.ecore:Variable name="self">
    <eType xsi:type="ecore:EClass" href="http://www.eclipse.org/emf/2002/Ecore#//EObject"/>
  </ocl.ecore:Variable>
  <ocl.ecore:Variable name="self">
    <eType xsi:type="ecore:EClass" href="http://www.eclipse.org/emf/2002/Ecore#//EObject"/>
  </ocl.ecore:Variable>
  <ocl.ecore:Variable name="self">
    <eType xsi:type="ecore:EClass" href="http://www.eclipse.org/emf/2002/Ecore#//EObject"/>
  </ocl.ecore:Variable>
  <ocl.ecore:Variable name="self">
    <eType xsi:type="ecore:EClass" href="http://www.eclipse.org/emf/2002/Ecore#//EObject"/>
  </ocl.ecore:Variable>
  <ocl.ecore:Variable name="self">
    <eType xsi:type="ecore:EClass" href="http://www.eclipse.org/emf/2002/Ecore#//EObject"/>
  </ocl.ecore:Variable>
  <ocl.ecore:Variable name="self">
    <eType xsi:type="ecore:EClass" href="http://www.eclipse.org/emf/2002/Ecore#//EObject"/>
  </ocl.ecore:Variable>
  <ocl.ecore:Variable name="self">
    <eType xsi:type="ecore:EClass" href="http://www.eclipse.org/emf/2002/Ecore#//EObject"/>
  </ocl.ecore:Variable>
  <ocl.ecore:Variable name="self">
    <eType xsi:type="ecore:EClass" href="http://www.eclipse.org/emf/2002/Ecore#//EObject"/>
  </ocl.ecore:Variable>
  <ocl.ecore:Variable name="self">
    <eType xsi:type="ecore:EClass" href="http://www.eclipse.org/emf/2002/Ecore#//EObject"/>
  </ocl.ecore:Variable>
  <ocl.ecore:Variable name="self">
    <eType xsi:type="ecore:EClass" href="http://www.eclipse.org/emf/2002/Ecore#//EObject"/>
  </ocl.ecore:Variable>
  <ocl.ecore:Variable name="self">
    <eType xsi:type="ecore:EClass" href="http://www.eclipse.org/emf/2002/Ecore#//EObject"/>
  </ocl.ecore:Variable>
  <ocl.ecore:Variable name="self">
    <eType xsi:type="ecore:EClass" href="http://www.eclipse.org/emf/2002/Ecore#//EObject"/>
  </ocl.ecore:Variable>
  <ocl.ecore:Variable name="self">
    <eType xsi:type="ecore:EClass" href="http://www.eclipse.org/emf/2002/Ecore#//EObject"/>
  </ocl.ecore:Variable>
  <ocl.ecore:Variable name="self">
    <eType xsi:type="ecore:EClass" href="http://www.eclipse.org/emf/2002/Ecore#//EObject"/>
  </ocl.ecore:Variable>
  <ocl.ecore:Variable name="self">
    <eType xsi:type="ecore:EClass" href="http://www.eclipse.org/emf/2002/Ecore#//EObject"/>
  </ocl.ecore:Variable>
  <ocl.ecore:Variable name="self">
    <eType xsi:type="ecore:EClass" href="http://www.eclipse.org/emf/2002/Ecore#//EObject"/>
  </ocl.ecore:Variable>
  <ocl.ecore:Variable name="self">
    <eType xsi:type="ecore:EClass" href="http://www.eclipse.org/emf/2002/Ecore#//EObject"/>
  </ocl.ecore:Variable>
  <ocl.ecore:Variable name="self">
    <eType xsi:type="ecore:EClass" href="http://www.eclipse.org/emf/2002/Ecore#//EObject"/>
  </ocl.ecore:Variable>
  <ocl.ecore:Variable name="self">
    <eType xsi:type="ecore:EClass" href="http://www.eclipse.org/emf/2002/Ecore#//EObject"/>
  </ocl.ecore:Variable>
  <ocl.ecore:Variable name="self">
    <eType xsi:type="ecore:EClass" href="http://www.eclipse.org/emf/2002/Ecore#//EObject"/>
  </ocl.ecore:Variable>
  <ocl.ecore:Variable name="self">
    <eType xsi:type="ecore:EClass" href="http://www.eclipse.org/emf/2002/Ecore#//EObject"/>
  </ocl.ecore:Variable>
  <ocl.ecore:Variable name="self">
    <eType xsi:type="ecore:EClass" href="http://www.eclipse.org/emf/2002/Ecore#//EObject"/>
  </ocl.ecore:Variable>
  <ocl.ecore:Variable name="self">
    <eType xsi:type="ecore:EClass" href="http://www.eclipse.org/emf/2002/Ecore#//EObject"/>
  </ocl.ecore:Variable>
  <ocl.ecore:Variable name="self">
    <eType xsi:type="ecore:EClass" href="http://www.eclipse.org/emf/2002/Ecore#//EObject"/>
  </ocl.ecore:Variable>
  <ocl.ecore:Variable name="self">
    <eType xsi:type="ecore:EClass" href="http://www.eclipse.org/emf/2002/Ecore#//EObject"/>
  </ocl.ecore:Variable>
  <ocl.ecore:Variable name="self">
    <eType xsi:type="ecore:EClass" href="http://www.eclipse.org/emf/2002/Ecore#//EObject"/>
  </ocl.ecore:Variable>
  <ocl.ecore:Variable name="self">
    <eType xsi:type="ecore:EClass" href="http://www.eclipse.org/emf/2002/Ecore#//EObject"/>
  </ocl.ecore:Variable>
  <ocl.ecore:Variable name="self">
    <eType xsi:type="ecore:EClass" href="http://www.eclipse.org/emf/2002/Ecore#//EObject"/>
  </ocl.ecore:Variable>
  <ocl.ecore:Variable name="self">
    <eType xsi:type="ecore:EClass" href="http://www.eclipse.org/emf/2002/Ecore#//EObject"/>
  </ocl.ecore:Variable>
  <ocl.ecore:Variable name="self">
    <eType xsi:type="ecore:EClass" href="http://www.eclipse.org/emf/2002/Ecore#//EObject"/>
  </ocl.ecore:Variable>
  <ocl.ecore:Variable name="self">
    <eType xsi:type="ecore:EClass" href="http://www.eclipse.org/emf/2002/Ecore#//EObject"/>
  </ocl.ecore:Variable>
  <ocl.ecore:Variable name="self">
    <eType xsi:type="ecore:EClass" href="http://www.eclipse.org/emf/2002/Ecore#//EObject"/>
  </ocl.ecore:Variable>
  <ocl.ecore:Variable name="self">
    <eType xsi:type="ecore:EClass" href="http://www.eclipse.org/emf/2002/Ecore#//EObject"/>
  </ocl.ecore:Variable>
  <ocl.ecore:Variable name="self">
    <eType xsi:type="ecore:EClass" href="http://www.eclipse.org/emf/2002/Ecore#//EObject"/>
  </ocl.ecore:Variable>
  <ocl.ecore:Variable name="self">
    <eType xsi:type="ecore:EClass" href="http://www.eclipse.org/emf/2002/Ecore#//EObject"/>
  </ocl.ecore:Variable>
  <ocl.ecore:Variable name="self">
    <eType xsi:type="ecore:EClass" href="http://www.eclipse.org/emf/2002/Ecore#//EObject"/>
  </ocl.ecore:Variable>
  <ocl.ecore:Variable name="self">
    <eType xsi:type="ecore:EClass" href="http://www.eclipse.org/emf/2002/Ecore#//EObject"/>
  </ocl.ecore:Variable>
  <ocl.ecore:Variable name="self">
    <eType xsi:type="ecore:EClass" href="http://www.eclipse.org/emf/2002/Ecore#//EObject"/>
  </ocl.ecore:Variable>
  <ocl.ecore:Variable name="self">
    <eType xsi:type="ecore:EClass" href="http://www.eclipse.org/emf/2002/Ecore#//EObject"/>
  </ocl.ecore:Variable>
  <ocl.ecore:Variable name="self">
    <eType xsi:type="ecore:EClass" href="http://www.eclipse.org/emf/2002/Ecore#//EObject"/>
  </ocl.ecore:Variable>
  <ocl.ecore:Variable name="self">
    <eType xsi:type="ecore:EClass" href="http://www.eclipse.org/emf/2002/Ecore#//EObject"/>
  </ocl.ecore:Variable>
  <ocl.ecore:Variable name="self">
    <eType xsi:type="ecore:EClass" href="http://www.eclipse.org/emf/2002/Ecore#//EObject"/>
  </ocl.ecore:Variable>
  <ocl.ecore:Variable name="self">
    <eType xsi:type="ecore:EClass" href="http://www.eclipse.org/emf/2002/Ecore#//EObject"/>
  </ocl.ecore:Variable>
  <ocl.ecore:Variable name="self">
    <eType xsi:type="ecore:EClass" href="http://www.eclipse.org/emf/2002/Ecore#//EObject"/>
  </ocl.ecore:Variable>
  <ocl.ecore:Variable name="self">
    <eType xsi:type="ecore:EClass" href="http://www.eclipse.org/emf/2002/Ecore#//EObject"/>
  </ocl.ecore:Variable>
  <ocl.ecore:Variable name="self">
    <eType xsi:type="ecore:EClass" href="http://www.eclipse.org/emf/2002/Ecore#//EObject"/>
  </ocl.ecore:Variable>
  <ocl.ecore:Variable name="self">
    <eType xsi:type="ecore:EClass" href="http://www.eclipse.org/emf/2002/Ecore#//EObject"/>
  </ocl.ecore:Variable>
  <ocl.ecore:Variable name="self">
    <eType xsi:type="ecore:EClass" href="http://www.eclipse.org/emf/2002/Ecore#//EObject"/>
  </ocl.ecore:Variable>
  <ocl.ecore:Variable name="self">
    <eType xsi:type="ecore:EClass" href="http://www.eclipse.org/emf/2002/Ecore#//EObject"/>
  </ocl.ecore:Variable>
  <ocl.ecore:Variable name="self">
    <eType xsi:type="ecore:EClass" href="http://www.eclipse.org/emf/2002/Ecore#//EObject"/>
  </ocl.ecore:Variable>
  <ocl.ecore:Variable name="self">
    <eType xsi:type="ecore:EClass" href="http://www.eclipse.org/emf/2002/Ecore#//EObject"/>
  </ocl.ecore:Variable>
  <ocl.ecore:Variable name="self">
    <eType xsi:type="ecore:EClass" href="http://www.eclipse.org/emf/2002/Ecore#//EObject"/>
  </ocl.ecore:Variable>
  <ocl.ecore:Variable name="self">
    <eType xsi:type="ecore:EClass" href="http://www.eclipse.org/emf/2002/Ecore#//EObject"/>
  </ocl.ecore:Variable>
  <ocl.ecore:Variable name="self">
    <eType xsi:type="ecore:EClass" href="http://www.eclipse.org/emf/2002/Ecore#//EObject"/>
  </ocl.ecore:Variable>
  <ocl.ecore:Variable name="self">
    <eType xsi:type="ecore:EClass" href="http://www.eclipse.org/emf/2002/Ecore#//EObject"/>
  </ocl.ecore:Variable>
  <ocl.ecore:Variable name="self">
    <eType xsi:type="ecore:EClass" href="http://www.eclipse.org/emf/2002/Ecore#//EObject"/>
  </ocl.ecore:Variable>
  <ocl.ecore:Variable name="self">
    <eType xsi:type="ecore:EClass" href="http://www.eclipse.org/emf/2002/Ecore#//EObject"/>
  </ocl.ecore:Variable>
  <ocl.ecore:Variable name="self">
    <eType xsi:type="ecore:EClass" href="http://www.eclipse.org/emf/2002/Ecore#//EObject"/>
  </ocl.ecore:Variable>
  <ocl.ecore:Variable name="self">
    <eType xsi:type="ecore:EClass" href="http://www.eclipse.org/emf/2002/Ecore#//EObject"/>
  </ocl.ecore:Variable>
  <ocl.ecore:Variable name="self">
    <eType xsi:type="ecore:EClass" href="http://www.eclipse.org/emf/2002/Ecore#//EObject"/>
  </ocl.ecore:Variable>
  <ocl.ecore:Variable name="self">
    <eType xsi:type="ecore:EClass" href="http://www.eclipse.org/emf/2002/Ecore#//EObject"/>
  </ocl.ecore:Variable>
  <ocl.ecore:Variable name="self">
    <eType xsi:type="ecore:EClass" href="http://www.eclipse.org/emf/2002/Ecore#//EObject"/>
  </ocl.ecore:Variable>
  <ocl.ecore:Variable name="self">
    <eType xsi:type="ecore:EClass" href="http://www.eclipse.org/emf/2002/Ecore#//EObject"/>
  </ocl.ecore:Variable>
  <ocl.ecore:Variable name="self">
    <eType xsi:type="ecore:EClass" href="http://www.eclipse.org/emf/2002/Ecore#//EObject"/>
  </ocl.ecore:Variable>
  <ocl.ecore:Variable name="self">
    <eType xsi:type="ecore:EClass" href="http://www.eclipse.org/emf/2002/Ecore#//EObject"/>
  </ocl.ecore:Variable>
  <ocl.ecore:Variable name="self">
    <eType xsi:type="ecore:EClass" href="http://www.eclipse.org/emf/2002/Ecore#//EObject"/>
  </ocl.ecore:Variable>
  <ocl.ecore:Variable name="self">
    <eType xsi:type="ecore:EClass" href="http://www.eclipse.org/emf/2002/Ecore#//EObject"/>
  </ocl.ecore:Variable>
  <ocl.ecore:Variable name="self">
    <eType xsi:type="ecore:EClass" href="http://www.eclipse.org/emf/2002/Ecore#//EObject"/>
  </ocl.ecore:Variable>
  <ocl.ecore:Variable name="self">
    <eType xsi:type="ecore:EClass" href="http://www.eclipse.org/emf/2002/Ecore#//EObject"/>
  </ocl.ecore:Variable>
  <ocl.ecore:Variable name="self">
    <eType xsi:type="ecore:EClass" href="http://www.eclipse.org/emf/2002/Ecore#//EObject"/>
  </ocl.ecore:Variable>
  <ocl.ecore:Variable name="self">
    <eType xsi:type="ecore:EClass" href="http://www.eclipse.org/emf/2002/Ecore#//EObject"/>
  </ocl.ecore:Variable>
  <ocl.ecore:Variable name="self">
    <eType xsi:type="ecore:EClass" href="http://www.eclipse.org/emf/2002/Ecore#//EObject"/>
  </ocl.ecore:Variable>
  <ocl.ecore:Variable name="self">
    <eType xsi:type="ecore:EClass" href="http://www.eclipse.org/emf/2002/Ecore#//EObject"/>
  </ocl.ecore:Variable>
  <ocl.ecore:Variable name="self">
    <eType xsi:type="ecore:EClass" href="http://www.eclipse.org/emf/2002/Ecore#//EObject"/>
  </ocl.ecore:Variable>
  <ocl.ecore:Variable name="self">
    <eType xsi:type="ecore:EClass" href="http://www.eclipse.org/emf/2002/Ecore#//EObject"/>
  </ocl.ecore:Variable>
  <ocl.ecore:Variable name="self">
    <eType xsi:type="ecore:EClass" href="http://www.eclipse.org/emf/2002/Ecore#//EObject"/>
  </ocl.ecore:Variable>
  <ocl.ecore:Variable name="self">
    <eType xsi:type="ecore:EClass" href="http://www.eclipse.org/emf/2002/Ecore#//EObject"/>
  </ocl.ecore:Variable>
  <ocl.ecore:Variable name="self">
    <eType xsi:type="ecore:EClass" href="http://www.eclipse.org/emf/2002/Ecore#//EObject"/>
  </ocl.ecore:Variable>
  <ocl.ecore:Variable name="self">
    <eType xsi:type="ecore:EClass" href="http://www.eclipse.org/emf/2002/Ecore#//EObject"/>
  </ocl.ecore:Variable>
  <ocl.ecore:Variable name="self">
    <eType xsi:type="ecore:EClass" href="http://www.eclipse.org/emf/2002/Ecore#//EObject"/>
  </ocl.ecore:Variable>
  <ocl.ecore:Variable name="self">
    <eType xsi:type="ecore:EClass" href="http://www.eclipse.org/emf/2002/Ecore#//EObject"/>
  </ocl.ecore:Variable>
  <ocl.ecore:Variable name="self">
    <eType xsi:type="ecore:EClass" href="http://www.eclipse.org/emf/2002/Ecore#//EObject"/>
  </ocl.ecore:Variable>
  <ocl.ecore:Variable name="self">
    <eType xsi:type="ecore:EClass" href="http://www.eclipse.org/emf/2002/Ecore#//EObject"/>
  </ocl.ecore:Variable>
  <ocl.ecore:Variable name="self">
    <eType xsi:type="ecore:EClass" href="http://www.eclipse.org/emf/2002/Ecore#//EObject"/>
  </ocl.ecore:Variable>
  <ocl.ecore:Variable name="self">
    <eType xsi:type="ecore:EClass" href="http://www.eclipse.org/emf/2002/Ecore#//EObject"/>
  </ocl.ecore:Variable>
  <ocl.ecore:Variable name="self">
    <eType xsi:type="ecore:EClass" href="http://www.eclipse.org/emf/2002/Ecore#//EObject"/>
  </ocl.ecore:Variable>
  <ocl.ecore:Variable name="self">
    <eType xsi:type="ecore:EClass" href="http://www.eclipse.org/emf/2002/Ecore#//EObject"/>
  </ocl.ecore:Variable>
  <ocl.ecore:Variable name="self">
    <eType xsi:type="ecore:EClass" href="http://www.eclipse.org/emf/2002/Ecore#//EObject"/>
  </ocl.ecore:Variable>
  <ocl.ecore:Variable name="self">
    <eType xsi:type="ecore:EClass" href="http://www.eclipse.org/emf/2002/Ecore#//EObject"/>
  </ocl.ecore:Variable>
  <ocl.ecore:Variable name="self">
    <eType xsi:type="ecore:EClass" href="http://www.eclipse.org/emf/2002/Ecore#//EObject"/>
  </ocl.ecore:Variable>
  <ocl.ecore:Variable name="self">
    <eType xsi:type="ecore:EClass" href="http://www.eclipse.org/emf/2002/Ecore#//EObject"/>
  </ocl.ecore:Variable>
  <ocl.ecore:Variable name="self">
    <eType xsi:type="ecore:EClass" href="http://www.eclipse.org/emf/2002/Ecore#//EObject"/>
  </ocl.ecore:Variable>
  <ocl.ecore:Variable name="self">
    <eType xsi:type="ecore:EClass" href="http://www.eclipse.org/emf/2002/Ecore#//EObject"/>
  </ocl.ecore:Variable>
  <ocl.ecore:Variable name="self">
    <eType xsi:type="ecore:EClass" href="http://www.eclipse.org/emf/2002/Ecore#//EObject"/>
  </ocl.ecore:Variable>
  <ocl.ecore:Variable name="self">
    <eType xsi:type="ecore:EClass" href="http://www.eclipse.org/emf/2002/Ecore#//EObject"/>
  </ocl.ecore:Variable>
  <ocl.ecore:Variable name="self">
    <eType xsi:type="ecore:EClass" href="http://www.eclipse.org/emf/2002/Ecore#//EObject"/>
  </ocl.ecore:Variable>
  <ocl.ecore:Variable name="self">
    <eType xsi:type="ecore:EClass" href="http://www.eclipse.org/emf/2002/Ecore#//EObject"/>
  </ocl.ecore:Variable>
  <ocl.ecore:Variable name="self">
    <eType xsi:type="ecore:EClass" href="http://www.eclipse.org/emf/2002/Ecore#//EObject"/>
  </ocl.ecore:Variable>
  <ocl.ecore:Variable name="self">
    <eType xsi:type="ecore:EClass" href="http://www.eclipse.org/emf/2002/Ecore#//EObject"/>
  </ocl.ecore:Variable>
  <ocl.ecore:Variable name="self">
    <eType xsi:type="ecore:EClass" href="http://www.eclipse.org/emf/2002/Ecore#//EObject"/>
  </ocl.ecore:Variable>
  <ocl.ecore:Variable name="self">
    <eType xsi:type="ecore:EClass" href="http://www.eclipse.org/emf/2002/Ecore#//EObject"/>
  </ocl.ecore:Variable>
  <ocl.ecore:Variable name="self">
    <eType xsi:type="ecore:EClass" href="http://www.eclipse.org/emf/2002/Ecore#//EObject"/>
  </ocl.ecore:Variable>
  <ocl.ecore:Variable name="self">
    <eType xsi:type="ecore:EClass" href="http://www.eclipse.org/emf/2002/Ecore#//EObject"/>
  </ocl.ecore:Variable>
  <ocl.ecore:Variable name="self">
    <eType xsi:type="ecore:EClass" href="http://www.eclipse.org/emf/2002/Ecore#//EObject"/>
  </ocl.ecore:Variable>
  <ocl.ecore:Variable name="self">
    <eType xsi:type="ecore:EClass" href="http://www.eclipse.org/emf/2002/Ecore#//EObject"/>
  </ocl.ecore:Variable>
  <ocl.ecore:Variable name="self">
    <eType xsi:type="ecore:EClass" href="http://www.eclipse.org/emf/2002/Ecore#//EObject"/>
  </ocl.ecore:Variable>
  <ocl.ecore:Variable name="self">
    <eType xsi:type="ecore:EClass" href="http://www.eclipse.org/emf/2002/Ecore#//EObject"/>
  </ocl.ecore:Variable>
  <ocl.ecore:Variable name="self">
    <eType xsi:type="ecore:EClass" href="http://www.eclipse.org/emf/2002/Ecore#//EObject"/>
  </ocl.ecore:Variable>
  <ocl.ecore:Variable name="self">
    <eType xsi:type="ecore:EClass" href="http://www.eclipse.org/emf/2002/Ecore#//EObject"/>
  </ocl.ecore:Variable>
  <ocl.ecore:Variable name="self">
    <eType xsi:type="ecore:EClass" href="http://www.eclipse.org/emf/2002/Ecore#//EObject"/>
  </ocl.ecore:Variable>
  <ocl.ecore:Variable name="self">
    <eType xsi:type="ecore:EClass" href="http://www.eclipse.org/emf/2002/Ecore#//EObject"/>
  </ocl.ecore:Variable>
  <ocl.ecore:Variable name="self">
    <eType xsi:type="ecore:EClass" href="http://www.eclipse.org/emf/2002/Ecore#//EObject"/>
  </ocl.ecore:Variable>
  <ocl.ecore:Variable name="self">
    <eType xsi:type="ecore:EClass" href="http://www.eclipse.org/emf/2002/Ecore#//EObject"/>
  </ocl.ecore:Variable>
  <ocl.ecore:Variable name="self">
    <eType xsi:type="ecore:EClass" href="http://www.eclipse.org/emf/2002/Ecore#//EObject"/>
  </ocl.ecore:Variable>
  <ocl.ecore:Variable name="self">
    <eType xsi:type="ecore:EClass" href="http://www.eclipse.org/emf/2002/Ecore#//EObject"/>
  </ocl.ecore:Variable>
  <ocl.ecore:Variable name="self">
    <eType xsi:type="ecore:EClass" href="http://www.eclipse.org/emf/2002/Ecore#//EObject"/>
  </ocl.ecore:Variable>
  <ocl.ecore:Variable name="self">
    <eType xsi:type="ecore:EClass" href="http://www.eclipse.org/emf/2002/Ecore#//EObject"/>
  </ocl.ecore:Variable>
  <ocl.ecore:Variable name="self">
    <eType xsi:type="ecore:EClass" href="http://www.eclipse.org/emf/2002/Ecore#//EObject"/>
  </ocl.ecore:Variable>
  <ocl.ecore:Variable name="self">
    <eType xsi:type="ecore:EClass" href="http://www.eclipse.org/emf/2002/Ecore#//EObject"/>
  </ocl.ecore:Variable>
  <ocl.ecore:Variable name="self">
    <eType xsi:type="ecore:EClass" href="http://www.eclipse.org/emf/2002/Ecore#//EObject"/>
  </ocl.ecore:Variable>
  <ocl.ecore:Variable name="self">
    <eType xsi:type="ecore:EClass" href="http://www.eclipse.org/emf/2002/Ecore#//EObject"/>
  </ocl.ecore:Variable>
  <ocl.ecore:Variable name="self">
    <eType xsi:type="ecore:EClass" href="http://www.eclipse.org/emf/2002/Ecore#//EObject"/>
  </ocl.ecore:Variable>
  <ocl.ecore:Variable name="self">
    <eType xsi:type="ecore:EClass" href="http://www.eclipse.org/emf/2002/Ecore#//EObject"/>
  </ocl.ecore:Variable>
  <ocl.ecore:Variable name="self">
    <eType xsi:type="ecore:EClass" href="http://www.eclipse.org/emf/2002/Ecore#//EObject"/>
  </ocl.ecore:Variable>
  <ocl.ecore:Variable name="self">
    <eType xsi:type="ecore:EClass" href="http://www.eclipse.org/emf/2002/Ecore#//EObject"/>
  </ocl.ecore:Variable>
  <ocl.ecore:Variable name="self">
    <eType xsi:type="ecore:EClass" href="http://www.eclipse.org/emf/2002/Ecore#//EObject"/>
  </ocl.ecore:Variable>
  <ocl.ecore:Variable name="self">
    <eType xsi:type="ecore:EClass" href="http://www.eclipse.org/emf/2002/Ecore#//EObject"/>
  </ocl.ecore:Variable>
  <ocl.ecore:Variable name="self">
    <eType xsi:type="ecore:EClass" href="http://www.eclipse.org/emf/2002/Ecore#//EObject"/>
  </ocl.ecore:Variable>
  <ocl.ecore:Variable name="self">
    <eType xsi:type="ecore:EClass" href="http://www.eclipse.org/emf/2002/Ecore#//EObject"/>
  </ocl.ecore:Variable>
  <ocl.ecore:Variable name="self">
    <eType xsi:type="ecore:EClass" href="http://www.eclipse.org/emf/2002/Ecore#//EObject"/>
  </ocl.ecore:Variable>
  <ocl.ecore:Variable name="self">
    <eType xsi:type="ecore:EClass" href="http://www.eclipse.org/emf/2002/Ecore#//EObject"/>
  </ocl.ecore:Variable>
  <ocl.ecore:Variable name="self">
    <eType xsi:type="ecore:EClass" href="http://www.eclipse.org/emf/2002/Ecore#//EObject"/>
  </ocl.ecore:Variable>
  <ocl.ecore:Variable name="self">
    <eType xsi:type="ecore:EClass" href="http://www.eclipse.org/emf/2002/Ecore#//EObject"/>
  </ocl.ecore:Variable>
  <ocl.ecore:Variable name="self">
    <eType xsi:type="ecore:EClass" href="http://www.eclipse.org/emf/2002/Ecore#//EObject"/>
  </ocl.ecore:Variable>
  <ocl.ecore:Variable name="self">
    <eType xsi:type="ecore:EClass" href="http://www.eclipse.org/emf/2002/Ecore#//EObject"/>
  </ocl.ecore:Variable>
  <ocl.ecore:Variable name="self">
    <eType xsi:type="ecore:EClass" href="http://www.eclipse.org/emf/2002/Ecore#//EObject"/>
  </ocl.ecore:Variable>
  <ocl.ecore:Variable name="self">
    <eType xsi:type="ecore:EClass" href="http://www.eclipse.org/emf/2002/Ecore#//EObject"/>
  </ocl.ecore:Variable>
  <ocl.ecore:Variable name="self">
    <eType xsi:type="ecore:EClass" href="http://www.eclipse.org/emf/2002/Ecore#//EObject"/>
  </ocl.ecore:Variable>
  <ocl.ecore:Variable name="self">
    <eType xsi:type="ecore:EClass" href="http://www.eclipse.org/emf/2002/Ecore#//EObject"/>
  </ocl.ecore:Variable>
  <ocl.ecore:Variable name="self">
    <eType xsi:type="ecore:EClass" href="http://www.eclipse.org/emf/2002/Ecore#//EObject"/>
  </ocl.ecore:Variable>
  <ocl.ecore:Variable name="self">
    <eType xsi:type="ecore:EClass" href="http://www.eclipse.org/emf/2002/Ecore#//EObject"/>
  </ocl.ecore:Variable>
  <ocl.ecore:Variable name="self">
    <eType xsi:type="ecore:EClass" href="http://www.eclipse.org/emf/2002/Ecore#//EObject"/>
  </ocl.ecore:Variable>
  <ocl.ecore:Variable name="self">
    <eType xsi:type="ecore:EClass" href="http://www.eclipse.org/emf/2002/Ecore#//EObject"/>
  </ocl.ecore:Variable>
  <ocl.ecore:Variable name="self">
    <eType xsi:type="ecore:EClass" href="http://www.eclipse.org/emf/2002/Ecore#//EObject"/>
  </ocl.ecore:Variable>
  <ocl.ecore:Variable name="self">
    <eType xsi:type="ecore:EClass" href="http://www.eclipse.org/emf/2002/Ecore#//EObject"/>
  </ocl.ecore:Variable>
  <ocl.ecore:Variable name="self">
    <eType xsi:type="ecore:EClass" href="http://www.eclipse.org/emf/2002/Ecore#//EObject"/>
  </ocl.ecore:Variable>
  <ocl.ecore:Variable name="self">
    <eType xsi:type="ecore:EClass" href="http://www.eclipse.org/emf/2002/Ecore#//EObject"/>
  </ocl.ecore:Variable>
  <ocl.ecore:Variable name="self">
    <eType xsi:type="ecore:EClass" href="http://www.eclipse.org/emf/2002/Ecore#//EObject"/>
  </ocl.ecore:Variable>
  <ocl.ecore:Variable name="self">
    <eType xsi:type="ecore:EClass" href="http://www.eclipse.org/emf/2002/Ecore#//EObject"/>
  </ocl.ecore:Variable>
  <ocl.ecore:Variable name="self">
    <eType xsi:type="ecore:EClass" href="http://www.eclipse.org/emf/2002/Ecore#//EObject"/>
  </ocl.ecore:Variable>
  <ocl.ecore:Variable name="self">
    <eType xsi:type="ecore:EClass" href="http://www.eclipse.org/emf/2002/Ecore#//EObject"/>
  </ocl.ecore:Variable>
  <ocl.ecore:Variable name="self">
    <eType xsi:type="ecore:EClass" href="http://www.eclipse.org/emf/2002/Ecore#//EObject"/>
  </ocl.ecore:Variable>
  <ocl.ecore:Variable name="self">
    <eType xsi:type="ecore:EClass" href="http://www.eclipse.org/emf/2002/Ecore#//EObject"/>
  </ocl.ecore:Variable>
  <ocl.ecore:Variable name="self">
    <eType xsi:type="ecore:EClass" href="http://www.eclipse.org/emf/2002/Ecore#//EObject"/>
  </ocl.ecore:Variable>
  <ocl.ecore:Variable name="self">
    <eType xsi:type="ecore:EClass" href="http://www.eclipse.org/emf/2002/Ecore#//EObject"/>
  </ocl.ecore:Variable>
  <ocl.ecore:Variable name="self">
    <eType xsi:type="ecore:EClass" href="http://www.eclipse.org/emf/2002/Ecore#//EObject"/>
  </ocl.ecore:Variable>
  <ocl.ecore:Variable name="self">
    <eType xsi:type="ecore:EClass" href="http://www.eclipse.org/emf/2002/Ecore#//EObject"/>
  </ocl.ecore:Variable>
  <ocl.ecore:Variable name="self">
    <eType xsi:type="ecore:EClass" href="http://www.eclipse.org/emf/2002/Ecore#//EObject"/>
  </ocl.ecore:Variable>
  <ocl.ecore:Variable name="self">
    <eType xsi:type="ecore:EClass" href="http://www.eclipse.org/emf/2002/Ecore#//EObject"/>
  </ocl.ecore:Variable>
  <ocl.ecore:Variable name="self">
    <eType xsi:type="ecore:EClass" href="http://www.eclipse.org/emf/2002/Ecore#//EObject"/>
  </ocl.ecore:Variable>
  <ocl.ecore:Variable name="self">
    <eType xsi:type="ecore:EClass" href="http://www.eclipse.org/emf/2002/Ecore#//EObject"/>
  </ocl.ecore:Variable>
  <ocl.ecore:Variable name="self">
    <eType xsi:type="ocl.ecore:PrimitiveType" href="http://www.eclipse.org/ocl/1.1.0/oclstdlib.ecore#/0/String"/>
  </ocl.ecore:Variable>
  <ocl.ecore:Variable name="self">
    <eType xsi:type="ecore:EClass" href="http://www.eclipse.org/emf/2002/Ecore#//EObject"/>
  </ocl.ecore:Variable>
  <ocl.ecore:Variable name="self">
    <eType xsi:type="ecore:EClass" href="http://www.eclipse.org/emf/2002/Ecore#//EObject"/>
  </ocl.ecore:Variable>
  <ocl.ecore:Variable name="self">
    <eType xsi:type="ecore:EClass" href="http://www.eclipse.org/emf/2002/Ecore#//EObject"/>
  </ocl.ecore:Variable>
  <ocl.ecore:Variable name="self">
    <eType xsi:type="ecore:EClass" href="http://www.eclipse.org/emf/2002/Ecore#//EObject"/>
  </ocl.ecore:Variable>
  <ocl.ecore:Variable name="self">
    <eType xsi:type="ecore:EClass" href="http://www.eclipse.org/emf/2002/Ecore#//EObject"/>
  </ocl.ecore:Variable>
  <ocl.ecore:Variable name="self">
    <eType xsi:type="ecore:EClass" href="http://www.eclipse.org/emf/2002/Ecore#//EObject"/>
  </ocl.ecore:Variable>
  <ocl.ecore:Variable name="self">
    <eType xsi:type="ecore:EClass" href="http://www.eclipse.org/emf/2002/Ecore#//EObject"/>
  </ocl.ecore:Variable>
  <ocl.ecore:Variable name="self">
    <eType xsi:type="ecore:EClass" href="http://www.eclipse.org/emf/2002/Ecore#//EObject"/>
  </ocl.ecore:Variable>
  <ocl.ecore:Variable name="self">
    <eType xsi:type="ecore:EClass" href="http://www.eclipse.org/emf/2002/Ecore#//EObject"/>
  </ocl.ecore:Variable>
  <ocl.ecore:Variable name="self">
    <eType xsi:type="ecore:EClass" href="http://www.eclipse.org/emf/2002/Ecore#//EObject"/>
  </ocl.ecore:Variable>
  <ocl.ecore:Variable name="self">
    <eType xsi:type="ecore:EClass" href="http://www.eclipse.org/emf/2002/Ecore#//EObject"/>
  </ocl.ecore:Variable>
  <ocl.ecore:Variable name="self">
    <eType xsi:type="ecore:EClass" href="http://www.eclipse.org/emf/2002/Ecore#//EObject"/>
  </ocl.ecore:Variable>
  <ocl.ecore:Variable name="self">
    <eType xsi:type="ecore:EClass" href="http://www.eclipse.org/emf/2002/Ecore#//EObject"/>
  </ocl.ecore:Variable>
  <ocl.ecore:Variable name="self">
    <eType xsi:type="ecore:EClass" href="http://www.eclipse.org/emf/2002/Ecore#//EObject"/>
  </ocl.ecore:Variable>
  <ocl.ecore:Variable name="self">
    <eType xsi:type="ecore:EClass" href="http://www.eclipse.org/emf/2002/Ecore#//EObject"/>
  </ocl.ecore:Variable>
  <ocl.ecore:Variable name="self">
    <eType xsi:type="ecore:EClass" href="http://www.eclipse.org/emf/2002/Ecore#//EObject"/>
  </ocl.ecore:Variable>
  <ocl.ecore:Variable name="self">
    <eType xsi:type="ecore:EClass" href="http://www.eclipse.org/emf/2002/Ecore#//EObject"/>
  </ocl.ecore:Variable>
  <ocl.ecore:Variable name="self">
    <eType xsi:type="ecore:EClass" href="http://www.eclipse.org/emf/2002/Ecore#//EObject"/>
  </ocl.ecore:Variable>
  <ocl.ecore:Variable name="self">
    <eType xsi:type="ecore:EClass" href="http://www.eclipse.org/emf/2002/Ecore#//EObject"/>
  </ocl.ecore:Variable>
  <ocl.ecore:Variable name="self">
    <eType xsi:type="ecore:EClass" href="http://www.eclipse.org/uml2/5.0.0/UML#//Parameter"/>
  </ocl.ecore:Variable>
  <ocl.ecore:Variable name="self">
    <eType xsi:type="ecore:EClass" href="http://www.eclipse.org/uml2/5.0.0/UML#//Parameter"/>
  </ocl.ecore:Variable>
  <ocl.ecore:Variable name="self">
    <eType xsi:type="ecore:EClass" href="http://www.eclipse.org/uml2/5.0.0/UML#//Parameter"/>
  </ocl.ecore:Variable>
  <ocl.ecore:Variable name="self">
    <eType xsi:type="ecore:EClass" href="http://www.eclipse.org/emf/2002/Ecore#//EObject"/>
  </ocl.ecore:Variable>
  <ocl.ecore:Variable name="self">
    <eType xsi:type="ecore:EClass" href="http://www.eclipse.org/uml2/5.0.0/UML#//Parameter"/>
  </ocl.ecore:Variable>
  <ocl.ecore:Variable name="self">
    <eType xsi:type="ecore:EClass" href="http://www.eclipse.org/emf/2002/Ecore#//EObject"/>
  </ocl.ecore:Variable>
  <ocl.ecore:Variable name="i">
    <eType xsi:type="ocl.ecore:PrimitiveType" href="http://www.eclipse.org/ocl/1.1.0/oclstdlib.ecore#/0/Integer"/>
  </ocl.ecore:Variable>
  <ocl.ecore:Variable name="self">
    <eType xsi:type="ocl.ecore:PrimitiveType" href="http://www.eclipse.org/ocl/1.1.0/oclstdlib.ecore#/0/String"/>
  </ocl.ecore:Variable>
  <ocl.ecore:Variable name="self">
    <eType xsi:type="ecore:EClass" href="http://www.eclipse.org/emf/2002/Ecore#//EObject"/>
  </ocl.ecore:Variable>
  <ocl.ecore:Variable name="self">
    <eType xsi:type="ecore:EClass" href="http://www.eclipse.org/emf/2002/Ecore#//EObject"/>
  </ocl.ecore:Variable>
  <ocl.ecore:Variable name="self">
    <eType xsi:type="ecore:EClass" href="http://www.eclipse.org/emf/2002/Ecore#//EObject"/>
  </ocl.ecore:Variable>
  <ocl.ecore:Variable name="self">
    <eType xsi:type="ecore:EClass" href="http://www.eclipse.org/emf/2002/Ecore#//EObject"/>
  </ocl.ecore:Variable>
  <ocl.ecore:Variable name="self">
    <eType xsi:type="ecore:EClass" href="http://www.eclipse.org/emf/2002/Ecore#//EObject"/>
  </ocl.ecore:Variable>
  <ocl.ecore:Variable name="self">
    <eType xsi:type="ecore:EClass" href="http://www.eclipse.org/emf/2002/Ecore#//EObject"/>
  </ocl.ecore:Variable>
  <ocl.ecore:Variable name="self">
    <eType xsi:type="ecore:EClass" href="http://www.eclipse.org/emf/2002/Ecore#//EObject"/>
  </ocl.ecore:Variable>
  <ocl.ecore:Variable name="self">
    <eType xsi:type="ecore:EClass" href="http://www.eclipse.org/emf/2002/Ecore#//EObject"/>
  </ocl.ecore:Variable>
  <ocl.ecore:Variable name="self">
    <eType xsi:type="ecore:EClass" href="http://www.eclipse.org/emf/2002/Ecore#//EObject"/>
  </ocl.ecore:Variable>
  <ocl.ecore:Variable name="self">
    <eType xsi:type="ecore:EClass" href="http://www.eclipse.org/emf/2002/Ecore#//EObject"/>
  </ocl.ecore:Variable>
  <ocl.ecore:Variable name="self">
    <eType xsi:type="ecore:EClass" href="http://www.eclipse.org/emf/2002/Ecore#//EObject"/>
  </ocl.ecore:Variable>
  <ocl.ecore:Variable name="self">
    <eType xsi:type="ocl.ecore:PrimitiveType" href="http://www.eclipse.org/ocl/1.1.0/oclstdlib.ecore#/0/String"/>
  </ocl.ecore:Variable>
  <ocl.ecore:Variable name="self">
    <eType xsi:type="ecore:EClass" href="http://www.eclipse.org/emf/2002/Ecore#//EObject"/>
  </ocl.ecore:Variable>
  <ocl.ecore:Variable name="self">
    <eType xsi:type="ecore:EClass" href="http://www.eclipse.org/emf/2002/Ecore#//EObject"/>
  </ocl.ecore:Variable>
  <ocl.ecore:Variable name="self">
    <eType xsi:type="ecore:EClass" href="http://www.eclipse.org/emf/2002/Ecore#//EObject"/>
  </ocl.ecore:Variable>
  <ocl.ecore:Variable name="self">
    <eType xsi:type="ecore:EClass" href="http://www.eclipse.org/emf/2002/Ecore#//EObject"/>
  </ocl.ecore:Variable>
  <ocl.ecore:Variable name="self">
    <eType xsi:type="ecore:EClass" href="http://www.eclipse.org/emf/2002/Ecore#//EObject"/>
  </ocl.ecore:Variable>
  <ocl.ecore:Variable name="self">
    <eType xsi:type="ecore:EClass" href="http://www.eclipse.org/emf/2002/Ecore#//EObject"/>
  </ocl.ecore:Variable>
  <ocl.ecore:Variable name="self">
    <eType xsi:type="ecore:EClass" href="http://www.eclipse.org/emf/2002/Ecore#//EObject"/>
  </ocl.ecore:Variable>
  <ocl.ecore:Variable name="self">
    <eType xsi:type="ocl.ecore:PrimitiveType" href="http://www.eclipse.org/ocl/1.1.0/oclstdlib.ecore#/0/String"/>
  </ocl.ecore:Variable>
  <ocl.ecore:Variable name="self">
    <eType xsi:type="ecore:EClass" href="http://www.eclipse.org/emf/2002/Ecore#//EObject"/>
  </ocl.ecore:Variable>
  <ocl.ecore:Variable name="self">
    <eType xsi:type="ecore:EClass" href="http://www.eclipse.org/emf/2002/Ecore#//EObject"/>
  </ocl.ecore:Variable>
  <ocl.ecore:Variable name="self">
    <eType xsi:type="ecore:EClass" href="http://www.eclipse.org/emf/2002/Ecore#//EObject"/>
  </ocl.ecore:Variable>
  <ocl.ecore:Variable name="self">
    <eType xsi:type="ecore:EClass" href="http://www.eclipse.org/emf/2002/Ecore#//EObject"/>
  </ocl.ecore:Variable>
  <ocl.ecore:Variable name="self">
    <eType xsi:type="ecore:EClass" href="http://www.eclipse.org/emf/2002/Ecore#//EObject"/>
  </ocl.ecore:Variable>
  <ocl.ecore:Variable name="self">
    <eType xsi:type="ecore:EClass" href="http://www.eclipse.org/emf/2002/Ecore#//EObject"/>
  </ocl.ecore:Variable>
  <ocl.ecore:Variable name="self">
    <eType xsi:type="ecore:EClass" href="http://www.eclipse.org/emf/2002/Ecore#//EObject"/>
  </ocl.ecore:Variable>
  <ocl.ecore:Variable name="self">
    <eType xsi:type="ecore:EClass" href="http://www.eclipse.org/emf/2002/Ecore#//EObject"/>
  </ocl.ecore:Variable>
  <ocl.ecore:Variable name="self">
    <eType xsi:type="ecore:EClass" href="http://www.eclipse.org/emf/2002/Ecore#//EObject"/>
  </ocl.ecore:Variable>
  <ocl.ecore:Variable name="self">
    <eType xsi:type="ecore:EClass" href="http://www.eclipse.org/emf/2002/Ecore#//EObject"/>
  </ocl.ecore:Variable>
  <ocl.ecore:Variable name="self">
    <eType xsi:type="ecore:EClass" href="http://www.eclipse.org/emf/2002/Ecore#//EObject"/>
  </ocl.ecore:Variable>
  <ocl.ecore:Variable name="self">
    <eType xsi:type="ocl.ecore:PrimitiveType" href="http://www.eclipse.org/ocl/1.1.0/oclstdlib.ecore#/0/String"/>
  </ocl.ecore:Variable>
  <ocl.ecore:Variable name="self">
    <eType xsi:type="ecore:EClass" href="http://www.eclipse.org/emf/2002/Ecore#//EObject"/>
  </ocl.ecore:Variable>
  <ocl.ecore:Variable name="self">
    <eType xsi:type="ecore:EClass" href="http://www.eclipse.org/emf/2002/Ecore#//EObject"/>
  </ocl.ecore:Variable>
  <ocl.ecore:Variable name="self">
    <eType xsi:type="ecore:EClass" href="http://www.eclipse.org/emf/2002/Ecore#//EObject"/>
  </ocl.ecore:Variable>
  <ocl.ecore:Variable name="self">
    <eType xsi:type="ecore:EClass" href="http://www.eclipse.org/emf/2002/Ecore#//EObject"/>
  </ocl.ecore:Variable>
  <ocl.ecore:Variable name="self">
    <eType xsi:type="ecore:EClass" href="http://www.eclipse.org/emf/2002/Ecore#//EObject"/>
  </ocl.ecore:Variable>
  <ocl.ecore:Variable name="self">
    <eType xsi:type="ecore:EClass" href="http://www.eclipse.org/emf/2002/Ecore#//EObject"/>
  </ocl.ecore:Variable>
  <ocl.ecore:Variable name="self">
    <eType xsi:type="ecore:EClass" href="http://www.eclipse.org/emf/2002/Ecore#//EObject"/>
  </ocl.ecore:Variable>
  <ocl.ecore:Variable name="self">
    <eType xsi:type="ecore:EClass" href="http://www.eclipse.org/emf/2002/Ecore#//EObject"/>
  </ocl.ecore:Variable>
  <ocl.ecore:Variable name="self">
    <eType xsi:type="ecore:EClass" href="http://www.eclipse.org/emf/2002/Ecore#//EObject"/>
  </ocl.ecore:Variable>
  <ocl.ecore:Variable name="self">
    <eType xsi:type="ecore:EClass" href="http://www.eclipse.org/emf/2002/Ecore#//EObject"/>
  </ocl.ecore:Variable>
  <ocl.ecore:Variable name="self">
    <eType xsi:type="ecore:EClass" href="http://www.eclipse.org/emf/2002/Ecore#//EObject"/>
  </ocl.ecore:Variable>
  <ocl.ecore:Variable name="self">
    <eType xsi:type="ecore:EClass" href="http://www.eclipse.org/emf/2002/Ecore#//EObject"/>
  </ocl.ecore:Variable>
  <ocl.ecore:Variable name="self">
    <eType xsi:type="ecore:EClass" href="http://www.eclipse.org/emf/2002/Ecore#//EObject"/>
  </ocl.ecore:Variable>
  <ocl.ecore:Variable name="self">
    <eType xsi:type="ocl.ecore:PrimitiveType" href="http://www.eclipse.org/ocl/1.1.0/oclstdlib.ecore#/0/String"/>
  </ocl.ecore:Variable>
  <ocl.ecore:Variable name="self">
    <eType xsi:type="ecore:EClass" href="http://www.eclipse.org/emf/2002/Ecore#//EObject"/>
  </ocl.ecore:Variable>
  <ocl.ecore:Variable name="self">
    <eType xsi:type="ecore:EClass" href="http://www.eclipse.org/emf/2002/Ecore#//EObject"/>
  </ocl.ecore:Variable>
  <ocl.ecore:Variable name="self">
    <eType xsi:type="ecore:EClass" href="http://www.eclipse.org/emf/2002/Ecore#//EObject"/>
  </ocl.ecore:Variable>
  <ocl.ecore:Variable name="self">
    <eType xsi:type="ecore:EClass" href="http://www.eclipse.org/emf/2002/Ecore#//EObject"/>
  </ocl.ecore:Variable>
  <ocl.ecore:Variable name="self">
    <eType xsi:type="ecore:EClass" href="http://www.eclipse.org/emf/2002/Ecore#//EObject"/>
  </ocl.ecore:Variable>
  <ocl.ecore:Variable name="self">
    <eType xsi:type="ecore:EClass" href="http://www.eclipse.org/emf/2002/Ecore#//EObject"/>
  </ocl.ecore:Variable>
  <ocl.ecore:Variable name="self">
    <eType xsi:type="ecore:EClass" href="http://www.eclipse.org/emf/2002/Ecore#//EObject"/>
  </ocl.ecore:Variable>
  <ocl.ecore:Variable name="self">
    <eType xsi:type="ecore:EClass" href="http://www.eclipse.org/emf/2002/Ecore#//EObject"/>
  </ocl.ecore:Variable>
  <ocl.ecore:Variable name="self">
    <eType xsi:type="ecore:EClass" href="http://www.eclipse.org/emf/2002/Ecore#//EObject"/>
  </ocl.ecore:Variable>
  <ocl.ecore:Variable name="self">
    <eType xsi:type="ocl.ecore:PrimitiveType" href="http://www.eclipse.org/ocl/1.1.0/oclstdlib.ecore#/0/String"/>
  </ocl.ecore:Variable>
  <ocl.ecore:Variable name="self">
    <eType xsi:type="ecore:EClass" href="http://www.eclipse.org/emf/2002/Ecore#//EObject"/>
  </ocl.ecore:Variable>
  <ocl.ecore:Variable name="self">
    <eType xsi:type="ecore:EClass" href="http://www.eclipse.org/emf/2002/Ecore#//EObject"/>
  </ocl.ecore:Variable>
  <ocl.ecore:Variable name="self">
    <eType xsi:type="ecore:EClass" href="http://www.eclipse.org/emf/2002/Ecore#//EObject"/>
  </ocl.ecore:Variable>
  <ocl.ecore:Variable name="self">
    <eType xsi:type="ecore:EClass" href="http://www.eclipse.org/emf/2002/Ecore#//EObject"/>
  </ocl.ecore:Variable>
  <ocl.ecore:Variable name="self">
    <eType xsi:type="ecore:EClass" href="http://www.eclipse.org/emf/2002/Ecore#//EObject"/>
  </ocl.ecore:Variable>
  <ocl.ecore:Variable name="self">
    <eType xsi:type="ocl.ecore:PrimitiveType" href="http://www.eclipse.org/ocl/1.1.0/oclstdlib.ecore#/0/String"/>
  </ocl.ecore:Variable>
  <ocl.ecore:Variable name="self">
    <eType xsi:type="ecore:EClass" href="http://www.eclipse.org/emf/2002/Ecore#//EObject"/>
  </ocl.ecore:Variable>
  <ocl.ecore:Variable name="self">
    <eType xsi:type="ecore:EClass" href="http://www.eclipse.org/emf/2002/Ecore#//EObject"/>
  </ocl.ecore:Variable>
  <ocl.ecore:Variable name="self">
    <eType xsi:type="ecore:EClass" href="http://www.eclipse.org/emf/2002/Ecore#//EObject"/>
  </ocl.ecore:Variable>
  <ocl.ecore:Variable name="self">
    <eType xsi:type="ecore:EClass" href="http://www.eclipse.org/emf/2002/Ecore#//EObject"/>
  </ocl.ecore:Variable>
  <ocl.ecore:Variable name="self">
    <eType xsi:type="ecore:EClass" href="http://www.eclipse.org/emf/2002/Ecore#//EObject"/>
  </ocl.ecore:Variable>
  <ocl.ecore:Variable name="self">
    <eType xsi:type="ocl.ecore:PrimitiveType" href="http://www.eclipse.org/ocl/1.1.0/oclstdlib.ecore#/0/String"/>
  </ocl.ecore:Variable>
  <ocl.ecore:Variable name="self">
    <eType xsi:type="ecore:EClass" href="http://www.eclipse.org/emf/2002/Ecore#//EObject"/>
  </ocl.ecore:Variable>
  <ocl.ecore:Variable name="self">
    <eType xsi:type="ecore:EClass" href="http://www.eclipse.org/emf/2002/Ecore#//EObject"/>
  </ocl.ecore:Variable>
  <ocl.ecore:Variable name="self">
    <eType xsi:type="ecore:EClass" href="http://www.eclipse.org/emf/2002/Ecore#//EObject"/>
  </ocl.ecore:Variable>
  <ocl.ecore:Variable name="self">
    <eType xsi:type="ecore:EClass" href="http://www.eclipse.org/emf/2002/Ecore#//EObject"/>
  </ocl.ecore:Variable>
  <ocl.ecore:Variable name="self">
    <eType xsi:type="ecore:EClass" href="http://www.eclipse.org/emf/2002/Ecore#//EObject"/>
  </ocl.ecore:Variable>
  <ocl.ecore:Variable name="self">
    <eType xsi:type="ecore:EClass" href="http://www.eclipse.org/emf/2002/Ecore#//EObject"/>
  </ocl.ecore:Variable>
  <ocl.ecore:Variable name="self">
    <eType xsi:type="ecore:EClass" href="http://www.eclipse.org/emf/2002/Ecore#//EObject"/>
  </ocl.ecore:Variable>
  <ocl.ecore:Variable name="self">
    <eType xsi:type="ocl.ecore:PrimitiveType" href="http://www.eclipse.org/ocl/1.1.0/oclstdlib.ecore#/0/String"/>
  </ocl.ecore:Variable>
  <ocl.ecore:Variable name="self">
    <eType xsi:type="ecore:EClass" href="http://www.eclipse.org/emf/2002/Ecore#//EObject"/>
  </ocl.ecore:Variable>
  <ocl.ecore:Variable name="self">
    <eType xsi:type="ecore:EClass" href="http://www.eclipse.org/emf/2002/Ecore#//EObject"/>
  </ocl.ecore:Variable>
  <ocl.ecore:Variable name="self">
    <eType xsi:type="ecore:EClass" href="http://www.eclipse.org/emf/2002/Ecore#//EObject"/>
  </ocl.ecore:Variable>
  <ocl.ecore:Variable name="self">
    <eType xsi:type="ecore:EClass" href="http://www.eclipse.org/emf/2002/Ecore#//EObject"/>
  </ocl.ecore:Variable>
  <ocl.ecore:Variable name="self">
    <eType xsi:type="ecore:EClass" href="http://www.eclipse.org/emf/2002/Ecore#//EObject"/>
  </ocl.ecore:Variable>
  <ocl.ecore:Variable name="self">
    <eType xsi:type="ecore:EClass" href="http://www.eclipse.org/emf/2002/Ecore#//EObject"/>
  </ocl.ecore:Variable>
  <ocl.ecore:Variable name="self">
    <eType xsi:type="ecore:EClass" href="http://www.eclipse.org/emf/2002/Ecore#//EObject"/>
  </ocl.ecore:Variable>
  <ocl.ecore:Variable name="self">
    <eType xsi:type="ecore:EClass" href="http://www.eclipse.org/emf/2002/Ecore#//EObject"/>
  </ocl.ecore:Variable>
  <ocl.ecore:Variable name="self">
    <eType xsi:type="ecore:EClass" href="http://www.eclipse.org/emf/2002/Ecore#//EObject"/>
  </ocl.ecore:Variable>
  <ocl.ecore:Variable name="self">
    <eType xsi:type="ecore:EClass" href="http://www.eclipse.org/emf/2002/Ecore#//EObject"/>
  </ocl.ecore:Variable>
  <ocl.ecore:Variable name="self">
    <eType xsi:type="ecore:EClass" href="http://www.eclipse.org/emf/2002/Ecore#//EObject"/>
  </ocl.ecore:Variable>
  <ocl.ecore:Variable name="self">
    <eType xsi:type="ecore:EClass" href="http://www.eclipse.org/emf/2002/Ecore#//EObject"/>
  </ocl.ecore:Variable>
  <ocl.ecore:Variable name="self">
    <eType xsi:type="ecore:EClass" href="http://www.eclipse.org/emf/2002/Ecore#//EObject"/>
  </ocl.ecore:Variable>
  <ocl.ecore:Variable name="self">
    <eType xsi:type="ocl.ecore:PrimitiveType" href="http://www.eclipse.org/ocl/1.1.0/oclstdlib.ecore#/0/String"/>
  </ocl.ecore:Variable>
  <ocl.ecore:Variable name="self">
    <eType xsi:type="ecore:EClass" href="http://www.eclipse.org/emf/2002/Ecore#//EObject"/>
  </ocl.ecore:Variable>
  <ocl.ecore:Variable name="self">
    <eType xsi:type="ecore:EClass" href="http://www.eclipse.org/emf/2002/Ecore#//EObject"/>
  </ocl.ecore:Variable>
  <ocl.ecore:Variable name="self">
    <eType xsi:type="ecore:EClass" href="http://www.eclipse.org/emf/2002/Ecore#//EObject"/>
  </ocl.ecore:Variable>
  <ocl.ecore:Variable name="self">
    <eType xsi:type="ecore:EClass" href="http://www.eclipse.org/emf/2002/Ecore#//EObject"/>
  </ocl.ecore:Variable>
  <ocl.ecore:Variable name="self">
    <eType xsi:type="ecore:EClass" href="http://www.eclipse.org/emf/2002/Ecore#//EObject"/>
  </ocl.ecore:Variable>
  <ocl.ecore:Variable name="self">
    <eType xsi:type="ecore:EClass" href="http://www.eclipse.org/emf/2002/Ecore#//EObject"/>
  </ocl.ecore:Variable>
  <ocl.ecore:Variable name="self">
    <eType xsi:type="ecore:EClass" href="http://www.eclipse.org/emf/2002/Ecore#//EObject"/>
  </ocl.ecore:Variable>
  <ocl.ecore:Variable name="self">
    <eType xsi:type="ecore:EClass" href="http://www.eclipse.org/emf/2002/Ecore#//EObject"/>
  </ocl.ecore:Variable>
  <ocl.ecore:Variable name="self">
    <eType xsi:type="ecore:EClass" href="http://www.eclipse.org/emf/2002/Ecore#//EObject"/>
  </ocl.ecore:Variable>
  <ocl.ecore:Variable name="self">
    <eType xsi:type="ecore:EClass" href="http://www.eclipse.org/emf/2002/Ecore#//EObject"/>
  </ocl.ecore:Variable>
  <ocl.ecore:Variable name="self">
    <eType xsi:type="ecore:EClass" href="http://www.eclipse.org/emf/2002/Ecore#//EObject"/>
  </ocl.ecore:Variable>
  <ocl.ecore:Variable name="self">
    <eType xsi:type="ecore:EClass" href="http://www.eclipse.org/emf/2002/Ecore#//EObject"/>
  </ocl.ecore:Variable>
  <ocl.ecore:Variable name="self">
    <eType xsi:type="ecore:EClass" href="http://www.eclipse.org/emf/2002/Ecore#//EObject"/>
  </ocl.ecore:Variable>
  <ocl.ecore:Variable name="self">
    <eType xsi:type="ecore:EClass" href="http://www.eclipse.org/emf/2002/Ecore#//EObject"/>
  </ocl.ecore:Variable>
  <ocl.ecore:Variable name="self">
    <eType xsi:type="ecore:EClass" href="http://www.eclipse.org/emf/2002/Ecore#//EObject"/>
  </ocl.ecore:Variable>
  <ocl.ecore:Variable name="self">
    <eType xsi:type="ecore:EClass" href="http://www.eclipse.org/emf/2002/Ecore#//EObject"/>
  </ocl.ecore:Variable>
  <ocl.ecore:Variable name="self">
    <eType xsi:type="ecore:EClass" href="http://www.eclipse.org/emf/2002/Ecore#//EObject"/>
  </ocl.ecore:Variable>
  <ocl.ecore:Variable name="self">
    <eType xsi:type="ecore:EClass" href="http://www.eclipse.org/emf/2002/Ecore#//EObject"/>
  </ocl.ecore:Variable>
  <ocl.ecore:Variable name="self">
    <eType xsi:type="ecore:EClass" href="http://www.eclipse.org/emf/2002/Ecore#//EObject"/>
  </ocl.ecore:Variable>
  <ocl.ecore:Variable name="self">
    <eType xsi:type="ocl.ecore:PrimitiveType" href="http://www.eclipse.org/ocl/1.1.0/oclstdlib.ecore#/0/String"/>
  </ocl.ecore:Variable>
  <ocl.ecore:Variable name="self">
    <eType xsi:type="ecore:EClass" href="http://www.eclipse.org/emf/2002/Ecore#//EObject"/>
  </ocl.ecore:Variable>
  <ocl.ecore:Variable name="self">
    <eType xsi:type="ecore:EClass" href="http://www.eclipse.org/emf/2002/Ecore#//EObject"/>
  </ocl.ecore:Variable>
  <ocl.ecore:Variable name="self">
    <eType xsi:type="ecore:EClass" href="http://www.eclipse.org/emf/2002/Ecore#//EObject"/>
  </ocl.ecore:Variable>
  <ocl.ecore:Variable name="self">
    <eType xsi:type="ecore:EClass" href="http://www.eclipse.org/emf/2002/Ecore#//EObject"/>
  </ocl.ecore:Variable>
  <ocl.ecore:Variable name="self">
    <eType xsi:type="ecore:EClass" href="http://www.eclipse.org/emf/2002/Ecore#//EObject"/>
  </ocl.ecore:Variable>
  <ocl.ecore:Variable name="self">
    <eType xsi:type="ecore:EClass" href="http://www.eclipse.org/emf/2002/Ecore#//EObject"/>
  </ocl.ecore:Variable>
  <ocl.ecore:Variable name="self">
    <eType xsi:type="ecore:EClass" href="http://www.eclipse.org/emf/2002/Ecore#//EObject"/>
  </ocl.ecore:Variable>
  <ocl.ecore:Variable name="self">
    <eType xsi:type="ecore:EClass" href="http://www.eclipse.org/emf/2002/Ecore#//EObject"/>
  </ocl.ecore:Variable>
  <ocl.ecore:Variable name="self">
    <eType xsi:type="ecore:EClass" href="http://www.eclipse.org/emf/2002/Ecore#//EObject"/>
  </ocl.ecore:Variable>
  <ocl.ecore:Variable name="self">
    <eType xsi:type="ecore:EClass" href="http://www.eclipse.org/emf/2002/Ecore#//EObject"/>
  </ocl.ecore:Variable>
  <ocl.ecore:Variable name="self">
    <eType xsi:type="ecore:EClass" href="http://www.eclipse.org/emf/2002/Ecore#//EObject"/>
  </ocl.ecore:Variable>
  <ocl.ecore:Variable name="self">
    <eType xsi:type="ecore:EClass" href="http://www.eclipse.org/emf/2002/Ecore#//EObject"/>
  </ocl.ecore:Variable>
  <ocl.ecore:Variable name="self">
    <eType xsi:type="ecore:EClass" href="http://www.eclipse.org/emf/2002/Ecore#//EObject"/>
  </ocl.ecore:Variable>
  <ocl.ecore:Variable name="self">
    <eType xsi:type="ecore:EClass" href="http://www.eclipse.org/emf/2002/Ecore#//EObject"/>
  </ocl.ecore:Variable>
  <ocl.ecore:Variable name="self">
    <eType xsi:type="ecore:EClass" href="http://www.eclipse.org/emf/2002/Ecore#//EObject"/>
  </ocl.ecore:Variable>
  <ocl.ecore:Variable name="self">
    <eType xsi:type="ecore:EClass" href="http://www.eclipse.org/emf/2002/Ecore#//EObject"/>
  </ocl.ecore:Variable>
  <ocl.ecore:Variable name="self">
    <eType xsi:type="ecore:EClass" href="http://www.eclipse.org/emf/2002/Ecore#//EObject"/>
  </ocl.ecore:Variable>
  <ocl.ecore:Variable name="self">
    <eType xsi:type="ecore:EClass" href="http://www.eclipse.org/emf/2002/Ecore#//EObject"/>
  </ocl.ecore:Variable>
  <ocl.ecore:Variable name="self">
    <eType xsi:type="ecore:EClass" href="http://www.eclipse.org/emf/2002/Ecore#//EObject"/>
  </ocl.ecore:Variable>
  <ocl.ecore:Variable name="self">
    <eType xsi:type="ecore:EClass" href="http://www.eclipse.org/emf/2002/Ecore#//EObject"/>
  </ocl.ecore:Variable>
  <ocl.ecore:Variable name="self">
    <eType xsi:type="ecore:EClass" href="http://www.eclipse.org/emf/2002/Ecore#//EObject"/>
  </ocl.ecore:Variable>
  <ocl.ecore:Variable name="self">
    <eType xsi:type="ecore:EClass" href="http://www.eclipse.org/emf/2002/Ecore#//EObject"/>
  </ocl.ecore:Variable>
  <ocl.ecore:Variable name="self">
    <eType xsi:type="ecore:EClass" href="http://www.eclipse.org/emf/2002/Ecore#//EObject"/>
  </ocl.ecore:Variable>
  <ocl.ecore:Variable name="self">
    <eType xsi:type="ecore:EClass" href="http://www.eclipse.org/emf/2002/Ecore#//EObject"/>
  </ocl.ecore:Variable>
  <ocl.ecore:Variable name="self">
    <eType xsi:type="ecore:EClass" href="http://www.eclipse.org/emf/2002/Ecore#//EObject"/>
  </ocl.ecore:Variable>
  <ecore:EAnnotation source="positions">
    <eAnnotations source="positions.0" references="/0/generateINIFile">
      <details key="start" value="205"/>
      <details key="end" value="676"/>
      <details key="line" value="6"/>
    </eAnnotations>
    <eAnnotations source="positions.1" references="/0/generateINIFile/%">
      <details key="start" value="284"/>
      <details key="end" value="286"/>
      <details key="line" value="7"/>
    </eAnnotations>
    <eAnnotations source="positions.2" references="/0/generateINIFile/%.1">
      <details key="start" value="286"/>
      <details key="end" value="663"/>
      <details key="line" value="8"/>
    </eAnnotations>
    <eAnnotations source="positions.3" references="/0/generateINIFile/%.1/%">
      <details key="start" value="-1"/>
      <details key="end" value="-1"/>
      <details key="line" value="0"/>
    </eAnnotations>
    <eAnnotations source="positions.4" references="/0/generateINIFile/%.1/%.1">
      <details key="start" value="410"/>
      <details key="end" value="412"/>
      <details key="line" value="10"/>
    </eAnnotations>
    <eAnnotations source="positions.5" references="/0/generateINIFile/%.1/%.2">
      <details key="start" value="-1"/>
      <details key="end" value="-1"/>
      <details key="line" value="0"/>
    </eAnnotations>
    <eAnnotations source="positions.6" references="/0/generateINIFile/%.1/%.3">
      <details key="start" value="472"/>
      <details key="end" value="474"/>
      <details key="line" value="11"/>
    </eAnnotations>
    <eAnnotations source="positions.7" references="/0/generateINIFile/%.1/%.4">
      <details key="start" value="-1"/>
      <details key="end" value="-1"/>
      <details key="line" value="0"/>
    </eAnnotations>
    <eAnnotations source="positions.8" references="/0/generateINIFile/%.1/%.5">
      <details key="start" value="590"/>
      <details key="end" value="594"/>
      <details key="line" value="12"/>
    </eAnnotations>
    <eAnnotations source="positions.9" references="/0/generateINIFile/%.1/%.6">
      <details key="start" value="-1"/>
      <details key="end" value="-1"/>
      <details key="line" value="0"/>
    </eAnnotations>
    <eAnnotations source="positions.10" references="/0/generateINIFile/%.1/%.7">
      <details key="start" value="654"/>
      <details key="end" value="656"/>
      <details key="line" value="14"/>
    </eAnnotations>
    <eAnnotations source="positions.11" references="/0/generateINIFile/%.1/%.8">
      <details key="start" value="352"/>
      <details key="end" value="359"/>
      <details key="line" value="0"/>
    </eAnnotations>
    <eAnnotations source="positions.12" references="/0/generateINIFile/aCloudInfrastructure">
      <details key="start" value="238"/>
      <details key="end" value="280"/>
      <details key="line" value="6"/>
    </eAnnotations>
    <eAnnotations source="positions.13" references="/0/generateHeaderINIFile">
      <details key="start" value="680"/>
      <details key="end" value="1260"/>
      <details key="line" value="17"/>
    </eAnnotations>
    <eAnnotations source="positions.14" references="/0/generateHeaderINIFile/%">
      <details key="start" value="766"/>
      <details key="end" value="769"/>
      <details key="line" value="0"/>
    </eAnnotations>
    <eAnnotations source="positions.15" references="/0/generateHeaderINIFile/%.1">
      <details key="start" value="771"/>
      <details key="end" value="778"/>
      <details key="line" value="18"/>
    </eAnnotations>
    <eAnnotations source="positions.16" references="/0/generateHeaderINIFile/%.2">
      <details key="start" value="779"/>
      <details key="end" value="782"/>
      <details key="line" value="0"/>
    </eAnnotations>
    <eAnnotations source="positions.17" references="/0/generateHeaderINIFile/%.3">
      <details key="start" value="784"/>
      <details key="end" value="796"/>
      <details key="line" value="19"/>
    </eAnnotations>
    <eAnnotations source="positions.18" references="/0/generateHeaderINIFile/%.4">
      <details key="start" value="-1"/>
      <details key="end" value="-1"/>
      <details key="line" value="0"/>
    </eAnnotations>
    <eAnnotations source="positions.19" references="/0/generateHeaderINIFile/%.5">
      <details key="start" value="839"/>
      <details key="end" value="1071"/>
      <details key="line" value="20"/>
    </eAnnotations>
    <eAnnotations source="positions.20" references="/0/generateHeaderINIFile/%.6">
      <details key="start" value="1072"/>
      <details key="end" value="1075"/>
      <details key="line" value="0"/>
    </eAnnotations>
    <eAnnotations source="positions.21" references="/0/generateHeaderINIFile/%.7">
      <details key="start" value="1077"/>
      <details key="end" value="1079"/>
      <details key="line" value="25"/>
    </eAnnotations>
    <eAnnotations source="positions.22" references="/0/generateHeaderINIFile/%.8">
      <details key="start" value="1080"/>
      <details key="end" value="1083"/>
      <details key="line" value="0"/>
    </eAnnotations>
    <eAnnotations source="positions.23" references="/0/generateHeaderINIFile/%.9">
      <details key="start" value="1085"/>
      <details key="end" value="1247"/>
      <details key="line" value="25"/>
    </eAnnotations>
    <eAnnotations source="positions.24" references="/0/generateHeaderINIFile/aCloudInfrastructure">
      <details key="start" value="719"/>
      <details key="end" value="761"/>
      <details key="line" value="17"/>
    </eAnnotations>
    <eAnnotations source="positions.25" references="/0/generateCloudProviderConfiguration">
      <details key="start" value="1264"/>
      <details key="end" value="5589"/>
      <details key="line" value="34"/>
    </eAnnotations>
    <eAnnotations source="positions.26" references="/0/generateCloudProviderConfiguration/%">
      <details key="start" value="1362"/>
      <details key="end" value="1559"/>
      <details key="line" value="35"/>
    </eAnnotations>
    <eAnnotations source="positions.27" references="/0/generateCloudProviderConfiguration/%.1">
      <details key="start" value="-1"/>
      <details key="end" value="-1"/>
      <details key="line" value="0"/>
    </eAnnotations>
    <eAnnotations source="positions.28" references="/0/generateCloudProviderConfiguration/%.2">
      <details key="start" value="2142"/>
      <details key="end" value="2154"/>
      <details key="line" value="39"/>
    </eAnnotations>
    <eAnnotations source="positions.29" references="/0/generateCloudProviderConfiguration/%.3">
      <details key="start" value="-1"/>
      <details key="end" value="-1"/>
      <details key="line" value="0"/>
    </eAnnotations>
    <eAnnotations source="positions.30" references="/0/generateCloudProviderConfiguration/%.4">
      <details key="start" value="-1"/>
      <details key="end" value="-1"/>
      <details key="line" value="0"/>
    </eAnnotations>
    <eAnnotations source="positions.31" references="/0/generateCloudProviderConfiguration/%.5">
      <details key="start" value="2282"/>
      <details key="end" value="2285"/>
      <details key="line" value="39"/>
    </eAnnotations>
    <eAnnotations source="positions.32" references="/0/generateCloudProviderConfiguration/%.6">
      <details key="start" value="-1"/>
      <details key="end" value="-1"/>
      <details key="line" value="0"/>
    </eAnnotations>
    <eAnnotations source="positions.33" references="/0/generateCloudProviderConfiguration/%.7">
      <details key="start" value="2581"/>
      <details key="end" value="2592"/>
      <details key="line" value="41"/>
    </eAnnotations>
    <eAnnotations source="positions.34" references="/0/generateCloudProviderConfiguration/%.8">
      <details key="start" value="-1"/>
      <details key="end" value="-1"/>
      <details key="line" value="0"/>
    </eAnnotations>
    <eAnnotations source="positions.35" references="/0/generateCloudProviderConfiguration/%.9">
      <details key="start" value="-1"/>
      <details key="end" value="-1"/>
      <details key="line" value="0"/>
    </eAnnotations>
    <eAnnotations source="positions.36" references="/0/generateCloudProviderConfiguration/%.10">
      <details key="start" value="2693"/>
      <details key="end" value="2696"/>
      <details key="line" value="41"/>
    </eAnnotations>
    <eAnnotations source="positions.37" references="/0/generateCloudProviderConfiguration/%.11">
      <details key="start" value="-1"/>
      <details key="end" value="-1"/>
      <details key="line" value="0"/>
    </eAnnotations>
    <eAnnotations source="positions.38" references="/0/generateCloudProviderConfiguration/%.12">
      <details key="start" value="3744"/>
      <details key="end" value="3757"/>
      <details key="line" value="43"/>
    </eAnnotations>
    <eAnnotations source="positions.39" references="/0/generateCloudProviderConfiguration/%.13">
      <details key="start" value="-1"/>
      <details key="end" value="-1"/>
      <details key="line" value="0"/>
    </eAnnotations>
    <eAnnotations source="positions.40" references="/0/generateCloudProviderConfiguration/%.14">
      <details key="start" value="-1"/>
      <details key="end" value="-1"/>
      <details key="line" value="0"/>
    </eAnnotations>
    <eAnnotations source="positions.41" references="/0/generateCloudProviderConfiguration/%.15">
      <details key="start" value="3864"/>
      <details key="end" value="3867"/>
      <details key="line" value="43"/>
    </eAnnotations>
    <eAnnotations source="positions.42" references="/0/generateCloudProviderConfiguration/%.16">
      <details key="start" value="-1"/>
      <details key="end" value="-1"/>
      <details key="line" value="0"/>
    </eAnnotations>
    <eAnnotations source="positions.43" references="/0/generateCloudProviderConfiguration/%.17">
      <details key="start" value="3910"/>
      <details key="end" value="3922"/>
      <details key="line" value="44"/>
    </eAnnotations>
    <eAnnotations source="positions.44" references="/0/generateCloudProviderConfiguration/%.18">
      <details key="start" value="-1"/>
      <details key="end" value="-1"/>
      <details key="line" value="0"/>
    </eAnnotations>
    <eAnnotations source="positions.45" references="/0/generateCloudProviderConfiguration/%.19">
      <details key="start" value="-1"/>
      <details key="end" value="-1"/>
      <details key="line" value="0"/>
    </eAnnotations>
    <eAnnotations source="positions.46" references="/0/generateCloudProviderConfiguration/%.20">
      <details key="start" value="4026"/>
      <details key="end" value="4029"/>
      <details key="line" value="44"/>
    </eAnnotations>
    <eAnnotations source="positions.47" references="/0/generateCloudProviderConfiguration/%.21">
      <details key="start" value="-1"/>
      <details key="end" value="-1"/>
      <details key="line" value="0"/>
    </eAnnotations>
    <eAnnotations source="positions.48" references="/0/generateCloudProviderConfiguration/%.22">
      <details key="start" value="5399"/>
      <details key="end" value="5419"/>
      <details key="line" value="46"/>
    </eAnnotations>
    <eAnnotations source="positions.49" references="/0/generateCloudProviderConfiguration/%.23">
      <details key="start" value="-1"/>
      <details key="end" value="-1"/>
      <details key="line" value="0"/>
    </eAnnotations>
    <eAnnotations source="positions.50" references="/0/generateCloudProviderConfiguration/%.24">
      <details key="start" value="-1"/>
      <details key="end" value="-1"/>
      <details key="line" value="0"/>
    </eAnnotations>
    <eAnnotations source="positions.51" references="/0/generateCloudProviderConfiguration/%.25">
      <details key="start" value="5575"/>
      <details key="end" value="5576"/>
      <details key="line" value="46"/>
    </eAnnotations>
    <eAnnotations source="positions.52" references="/0/generateCloudProviderConfiguration/aCloudInfrastructure">
      <details key="start" value="1316"/>
      <details key="end" value="1358"/>
      <details key="line" value="34"/>
    </eAnnotations>
    <eAnnotations source="positions.53" references="/0/generateDataCenterConfiguration">
      <details key="start" value="5593"/>
      <details key="end" value="6264"/>
      <details key="line" value="49"/>
    </eAnnotations>
    <eAnnotations source="positions.54" references="/0/generateDataCenterConfiguration/%">
      <details key="start" value="5706"/>
      <details key="end" value="5801"/>
      <details key="line" value="50"/>
    </eAnnotations>
    <eAnnotations source="positions.55" references="/0/generateDataCenterConfiguration/%.1">
      <details key="start" value="-1"/>
      <details key="end" value="-1"/>
      <details key="line" value="0"/>
    </eAnnotations>
    <eAnnotations source="positions.56" references="/0/generateDataCenterConfiguration/%.2">
      <details key="start" value="5857"/>
      <details key="end" value="5929"/>
      <details key="line" value="52"/>
    </eAnnotations>
    <eAnnotations source="positions.57" references="/0/generateDataCenterConfiguration/packageName">
      <details key="start" value="5930"/>
      <details key="end" value="5941"/>
      <details key="line" value="0"/>
    </eAnnotations>
    <eAnnotations source="positions.58" references="/0/generateDataCenterConfiguration/%.3">
      <details key="start" value="5943"/>
      <details key="end" value="5947"/>
      <details key="line" value="53"/>
    </eAnnotations>
    <eAnnotations source="positions.59" references="/0/generateDataCenterConfiguration/%.4">
      <details key="start" value="-1"/>
      <details key="end" value="-1"/>
      <details key="line" value="0"/>
    </eAnnotations>
    <eAnnotations source="positions.60" references="/0/generateDataCenterConfiguration/%.5">
      <details key="start" value="6003"/>
      <details key="end" value="6036"/>
      <details key="line" value="53"/>
    </eAnnotations>
    <eAnnotations source="positions.61" references="/0/generateDataCenterConfiguration/%.6">
      <details key="start" value="-1"/>
      <details key="end" value="-1"/>
      <details key="line" value="0"/>
    </eAnnotations>
    <eAnnotations source="positions.62" references="/0/generateDataCenterConfiguration/%.7">
      <details key="start" value="6082"/>
      <details key="end" value="6088"/>
      <details key="line" value="53"/>
    </eAnnotations>
    <eAnnotations source="positions.63" references="/0/generateDataCenterConfiguration/%.8">
      <details key="start" value="-1"/>
      <details key="end" value="-1"/>
      <details key="line" value="0"/>
    </eAnnotations>
    <eAnnotations source="positions.64" references="/0/generateDataCenterConfiguration/aDataCenterElement">
      <details key="start" value="5642"/>
      <details key="end" value="5680"/>
      <details key="line" value="49"/>
    </eAnnotations>
    <eAnnotations source="positions.65" references="/0/generateDataCenterConfiguration/packageName.1">
      <details key="start" value="5682"/>
      <details key="end" value="5702"/>
      <details key="line" value="49"/>
    </eAnnotations>
    <eAnnotations source="positions.66" references="/0/generateRackConfiguration">
      <details key="start" value="6268"/>
      <details key="end" value="10445"/>
      <details key="line" value="58"/>
    </eAnnotations>
    <eAnnotations source="positions.67" references="/0/generateRackConfiguration/%">
      <details key="start" value="6374"/>
      <details key="end" value="6472"/>
      <details key="line" value="59"/>
    </eAnnotations>
    <eAnnotations source="positions.68" references="/0/generateRackConfiguration/%.1">
      <details key="start" value="-1"/>
      <details key="end" value="-1"/>
      <details key="line" value="0"/>
    </eAnnotations>
    <eAnnotations source="positions.69" references="/0/generateRackConfiguration/%.2">
      <details key="start" value="6509"/>
      <details key="end" value="6510"/>
      <details key="line" value="60"/>
    </eAnnotations>
    <eAnnotations source="positions.70" references="/0/generateRackConfiguration/%.3">
      <details key="start" value="-1"/>
      <details key="end" value="-1"/>
      <details key="line" value="0"/>
    </eAnnotations>
    <eAnnotations source="positions.71" references="/0/generateRackConfiguration/%.4">
      <details key="start" value="6538"/>
      <details key="end" value="6610"/>
      <details key="line" value="60"/>
    </eAnnotations>
    <eAnnotations source="positions.72" references="/0/generateRackConfiguration/packageName">
      <details key="start" value="6611"/>
      <details key="end" value="6622"/>
      <details key="line" value="0"/>
    </eAnnotations>
    <eAnnotations source="positions.73" references="/0/generateRackConfiguration/%.5">
      <details key="start" value="6624"/>
      <details key="end" value="6625"/>
      <details key="line" value="62"/>
    </eAnnotations>
    <eAnnotations source="positions.74" references="/0/generateRackConfiguration/dataCenterName">
      <details key="start" value="6626"/>
      <details key="end" value="6640"/>
      <details key="line" value="0"/>
    </eAnnotations>
    <eAnnotations source="positions.75" references="/0/generateRackConfiguration/%.6">
      <details key="start" value="6642"/>
      <details key="end" value="6643"/>
      <details key="line" value="62"/>
    </eAnnotations>
    <eAnnotations source="positions.76" references="/0/generateRackConfiguration/%.7">
      <details key="start" value="-1"/>
      <details key="end" value="-1"/>
      <details key="line" value="0"/>
    </eAnnotations>
    <eAnnotations source="positions.77" references="/0/generateRackConfiguration/%.8">
      <details key="start" value="6680"/>
      <details key="end" value="6681"/>
      <details key="line" value="62"/>
    </eAnnotations>
    <eAnnotations source="positions.78" references="/0/generateRackConfiguration/%.9">
      <details key="start" value="-1"/>
      <details key="end" value="-1"/>
      <details key="line" value="0"/>
    </eAnnotations>
    <eAnnotations source="positions.79" references="/0/generateRackConfiguration/%.10">
      <details key="start" value="6709"/>
      <details key="end" value="6747"/>
      <details key="line" value="62"/>
    </eAnnotations>
    <eAnnotations source="positions.80" references="/0/generateRackConfiguration/packageName.1">
      <details key="start" value="6748"/>
      <details key="end" value="6759"/>
      <details key="line" value="0"/>
    </eAnnotations>
    <eAnnotations source="positions.81" references="/0/generateRackConfiguration/%.11">
      <details key="start" value="6761"/>
      <details key="end" value="6762"/>
      <details key="line" value="62"/>
    </eAnnotations>
    <eAnnotations source="positions.82" references="/0/generateRackConfiguration/%.12">
      <details key="start" value="-1"/>
      <details key="end" value="-1"/>
      <details key="line" value="0"/>
    </eAnnotations>
    <eAnnotations source="positions.83" references="/0/generateRackConfiguration/%.13">
      <details key="start" value="6790"/>
      <details key="end" value="6807"/>
      <details key="line" value="62"/>
    </eAnnotations>
    <eAnnotations source="positions.84" references="/0/generateRackConfiguration/packageName.2">
      <details key="start" value="6808"/>
      <details key="end" value="6819"/>
      <details key="line" value="0"/>
    </eAnnotations>
    <eAnnotations source="positions.85" references="/0/generateRackConfiguration/%.14">
      <details key="start" value="6821"/>
      <details key="end" value="6822"/>
      <details key="line" value="63"/>
    </eAnnotations>
    <eAnnotations source="positions.86" references="/0/generateRackConfiguration/dataCenterName.1">
      <details key="start" value="6823"/>
      <details key="end" value="6837"/>
      <details key="line" value="0"/>
    </eAnnotations>
    <eAnnotations source="positions.87" references="/0/generateRackConfiguration/%.15">
      <details key="start" value="6839"/>
      <details key="end" value="6840"/>
      <details key="line" value="63"/>
    </eAnnotations>
    <eAnnotations source="positions.88" references="/0/generateRackConfiguration/%.16">
      <details key="start" value="-1"/>
      <details key="end" value="-1"/>
      <details key="line" value="0"/>
    </eAnnotations>
    <eAnnotations source="positions.89" references="/0/generateRackConfiguration/%.17">
      <details key="start" value="6877"/>
      <details key="end" value="6878"/>
      <details key="line" value="63"/>
    </eAnnotations>
    <eAnnotations source="positions.90" references="/0/generateRackConfiguration/%.18">
      <details key="start" value="-1"/>
      <details key="end" value="-1"/>
      <details key="line" value="0"/>
    </eAnnotations>
    <eAnnotations source="positions.91" references="/0/generateRackConfiguration/%.19">
      <details key="start" value="6906"/>
      <details key="end" value="6914"/>
      <details key="line" value="63"/>
    </eAnnotations>
    <eAnnotations source="positions.92" references="/0/generateRackConfiguration/%.20">
      <details key="start" value="6915"/>
      <details key="end" value="6918"/>
      <details key="line" value="0"/>
    </eAnnotations>
    <eAnnotations source="positions.93" references="/0/generateRackConfiguration/%.21">
      <details key="start" value="6920"/>
      <details key="end" value="6921"/>
      <details key="line" value="63"/>
    </eAnnotations>
    <eAnnotations source="positions.94" references="/0/generateRackConfiguration/%.22">
      <details key="start" value="6922"/>
      <details key="end" value="6925"/>
      <details key="line" value="0"/>
    </eAnnotations>
    <eAnnotations source="positions.95" references="/0/generateRackConfiguration/%.23">
      <details key="start" value="6927"/>
      <details key="end" value="6951"/>
      <details key="line" value="63"/>
    </eAnnotations>
    <eAnnotations source="positions.96" references="/0/generateRackConfiguration/%.24">
      <details key="start" value="-1"/>
      <details key="end" value="-1"/>
      <details key="line" value="0"/>
    </eAnnotations>
    <eAnnotations source="positions.97" references="/0/generateRackConfiguration/%.25">
      <details key="start" value="6982"/>
      <details key="end" value="6984"/>
      <details key="line" value="64"/>
    </eAnnotations>
    <eAnnotations source="positions.98" references="/0/generateRackConfiguration/packageName.3">
      <details key="start" value="6985"/>
      <details key="end" value="6996"/>
      <details key="line" value="0"/>
    </eAnnotations>
    <eAnnotations source="positions.99" references="/0/generateRackConfiguration/%.26">
      <details key="start" value="6998"/>
      <details key="end" value="6999"/>
      <details key="line" value="64"/>
    </eAnnotations>
    <eAnnotations source="positions.100" references="/0/generateRackConfiguration/dataCenterName.2">
      <details key="start" value="7000"/>
      <details key="end" value="7014"/>
      <details key="line" value="0"/>
    </eAnnotations>
    <eAnnotations source="positions.101" references="/0/generateRackConfiguration/%.27">
      <details key="start" value="7016"/>
      <details key="end" value="7017"/>
      <details key="line" value="64"/>
    </eAnnotations>
    <eAnnotations source="positions.102" references="/0/generateRackConfiguration/%.28">
      <details key="start" value="-1"/>
      <details key="end" value="-1"/>
      <details key="line" value="0"/>
    </eAnnotations>
    <eAnnotations source="positions.103" references="/0/generateRackConfiguration/%.29">
      <details key="start" value="7054"/>
      <details key="end" value="7055"/>
      <details key="line" value="64"/>
    </eAnnotations>
    <eAnnotations source="positions.104" references="/0/generateRackConfiguration/%.30">
      <details key="start" value="-1"/>
      <details key="end" value="-1"/>
      <details key="line" value="0"/>
    </eAnnotations>
    <eAnnotations source="positions.105" references="/0/generateRackConfiguration/%.31">
      <details key="start" value="7083"/>
      <details key="end" value="7091"/>
      <details key="line" value="64"/>
    </eAnnotations>
    <eAnnotations source="positions.106" references="/0/generateRackConfiguration/%.32">
      <details key="start" value="7092"/>
      <details key="end" value="7095"/>
      <details key="line" value="0"/>
    </eAnnotations>
    <eAnnotations source="positions.107" references="/0/generateRackConfiguration/%.33">
      <details key="start" value="7097"/>
      <details key="end" value="7098"/>
      <details key="line" value="64"/>
    </eAnnotations>
    <eAnnotations source="positions.108" references="/0/generateRackConfiguration/%.34">
      <details key="start" value="7099"/>
      <details key="end" value="7102"/>
      <details key="line" value="0"/>
    </eAnnotations>
    <eAnnotations source="positions.109" references="/0/generateRackConfiguration/%.35">
      <details key="start" value="7104"/>
      <details key="end" value="7110"/>
      <details key="line" value="64"/>
    </eAnnotations>
    <eAnnotations source="positions.110" references="/0/generateRackConfiguration/%.36">
      <details key="start" value="7111"/>
      <details key="end" value="7114"/>
      <details key="line" value="0"/>
    </eAnnotations>
    <eAnnotations source="positions.111" references="/0/generateRackConfiguration/%.37">
      <details key="start" value="7116"/>
      <details key="end" value="7117"/>
      <details key="line" value="64"/>
    </eAnnotations>
    <eAnnotations source="positions.112" references="/0/generateRackConfiguration/%.38">
      <details key="start" value="7118"/>
      <details key="end" value="7121"/>
      <details key="line" value="0"/>
    </eAnnotations>
    <eAnnotations source="positions.113" references="/0/generateRackConfiguration/%.39">
      <details key="start" value="7123"/>
      <details key="end" value="7147"/>
      <details key="line" value="64"/>
    </eAnnotations>
    <eAnnotations source="positions.114" references="/0/generateRackConfiguration/%.40">
      <details key="start" value="-1"/>
      <details key="end" value="-1"/>
      <details key="line" value="0"/>
    </eAnnotations>
    <eAnnotations source="positions.115" references="/0/generateRackConfiguration/%.41">
      <details key="start" value="7178"/>
      <details key="end" value="7180"/>
      <details key="line" value="65"/>
    </eAnnotations>
    <eAnnotations source="positions.116" references="/0/generateRackConfiguration/packageName.4">
      <details key="start" value="7181"/>
      <details key="end" value="7192"/>
      <details key="line" value="0"/>
    </eAnnotations>
    <eAnnotations source="positions.117" references="/0/generateRackConfiguration/%.42">
      <details key="start" value="7194"/>
      <details key="end" value="7195"/>
      <details key="line" value="65"/>
    </eAnnotations>
    <eAnnotations source="positions.118" references="/0/generateRackConfiguration/dataCenterName.3">
      <details key="start" value="7196"/>
      <details key="end" value="7210"/>
      <details key="line" value="0"/>
    </eAnnotations>
    <eAnnotations source="positions.119" references="/0/generateRackConfiguration/%.43">
      <details key="start" value="7212"/>
      <details key="end" value="7213"/>
      <details key="line" value="65"/>
    </eAnnotations>
    <eAnnotations source="positions.120" references="/0/generateRackConfiguration/%.44">
      <details key="start" value="-1"/>
      <details key="end" value="-1"/>
      <details key="line" value="0"/>
    </eAnnotations>
    <eAnnotations source="positions.121" references="/0/generateRackConfiguration/%.45">
      <details key="start" value="7250"/>
      <details key="end" value="7251"/>
      <details key="line" value="65"/>
    </eAnnotations>
    <eAnnotations source="positions.122" references="/0/generateRackConfiguration/%.46">
      <details key="start" value="-1"/>
      <details key="end" value="-1"/>
      <details key="line" value="0"/>
    </eAnnotations>
    <eAnnotations source="positions.123" references="/0/generateRackConfiguration/%.47">
      <details key="start" value="7279"/>
      <details key="end" value="7292"/>
      <details key="line" value="65"/>
    </eAnnotations>
    <eAnnotations source="positions.124" references="/0/generateRackConfiguration/%.48">
      <details key="start" value="7293"/>
      <details key="end" value="7296"/>
      <details key="line" value="0"/>
    </eAnnotations>
    <eAnnotations source="positions.125" references="/0/generateRackConfiguration/%.49">
      <details key="start" value="7298"/>
      <details key="end" value="7299"/>
      <details key="line" value="65"/>
    </eAnnotations>
    <eAnnotations source="positions.126" references="/0/generateRackConfiguration/%.50">
      <details key="start" value="7300"/>
      <details key="end" value="7303"/>
      <details key="line" value="0"/>
    </eAnnotations>
    <eAnnotations source="positions.127" references="/0/generateRackConfiguration/%.51">
      <details key="start" value="7305"/>
      <details key="end" value="7325"/>
      <details key="line" value="65"/>
    </eAnnotations>
    <eAnnotations source="positions.128" references="/0/generateRackConfiguration/%.52">
      <details key="start" value="-1"/>
      <details key="end" value="-1"/>
      <details key="line" value="0"/>
    </eAnnotations>
    <eAnnotations source="positions.129" references="/0/generateRackConfiguration/%.53">
      <details key="start" value="7356"/>
      <details key="end" value="7358"/>
      <details key="line" value="66"/>
    </eAnnotations>
    <eAnnotations source="positions.130" references="/0/generateRackConfiguration/packageName.5">
      <details key="start" value="7359"/>
      <details key="end" value="7370"/>
      <details key="line" value="0"/>
    </eAnnotations>
    <eAnnotations source="positions.131" references="/0/generateRackConfiguration/%.54">
      <details key="start" value="7372"/>
      <details key="end" value="7373"/>
      <details key="line" value="66"/>
    </eAnnotations>
    <eAnnotations source="positions.132" references="/0/generateRackConfiguration/dataCenterName.4">
      <details key="start" value="7374"/>
      <details key="end" value="7388"/>
      <details key="line" value="0"/>
    </eAnnotations>
    <eAnnotations source="positions.133" references="/0/generateRackConfiguration/%.55">
      <details key="start" value="7390"/>
      <details key="end" value="7391"/>
      <details key="line" value="66"/>
    </eAnnotations>
    <eAnnotations source="positions.134" references="/0/generateRackConfiguration/%.56">
      <details key="start" value="-1"/>
      <details key="end" value="-1"/>
      <details key="line" value="0"/>
    </eAnnotations>
    <eAnnotations source="positions.135" references="/0/generateRackConfiguration/%.57">
      <details key="start" value="7428"/>
      <details key="end" value="7429"/>
      <details key="line" value="66"/>
    </eAnnotations>
    <eAnnotations source="positions.136" references="/0/generateRackConfiguration/%.58">
      <details key="start" value="-1"/>
      <details key="end" value="-1"/>
      <details key="line" value="0"/>
    </eAnnotations>
    <eAnnotations source="positions.137" references="/0/generateRackConfiguration/%.59">
      <details key="start" value="7457"/>
      <details key="end" value="7472"/>
      <details key="line" value="66"/>
    </eAnnotations>
    <eAnnotations source="positions.138" references="/0/generateRackConfiguration/%.60">
      <details key="start" value="-1"/>
      <details key="end" value="-1"/>
      <details key="line" value="0"/>
    </eAnnotations>
    <eAnnotations source="positions.139" references="/0/generateRackConfiguration/%.61">
      <details key="start" value="7487"/>
      <details key="end" value="7489"/>
      <details key="line" value="67"/>
    </eAnnotations>
    <eAnnotations source="positions.140" references="/0/generateRackConfiguration/packageName.6">
      <details key="start" value="7490"/>
      <details key="end" value="7501"/>
      <details key="line" value="0"/>
    </eAnnotations>
    <eAnnotations source="positions.141" references="/0/generateRackConfiguration/%.62">
      <details key="start" value="7503"/>
      <details key="end" value="7504"/>
      <details key="line" value="67"/>
    </eAnnotations>
    <eAnnotations source="positions.142" references="/0/generateRackConfiguration/dataCenterName.5">
      <details key="start" value="7505"/>
      <details key="end" value="7519"/>
      <details key="line" value="0"/>
    </eAnnotations>
    <eAnnotations source="positions.143" references="/0/generateRackConfiguration/%.63">
      <details key="start" value="7521"/>
      <details key="end" value="7522"/>
      <details key="line" value="67"/>
    </eAnnotations>
    <eAnnotations source="positions.144" references="/0/generateRackConfiguration/%.64">
      <details key="start" value="-1"/>
      <details key="end" value="-1"/>
      <details key="line" value="0"/>
    </eAnnotations>
    <eAnnotations source="positions.145" references="/0/generateRackConfiguration/%.65">
      <details key="start" value="7559"/>
      <details key="end" value="7560"/>
      <details key="line" value="67"/>
    </eAnnotations>
    <eAnnotations source="positions.146" references="/0/generateRackConfiguration/%.66">
      <details key="start" value="-1"/>
      <details key="end" value="-1"/>
      <details key="line" value="0"/>
    </eAnnotations>
    <eAnnotations source="positions.147" references="/0/generateRackConfiguration/%.67">
      <details key="start" value="7588"/>
      <details key="end" value="7608"/>
      <details key="line" value="67"/>
    </eAnnotations>
    <eAnnotations source="positions.148" references="/0/generateRackConfiguration/%.68">
      <details key="start" value="-1"/>
      <details key="end" value="-1"/>
      <details key="line" value="0"/>
    </eAnnotations>
    <eAnnotations source="positions.149" references="/0/generateRackConfiguration/%.69">
      <details key="start" value="7633"/>
      <details key="end" value="7635"/>
      <details key="line" value="68"/>
    </eAnnotations>
    <eAnnotations source="positions.150" references="/0/generateRackConfiguration/packageName.7">
      <details key="start" value="7636"/>
      <details key="end" value="7647"/>
      <details key="line" value="0"/>
    </eAnnotations>
    <eAnnotations source="positions.151" references="/0/generateRackConfiguration/%.70">
      <details key="start" value="7649"/>
      <details key="end" value="7650"/>
      <details key="line" value="68"/>
    </eAnnotations>
    <eAnnotations source="positions.152" references="/0/generateRackConfiguration/dataCenterName.6">
      <details key="start" value="7651"/>
      <details key="end" value="7665"/>
      <details key="line" value="0"/>
    </eAnnotations>
    <eAnnotations source="positions.153" references="/0/generateRackConfiguration/%.71">
      <details key="start" value="7667"/>
      <details key="end" value="7668"/>
      <details key="line" value="68"/>
    </eAnnotations>
    <eAnnotations source="positions.154" references="/0/generateRackConfiguration/%.72">
      <details key="start" value="-1"/>
      <details key="end" value="-1"/>
      <details key="line" value="0"/>
    </eAnnotations>
    <eAnnotations source="positions.155" references="/0/generateRackConfiguration/%.73">
      <details key="start" value="7705"/>
      <details key="end" value="7706"/>
      <details key="line" value="68"/>
    </eAnnotations>
    <eAnnotations source="positions.156" references="/0/generateRackConfiguration/%.74">
      <details key="start" value="-1"/>
      <details key="end" value="-1"/>
      <details key="line" value="0"/>
    </eAnnotations>
    <eAnnotations source="positions.157" references="/0/generateRackConfiguration/%.75">
      <details key="start" value="7734"/>
      <details key="end" value="7742"/>
      <details key="line" value="68"/>
    </eAnnotations>
    <eAnnotations source="positions.158" references="/0/generateRackConfiguration/%.76">
      <details key="start" value="7743"/>
      <details key="end" value="7746"/>
      <details key="line" value="0"/>
    </eAnnotations>
    <eAnnotations source="positions.159" references="/0/generateRackConfiguration/%.77">
      <details key="start" value="7748"/>
      <details key="end" value="7749"/>
      <details key="line" value="68"/>
    </eAnnotations>
    <eAnnotations source="positions.160" references="/0/generateRackConfiguration/%.78">
      <details key="start" value="7750"/>
      <details key="end" value="7753"/>
      <details key="line" value="0"/>
    </eAnnotations>
    <eAnnotations source="positions.161" references="/0/generateRackConfiguration/%.79">
      <details key="start" value="7755"/>
      <details key="end" value="7761"/>
      <details key="line" value="68"/>
    </eAnnotations>
    <eAnnotations source="positions.162" references="/0/generateRackConfiguration/%.80">
      <details key="start" value="7762"/>
      <details key="end" value="7765"/>
      <details key="line" value="0"/>
    </eAnnotations>
    <eAnnotations source="positions.163" references="/0/generateRackConfiguration/%.81">
      <details key="start" value="7767"/>
      <details key="end" value="7768"/>
      <details key="line" value="68"/>
    </eAnnotations>
    <eAnnotations source="positions.164" references="/0/generateRackConfiguration/%.82">
      <details key="start" value="7769"/>
      <details key="end" value="7772"/>
      <details key="line" value="0"/>
    </eAnnotations>
    <eAnnotations source="positions.165" references="/0/generateRackConfiguration/%.83">
      <details key="start" value="7774"/>
      <details key="end" value="7804"/>
      <details key="line" value="68"/>
    </eAnnotations>
    <eAnnotations source="positions.166" references="/0/generateRackConfiguration/packageName.8">
      <details key="start" value="7805"/>
      <details key="end" value="7816"/>
      <details key="line" value="0"/>
    </eAnnotations>
    <eAnnotations source="positions.167" references="/0/generateRackConfiguration/%.84">
      <details key="start" value="7818"/>
      <details key="end" value="7819"/>
      <details key="line" value="69"/>
    </eAnnotations>
    <eAnnotations source="positions.168" references="/0/generateRackConfiguration/dataCenterName.7">
      <details key="start" value="7820"/>
      <details key="end" value="7834"/>
      <details key="line" value="0"/>
    </eAnnotations>
    <eAnnotations source="positions.169" references="/0/generateRackConfiguration/%.85">
      <details key="start" value="7836"/>
      <details key="end" value="7837"/>
      <details key="line" value="69"/>
    </eAnnotations>
    <eAnnotations source="positions.170" references="/0/generateRackConfiguration/%.86">
      <details key="start" value="-1"/>
      <details key="end" value="-1"/>
      <details key="line" value="0"/>
    </eAnnotations>
    <eAnnotations source="positions.171" references="/0/generateRackConfiguration/%.87">
      <details key="start" value="7874"/>
      <details key="end" value="7875"/>
      <details key="line" value="69"/>
    </eAnnotations>
    <eAnnotations source="positions.172" references="/0/generateRackConfiguration/%.88">
      <details key="start" value="-1"/>
      <details key="end" value="-1"/>
      <details key="line" value="0"/>
    </eAnnotations>
    <eAnnotations source="positions.173" references="/0/generateRackConfiguration/%.89">
      <details key="start" value="7903"/>
      <details key="end" value="7911"/>
      <details key="line" value="69"/>
    </eAnnotations>
    <eAnnotations source="positions.174" references="/0/generateRackConfiguration/%.90">
      <details key="start" value="7912"/>
      <details key="end" value="7915"/>
      <details key="line" value="0"/>
    </eAnnotations>
    <eAnnotations source="positions.175" references="/0/generateRackConfiguration/%.91">
      <details key="start" value="7917"/>
      <details key="end" value="7918"/>
      <details key="line" value="69"/>
    </eAnnotations>
    <eAnnotations source="positions.176" references="/0/generateRackConfiguration/%.92">
      <details key="start" value="7919"/>
      <details key="end" value="7922"/>
      <details key="line" value="0"/>
    </eAnnotations>
    <eAnnotations source="positions.177" references="/0/generateRackConfiguration/%.93">
      <details key="start" value="7924"/>
      <details key="end" value="7930"/>
      <details key="line" value="69"/>
    </eAnnotations>
    <eAnnotations source="positions.178" references="/0/generateRackConfiguration/%.94">
      <details key="start" value="7931"/>
      <details key="end" value="7934"/>
      <details key="line" value="0"/>
    </eAnnotations>
    <eAnnotations source="positions.179" references="/0/generateRackConfiguration/%.95">
      <details key="start" value="7936"/>
      <details key="end" value="7937"/>
      <details key="line" value="69"/>
    </eAnnotations>
    <eAnnotations source="positions.180" references="/0/generateRackConfiguration/%.96">
      <details key="start" value="7938"/>
      <details key="end" value="7941"/>
      <details key="line" value="0"/>
    </eAnnotations>
    <eAnnotations source="positions.181" references="/0/generateRackConfiguration/%.97">
      <details key="start" value="7943"/>
      <details key="end" value="7970"/>
      <details key="line" value="69"/>
    </eAnnotations>
    <eAnnotations source="positions.182" references="/0/generateRackConfiguration/packageName.9">
      <details key="start" value="7971"/>
      <details key="end" value="7982"/>
      <details key="line" value="0"/>
    </eAnnotations>
    <eAnnotations source="positions.183" references="/0/generateRackConfiguration/%.98">
      <details key="start" value="7984"/>
      <details key="end" value="7985"/>
      <details key="line" value="70"/>
    </eAnnotations>
    <eAnnotations source="positions.184" references="/0/generateRackConfiguration/dataCenterName.8">
      <details key="start" value="7986"/>
      <details key="end" value="8000"/>
      <details key="line" value="0"/>
    </eAnnotations>
    <eAnnotations source="positions.185" references="/0/generateRackConfiguration/%.99">
      <details key="start" value="8002"/>
      <details key="end" value="8003"/>
      <details key="line" value="70"/>
    </eAnnotations>
    <eAnnotations source="positions.186" references="/0/generateRackConfiguration/%.100">
      <details key="start" value="-1"/>
      <details key="end" value="-1"/>
      <details key="line" value="0"/>
    </eAnnotations>
    <eAnnotations source="positions.187" references="/0/generateRackConfiguration/%.101">
      <details key="start" value="8040"/>
      <details key="end" value="8041"/>
      <details key="line" value="70"/>
    </eAnnotations>
    <eAnnotations source="positions.188" references="/0/generateRackConfiguration/%.102">
      <details key="start" value="-1"/>
      <details key="end" value="-1"/>
      <details key="line" value="0"/>
    </eAnnotations>
    <eAnnotations source="positions.189" references="/0/generateRackConfiguration/%.103">
      <details key="start" value="8069"/>
      <details key="end" value="8077"/>
      <details key="line" value="70"/>
    </eAnnotations>
    <eAnnotations source="positions.190" references="/0/generateRackConfiguration/%.104">
      <details key="start" value="8078"/>
      <details key="end" value="8081"/>
      <details key="line" value="0"/>
    </eAnnotations>
    <eAnnotations source="positions.191" references="/0/generateRackConfiguration/%.105">
      <details key="start" value="8083"/>
      <details key="end" value="8084"/>
      <details key="line" value="70"/>
    </eAnnotations>
    <eAnnotations source="positions.192" references="/0/generateRackConfiguration/%.106">
      <details key="start" value="8085"/>
      <details key="end" value="8088"/>
      <details key="line" value="0"/>
    </eAnnotations>
    <eAnnotations source="positions.193" references="/0/generateRackConfiguration/%.107">
      <details key="start" value="8090"/>
      <details key="end" value="8096"/>
      <details key="line" value="70"/>
    </eAnnotations>
    <eAnnotations source="positions.194" references="/0/generateRackConfiguration/%.108">
      <details key="start" value="8097"/>
      <details key="end" value="8100"/>
      <details key="line" value="0"/>
    </eAnnotations>
    <eAnnotations source="positions.195" references="/0/generateRackConfiguration/%.109">
      <details key="start" value="8102"/>
      <details key="end" value="8103"/>
      <details key="line" value="70"/>
    </eAnnotations>
    <eAnnotations source="positions.196" references="/0/generateRackConfiguration/%.110">
      <details key="start" value="8104"/>
      <details key="end" value="8107"/>
      <details key="line" value="0"/>
    </eAnnotations>
    <eAnnotations source="positions.197" references="/0/generateRackConfiguration/%.111">
      <details key="start" value="8109"/>
      <details key="end" value="8121"/>
      <details key="line" value="70"/>
    </eAnnotations>
    <eAnnotations source="positions.198" references="/0/generateRackConfiguration/%.112">
      <details key="start" value="-1"/>
      <details key="end" value="-1"/>
      <details key="line" value="0"/>
    </eAnnotations>
    <eAnnotations source="positions.199" references="/0/generateRackConfiguration/%.113">
      <details key="start" value="8153"/>
      <details key="end" value="8155"/>
      <details key="line" value="71"/>
    </eAnnotations>
    <eAnnotations source="positions.200" references="/0/generateRackConfiguration/packageName.10">
      <details key="start" value="8156"/>
      <details key="end" value="8167"/>
      <details key="line" value="0"/>
    </eAnnotations>
    <eAnnotations source="positions.201" references="/0/generateRackConfiguration/%.114">
      <details key="start" value="8169"/>
      <details key="end" value="8170"/>
      <details key="line" value="71"/>
    </eAnnotations>
    <eAnnotations source="positions.202" references="/0/generateRackConfiguration/dataCenterName.9">
      <details key="start" value="8171"/>
      <details key="end" value="8185"/>
      <details key="line" value="0"/>
    </eAnnotations>
    <eAnnotations source="positions.203" references="/0/generateRackConfiguration/%.115">
      <details key="start" value="8187"/>
      <details key="end" value="8188"/>
      <details key="line" value="71"/>
    </eAnnotations>
    <eAnnotations source="positions.204" references="/0/generateRackConfiguration/%.116">
      <details key="start" value="-1"/>
      <details key="end" value="-1"/>
      <details key="line" value="0"/>
    </eAnnotations>
    <eAnnotations source="positions.205" references="/0/generateRackConfiguration/%.117">
      <details key="start" value="8225"/>
      <details key="end" value="8226"/>
      <details key="line" value="71"/>
    </eAnnotations>
    <eAnnotations source="positions.206" references="/0/generateRackConfiguration/%.118">
      <details key="start" value="-1"/>
      <details key="end" value="-1"/>
      <details key="line" value="0"/>
    </eAnnotations>
    <eAnnotations source="positions.207" references="/0/generateRackConfiguration/%.119">
      <details key="start" value="8254"/>
      <details key="end" value="8262"/>
      <details key="line" value="71"/>
    </eAnnotations>
    <eAnnotations source="positions.208" references="/0/generateRackConfiguration/%.120">
      <details key="start" value="8263"/>
      <details key="end" value="8266"/>
      <details key="line" value="0"/>
    </eAnnotations>
    <eAnnotations source="positions.209" references="/0/generateRackConfiguration/%.121">
      <details key="start" value="8268"/>
      <details key="end" value="8269"/>
      <details key="line" value="71"/>
    </eAnnotations>
    <eAnnotations source="positions.210" references="/0/generateRackConfiguration/%.122">
      <details key="start" value="8270"/>
      <details key="end" value="8273"/>
      <details key="line" value="0"/>
    </eAnnotations>
    <eAnnotations source="positions.211" references="/0/generateRackConfiguration/%.123">
      <details key="start" value="8275"/>
      <details key="end" value="8281"/>
      <details key="line" value="71"/>
    </eAnnotations>
    <eAnnotations source="positions.212" references="/0/generateRackConfiguration/%.124">
      <details key="start" value="8282"/>
      <details key="end" value="8285"/>
      <details key="line" value="0"/>
    </eAnnotations>
    <eAnnotations source="positions.213" references="/0/generateRackConfiguration/%.125">
      <details key="start" value="8287"/>
      <details key="end" value="8288"/>
      <details key="line" value="71"/>
    </eAnnotations>
    <eAnnotations source="positions.214" references="/0/generateRackConfiguration/%.126">
      <details key="start" value="8289"/>
      <details key="end" value="8292"/>
      <details key="line" value="0"/>
    </eAnnotations>
    <eAnnotations source="positions.215" references="/0/generateRackConfiguration/%.127">
      <details key="start" value="8294"/>
      <details key="end" value="8304"/>
      <details key="line" value="71"/>
    </eAnnotations>
    <eAnnotations source="positions.216" references="/0/generateRackConfiguration/%.128">
      <details key="start" value="-1"/>
      <details key="end" value="-1"/>
      <details key="line" value="0"/>
    </eAnnotations>
    <eAnnotations source="positions.217" references="/0/generateRackConfiguration/%.129">
      <details key="start" value="8336"/>
      <details key="end" value="8338"/>
      <details key="line" value="72"/>
    </eAnnotations>
    <eAnnotations source="positions.218" references="/0/generateRackConfiguration/packageName.11">
      <details key="start" value="8339"/>
      <details key="end" value="8350"/>
      <details key="line" value="0"/>
    </eAnnotations>
    <eAnnotations source="positions.219" references="/0/generateRackConfiguration/%.130">
      <details key="start" value="8352"/>
      <details key="end" value="8353"/>
      <details key="line" value="72"/>
    </eAnnotations>
    <eAnnotations source="positions.220" references="/0/generateRackConfiguration/dataCenterName.10">
      <details key="start" value="8354"/>
      <details key="end" value="8368"/>
      <details key="line" value="0"/>
    </eAnnotations>
    <eAnnotations source="positions.221" references="/0/generateRackConfiguration/%.131">
      <details key="start" value="8370"/>
      <details key="end" value="8371"/>
      <details key="line" value="72"/>
    </eAnnotations>
    <eAnnotations source="positions.222" references="/0/generateRackConfiguration/%.132">
      <details key="start" value="-1"/>
      <details key="end" value="-1"/>
      <details key="line" value="0"/>
    </eAnnotations>
    <eAnnotations source="positions.223" references="/0/generateRackConfiguration/%.133">
      <details key="start" value="8408"/>
      <details key="end" value="8409"/>
      <details key="line" value="72"/>
    </eAnnotations>
    <eAnnotations source="positions.224" references="/0/generateRackConfiguration/%.134">
      <details key="start" value="-1"/>
      <details key="end" value="-1"/>
      <details key="line" value="0"/>
    </eAnnotations>
    <eAnnotations source="positions.225" references="/0/generateRackConfiguration/%.135">
      <details key="start" value="8437"/>
      <details key="end" value="8445"/>
      <details key="line" value="72"/>
    </eAnnotations>
    <eAnnotations source="positions.226" references="/0/generateRackConfiguration/%.136">
      <details key="start" value="8446"/>
      <details key="end" value="8449"/>
      <details key="line" value="0"/>
    </eAnnotations>
    <eAnnotations source="positions.227" references="/0/generateRackConfiguration/%.137">
      <details key="start" value="8451"/>
      <details key="end" value="8452"/>
      <details key="line" value="72"/>
    </eAnnotations>
    <eAnnotations source="positions.228" references="/0/generateRackConfiguration/%.138">
      <details key="start" value="8453"/>
      <details key="end" value="8456"/>
      <details key="line" value="0"/>
    </eAnnotations>
    <eAnnotations source="positions.229" references="/0/generateRackConfiguration/%.139">
      <details key="start" value="8458"/>
      <details key="end" value="8464"/>
      <details key="line" value="72"/>
    </eAnnotations>
    <eAnnotations source="positions.230" references="/0/generateRackConfiguration/%.140">
      <details key="start" value="8465"/>
      <details key="end" value="8468"/>
      <details key="line" value="0"/>
    </eAnnotations>
    <eAnnotations source="positions.231" references="/0/generateRackConfiguration/%.141">
      <details key="start" value="8470"/>
      <details key="end" value="8471"/>
      <details key="line" value="72"/>
    </eAnnotations>
    <eAnnotations source="positions.232" references="/0/generateRackConfiguration/%.142">
      <details key="start" value="8472"/>
      <details key="end" value="8475"/>
      <details key="line" value="0"/>
    </eAnnotations>
    <eAnnotations source="positions.233" references="/0/generateRackConfiguration/%.143">
      <details key="start" value="8477"/>
      <details key="end" value="8492"/>
      <details key="line" value="72"/>
    </eAnnotations>
    <eAnnotations source="positions.234" references="/0/generateRackConfiguration/%.144">
      <details key="start" value="-1"/>
      <details key="end" value="-1"/>
      <details key="line" value="0"/>
    </eAnnotations>
    <eAnnotations source="positions.235" references="/0/generateRackConfiguration/%.145">
      <details key="start" value="8524"/>
      <details key="end" value="8526"/>
      <details key="line" value="73"/>
    </eAnnotations>
    <eAnnotations source="positions.236" references="/0/generateRackConfiguration/packageName.12">
      <details key="start" value="8527"/>
      <details key="end" value="8538"/>
      <details key="line" value="0"/>
    </eAnnotations>
    <eAnnotations source="positions.237" references="/0/generateRackConfiguration/%.146">
      <details key="start" value="8540"/>
      <details key="end" value="8541"/>
      <details key="line" value="73"/>
    </eAnnotations>
    <eAnnotations source="positions.238" references="/0/generateRackConfiguration/dataCenterName.11">
      <details key="start" value="8542"/>
      <details key="end" value="8556"/>
      <details key="line" value="0"/>
    </eAnnotations>
    <eAnnotations source="positions.239" references="/0/generateRackConfiguration/%.147">
      <details key="start" value="8558"/>
      <details key="end" value="8559"/>
      <details key="line" value="73"/>
    </eAnnotations>
    <eAnnotations source="positions.240" references="/0/generateRackConfiguration/%.148">
      <details key="start" value="-1"/>
      <details key="end" value="-1"/>
      <details key="line" value="0"/>
    </eAnnotations>
    <eAnnotations source="positions.241" references="/0/generateRackConfiguration/%.149">
      <details key="start" value="8596"/>
      <details key="end" value="8597"/>
      <details key="line" value="73"/>
    </eAnnotations>
    <eAnnotations source="positions.242" references="/0/generateRackConfiguration/%.150">
      <details key="start" value="-1"/>
      <details key="end" value="-1"/>
      <details key="line" value="0"/>
    </eAnnotations>
    <eAnnotations source="positions.243" references="/0/generateRackConfiguration/%.151">
      <details key="start" value="8625"/>
      <details key="end" value="8633"/>
      <details key="line" value="73"/>
    </eAnnotations>
    <eAnnotations source="positions.244" references="/0/generateRackConfiguration/%.152">
      <details key="start" value="8634"/>
      <details key="end" value="8637"/>
      <details key="line" value="0"/>
    </eAnnotations>
    <eAnnotations source="positions.245" references="/0/generateRackConfiguration/%.153">
      <details key="start" value="8639"/>
      <details key="end" value="8640"/>
      <details key="line" value="73"/>
    </eAnnotations>
    <eAnnotations source="positions.246" references="/0/generateRackConfiguration/%.154">
      <details key="start" value="8641"/>
      <details key="end" value="8644"/>
      <details key="line" value="0"/>
    </eAnnotations>
    <eAnnotations source="positions.247" references="/0/generateRackConfiguration/%.155">
      <details key="start" value="8646"/>
      <details key="end" value="8652"/>
      <details key="line" value="73"/>
    </eAnnotations>
    <eAnnotations source="positions.248" references="/0/generateRackConfiguration/%.156">
      <details key="start" value="8653"/>
      <details key="end" value="8656"/>
      <details key="line" value="0"/>
    </eAnnotations>
    <eAnnotations source="positions.249" references="/0/generateRackConfiguration/%.157">
      <details key="start" value="8658"/>
      <details key="end" value="8659"/>
      <details key="line" value="73"/>
    </eAnnotations>
    <eAnnotations source="positions.250" references="/0/generateRackConfiguration/%.158">
      <details key="start" value="8660"/>
      <details key="end" value="8663"/>
      <details key="line" value="0"/>
    </eAnnotations>
    <eAnnotations source="positions.251" references="/0/generateRackConfiguration/%.159">
      <details key="start" value="8665"/>
      <details key="end" value="8677"/>
      <details key="line" value="73"/>
    </eAnnotations>
    <eAnnotations source="positions.252" references="/0/generateRackConfiguration/%.160">
      <details key="start" value="8678"/>
      <details key="end" value="8681"/>
      <details key="line" value="0"/>
    </eAnnotations>
    <eAnnotations source="positions.253" references="/0/generateRackConfiguration/%.161">
      <details key="start" value="8683"/>
      <details key="end" value="8684"/>
      <details key="line" value="73"/>
    </eAnnotations>
    <eAnnotations source="positions.254" references="/0/generateRackConfiguration/%.162">
      <details key="start" value="8685"/>
      <details key="end" value="8688"/>
      <details key="line" value="0"/>
    </eAnnotations>
    <eAnnotations source="positions.255" references="/0/generateRackConfiguration/%.163">
      <details key="start" value="8690"/>
      <details key="end" value="8699"/>
      <details key="line" value="73"/>
    </eAnnotations>
    <eAnnotations source="positions.256" references="/0/generateRackConfiguration/%.164">
      <details key="start" value="-1"/>
      <details key="end" value="-1"/>
      <details key="line" value="0"/>
    </eAnnotations>
    <eAnnotations source="positions.257" references="/0/generateRackConfiguration/%.165">
      <details key="start" value="8730"/>
      <details key="end" value="8732"/>
      <details key="line" value="74"/>
    </eAnnotations>
    <eAnnotations source="positions.258" references="/0/generateRackConfiguration/packageName.13">
      <details key="start" value="8733"/>
      <details key="end" value="8744"/>
      <details key="line" value="0"/>
    </eAnnotations>
    <eAnnotations source="positions.259" references="/0/generateRackConfiguration/%.166">
      <details key="start" value="8746"/>
      <details key="end" value="8747"/>
      <details key="line" value="74"/>
    </eAnnotations>
    <eAnnotations source="positions.260" references="/0/generateRackConfiguration/dataCenterName.12">
      <details key="start" value="8748"/>
      <details key="end" value="8762"/>
      <details key="line" value="0"/>
    </eAnnotations>
    <eAnnotations source="positions.261" references="/0/generateRackConfiguration/%.167">
      <details key="start" value="8764"/>
      <details key="end" value="8765"/>
      <details key="line" value="74"/>
    </eAnnotations>
    <eAnnotations source="positions.262" references="/0/generateRackConfiguration/%.168">
      <details key="start" value="-1"/>
      <details key="end" value="-1"/>
      <details key="line" value="0"/>
    </eAnnotations>
    <eAnnotations source="positions.263" references="/0/generateRackConfiguration/%.169">
      <details key="start" value="8802"/>
      <details key="end" value="8803"/>
      <details key="line" value="74"/>
    </eAnnotations>
    <eAnnotations source="positions.264" references="/0/generateRackConfiguration/%.170">
      <details key="start" value="-1"/>
      <details key="end" value="-1"/>
      <details key="line" value="0"/>
    </eAnnotations>
    <eAnnotations source="positions.265" references="/0/generateRackConfiguration/%.171">
      <details key="start" value="8831"/>
      <details key="end" value="8839"/>
      <details key="line" value="74"/>
    </eAnnotations>
    <eAnnotations source="positions.266" references="/0/generateRackConfiguration/%.172">
      <details key="start" value="8840"/>
      <details key="end" value="8843"/>
      <details key="line" value="0"/>
    </eAnnotations>
    <eAnnotations source="positions.267" references="/0/generateRackConfiguration/%.173">
      <details key="start" value="8845"/>
      <details key="end" value="8846"/>
      <details key="line" value="74"/>
    </eAnnotations>
    <eAnnotations source="positions.268" references="/0/generateRackConfiguration/%.174">
      <details key="start" value="8847"/>
      <details key="end" value="8850"/>
      <details key="line" value="0"/>
    </eAnnotations>
    <eAnnotations source="positions.269" references="/0/generateRackConfiguration/%.175">
      <details key="start" value="8852"/>
      <details key="end" value="8858"/>
      <details key="line" value="74"/>
    </eAnnotations>
    <eAnnotations source="positions.270" references="/0/generateRackConfiguration/%.176">
      <details key="start" value="8859"/>
      <details key="end" value="8862"/>
      <details key="line" value="0"/>
    </eAnnotations>
    <eAnnotations source="positions.271" references="/0/generateRackConfiguration/%.177">
      <details key="start" value="8864"/>
      <details key="end" value="8865"/>
      <details key="line" value="74"/>
    </eAnnotations>
    <eAnnotations source="positions.272" references="/0/generateRackConfiguration/%.178">
      <details key="start" value="8866"/>
      <details key="end" value="8869"/>
      <details key="line" value="0"/>
    </eAnnotations>
    <eAnnotations source="positions.273" references="/0/generateRackConfiguration/%.179">
      <details key="start" value="8871"/>
      <details key="end" value="8883"/>
      <details key="line" value="74"/>
    </eAnnotations>
    <eAnnotations source="positions.274" references="/0/generateRackConfiguration/%.180">
      <details key="start" value="8884"/>
      <details key="end" value="8887"/>
      <details key="line" value="0"/>
    </eAnnotations>
    <eAnnotations source="positions.275" references="/0/generateRackConfiguration/%.181">
      <details key="start" value="8889"/>
      <details key="end" value="8890"/>
      <details key="line" value="74"/>
    </eAnnotations>
    <eAnnotations source="positions.276" references="/0/generateRackConfiguration/%.182">
      <details key="start" value="8891"/>
      <details key="end" value="8894"/>
      <details key="line" value="0"/>
    </eAnnotations>
    <eAnnotations source="positions.277" references="/0/generateRackConfiguration/%.183">
      <details key="start" value="8896"/>
      <details key="end" value="8912"/>
      <details key="line" value="74"/>
    </eAnnotations>
    <eAnnotations source="positions.278" references="/0/generateRackConfiguration/packageName.14">
      <details key="start" value="8913"/>
      <details key="end" value="8924"/>
      <details key="line" value="0"/>
    </eAnnotations>
    <eAnnotations source="positions.279" references="/0/generateRackConfiguration/%.184">
      <details key="start" value="8926"/>
      <details key="end" value="8927"/>
      <details key="line" value="75"/>
    </eAnnotations>
    <eAnnotations source="positions.280" references="/0/generateRackConfiguration/dataCenterName.13">
      <details key="start" value="8928"/>
      <details key="end" value="8942"/>
      <details key="line" value="0"/>
    </eAnnotations>
    <eAnnotations source="positions.281" references="/0/generateRackConfiguration/%.185">
      <details key="start" value="8944"/>
      <details key="end" value="8945"/>
      <details key="line" value="75"/>
    </eAnnotations>
    <eAnnotations source="positions.282" references="/0/generateRackConfiguration/%.186">
      <details key="start" value="-1"/>
      <details key="end" value="-1"/>
      <details key="line" value="0"/>
    </eAnnotations>
    <eAnnotations source="positions.283" references="/0/generateRackConfiguration/%.187">
      <details key="start" value="8982"/>
      <details key="end" value="8983"/>
      <details key="line" value="75"/>
    </eAnnotations>
    <eAnnotations source="positions.284" references="/0/generateRackConfiguration/%.188">
      <details key="start" value="-1"/>
      <details key="end" value="-1"/>
      <details key="line" value="0"/>
    </eAnnotations>
    <eAnnotations source="positions.285" references="/0/generateRackConfiguration/%.189">
      <details key="start" value="9011"/>
      <details key="end" value="9019"/>
      <details key="line" value="75"/>
    </eAnnotations>
    <eAnnotations source="positions.286" references="/0/generateRackConfiguration/%.190">
      <details key="start" value="9020"/>
      <details key="end" value="9023"/>
      <details key="line" value="0"/>
    </eAnnotations>
    <eAnnotations source="positions.287" references="/0/generateRackConfiguration/%.191">
      <details key="start" value="9025"/>
      <details key="end" value="9026"/>
      <details key="line" value="75"/>
    </eAnnotations>
    <eAnnotations source="positions.288" references="/0/generateRackConfiguration/%.192">
      <details key="start" value="9027"/>
      <details key="end" value="9030"/>
      <details key="line" value="0"/>
    </eAnnotations>
    <eAnnotations source="positions.289" references="/0/generateRackConfiguration/%.193">
      <details key="start" value="9032"/>
      <details key="end" value="9038"/>
      <details key="line" value="75"/>
    </eAnnotations>
    <eAnnotations source="positions.290" references="/0/generateRackConfiguration/%.194">
      <details key="start" value="9039"/>
      <details key="end" value="9042"/>
      <details key="line" value="0"/>
    </eAnnotations>
    <eAnnotations source="positions.291" references="/0/generateRackConfiguration/%.195">
      <details key="start" value="9044"/>
      <details key="end" value="9045"/>
      <details key="line" value="75"/>
    </eAnnotations>
    <eAnnotations source="positions.292" references="/0/generateRackConfiguration/%.196">
      <details key="start" value="9046"/>
      <details key="end" value="9049"/>
      <details key="line" value="0"/>
    </eAnnotations>
    <eAnnotations source="positions.293" references="/0/generateRackConfiguration/%.197">
      <details key="start" value="9051"/>
      <details key="end" value="9063"/>
      <details key="line" value="75"/>
    </eAnnotations>
    <eAnnotations source="positions.294" references="/0/generateRackConfiguration/%.198">
      <details key="start" value="9064"/>
      <details key="end" value="9067"/>
      <details key="line" value="0"/>
    </eAnnotations>
    <eAnnotations source="positions.295" references="/0/generateRackConfiguration/%.199">
      <details key="start" value="9069"/>
      <details key="end" value="9070"/>
      <details key="line" value="75"/>
    </eAnnotations>
    <eAnnotations source="positions.296" references="/0/generateRackConfiguration/%.200">
      <details key="start" value="9071"/>
      <details key="end" value="9074"/>
      <details key="line" value="0"/>
    </eAnnotations>
    <eAnnotations source="positions.297" references="/0/generateRackConfiguration/%.201">
      <details key="start" value="9076"/>
      <details key="end" value="9086"/>
      <details key="line" value="75"/>
    </eAnnotations>
    <eAnnotations source="positions.298" references="/0/generateRackConfiguration/%.202">
      <details key="start" value="9087"/>
      <details key="end" value="9090"/>
      <details key="line" value="0"/>
    </eAnnotations>
    <eAnnotations source="positions.299" references="/0/generateRackConfiguration/%.203">
      <details key="start" value="9092"/>
      <details key="end" value="9093"/>
      <details key="line" value="75"/>
    </eAnnotations>
    <eAnnotations source="positions.300" references="/0/generateRackConfiguration/%.204">
      <details key="start" value="9094"/>
      <details key="end" value="9097"/>
      <details key="line" value="0"/>
    </eAnnotations>
    <eAnnotations source="positions.301" references="/0/generateRackConfiguration/%.205">
      <details key="start" value="9099"/>
      <details key="end" value="9134"/>
      <details key="line" value="75"/>
    </eAnnotations>
    <eAnnotations source="positions.302" references="/0/generateRackConfiguration/packageName.15">
      <details key="start" value="9135"/>
      <details key="end" value="9146"/>
      <details key="line" value="0"/>
    </eAnnotations>
    <eAnnotations source="positions.303" references="/0/generateRackConfiguration/%.206">
      <details key="start" value="9148"/>
      <details key="end" value="9149"/>
      <details key="line" value="76"/>
    </eAnnotations>
    <eAnnotations source="positions.304" references="/0/generateRackConfiguration/dataCenterName.14">
      <details key="start" value="9150"/>
      <details key="end" value="9164"/>
      <details key="line" value="0"/>
    </eAnnotations>
    <eAnnotations source="positions.305" references="/0/generateRackConfiguration/%.207">
      <details key="start" value="9166"/>
      <details key="end" value="9167"/>
      <details key="line" value="76"/>
    </eAnnotations>
    <eAnnotations source="positions.306" references="/0/generateRackConfiguration/%.208">
      <details key="start" value="-1"/>
      <details key="end" value="-1"/>
      <details key="line" value="0"/>
    </eAnnotations>
    <eAnnotations source="positions.307" references="/0/generateRackConfiguration/%.209">
      <details key="start" value="9204"/>
      <details key="end" value="9205"/>
      <details key="line" value="76"/>
    </eAnnotations>
    <eAnnotations source="positions.308" references="/0/generateRackConfiguration/%.210">
      <details key="start" value="-1"/>
      <details key="end" value="-1"/>
      <details key="line" value="0"/>
    </eAnnotations>
    <eAnnotations source="positions.309" references="/0/generateRackConfiguration/%.211">
      <details key="start" value="9233"/>
      <details key="end" value="9241"/>
      <details key="line" value="76"/>
    </eAnnotations>
    <eAnnotations source="positions.310" references="/0/generateRackConfiguration/%.212">
      <details key="start" value="9242"/>
      <details key="end" value="9245"/>
      <details key="line" value="0"/>
    </eAnnotations>
    <eAnnotations source="positions.311" references="/0/generateRackConfiguration/%.213">
      <details key="start" value="9247"/>
      <details key="end" value="9248"/>
      <details key="line" value="76"/>
    </eAnnotations>
    <eAnnotations source="positions.312" references="/0/generateRackConfiguration/%.214">
      <details key="start" value="9249"/>
      <details key="end" value="9252"/>
      <details key="line" value="0"/>
    </eAnnotations>
    <eAnnotations source="positions.313" references="/0/generateRackConfiguration/%.215">
      <details key="start" value="9254"/>
      <details key="end" value="9260"/>
      <details key="line" value="76"/>
    </eAnnotations>
    <eAnnotations source="positions.314" references="/0/generateRackConfiguration/%.216">
      <details key="start" value="9261"/>
      <details key="end" value="9264"/>
      <details key="line" value="0"/>
    </eAnnotations>
    <eAnnotations source="positions.315" references="/0/generateRackConfiguration/%.217">
      <details key="start" value="9266"/>
      <details key="end" value="9267"/>
      <details key="line" value="76"/>
    </eAnnotations>
    <eAnnotations source="positions.316" references="/0/generateRackConfiguration/%.218">
      <details key="start" value="9268"/>
      <details key="end" value="9271"/>
      <details key="line" value="0"/>
    </eAnnotations>
    <eAnnotations source="positions.317" references="/0/generateRackConfiguration/%.219">
      <details key="start" value="9273"/>
      <details key="end" value="9287"/>
      <details key="line" value="76"/>
    </eAnnotations>
    <eAnnotations source="positions.318" references="/0/generateRackConfiguration/%.220">
      <details key="start" value="-1"/>
      <details key="end" value="-1"/>
      <details key="line" value="0"/>
    </eAnnotations>
    <eAnnotations source="positions.319" references="/0/generateRackConfiguration/%.221">
      <details key="start" value="9335"/>
      <details key="end" value="9337"/>
      <details key="line" value="77"/>
    </eAnnotations>
    <eAnnotations source="positions.320" references="/0/generateRackConfiguration/packageName.16">
      <details key="start" value="9338"/>
      <details key="end" value="9349"/>
      <details key="line" value="0"/>
    </eAnnotations>
    <eAnnotations source="positions.321" references="/0/generateRackConfiguration/%.222">
      <details key="start" value="9351"/>
      <details key="end" value="9352"/>
      <details key="line" value="77"/>
    </eAnnotations>
    <eAnnotations source="positions.322" references="/0/generateRackConfiguration/dataCenterName.15">
      <details key="start" value="9353"/>
      <details key="end" value="9367"/>
      <details key="line" value="0"/>
    </eAnnotations>
    <eAnnotations source="positions.323" references="/0/generateRackConfiguration/%.223">
      <details key="start" value="9369"/>
      <details key="end" value="9370"/>
      <details key="line" value="77"/>
    </eAnnotations>
    <eAnnotations source="positions.324" references="/0/generateRackConfiguration/%.224">
      <details key="start" value="-1"/>
      <details key="end" value="-1"/>
      <details key="line" value="0"/>
    </eAnnotations>
    <eAnnotations source="positions.325" references="/0/generateRackConfiguration/%.225">
      <details key="start" value="9407"/>
      <details key="end" value="9408"/>
      <details key="line" value="77"/>
    </eAnnotations>
    <eAnnotations source="positions.326" references="/0/generateRackConfiguration/%.226">
      <details key="start" value="-1"/>
      <details key="end" value="-1"/>
      <details key="line" value="0"/>
    </eAnnotations>
    <eAnnotations source="positions.327" references="/0/generateRackConfiguration/%.227">
      <details key="start" value="9436"/>
      <details key="end" value="9444"/>
      <details key="line" value="77"/>
    </eAnnotations>
    <eAnnotations source="positions.328" references="/0/generateRackConfiguration/%.228">
      <details key="start" value="9445"/>
      <details key="end" value="9448"/>
      <details key="line" value="0"/>
    </eAnnotations>
    <eAnnotations source="positions.329" references="/0/generateRackConfiguration/%.229">
      <details key="start" value="9450"/>
      <details key="end" value="9451"/>
      <details key="line" value="77"/>
    </eAnnotations>
    <eAnnotations source="positions.330" references="/0/generateRackConfiguration/%.230">
      <details key="start" value="9452"/>
      <details key="end" value="9455"/>
      <details key="line" value="0"/>
    </eAnnotations>
    <eAnnotations source="positions.331" references="/0/generateRackConfiguration/%.231">
      <details key="start" value="9457"/>
      <details key="end" value="9463"/>
      <details key="line" value="77"/>
    </eAnnotations>
    <eAnnotations source="positions.332" references="/0/generateRackConfiguration/%.232">
      <details key="start" value="9464"/>
      <details key="end" value="9467"/>
      <details key="line" value="0"/>
    </eAnnotations>
    <eAnnotations source="positions.333" references="/0/generateRackConfiguration/%.233">
      <details key="start" value="9469"/>
      <details key="end" value="9470"/>
      <details key="line" value="77"/>
    </eAnnotations>
    <eAnnotations source="positions.334" references="/0/generateRackConfiguration/%.234">
      <details key="start" value="9471"/>
      <details key="end" value="9474"/>
      <details key="line" value="0"/>
    </eAnnotations>
    <eAnnotations source="positions.335" references="/0/generateRackConfiguration/%.235">
      <details key="start" value="9476"/>
      <details key="end" value="9497"/>
      <details key="line" value="77"/>
    </eAnnotations>
    <eAnnotations source="positions.336" references="/0/generateRackConfiguration/%.236">
      <details key="start" value="-1"/>
      <details key="end" value="-1"/>
      <details key="line" value="0"/>
    </eAnnotations>
    <eAnnotations source="positions.337" references="/0/generateRackConfiguration/%.237">
      <details key="start" value="9554"/>
      <details key="end" value="9556"/>
      <details key="line" value="78"/>
    </eAnnotations>
    <eAnnotations source="positions.338" references="/0/generateRackConfiguration/packageName.17">
      <details key="start" value="9557"/>
      <details key="end" value="9568"/>
      <details key="line" value="0"/>
    </eAnnotations>
    <eAnnotations source="positions.339" references="/0/generateRackConfiguration/%.238">
      <details key="start" value="9570"/>
      <details key="end" value="9571"/>
      <details key="line" value="78"/>
    </eAnnotations>
    <eAnnotations source="positions.340" references="/0/generateRackConfiguration/dataCenterName.16">
      <details key="start" value="9572"/>
      <details key="end" value="9586"/>
      <details key="line" value="0"/>
    </eAnnotations>
    <eAnnotations source="positions.341" references="/0/generateRackConfiguration/%.239">
      <details key="start" value="9588"/>
      <details key="end" value="9589"/>
      <details key="line" value="78"/>
    </eAnnotations>
    <eAnnotations source="positions.342" references="/0/generateRackConfiguration/%.240">
      <details key="start" value="-1"/>
      <details key="end" value="-1"/>
      <details key="line" value="0"/>
    </eAnnotations>
    <eAnnotations source="positions.343" references="/0/generateRackConfiguration/%.241">
      <details key="start" value="9626"/>
      <details key="end" value="9627"/>
      <details key="line" value="78"/>
    </eAnnotations>
    <eAnnotations source="positions.344" references="/0/generateRackConfiguration/%.242">
      <details key="start" value="-1"/>
      <details key="end" value="-1"/>
      <details key="line" value="0"/>
    </eAnnotations>
    <eAnnotations source="positions.345" references="/0/generateRackConfiguration/%.243">
      <details key="start" value="9655"/>
      <details key="end" value="9663"/>
      <details key="line" value="78"/>
    </eAnnotations>
    <eAnnotations source="positions.346" references="/0/generateRackConfiguration/%.244">
      <details key="start" value="9664"/>
      <details key="end" value="9667"/>
      <details key="line" value="0"/>
    </eAnnotations>
    <eAnnotations source="positions.347" references="/0/generateRackConfiguration/%.245">
      <details key="start" value="9669"/>
      <details key="end" value="9670"/>
      <details key="line" value="78"/>
    </eAnnotations>
    <eAnnotations source="positions.348" references="/0/generateRackConfiguration/%.246">
      <details key="start" value="9671"/>
      <details key="end" value="9674"/>
      <details key="line" value="0"/>
    </eAnnotations>
    <eAnnotations source="positions.349" references="/0/generateRackConfiguration/%.247">
      <details key="start" value="9676"/>
      <details key="end" value="9682"/>
      <details key="line" value="78"/>
    </eAnnotations>
    <eAnnotations source="positions.350" references="/0/generateRackConfiguration/%.248">
      <details key="start" value="9683"/>
      <details key="end" value="9686"/>
      <details key="line" value="0"/>
    </eAnnotations>
    <eAnnotations source="positions.351" references="/0/generateRackConfiguration/%.249">
      <details key="start" value="9688"/>
      <details key="end" value="9689"/>
      <details key="line" value="78"/>
    </eAnnotations>
    <eAnnotations source="positions.352" references="/0/generateRackConfiguration/%.250">
      <details key="start" value="9690"/>
      <details key="end" value="9693"/>
      <details key="line" value="0"/>
    </eAnnotations>
    <eAnnotations source="positions.353" references="/0/generateRackConfiguration/%.251">
      <details key="start" value="9695"/>
      <details key="end" value="9717"/>
      <details key="line" value="78"/>
    </eAnnotations>
    <eAnnotations source="positions.354" references="/0/generateRackConfiguration/%.252">
      <details key="start" value="-1"/>
      <details key="end" value="-1"/>
      <details key="line" value="0"/>
    </eAnnotations>
    <eAnnotations source="positions.355" references="/0/generateRackConfiguration/%.253">
      <details key="start" value="9775"/>
      <details key="end" value="9777"/>
      <details key="line" value="79"/>
    </eAnnotations>
    <eAnnotations source="positions.356" references="/0/generateRackConfiguration/packageName.18">
      <details key="start" value="9778"/>
      <details key="end" value="9789"/>
      <details key="line" value="0"/>
    </eAnnotations>
    <eAnnotations source="positions.357" references="/0/generateRackConfiguration/%.254">
      <details key="start" value="9791"/>
      <details key="end" value="9792"/>
      <details key="line" value="79"/>
    </eAnnotations>
    <eAnnotations source="positions.358" references="/0/generateRackConfiguration/dataCenterName.17">
      <details key="start" value="9793"/>
      <details key="end" value="9807"/>
      <details key="line" value="0"/>
    </eAnnotations>
    <eAnnotations source="positions.359" references="/0/generateRackConfiguration/%.255">
      <details key="start" value="9809"/>
      <details key="end" value="9810"/>
      <details key="line" value="79"/>
    </eAnnotations>
    <eAnnotations source="positions.360" references="/0/generateRackConfiguration/%.256">
      <details key="start" value="-1"/>
      <details key="end" value="-1"/>
      <details key="line" value="0"/>
    </eAnnotations>
    <eAnnotations source="positions.361" references="/0/generateRackConfiguration/%.257">
      <details key="start" value="9847"/>
      <details key="end" value="9848"/>
      <details key="line" value="79"/>
    </eAnnotations>
    <eAnnotations source="positions.362" references="/0/generateRackConfiguration/%.258">
      <details key="start" value="-1"/>
      <details key="end" value="-1"/>
      <details key="line" value="0"/>
    </eAnnotations>
    <eAnnotations source="positions.363" references="/0/generateRackConfiguration/%.259">
      <details key="start" value="9876"/>
      <details key="end" value="9884"/>
      <details key="line" value="79"/>
    </eAnnotations>
    <eAnnotations source="positions.364" references="/0/generateRackConfiguration/%.260">
      <details key="start" value="9885"/>
      <details key="end" value="9888"/>
      <details key="line" value="0"/>
    </eAnnotations>
    <eAnnotations source="positions.365" references="/0/generateRackConfiguration/%.261">
      <details key="start" value="9890"/>
      <details key="end" value="9891"/>
      <details key="line" value="79"/>
    </eAnnotations>
    <eAnnotations source="positions.366" references="/0/generateRackConfiguration/%.262">
      <details key="start" value="9892"/>
      <details key="end" value="9895"/>
      <details key="line" value="0"/>
    </eAnnotations>
    <eAnnotations source="positions.367" references="/0/generateRackConfiguration/%.263">
      <details key="start" value="9897"/>
      <details key="end" value="9903"/>
      <details key="line" value="79"/>
    </eAnnotations>
    <eAnnotations source="positions.368" references="/0/generateRackConfiguration/%.264">
      <details key="start" value="9904"/>
      <details key="end" value="9907"/>
      <details key="line" value="0"/>
    </eAnnotations>
    <eAnnotations source="positions.369" references="/0/generateRackConfiguration/%.265">
      <details key="start" value="9909"/>
      <details key="end" value="9910"/>
      <details key="line" value="79"/>
    </eAnnotations>
    <eAnnotations source="positions.370" references="/0/generateRackConfiguration/%.266">
      <details key="start" value="9911"/>
      <details key="end" value="9914"/>
      <details key="line" value="0"/>
    </eAnnotations>
    <eAnnotations source="positions.371" references="/0/generateRackConfiguration/%.267">
      <details key="start" value="9916"/>
      <details key="end" value="9928"/>
      <details key="line" value="79"/>
    </eAnnotations>
    <eAnnotations source="positions.372" references="/0/generateRackConfiguration/%.268">
      <details key="start" value="-1"/>
      <details key="end" value="-1"/>
      <details key="line" value="0"/>
    </eAnnotations>
    <eAnnotations source="positions.373" references="/0/generateRackConfiguration/%.269">
      <details key="start" value="9986"/>
      <details key="end" value="9988"/>
      <details key="line" value="80"/>
    </eAnnotations>
    <eAnnotations source="positions.374" references="/0/generateRackConfiguration/packageName.19">
      <details key="start" value="9989"/>
      <details key="end" value="10000"/>
      <details key="line" value="0"/>
    </eAnnotations>
    <eAnnotations source="positions.375" references="/0/generateRackConfiguration/%.270">
      <details key="start" value="10002"/>
      <details key="end" value="10003"/>
      <details key="line" value="80"/>
    </eAnnotations>
    <eAnnotations source="positions.376" references="/0/generateRackConfiguration/dataCenterName.18">
      <details key="start" value="10004"/>
      <details key="end" value="10018"/>
      <details key="line" value="0"/>
    </eAnnotations>
    <eAnnotations source="positions.377" references="/0/generateRackConfiguration/%.271">
      <details key="start" value="10020"/>
      <details key="end" value="10021"/>
      <details key="line" value="80"/>
    </eAnnotations>
    <eAnnotations source="positions.378" references="/0/generateRackConfiguration/%.272">
      <details key="start" value="-1"/>
      <details key="end" value="-1"/>
      <details key="line" value="0"/>
    </eAnnotations>
    <eAnnotations source="positions.379" references="/0/generateRackConfiguration/%.273">
      <details key="start" value="10058"/>
      <details key="end" value="10059"/>
      <details key="line" value="80"/>
    </eAnnotations>
    <eAnnotations source="positions.380" references="/0/generateRackConfiguration/%.274">
      <details key="start" value="-1"/>
      <details key="end" value="-1"/>
      <details key="line" value="0"/>
    </eAnnotations>
    <eAnnotations source="positions.381" references="/0/generateRackConfiguration/%.275">
      <details key="start" value="10087"/>
      <details key="end" value="10095"/>
      <details key="line" value="80"/>
    </eAnnotations>
    <eAnnotations source="positions.382" references="/0/generateRackConfiguration/%.276">
      <details key="start" value="10096"/>
      <details key="end" value="10099"/>
      <details key="line" value="0"/>
    </eAnnotations>
    <eAnnotations source="positions.383" references="/0/generateRackConfiguration/%.277">
      <details key="start" value="10101"/>
      <details key="end" value="10102"/>
      <details key="line" value="80"/>
    </eAnnotations>
    <eAnnotations source="positions.384" references="/0/generateRackConfiguration/%.278">
      <details key="start" value="10103"/>
      <details key="end" value="10106"/>
      <details key="line" value="0"/>
    </eAnnotations>
    <eAnnotations source="positions.385" references="/0/generateRackConfiguration/%.279">
      <details key="start" value="10108"/>
      <details key="end" value="10114"/>
      <details key="line" value="80"/>
    </eAnnotations>
    <eAnnotations source="positions.386" references="/0/generateRackConfiguration/%.280">
      <details key="start" value="10115"/>
      <details key="end" value="10118"/>
      <details key="line" value="0"/>
    </eAnnotations>
    <eAnnotations source="positions.387" references="/0/generateRackConfiguration/%.281">
      <details key="start" value="10120"/>
      <details key="end" value="10121"/>
      <details key="line" value="80"/>
    </eAnnotations>
    <eAnnotations source="positions.388" references="/0/generateRackConfiguration/%.282">
      <details key="start" value="10122"/>
      <details key="end" value="10125"/>
      <details key="line" value="0"/>
    </eAnnotations>
    <eAnnotations source="positions.389" references="/0/generateRackConfiguration/%.283">
      <details key="start" value="10127"/>
      <details key="end" value="10148"/>
      <details key="line" value="80"/>
    </eAnnotations>
    <eAnnotations source="positions.390" references="/0/generateRackConfiguration/%.284">
      <details key="start" value="-1"/>
      <details key="end" value="-1"/>
      <details key="line" value="0"/>
    </eAnnotations>
    <eAnnotations source="positions.391" references="/0/generateRackConfiguration/%.285">
      <details key="start" value="10207"/>
      <details key="end" value="10209"/>
      <details key="line" value="81"/>
    </eAnnotations>
    <eAnnotations source="positions.392" references="/0/generateRackConfiguration/packageName.20">
      <details key="start" value="10210"/>
      <details key="end" value="10221"/>
      <details key="line" value="0"/>
    </eAnnotations>
    <eAnnotations source="positions.393" references="/0/generateRackConfiguration/%.286">
      <details key="start" value="10223"/>
      <details key="end" value="10224"/>
      <details key="line" value="81"/>
    </eAnnotations>
    <eAnnotations source="positions.394" references="/0/generateRackConfiguration/dataCenterName.19">
      <details key="start" value="10225"/>
      <details key="end" value="10239"/>
      <details key="line" value="0"/>
    </eAnnotations>
    <eAnnotations source="positions.395" references="/0/generateRackConfiguration/%.287">
      <details key="start" value="10241"/>
      <details key="end" value="10242"/>
      <details key="line" value="81"/>
    </eAnnotations>
    <eAnnotations source="positions.396" references="/0/generateRackConfiguration/%.288">
      <details key="start" value="-1"/>
      <details key="end" value="-1"/>
      <details key="line" value="0"/>
    </eAnnotations>
    <eAnnotations source="positions.397" references="/0/generateRackConfiguration/%.289">
      <details key="start" value="10279"/>
      <details key="end" value="10280"/>
      <details key="line" value="81"/>
    </eAnnotations>
    <eAnnotations source="positions.398" references="/0/generateRackConfiguration/%.290">
      <details key="start" value="-1"/>
      <details key="end" value="-1"/>
      <details key="line" value="0"/>
    </eAnnotations>
    <eAnnotations source="positions.399" references="/0/generateRackConfiguration/%.291">
      <details key="start" value="10308"/>
      <details key="end" value="10316"/>
      <details key="line" value="81"/>
    </eAnnotations>
    <eAnnotations source="positions.400" references="/0/generateRackConfiguration/%.292">
      <details key="start" value="10317"/>
      <details key="end" value="10320"/>
      <details key="line" value="0"/>
    </eAnnotations>
    <eAnnotations source="positions.401" references="/0/generateRackConfiguration/%.293">
      <details key="start" value="10322"/>
      <details key="end" value="10323"/>
      <details key="line" value="81"/>
    </eAnnotations>
    <eAnnotations source="positions.402" references="/0/generateRackConfiguration/%.294">
      <details key="start" value="10324"/>
      <details key="end" value="10327"/>
      <details key="line" value="0"/>
    </eAnnotations>
    <eAnnotations source="positions.403" references="/0/generateRackConfiguration/%.295">
      <details key="start" value="10329"/>
      <details key="end" value="10335"/>
      <details key="line" value="81"/>
    </eAnnotations>
    <eAnnotations source="positions.404" references="/0/generateRackConfiguration/%.296">
      <details key="start" value="10336"/>
      <details key="end" value="10339"/>
      <details key="line" value="0"/>
    </eAnnotations>
    <eAnnotations source="positions.405" references="/0/generateRackConfiguration/%.297">
      <details key="start" value="10341"/>
      <details key="end" value="10342"/>
      <details key="line" value="81"/>
    </eAnnotations>
    <eAnnotations source="positions.406" references="/0/generateRackConfiguration/%.298">
      <details key="start" value="10343"/>
      <details key="end" value="10346"/>
      <details key="line" value="0"/>
    </eAnnotations>
    <eAnnotations source="positions.407" references="/0/generateRackConfiguration/%.299">
      <details key="start" value="10348"/>
      <details key="end" value="10370"/>
      <details key="line" value="81"/>
    </eAnnotations>
    <eAnnotations source="positions.408" references="/0/generateRackConfiguration/%.300">
      <details key="start" value="-1"/>
      <details key="end" value="-1"/>
      <details key="line" value="0"/>
    </eAnnotations>
    <eAnnotations source="positions.409" references="/0/generateRackConfiguration/%.301">
      <details key="start" value="10430"/>
      <details key="end" value="10432"/>
      <details key="line" value="82"/>
    </eAnnotations>
    <eAnnotations source="positions.410" references="/0/generateRackConfiguration/aRack">
      <details key="start" value="6311"/>
      <details key="end" value="6323"/>
      <details key="line" value="58"/>
    </eAnnotations>
    <eAnnotations source="positions.411" references="/0/generateRackConfiguration/packageName.21">
      <details key="start" value="6325"/>
      <details key="end" value="6345"/>
      <details key="line" value="58"/>
    </eAnnotations>
    <eAnnotations source="positions.412" references="/0/generateRackConfiguration/dataCenterName.20">
      <details key="start" value="6347"/>
      <details key="end" value="6370"/>
      <details key="line" value="58"/>
    </eAnnotations>
    <eAnnotations source="positions.413" references="/0/generateApplicationList">
      <details key="start" value="10449"/>
      <details key="end" value="10966"/>
      <details key="line" value="85"/>
    </eAnnotations>
    <eAnnotations source="positions.414" references="/0/generateApplicationList/%">
      <details key="start" value="10520"/>
      <details key="end" value="10537"/>
      <details key="line" value="86"/>
    </eAnnotations>
    <eAnnotations source="positions.415" references="/0/generateApplicationList/%.1">
      <details key="start" value="-1"/>
      <details key="end" value="-1"/>
      <details key="line" value="0"/>
    </eAnnotations>
    <eAnnotations source="positions.416" references="/0/generateApplicationList/%.2">
      <details key="start" value="10572"/>
      <details key="end" value="10573"/>
      <details key="line" value="86"/>
    </eAnnotations>
    <eAnnotations source="positions.417" references="/0/generateApplicationList/%.3">
      <details key="start" value="-1"/>
      <details key="end" value="-1"/>
      <details key="line" value="0"/>
    </eAnnotations>
    <eAnnotations source="positions.418" references="/0/generateApplicationList/%.4">
      <details key="start" value="10608"/>
      <details key="end" value="10627"/>
      <details key="line" value="86"/>
    </eAnnotations>
    <eAnnotations source="positions.419" references="/0/generateApplicationList/%.5">
      <details key="start" value="-1"/>
      <details key="end" value="-1"/>
      <details key="line" value="0"/>
    </eAnnotations>
    <eAnnotations source="positions.420" references="/0/generateApplicationList/%.6">
      <details key="start" value="10671"/>
      <details key="end" value="10672"/>
      <details key="line" value="86"/>
    </eAnnotations>
    <eAnnotations source="positions.421" references="/0/generateApplicationList/%.7">
      <details key="start" value="-1"/>
      <details key="end" value="-1"/>
      <details key="line" value="0"/>
    </eAnnotations>
    <eAnnotations source="positions.422" references="/0/generateApplicationList/%.8">
      <details key="start" value="10703"/>
      <details key="end" value="10723"/>
      <details key="line" value="86"/>
    </eAnnotations>
    <eAnnotations source="positions.423" references="/0/generateApplicationList/%.9">
      <details key="start" value="-1"/>
      <details key="end" value="-1"/>
      <details key="line" value="0"/>
    </eAnnotations>
    <eAnnotations source="positions.424" references="/0/generateApplicationList/%.10">
      <details key="start" value="10768"/>
      <details key="end" value="10769"/>
      <details key="line" value="86"/>
    </eAnnotations>
    <eAnnotations source="positions.425" references="/0/generateApplicationList/%.11">
      <details key="start" value="-1"/>
      <details key="end" value="-1"/>
      <details key="line" value="0"/>
    </eAnnotations>
    <eAnnotations source="positions.426" references="/0/generateApplicationList/%.12">
      <details key="start" value="10801"/>
      <details key="end" value="10812"/>
      <details key="line" value="86"/>
    </eAnnotations>
    <eAnnotations source="positions.427" references="/0/generateApplicationList/%.13">
      <details key="start" value="-1"/>
      <details key="end" value="-1"/>
      <details key="line" value="0"/>
    </eAnnotations>
    <eAnnotations source="positions.428" references="/0/generateApplicationList/%.14">
      <details key="start" value="10831"/>
      <details key="end" value="10832"/>
      <details key="line" value="86"/>
    </eAnnotations>
    <eAnnotations source="positions.429" references="/0/generateApplicationList/%.15">
      <details key="start" value="10832"/>
      <details key="end" value="10953"/>
      <details key="line" value="86"/>
    </eAnnotations>
    <eAnnotations source="positions.430" references="/0/generateApplicationList/%.15/%">
      <details key="start" value="10888"/>
      <details key="end" value="10903"/>
      <details key="line" value="0"/>
    </eAnnotations>
    <eAnnotations source="positions.431" references="/0/generateApplicationList/%.15/%/aParameter">
      <details key="start" value="10888"/>
      <details key="end" value="10898"/>
      <details key="line" value="0"/>
    </eAnnotations>
    <eAnnotations source="positions.432" references="/0/generateApplicationList/%.15/%.1">
      <details key="start" value="10905"/>
      <details key="end" value="10906"/>
      <details key="line" value="86"/>
    </eAnnotations>
    <eAnnotations source="positions.433" references="/0/generateApplicationList/%.15/%.2">
      <details key="start" value="10907"/>
      <details key="end" value="10922"/>
      <details key="line" value="0"/>
    </eAnnotations>
    <eAnnotations source="positions.434" references="/0/generateApplicationList/%.15/%.2/aParameter">
      <details key="start" value="10907"/>
      <details key="end" value="10917"/>
      <details key="line" value="0"/>
    </eAnnotations>
    <eAnnotations source="positions.435" references="/0/generateApplicationList/%.15/%.3">
      <details key="start" value="10924"/>
      <details key="end" value="10927"/>
      <details key="line" value="86"/>
    </eAnnotations>
    <eAnnotations source="positions.436" references="/0/generateApplicationList/%.15/%.4">
      <details key="start" value="-1"/>
      <details key="end" value="-1"/>
      <details key="line" value="0"/>
    </eAnnotations>
    <eAnnotations source="positions.437" references="/0/generateApplicationList/%.15/%.5">
      <details key="start" value="10946"/>
      <details key="end" value="10947"/>
      <details key="line" value="86"/>
    </eAnnotations>
    <eAnnotations source="positions.438" references="/0/generateApplicationList/%.15/aParameter">
      <details key="start" value="10838"/>
      <details key="end" value="10860"/>
      <details key="line" value="86"/>
    </eAnnotations>
    <eAnnotations source="positions.439" references="/0/generateApplicationList/aApplication">
      <details key="start" value="10490"/>
      <details key="end" value="10516"/>
      <details key="line" value="85"/>
    </eAnnotations>
    <eAnnotations source="positions.440" references="/0/generateVmList">
      <details key="start" value="10970"/>
      <details key="end" value="11142"/>
      <details key="line" value="89"/>
    </eAnnotations>
    <eAnnotations source="positions.441" references="/0/generateVmList/%">
      <details key="start" value="-1"/>
      <details key="end" value="-1"/>
      <details key="line" value="0"/>
    </eAnnotations>
    <eAnnotations source="positions.442" references="/0/generateVmList/%.1">
      <details key="start" value="11040"/>
      <details key="end" value="11046"/>
      <details key="line" value="90"/>
    </eAnnotations>
    <eAnnotations source="positions.443" references="/0/generateVmList/%.2">
      <details key="start" value="-1"/>
      <details key="end" value="-1"/>
      <details key="line" value="0"/>
    </eAnnotations>
    <eAnnotations source="positions.444" references="/0/generateVmList/%.3">
      <details key="start" value="11058"/>
      <details key="end" value="11059"/>
      <details key="line" value="90"/>
    </eAnnotations>
    <eAnnotations source="positions.445" references="/0/generateVmList/%.4">
      <details key="start" value="-1"/>
      <details key="end" value="-1"/>
      <details key="line" value="0"/>
    </eAnnotations>
    <eAnnotations source="positions.446" references="/0/generateVmList/%.5">
      <details key="start" value="11080"/>
      <details key="end" value="11081"/>
      <details key="line" value="90"/>
    </eAnnotations>
    <eAnnotations source="positions.447" references="/0/generateVmList/%.6">
      <details key="start" value="-1"/>
      <details key="end" value="-1"/>
      <details key="line" value="0"/>
    </eAnnotations>
    <eAnnotations source="positions.448" references="/0/generateVmList/%.7">
      <details key="start" value="11103"/>
      <details key="end" value="11104"/>
      <details key="line" value="90"/>
    </eAnnotations>
    <eAnnotations source="positions.449" references="/0/generateVmList/%.8">
      <details key="start" value="-1"/>
      <details key="end" value="-1"/>
      <details key="line" value="0"/>
    </eAnnotations>
    <eAnnotations source="positions.450" references="/0/generateVmList/%.9">
      <details key="start" value="11128"/>
      <details key="end" value="11129"/>
      <details key="line" value="90"/>
    </eAnnotations>
    <eAnnotations source="positions.451" references="/0/generateVmList/aVM">
      <details key="start" value="11002"/>
      <details key="end" value="11010"/>
      <details key="line" value="89"/>
    </eAnnotations>
    <eAnnotations source="positions.452" references="/0/generateSLAList">
      <details key="start" value="11146"/>
      <details key="end" value="11292"/>
      <details key="line" value="93"/>
    </eAnnotations>
    <eAnnotations source="positions.453" references="/0/generateSLAList/%">
      <details key="start" value="-1"/>
      <details key="end" value="-1"/>
      <details key="line" value="0"/>
    </eAnnotations>
    <eAnnotations source="positions.454" references="/0/generateSLAList/%.1">
      <details key="start" value="11220"/>
      <details key="end" value="11221"/>
      <details key="line" value="94"/>
    </eAnnotations>
    <eAnnotations source="positions.455" references="/0/generateSLAList/%.2">
      <details key="start" value="-1"/>
      <details key="end" value="-1"/>
      <details key="line" value="0"/>
    </eAnnotations>
    <eAnnotations source="positions.456" references="/0/generateSLAList/%.3">
      <details key="start" value="-1"/>
      <details key="end" value="-1"/>
      <details key="line" value="0"/>
    </eAnnotations>
    <eAnnotations source="positions.457" references="/0/generateSLAList/%.4">
      <details key="start" value="11278"/>
      <details key="end" value="11279"/>
      <details key="line" value="94"/>
    </eAnnotations>
    <eAnnotations source="positions.458" references="/0/generateSLAList/aSLA">
      <details key="start" value="11179"/>
      <details key="end" value="11189"/>
      <details key="line" value="93"/>
    </eAnnotations>
    <eAnnotations source="positions.459" references="/0/generateVMCostList">
      <details key="start" value="11296"/>
      <details key="end" value="11499"/>
      <details key="line" value="97"/>
    </eAnnotations>
    <eAnnotations source="positions.460" references="/0/generateVMCostList/%">
      <details key="start" value="11352"/>
      <details key="end" value="11353"/>
      <details key="line" value="98"/>
    </eAnnotations>
    <eAnnotations source="positions.461" references="/0/generateVMCostList/%.1">
      <details key="start" value="-1"/>
      <details key="end" value="-1"/>
      <details key="line" value="0"/>
    </eAnnotations>
    <eAnnotations source="positions.462" references="/0/generateVMCostList/%.2">
      <details key="start" value="11386"/>
      <details key="end" value="11387"/>
      <details key="line" value="98"/>
    </eAnnotations>
    <eAnnotations source="positions.463" references="/0/generateVMCostList/%.3">
      <details key="start" value="-1"/>
      <details key="end" value="-1"/>
      <details key="line" value="0"/>
    </eAnnotations>
    <eAnnotations source="positions.464" references="/0/generateVMCostList/%.4">
      <details key="start" value="11419"/>
      <details key="end" value="11420"/>
      <details key="line" value="98"/>
    </eAnnotations>
    <eAnnotations source="positions.465" references="/0/generateVMCostList/%.5">
      <details key="start" value="-1"/>
      <details key="end" value="-1"/>
      <details key="line" value="0"/>
    </eAnnotations>
    <eAnnotations source="positions.466" references="/0/generateVMCostList/%.6">
      <details key="start" value="11442"/>
      <details key="end" value="11443"/>
      <details key="line" value="98"/>
    </eAnnotations>
    <eAnnotations source="positions.467" references="/0/generateVMCostList/%.7">
      <details key="start" value="-1"/>
      <details key="end" value="-1"/>
      <details key="line" value="0"/>
    </eAnnotations>
    <eAnnotations source="positions.468" references="/0/generateVMCostList/%.8">
      <details key="start" value="11462"/>
      <details key="end" value="11463"/>
      <details key="line" value="98"/>
    </eAnnotations>
    <eAnnotations source="positions.469" references="/0/generateVMCostList/%.9">
      <details key="start" value="-1"/>
      <details key="end" value="-1"/>
      <details key="line" value="0"/>
    </eAnnotations>
    <eAnnotations source="positions.470" references="/0/generateVMCostList/aVMCost">
      <details key="start" value="11332"/>
      <details key="end" value="11348"/>
      <details key="line" value="97"/>
    </eAnnotations>
    <eAnnotations source="positions.471" references="/0/generateUserList">
      <details key="start" value="11503"/>
      <details key="end" value="11990"/>
      <details key="line" value="101"/>
    </eAnnotations>
    <eAnnotations source="positions.472" references="/0/generateUserList/%">
      <details key="start" value="-1"/>
      <details key="end" value="-1"/>
      <details key="line" value="0"/>
    </eAnnotations>
    <eAnnotations source="positions.473" references="/0/generateUserList/%.1">
      <details key="start" value="11580"/>
      <details key="end" value="11581"/>
      <details key="line" value="102"/>
    </eAnnotations>
    <eAnnotations source="positions.474" references="/0/generateUserList/%.2">
      <details key="start" value="-1"/>
      <details key="end" value="-1"/>
      <details key="line" value="0"/>
    </eAnnotations>
    <eAnnotations source="positions.475" references="/0/generateUserList/%.3">
      <details key="start" value="11603"/>
      <details key="end" value="11604"/>
      <details key="line" value="102"/>
    </eAnnotations>
    <eAnnotations source="positions.476" references="/0/generateUserList/%.4">
      <details key="start" value="-1"/>
      <details key="end" value="-1"/>
      <details key="line" value="0"/>
    </eAnnotations>
    <eAnnotations source="positions.477" references="/0/generateUserList/%.5">
      <details key="start" value="11636"/>
      <details key="end" value="11637"/>
      <details key="line" value="102"/>
    </eAnnotations>
    <eAnnotations source="positions.478" references="/0/generateUserList/%.6">
      <details key="start" value="-1"/>
      <details key="end" value="-1"/>
      <details key="line" value="0"/>
    </eAnnotations>
    <eAnnotations source="positions.479" references="/0/generateUserList/%.7">
      <details key="start" value="11655"/>
      <details key="end" value="11656"/>
      <details key="line" value="102"/>
    </eAnnotations>
    <eAnnotations source="positions.480" references="/0/generateUserList/%.8">
      <details key="start" value="-1"/>
      <details key="end" value="-1"/>
      <details key="line" value="0"/>
    </eAnnotations>
    <eAnnotations source="positions.481" references="/0/generateUserList/%.9">
      <details key="start" value="11816"/>
      <details key="end" value="11817"/>
      <details key="line" value="102"/>
    </eAnnotations>
    <eAnnotations source="positions.482" references="/0/generateUserList/%.10">
      <details key="start" value="-1"/>
      <details key="end" value="-1"/>
      <details key="line" value="0"/>
    </eAnnotations>
    <eAnnotations source="positions.483" references="/0/generateUserList/aUser">
      <details key="start" value="11537"/>
      <details key="end" value="11549"/>
      <details key="line" value="101"/>
    </eAnnotations>
    <eAnnotations source="positions.484" references="/0/generateExecuteList">
      <details key="start" value="11994"/>
      <details key="end" value="12161"/>
      <details key="line" value="105"/>
    </eAnnotations>
    <eAnnotations source="positions.485" references="/0/generateExecuteList/%">
      <details key="start" value="-1"/>
      <details key="end" value="-1"/>
      <details key="line" value="0"/>
    </eAnnotations>
    <eAnnotations source="positions.486" references="/0/generateExecuteList/%.1">
      <details key="start" value="-1"/>
      <details key="end" value="-1"/>
      <details key="line" value="0"/>
    </eAnnotations>
    <eAnnotations source="positions.487" references="/0/generateExecuteList/aExecute">
      <details key="start" value="12031"/>
      <details key="end" value="12049"/>
      <details key="line" value="105"/>
    </eAnnotations>
    <eAnnotations source="positions.488" references="/0/generateAppInstantiationList">
      <details key="start" value="12165"/>
      <details key="end" value="12388"/>
      <details key="line" value="109"/>
    </eAnnotations>
    <eAnnotations source="positions.489" references="/0/generateAppInstantiationList/%">
      <details key="start" value="12287"/>
      <details key="end" value="12288"/>
      <details key="line" value="110"/>
    </eAnnotations>
    <eAnnotations source="positions.490" references="/0/generateAppInstantiationList/%.1">
      <details key="start" value="-1"/>
      <details key="end" value="-1"/>
      <details key="line" value="0"/>
    </eAnnotations>
    <eAnnotations source="positions.491" references="/0/generateAppInstantiationList/%.2">
      <details key="start" value="12344"/>
      <details key="end" value="12345"/>
      <details key="line" value="110"/>
    </eAnnotations>
    <eAnnotations source="positions.492" references="/0/generateAppInstantiationList/%.3">
      <details key="start" value="-1"/>
      <details key="end" value="-1"/>
      <details key="line" value="0"/>
    </eAnnotations>
    <eAnnotations source="positions.493" references="/0/generateAppInstantiationList/aAppInstantiation">
      <details key="start" value="12211"/>
      <details key="end" value="12247"/>
      <details key="line" value="109"/>
    </eAnnotations>
    <eAnnotations source="positions.494" references="/0/generateRequestList">
      <details key="start" value="12392"/>
      <details key="end" value="12557"/>
      <details key="line" value="113"/>
    </eAnnotations>
    <eAnnotations source="positions.495" references="/0/generateRequestList/%">
      <details key="start" value="-1"/>
      <details key="end" value="-1"/>
      <details key="line" value="0"/>
    </eAnnotations>
    <eAnnotations source="positions.496" references="/0/generateRequestList/%.1">
      <details key="start" value="-1"/>
      <details key="end" value="-1"/>
      <details key="line" value="0"/>
    </eAnnotations>
    <eAnnotations source="positions.497" references="/0/generateRequestList/%.2">
      <details key="start" value="12543"/>
      <details key="end" value="12544"/>
      <details key="line" value="114"/>
    </eAnnotations>
    <eAnnotations source="positions.498" references="/0/generateRequestList/aRequest">
      <details key="start" value="12429"/>
      <details key="end" value="12447"/>
      <details key="line" value="113"/>
    </eAnnotations>
    <eAnnotations source="positions.499" references="/0/generateVmInstantiationList">
      <details key="start" value="12561"/>
      <details key="end" value="12777"/>
      <details key="line" value="117"/>
    </eAnnotations>
    <eAnnotations source="positions.500" references="/0/generateVmInstantiationList/%">
      <details key="start" value="12644"/>
      <details key="end" value="12645"/>
      <details key="line" value="118"/>
    </eAnnotations>
    <eAnnotations source="positions.501" references="/0/generateVmInstantiationList/%.1">
      <details key="start" value="-1"/>
      <details key="end" value="-1"/>
      <details key="line" value="0"/>
    </eAnnotations>
    <eAnnotations source="positions.502" references="/0/generateVmInstantiationList/%.2">
      <details key="start" value="12691"/>
      <details key="end" value="12692"/>
      <details key="line" value="118"/>
    </eAnnotations>
    <eAnnotations source="positions.503" references="/0/generateVmInstantiationList/%.3">
      <details key="start" value="-1"/>
      <details key="end" value="-1"/>
      <details key="line" value="0"/>
    </eAnnotations>
    <eAnnotations source="positions.504" references="/0/generateVmInstantiationList/%.4">
      <details key="start" value="12721"/>
      <details key="end" value="12722"/>
      <details key="line" value="118"/>
    </eAnnotations>
    <eAnnotations source="positions.505" references="/0/generateVmInstantiationList/%.5">
      <details key="start" value="-1"/>
      <details key="end" value="-1"/>
      <details key="line" value="0"/>
    </eAnnotations>
    <eAnnotations source="positions.506" references="/0/generateVmInstantiationList/aVMInstantiation">
      <details key="start" value="12606"/>
      <details key="end" value="12640"/>
      <details key="line" value="117"/>
    </eAnnotations>
    <eAnnotations source="positions.507" references="/0/generateDataCenterList">
      <details key="start" value="12781"/>
      <details key="end" value="13431"/>
      <details key="line" value="121"/>
    </eAnnotations>
    <eAnnotations source="positions.508" references="/0/generateDataCenterList/%">
      <details key="start" value="-1"/>
      <details key="end" value="-1"/>
      <details key="line" value="0"/>
    </eAnnotations>
    <eAnnotations source="positions.509" references="/0/generateDataCenterList/%.1">
      <details key="start" value="12919"/>
      <details key="end" value="12920"/>
      <details key="line" value="122"/>
    </eAnnotations>
    <eAnnotations source="positions.510" references="/0/generateDataCenterList/%.2">
      <details key="start" value="-1"/>
      <details key="end" value="-1"/>
      <details key="line" value="0"/>
    </eAnnotations>
    <eAnnotations source="positions.511" references="/0/generateDataCenterList/%.3">
      <details key="start" value="12987"/>
      <details key="end" value="12988"/>
      <details key="line" value="122"/>
    </eAnnotations>
    <eAnnotations source="positions.512" references="/0/generateDataCenterList/%.4">
      <details key="start" value="-1"/>
      <details key="end" value="-1"/>
      <details key="line" value="0"/>
    </eAnnotations>
    <eAnnotations source="positions.513" references="/0/generateDataCenterList/%.5">
      <details key="start" value="-1"/>
      <details key="end" value="-1"/>
      <details key="line" value="0"/>
    </eAnnotations>
    <eAnnotations source="positions.514" references="/0/generateDataCenterList/%.6">
      <details key="start" value="-1"/>
      <details key="end" value="-1"/>
      <details key="line" value="0"/>
    </eAnnotations>
    <eAnnotations source="positions.515" references="/0/generateDataCenterList/%.7">
      <details key="start" value="-1"/>
      <details key="end" value="-1"/>
      <details key="line" value="0"/>
    </eAnnotations>
    <eAnnotations source="positions.516" references="/0/generateDataCenterList/aDataCenterElement">
      <details key="start" value="12821"/>
      <details key="end" value="12859"/>
      <details key="line" value="121"/>
    </eAnnotations>
    <eAnnotations source="positions.517" references="/0/generateRackList">
      <details key="start" value="13435"/>
      <details key="end" value="13958"/>
      <details key="line" value="125"/>
    </eAnnotations>
    <eAnnotations source="positions.518" references="/0/generateRackList/%">
      <details key="start" value="-1"/>
      <details key="end" value="-1"/>
      <details key="line" value="0"/>
    </eAnnotations>
    <eAnnotations source="positions.519" references="/0/generateRackList/%.1">
      <details key="start" value="-1"/>
      <details key="end" value="-1"/>
      <details key="line" value="0"/>
    </eAnnotations>
    <eAnnotations source="positions.520" references="/0/generateRackList/%.2">
      <details key="start" value="13576"/>
      <details key="end" value="13577"/>
      <details key="line" value="126"/>
    </eAnnotations>
    <eAnnotations source="positions.521" references="/0/generateRackList/%.3">
      <details key="start" value="-1"/>
      <details key="end" value="-1"/>
      <details key="line" value="0"/>
    </eAnnotations>
    <eAnnotations source="positions.522" references="/0/generateRackList/%.4">
      <details key="start" value="13608"/>
      <details key="end" value="13609"/>
      <details key="line" value="126"/>
    </eAnnotations>
    <eAnnotations source="positions.523" references="/0/generateRackList/%.5">
      <details key="start" value="-1"/>
      <details key="end" value="-1"/>
      <details key="line" value="0"/>
    </eAnnotations>
    <eAnnotations source="positions.524" references="/0/generateRackList/%.6">
      <details key="start" value="13650"/>
      <details key="end" value="13651"/>
      <details key="line" value="126"/>
    </eAnnotations>
    <eAnnotations source="positions.525" references="/0/generateRackList/%.7">
      <details key="start" value="-1"/>
      <details key="end" value="-1"/>
      <details key="line" value="0"/>
    </eAnnotations>
    <eAnnotations source="positions.526" references="/0/generateRackList/%.8">
      <details key="start" value="13709"/>
      <details key="end" value="13710"/>
      <details key="line" value="126"/>
    </eAnnotations>
    <eAnnotations source="positions.527" references="/0/generateRackList/%.9">
      <details key="start" value="-1"/>
      <details key="end" value="-1"/>
      <details key="line" value="0"/>
    </eAnnotations>
    <eAnnotations source="positions.528" references="/0/generateRackList/%.10">
      <details key="start" value="13781"/>
      <details key="end" value="13782"/>
      <details key="line" value="126"/>
    </eAnnotations>
    <eAnnotations source="positions.529" references="/0/generateRackList/%.11">
      <details key="start" value="-1"/>
      <details key="end" value="-1"/>
      <details key="line" value="0"/>
    </eAnnotations>
    <eAnnotations source="positions.530" references="/0/generateRackList/%.12">
      <details key="start" value="13847"/>
      <details key="end" value="13848"/>
      <details key="line" value="126"/>
    </eAnnotations>
    <eAnnotations source="positions.531" references="/0/generateRackList/%.13">
      <details key="start" value="-1"/>
      <details key="end" value="-1"/>
      <details key="line" value="0"/>
    </eAnnotations>
    <eAnnotations source="positions.532" references="/0/generateRackList/%.14">
      <details key="start" value="13896"/>
      <details key="end" value="13897"/>
      <details key="line" value="126"/>
    </eAnnotations>
    <eAnnotations source="positions.533" references="/0/generateRackList/%.15">
      <details key="start" value="-1"/>
      <details key="end" value="-1"/>
      <details key="line" value="0"/>
    </eAnnotations>
    <eAnnotations source="positions.534" references="/0/generateRackList/%.16">
      <details key="start" value="13944"/>
      <details key="end" value="13945"/>
      <details key="line" value="126"/>
    </eAnnotations>
    <eAnnotations source="positions.535" references="/0/generateRackList/aRackElement">
      <details key="start" value="13469"/>
      <details key="end" value="13495"/>
      <details key="line" value="125"/>
    </eAnnotations>
    <eAnnotations source="positions.536" references="/0/generateUserGeneratorConfiguration">
      <details key="start" value="13962"/>
      <details key="end" value="15070"/>
      <details key="line" value="129"/>
    </eAnnotations>
    <eAnnotations source="positions.537" references="/0/generateUserGeneratorConfiguration/%">
      <details key="start" value="-1"/>
      <details key="end" value="-1"/>
      <details key="line" value="0"/>
    </eAnnotations>
    <eAnnotations source="positions.538" references="/0/generateUserGeneratorConfiguration/%.1">
      <details key="start" value="14103"/>
      <details key="end" value="14148"/>
      <details key="line" value="130"/>
    </eAnnotations>
    <eAnnotations source="positions.539" references="/0/generateUserGeneratorConfiguration/%.2">
      <details key="start" value="-1"/>
      <details key="end" value="-1"/>
      <details key="line" value="0"/>
    </eAnnotations>
    <eAnnotations source="positions.540" references="/0/generateUserGeneratorConfiguration/%.3">
      <details key="start" value="14191"/>
      <details key="end" value="14249"/>
      <details key="line" value="131"/>
    </eAnnotations>
    <eAnnotations source="positions.541" references="/0/generateUserGeneratorConfiguration/%.4">
      <details key="start" value="-1"/>
      <details key="end" value="-1"/>
      <details key="line" value="0"/>
    </eAnnotations>
    <eAnnotations source="positions.542" references="/0/generateUserGeneratorConfiguration/%.5">
      <details key="start" value="14292"/>
      <details key="end" value="14336"/>
      <details key="line" value="132"/>
    </eAnnotations>
    <eAnnotations source="positions.543" references="/0/generateUserGeneratorConfiguration/%.6">
      <details key="start" value="-1"/>
      <details key="end" value="-1"/>
      <details key="line" value="0"/>
    </eAnnotations>
    <eAnnotations source="positions.544" references="/0/generateUserGeneratorConfiguration/%.7">
      <details key="start" value="14379"/>
      <details key="end" value="14409"/>
      <details key="line" value="133"/>
    </eAnnotations>
    <eAnnotations source="positions.545" references="/0/generateUserGeneratorConfiguration/%.8">
      <details key="start" value="-1"/>
      <details key="end" value="-1"/>
      <details key="line" value="0"/>
    </eAnnotations>
    <eAnnotations source="positions.546" references="/0/generateUserGeneratorConfiguration/%.9">
      <details key="start" value="14523"/>
      <details key="end" value="14525"/>
      <details key="line" value="134"/>
    </eAnnotations>
    <eAnnotations source="positions.547" references="/0/generateUserGeneratorConfiguration/%.10">
      <details key="start" value="-1"/>
      <details key="end" value="-1"/>
      <details key="line" value="0"/>
    </eAnnotations>
    <eAnnotations source="positions.548" references="/0/generateUserGeneratorConfiguration/%.11">
      <details key="start" value="14568"/>
      <details key="end" value="14599"/>
      <details key="line" value="134"/>
    </eAnnotations>
    <eAnnotations source="positions.549" references="/0/generateUserGeneratorConfiguration/%.12">
      <details key="start" value="-1"/>
      <details key="end" value="-1"/>
      <details key="line" value="0"/>
    </eAnnotations>
    <eAnnotations source="positions.550" references="/0/generateUserGeneratorConfiguration/%.13">
      <details key="start" value="14672"/>
      <details key="end" value="14674"/>
      <details key="line" value="135"/>
    </eAnnotations>
    <eAnnotations source="positions.551" references="/0/generateUserGeneratorConfiguration/%.14">
      <details key="start" value="-1"/>
      <details key="end" value="-1"/>
      <details key="line" value="0"/>
    </eAnnotations>
    <eAnnotations source="positions.552" references="/0/generateUserGeneratorConfiguration/%.15">
      <details key="start" value="14717"/>
      <details key="end" value="14757"/>
      <details key="line" value="135"/>
    </eAnnotations>
    <eAnnotations source="positions.553" references="/0/generateUserGeneratorConfiguration/%.16">
      <details key="start" value="-1"/>
      <details key="end" value="-1"/>
      <details key="line" value="0"/>
    </eAnnotations>
    <eAnnotations source="positions.554" references="/0/generateUserGeneratorConfiguration/%.17">
      <details key="start" value="14830"/>
      <details key="end" value="14832"/>
      <details key="line" value="136"/>
    </eAnnotations>
    <eAnnotations source="positions.555" references="/0/generateUserGeneratorConfiguration/%.18">
      <details key="start" value="-1"/>
      <details key="end" value="-1"/>
      <details key="line" value="0"/>
    </eAnnotations>
    <eAnnotations source="positions.556" references="/0/generateUserGeneratorConfiguration/%.19">
      <details key="start" value="14875"/>
      <details key="end" value="14917"/>
      <details key="line" value="136"/>
    </eAnnotations>
    <eAnnotations source="positions.557" references="/0/generateUserGeneratorConfiguration/%.20">
      <details key="start" value="-1"/>
      <details key="end" value="-1"/>
      <details key="line" value="0"/>
    </eAnnotations>
    <eAnnotations source="positions.558" references="/0/generateUserGeneratorConfiguration/%.21">
      <details key="start" value="14960"/>
      <details key="end" value="14995"/>
      <details key="line" value="137"/>
    </eAnnotations>
    <eAnnotations source="positions.559" references="/0/generateUserGeneratorConfiguration/%.22">
      <details key="start" value="-1"/>
      <details key="end" value="-1"/>
      <details key="line" value="0"/>
    </eAnnotations>
    <eAnnotations source="positions.560" references="/0/generateUserGeneratorConfiguration/aCloudInfrastructure">
      <details key="start" value="14014"/>
      <details key="end" value="14056"/>
      <details key="line" value="129"/>
    </eAnnotations>
  </ecore:EAnnotation>
</xmi:XMI>
