# Supplementary material for: Profiling SLAs for cloud system infrastructures and user interactions
Source: PeerJ Comput Sci. 2021 May 12;7:e513. doi: 10.7717/peerj-cs.513 (PMC8157057; doi:10.7717/peerj-cs.513)
Supplement: Supplemental Information 2 — This is deployed as a Eclipse Plugin. The deployed tool with instructions to install it over Papyrus Eclipse is available at: https://www.dsi.uclm.es/cloud/modeling/uml2cloud/releases/2.1. [file peerj-cs-07-513-s002.zip › es.uclm.uml2cloud.m2t.simcan/bin/es/uclm/uml2cloud/m2t/simcan/files/generateNEDFile.emtl]

<?xml version="1.0" encoding="UTF-8"?>
<xmi:XMI xmi:version="2.0" xmlns:xmi="http://www.omg.org/XMI" xmlns:xsi="http://www.w3.org/2001/XMLSchema-instance" xmlns:ecore="http://www.eclipse.org/emf/2002/Ecore" xmlns:mtl="http://www.eclipse.org/acceleo/mtl/3.0" xmlns:ocl.ecore="http://www.eclipse.org/ocl/1.1.0/Ecore">
  <mtl:Module name="generateNEDFile" nsURI="es::uclm::uml2cloud::m2t::simcan::files::generateNEDFile" startHeaderPosition="30" endHeaderPosition="197">
    <input/>
    <input>
      <takesTypesFrom href="http://www.eclipse.org/uml2/5.0.0/UML#/"/>
    </input>
    <imports href="platform:/resource/es.uclm.uml2cloud.m2t.simcan/bin/es/uclm/uml2cloud/m2t/simcan/files/util.emtl#/0"/>
    <ownedModuleElement xsi:type="mtl:Template" name="generateNEDFile" visibility="Public">
      <body xsi:type="ocl.ecore:StringLiteralExp" stringSymbol="&#xD;&#xA;"/>
      <body xsi:type="mtl:FileBlock" openMode="OverWrite">
        <body xsi:type="mtl:TemplateExpression"/>
        <body xsi:type="ocl.ecore:StringLiteralExp" stringSymbol="&#xD;&#xA;"/>
        <body xsi:type="mtl:TemplateExpression"/>
        <body xsi:type="ocl.ecore:StringLiteralExp" stringSymbol="&#xD;&#xA;"/>
        <body xsi:type="mtl:TemplateExpression"/>
        <body xsi:type="ocl.ecore:StringLiteralExp" stringSymbol="&#xD;&#xA;"/>
        <body xsi:type="mtl:TemplateExpression"/>
        <body xsi:type="ocl.ecore:StringLiteralExp" stringSymbol="&#xD;&#xA;"/>
        <charset xsi:type="ocl.ecore:StringLiteralExp" stringSymbol="UTF-8">
          <eType xsi:type="ocl.ecore:PrimitiveType" href="http://www.eclipse.org/ocl/1.1.0/oclstdlib.ecore#/0/String"/>
        </charset>
      </body>
      <parameter name="aCloudInfrastructure">
        <eAnnotations source="MTL">
          <details key="type" value="CloudInfrastructure"/>
        </eAnnotations>
      </parameter>
    </ownedModuleElement>
    <ownedModuleElement xsi:type="mtl:Template" name="generateHeaderNEDFile" visibility="Public">
      <body xsi:type="ocl.ecore:StringLiteralExp" stringSymbol="package simcan2.simulations."/>
      <body xsi:type="mtl:TemplateExpression"/>
      <body xsi:type="ocl.ecore:StringLiteralExp" stringSymbol=";&#xD;&#xA;&#xD;&#xA;import simcan2.Architecture.Nodes.Cloud.CloudBlade;&#xD;&#xA;import simcan2.Architecture.Nodes.Cloud.CloudBoard;&#xD;&#xA;import simcan2.Architecture.Nodes.Cloud.CloudRack;&#xD;&#xA;import simcan2.Management.DataCenterManager.DataCenterManager;&#xD;&#xA;import simcan2.Management.CloudProviders.*.*;&#xD;&#xA;import simcan2.Architecture.Network.DataCenterNetwork.*;&#xD;&#xA;import simcan2.Management.UserGenerators.UserGeneratorCost.*;&#xD;&#xA;"/>
      <parameter name="aCloudInfrastructure">
        <eAnnotations source="MTL">
          <details key="type" value="CloudInfrastructure"/>
        </eAnnotations>
      </parameter>
    </ownedModuleElement>
    <ownedModuleElement xsi:type="mtl:Template" name="generateDataCenter" visibility="Public">
      <body xsi:type="ocl.ecore:StringLiteralExp" stringSymbol="// ---------------------------------------------------------------&#xD;&#xA;//   Definition of the data-center "/>
      <body xsi:type="mtl:TemplateExpression"/>
      <body xsi:type="ocl.ecore:StringLiteralExp" stringSymbol="&#xD;&#xA;// ---------------------------------------------------------------&#xD;&#xA;module "/>
      <body xsi:type="mtl:TemplateExpression"/>
      <body xsi:type="ocl.ecore:StringLiteralExp" stringSymbol="{&#xD;&#xA;&#xD;&#xA;&#x9;parameters:&#xD;&#xA;&#x9;&#x9;string appList;&#xD;&#xA;&#x9;&#x9;string vmList;&#xD;&#xA;&#x9;&#x9;string slaList;&#xD;&#xA;&#x9;&#x9;string userList;&#xD;&#xA;&#xD;&#xA;&#x9;gates:&#xD;&#xA;&#x9;&#x9;input fromCloudProvider;&#xD;&#xA;&#x9;&#x9;output toCloudProvider;&#xD;&#xA;&#x9;&#xD;&#xA;&#x9;// -------------------------------------------------------&#xD;&#xA;&#x9;//   Definition of main modules&#xD;&#xA;&#x9;// -------------------------------------------------------&#xD;&#xA;&#x9;submodules:&#xD;&#xA;&#xD;&#xA;&#x9;&#x9;// ---------------------------------------------------------------&#xD;&#xA;&#x9;&#x9;//   Definition of the data-center manager&#xD;&#xA;&#x9;&#x9;// ---------------------------------------------------------------&#xD;&#xA;&#x9;&#x9;dcManager:DataCenterManager{&#xD;&#xA;&#x9;&#x9;&#x9;parameters:&#xD;&#xA;&#x9;&#x9;&#x9;&#x9;appList=appList;&#xD;&#xA;&#x9;&#x9;&#x9;&#x9;vmList=vmList;&#xD;&#xA;&#x9;&#x9;&#x9;&#x9;slaList=slaList;&#xD;&#xA;&#x9;&#x9;&#x9;&#x9;userList=userList;&#xD;&#xA;&#x9;&#x9;}&#xD;&#xA;&#xD;&#xA;&#x9;&#x9;// ---------------------------------------------------------------&#xD;&#xA;&#x9;&#x9;//   Definition of Computing Racks&#xD;&#xA;&#x9;&#x9;// ---------------------------------------------------------------&#xD;&#xA;&#x9;&#x9;"/>
      <body xsi:type="mtl:TemplateExpression"/>
      <body xsi:type="ocl.ecore:StringLiteralExp" stringSymbol="&#xD;&#xA;&#xD;&#xA;&#x9;&#x9;// ---------------------------------------------------------------&#xD;&#xA;&#x9;&#x9;//   Definition of Storage Racks&#xD;&#xA;&#x9;&#x9;// ---------------------------------------------------------------&#xD;&#xA;&#x9;&#x9;"/>
      <body xsi:type="mtl:TemplateExpression"/>
      <body xsi:type="ocl.ecore:StringLiteralExp" stringSymbol="&#xD;&#xA;&#xD;&#xA;&#x9;&#x9;// ---------------------------------------------------------------&#xD;&#xA;&#x9;&#x9;//   Definition of Network&#xD;&#xA;&#x9;&#x9;// ---------------------------------------------------------------&#xD;&#xA;&#x9;&#x9;"/>
      <body xsi:type="mtl:TemplateExpression"/>
      <body xsi:type="ocl.ecore:StringLiteralExp" stringSymbol="&#xD;&#xA;&#xD;&#xA;&#x9;// ---------------------------------------------------------------&#xD;&#xA;&#x9;//   Connections section&#xD;&#xA;&#x9;// ---------------------------------------------------------------&#xD;&#xA;&#x9;connections allowunconnected:&#xD;&#xA;&#xD;&#xA;&#x9;&#x9;// Connections between Data-Center manager and Data-center outside&#xD;&#xA;&#x9;&#x9;dcManager.out --> ned.IdealChannel --> toCloudProvider;&#xD;&#xA;&#x9;&#x9;dcManager.in &lt;-- ned.IdealChannel &lt;-- fromCloudProvider;&#xD;&#xA;&#xD;&#xA;&#x9;&#x9;// Connections between computing racks and the network&#xD;&#xA;&#x9;&#x9;"/>
      <body xsi:type="mtl:TemplateExpression"/>
      <body xsi:type="ocl.ecore:StringLiteralExp" stringSymbol="&#xD;&#xA;&#xD;&#xA;&#x9;&#x9;// Connections between storage racks and the network&#xD;&#xA;&#x9;&#x9;"/>
      <body xsi:type="mtl:TemplateExpression"/>
      <body xsi:type="ocl.ecore:StringLiteralExp" stringSymbol="&#xD;&#xA;&#xD;&#xA;}&#xD;&#xA;"/>
      <parameter name="aDataCenterElement">
        <eAnnotations source="MTL">
          <details key="type" value="DataCenterElement"/>
        </eAnnotations>
      </parameter>
    </ownedModuleElement>
    <ownedModuleElement xsi:type="mtl:Template" name="generateRackElement" visibility="Public">
      <body xsi:type="mtl:ForBlock">
        <body xsi:type="mtl:TemplateExpression"/>
        <body xsi:type="ocl.ecore:StringLiteralExp" stringSymbol="_"/>
        <body xsi:type="mtl:TemplateExpression"/>
        <body xsi:type="ocl.ecore:StringLiteralExp" stringSymbol="_"/>
        <body xsi:type="ocl.ecore:VariableExp" name="index" referredVariable="/0/generateRackElement/%/index.1">
          <eType xsi:type="ocl.ecore:PrimitiveType" href="http://www.eclipse.org/ocl/1.1.0/oclstdlib.ecore#/0/Integer"/>
        </body>
        <body xsi:type="ocl.ecore:StringLiteralExp" stringSymbol=":CloudRack;&#xD;&#xA;"/>
        <loopVariable name="index">
          <eType xsi:type="ocl.ecore:PrimitiveType" href="http://www.eclipse.org/ocl/1.1.0/oclstdlib.ecore#/0/Integer"/>
        </loopVariable>
      </body>
      <parameter name="aRackElement">
        <eAnnotations source="MTL">
          <details key="type" value="RackElement"/>
        </eAnnotations>
      </parameter>
    </ownedModuleElement>
    <ownedModuleElement xsi:type="mtl:Template" name="generateRackNetwork" visibility="Public">
      <body xsi:type="ocl.ecore:StringLiteralExp" stringSymbol="&#xD;&#xA;channel "/>
      <body xsi:type="mtl:TemplateExpression"/>
      <body xsi:type="ocl.ecore:StringLiteralExp" stringSymbol="Custom_channel extends ned.DatarateChannel like IDataCenterChannel {datarate="/>
      <body xsi:type="mtl:TemplateExpression"/>
      <body xsi:type="ocl.ecore:StringLiteralExp" stringSymbol=";}"/>
      <parameter name="aRack">
        <eAnnotations source="MTL">
          <details key="type" value="Rack"/>
        </eAnnotations>
      </parameter>
    </ownedModuleElement>
    <ownedModuleElement xsi:type="mtl:Template" name="generateDataCenterNetwork" visibility="Public">
      <body xsi:type="ocl.ecore:StringLiteralExp" stringSymbol="dataCenterNetwork:DataCenterNetwork{&#xD;&#xA;&#x9;gates:&#xD;&#xA;&#x9;&#x9;inComm"/>
      <body xsi:type="ocl.ecore:StringLiteralExp" stringSymbol="[">
        <eType xsi:type="ocl.ecore:PrimitiveType" href="http://www.eclipse.org/ocl/1.1.0/oclstdlib.ecore#/0/String"/>
      </body>
      <body xsi:type="mtl:TemplateExpression"/>
      <body xsi:type="ocl.ecore:StringLiteralExp" stringSymbol="]">
        <eType xsi:type="ocl.ecore:PrimitiveType" href="http://www.eclipse.org/ocl/1.1.0/oclstdlib.ecore#/0/String"/>
      </body>
      <body xsi:type="ocl.ecore:StringLiteralExp" stringSymbol=";&#xD;&#xA;&#x9;&#x9;outComm"/>
      <body xsi:type="mtl:TemplateExpression"/>
      <body xsi:type="ocl.ecore:StringLiteralExp" stringSymbol=";&#xD;&#xA;&#x9;&#x9;inStorage"/>
      <body xsi:type="mtl:TemplateExpression"/>
      <body xsi:type="ocl.ecore:StringLiteralExp" stringSymbol=";&#xD;&#xA;&#x9;&#x9;outStorage"/>
      <body xsi:type="mtl:TemplateExpression"/>
      <body xsi:type="ocl.ecore:StringLiteralExp" stringSymbol=";&#xD;&#xA;}"/>
      <parameter name="aDataCenter">
        <eAnnotations source="MTL">
          <details key="type" value="DataCenter"/>
        </eAnnotations>
      </parameter>
    </ownedModuleElement>
    <ownedModuleElement xsi:type="mtl:Template" name="generateRackComputingConnection" visibility="Public">
      <body xsi:type="mtl:ForBlock">
        <body xsi:type="mtl:TemplateExpression"/>
        <body xsi:type="ocl.ecore:StringLiteralExp" stringSymbol="_"/>
        <body xsi:type="mtl:TemplateExpression"/>
        <body xsi:type="ocl.ecore:StringLiteralExp" stringSymbol="_"/>
        <body xsi:type="ocl.ecore:VariableExp" name="index" referredVariable="/0/generateRackComputingConnection/%/index.2">
          <eType xsi:type="ocl.ecore:PrimitiveType" href="http://www.eclipse.org/ocl/1.1.0/oclstdlib.ecore#/0/Integer"/>
        </body>
        <body xsi:type="ocl.ecore:StringLiteralExp" stringSymbol=".out --> {datarate="/>
        <body xsi:type="mtl:TemplateExpression"/>
        <body xsi:type="ocl.ecore:StringLiteralExp" stringSymbol=";} --> dataCenterNetwork.inComm++;&#xD;&#xA;"/>
        <body xsi:type="mtl:TemplateExpression"/>
        <body xsi:type="ocl.ecore:StringLiteralExp" stringSymbol="_"/>
        <body xsi:type="mtl:TemplateExpression"/>
        <body xsi:type="ocl.ecore:StringLiteralExp" stringSymbol="_"/>
        <body xsi:type="ocl.ecore:VariableExp" name="index" referredVariable="/0/generateRackComputingConnection/%/index.2">
          <eType xsi:type="ocl.ecore:PrimitiveType" href="http://www.eclipse.org/ocl/1.1.0/oclstdlib.ecore#/0/Integer"/>
        </body>
        <body xsi:type="ocl.ecore:StringLiteralExp" stringSymbol=".in &lt;-- {datarate="/>
        <body xsi:type="mtl:TemplateExpression"/>
        <body xsi:type="ocl.ecore:StringLiteralExp" stringSymbol=";} &lt;-- dataCenterNetwork.outComm++;&#xD;&#xA;"/>
        <loopVariable name="index">
          <eType xsi:type="ocl.ecore:PrimitiveType" href="http://www.eclipse.org/ocl/1.1.0/oclstdlib.ecore#/0/Integer"/>
        </loopVariable>
      </body>
      <parameter name="aRackElement">
        <eAnnotations source="MTL">
          <details key="type" value="RackElement"/>
        </eAnnotations>
      </parameter>
      <parameter name="network">
        <eAnnotations source="MTL">
          <details key="type" value="Bandwidth"/>
        </eAnnotations>
      </parameter>
    </ownedModuleElement>
    <ownedModuleElement xsi:type="mtl:Template" name="generateRackStorageConnection" visibility="Public">
      <body xsi:type="mtl:ForBlock">
        <body xsi:type="mtl:TemplateExpression"/>
        <body xsi:type="ocl.ecore:StringLiteralExp" stringSymbol="_"/>
        <body xsi:type="mtl:TemplateExpression"/>
        <body xsi:type="ocl.ecore:StringLiteralExp" stringSymbol="_"/>
        <body xsi:type="ocl.ecore:VariableExp" name="index" referredVariable="/0/generateRackStorageConnection/%/index.2">
          <eType xsi:type="ocl.ecore:PrimitiveType" href="http://www.eclipse.org/ocl/1.1.0/oclstdlib.ecore#/0/Integer"/>
        </body>
        <body xsi:type="ocl.ecore:StringLiteralExp" stringSymbol=".out --> {datarate="/>
        <body xsi:type="mtl:TemplateExpression"/>
        <body xsi:type="ocl.ecore:StringLiteralExp" stringSymbol=";} --> dataCenterNetwork.inStorage++;&#xD;&#xA;"/>
        <body xsi:type="mtl:TemplateExpression"/>
        <body xsi:type="ocl.ecore:StringLiteralExp" stringSymbol="_"/>
        <body xsi:type="mtl:TemplateExpression"/>
        <body xsi:type="ocl.ecore:StringLiteralExp" stringSymbol="_"/>
        <body xsi:type="ocl.ecore:VariableExp" name="index" referredVariable="/0/generateRackStorageConnection/%/index.2">
          <eType xsi:type="ocl.ecore:PrimitiveType" href="http://www.eclipse.org/ocl/1.1.0/oclstdlib.ecore#/0/Integer"/>
        </body>
        <body xsi:type="ocl.ecore:StringLiteralExp" stringSymbol=".in &lt;-- {datarate="/>
        <body xsi:type="mtl:TemplateExpression"/>
        <body xsi:type="ocl.ecore:StringLiteralExp" stringSymbol=";} &lt;-- dataCenterNetwork.outStorage++;&#xD;&#xA;"/>
        <loopVariable name="index">
          <eType xsi:type="ocl.ecore:PrimitiveType" href="http://www.eclipse.org/ocl/1.1.0/oclstdlib.ecore#/0/Integer"/>
        </loopVariable>
      </body>
      <parameter name="aRackElement">
        <eAnnotations source="MTL">
          <details key="type" value="RackElement"/>
        </eAnnotations>
      </parameter>
      <parameter name="network">
        <eAnnotations source="MTL">
          <details key="type" value="Bandwidth"/>
        </eAnnotations>
      </parameter>
    </ownedModuleElement>
    <ownedModuleElement xsi:type="mtl:Template" name="generateScenario" visibility="Public">
      <body xsi:type="ocl.ecore:StringLiteralExp" stringSymbol="// ---------------------------------------------------------------&#xD;&#xA;//   Definition of the scenario&#xD;&#xA;// ---------------------------------------------------------------&#xD;&#xA;network "/>
      <body xsi:type="mtl:TemplateExpression"/>
      <body xsi:type="ocl.ecore:StringLiteralExp" stringSymbol="{&#xD;&#xA;&#xD;&#xA;&#x9;parameters:&#xD;&#xA;&#x9;&#x9;string appList;&#xD;&#xA;&#x9;&#x9;string vmList;&#xD;&#xA;&#x9;&#x9;string slaList;&#xD;&#xA;&#x9;&#x9;string userList;&#xD;&#xA;&#x9;&#x9;string dataCentersList;&#xD;&#xA;&#xD;&#xA;&#x9;// -------------------------------------------------------&#xD;&#xA;&#x9;//   Definition of main modules&#xD;&#xA;&#x9;// -------------------------------------------------------&#xD;&#xA;&#x9;submodules:&#xD;&#xA;&#xD;&#xA;&#x9;&#x9;// ---------------------------------------------------------------&#xD;&#xA;&#x9;&#x9;//   Definition of the data-centers&#xD;&#xA;&#x9;&#x9;// ---------------------------------------------------------------&#xD;&#xA;&#x9;&#x9;"/>
      <body xsi:type="mtl:TemplateExpression"/>
      <body xsi:type="ocl.ecore:StringLiteralExp" stringSymbol="&#xD;&#xA;&#xD;&#xA;&#x9;&#x9;"/>
      <body xsi:type="mtl:TemplateExpression"/>
      <body xsi:type="ocl.ecore:StringLiteralExp" stringSymbol="&#xD;&#xA;&#xD;&#xA;&#x9;&#x9;"/>
      <body xsi:type="mtl:TemplateExpression"/>
      <body xsi:type="ocl.ecore:StringLiteralExp" stringSymbol="&#xD;&#xA;&#x9;&#xD;&#xA;&#x9;"/>
      <body xsi:type="mtl:TemplateExpression"/>
      <body xsi:type="ocl.ecore:StringLiteralExp" stringSymbol="&#xD;&#xA;}"/>
      <parameter name="aCloudInfrastructure">
        <eAnnotations source="MTL">
          <details key="type" value="CloudInfrastructure"/>
        </eAnnotations>
      </parameter>
    </ownedModuleElement>
    <ownedModuleElement xsi:type="mtl:Template" name="generateScenarioDataCenter" visibility="Public">
      <body xsi:type="mtl:ForBlock">
        <body xsi:type="ocl.ecore:StringLiteralExp" stringSymbol="dc_"/>
        <body xsi:type="mtl:TemplateExpression"/>
        <body xsi:type="ocl.ecore:StringLiteralExp" stringSymbol="_"/>
        <body xsi:type="ocl.ecore:VariableExp" name="index" referredVariable="/0/generateScenarioDataCenter/%/index.1">
          <eType xsi:type="ocl.ecore:PrimitiveType" href="http://www.eclipse.org/ocl/1.1.0/oclstdlib.ecore#/0/Integer"/>
        </body>
        <body xsi:type="ocl.ecore:StringLiteralExp" stringSymbol=":"/>
        <body xsi:type="mtl:TemplateExpression"/>
        <body xsi:type="ocl.ecore:StringLiteralExp" stringSymbol="{&#xD;&#xA;&#x9;parameters:&#xD;&#xA;&#x9;&#x9;appList=appList;&#xD;&#xA;&#x9;&#x9;vmList=vmList;&#xD;&#xA;&#x9;&#x9;slaList=slaList;&#xD;&#xA;&#x9;&#x9;userList=userList;&#xD;&#xA;}&#xD;&#xA;"/>
        <loopVariable name="index">
          <eType xsi:type="ocl.ecore:PrimitiveType" href="http://www.eclipse.org/ocl/1.1.0/oclstdlib.ecore#/0/Integer"/>
        </loopVariable>
      </body>
      <parameter name="aDataCenterElement">
        <eAnnotations source="MTL">
          <details key="type" value="DataCenterElement"/>
        </eAnnotations>
      </parameter>
    </ownedModuleElement>
    <ownedModuleElement xsi:type="mtl:Template" name="generateScenarioCloudProvider" visibility="Public">
      <body xsi:type="ocl.ecore:StringLiteralExp" stringSymbol="// -------------------------------------------------------&#xD;&#xA;//   Definition of the cloud provider&#xD;&#xA;// -------------------------------------------------------&#xD;&#xA;cloudProvider:CloudProvider_firstBestFit{&#xD;&#xA;&#x9;parameters:&#xD;&#xA;&#x9;&#x9;appList=appList;&#xD;&#xA;&#x9;&#x9;vmList=vmList;&#xD;&#xA;&#x9;&#x9;slaList=slaList;&#xD;&#xA;&#x9;&#x9;userList=userList;&#xD;&#xA;&#x9;&#x9;dataCentersList=dataCentersList;&#xD;&#xA;&#x9;&#x9;@display(&quot;p=245,221;i=provider&quot;);&#xD;&#xA;&#xD;&#xA;&#x9;gates:&#xD;&#xA;&#x9;&#x9;fromDataCenter"/>
      <body xsi:type="ocl.ecore:StringLiteralExp" stringSymbol="[">
        <eType xsi:type="ocl.ecore:PrimitiveType" href="http://www.eclipse.org/ocl/1.1.0/oclstdlib.ecore#/0/String"/>
      </body>
      <body xsi:type="mtl:TemplateExpression"/>
      <body xsi:type="ocl.ecore:StringLiteralExp" stringSymbol="]">
        <eType xsi:type="ocl.ecore:PrimitiveType" href="http://www.eclipse.org/ocl/1.1.0/oclstdlib.ecore#/0/String"/>
      </body>
      <body xsi:type="ocl.ecore:StringLiteralExp" stringSymbol=";&#xD;&#xA;&#x9;&#x9;toDataCenter"/>
      <body xsi:type="ocl.ecore:StringLiteralExp" stringSymbol="[">
        <eType xsi:type="ocl.ecore:PrimitiveType" href="http://www.eclipse.org/ocl/1.1.0/oclstdlib.ecore#/0/String"/>
      </body>
      <body xsi:type="mtl:TemplateExpression"/>
      <body xsi:type="ocl.ecore:StringLiteralExp" stringSymbol="]">
        <eType xsi:type="ocl.ecore:PrimitiveType" href="http://www.eclipse.org/ocl/1.1.0/oclstdlib.ecore#/0/String"/>
      </body>
      <body xsi:type="ocl.ecore:StringLiteralExp" stringSymbol=";&#xD;&#xA;}"/>
      <parameter name="aCloudInfrastructure">
        <eAnnotations source="MTL">
          <details key="type" value="CloudInfrastructure"/>
        </eAnnotations>
      </parameter>
    </ownedModuleElement>
    <ownedModuleElement xsi:type="mtl:Template" name="generateScenarioUserGenerator" visibility="Public">
      <body xsi:type="ocl.ecore:StringLiteralExp" stringSymbol="// -------------------------------------------------------&#xD;&#xA;//   Definition of the user generator&#xD;&#xA;// -------------------------------------------------------&#xD;&#xA;userGenerator:UserGeneratorCost{&#xD;&#xA;&#x9;parameters:&#xD;&#xA;&#x9;&#x9;appList=appList;&#xD;&#xA;&#x9;&#x9;vmList=vmList;&#xD;&#xA;&#x9;&#x9;slaList=slaList;&#xD;&#xA;&#x9;&#x9;userList=userList;&#xD;&#xA;&#x9;&#x9;@display(&quot;p=245,368;i=users&quot;);&#xD;&#xA;}"/>
      <parameter name="aCloudInfrastructure">
        <eAnnotations source="MTL">
          <details key="type" value="CloudInfrastructure"/>
        </eAnnotations>
      </parameter>
    </ownedModuleElement>
    <ownedModuleElement xsi:type="mtl:Template" name="generateScenarioConnections" visibility="Public">
      <body xsi:type="ocl.ecore:StringLiteralExp" stringSymbol="// ---------------------------------------------------------------&#xD;&#xA;//   Connections section&#xD;&#xA;// ---------------------------------------------------------------&#xD;&#xA;connections allowunconnected:&#xD;&#xA;&#xD;&#xA;&#x9;// Connections between the cloud provider and each data-center manager&#xD;&#xA;"/>
      <body xsi:type="mtl:ForBlock">
        <body xsi:type="mtl:ForBlock">
          <body xsi:type="ocl.ecore:StringLiteralExp" stringSymbol="&#x9;&#x9;cloudProvider.toDataCenter++ --> {datarate="/>
          <body xsi:type="mtl:TemplateExpression"/>
          <body xsi:type="ocl.ecore:StringLiteralExp" stringSymbol=";} --> dc_"/>
          <body xsi:type="mtl:TemplateExpression"/>
          <body xsi:type="ocl.ecore:StringLiteralExp" stringSymbol="_"/>
          <body xsi:type="ocl.ecore:VariableExp" name="index" referredVariable="/0/generateScenarioConnections/%.1/%/index.2">
            <eType xsi:type="ocl.ecore:PrimitiveType" href="http://www.eclipse.org/ocl/1.1.0/oclstdlib.ecore#/0/Integer"/>
          </body>
          <body xsi:type="ocl.ecore:StringLiteralExp" stringSymbol=".fromCloudProvider;&#xD;&#xA;&#x9;&#x9;cloudProvider.fromDataCenter++ &lt;-- {datarate="/>
          <body xsi:type="mtl:TemplateExpression"/>
          <body xsi:type="ocl.ecore:StringLiteralExp" stringSymbol=";} &lt;-- dc_"/>
          <body xsi:type="mtl:TemplateExpression"/>
          <body xsi:type="ocl.ecore:StringLiteralExp" stringSymbol="_"/>
          <body xsi:type="ocl.ecore:VariableExp" name="index" referredVariable="/0/generateScenarioConnections/%.1/%/index.2">
            <eType xsi:type="ocl.ecore:PrimitiveType" href="http://www.eclipse.org/ocl/1.1.0/oclstdlib.ecore#/0/Integer"/>
          </body>
          <body xsi:type="ocl.ecore:StringLiteralExp" stringSymbol=".toCloudProvider;&#x9;&#xD;&#xA;"/>
          <loopVariable name="index">
            <eType xsi:type="ocl.ecore:PrimitiveType" href="http://www.eclipse.org/ocl/1.1.0/oclstdlib.ecore#/0/Integer"/>
          </loopVariable>
        </body>
        <loopVariable name="aDataCenterElement">
          <eAnnotations source="MTL">
            <details key="type" value="DataCenterElement"/>
          </eAnnotations>
        </loopVariable>
      </body>
      <body xsi:type="ocl.ecore:StringLiteralExp" stringSymbol="&#xD;&#xA;&#x9;cloudProvider.toUserGenerator --> ned.IdealChannel --> userGenerator.fromCloudProvider;&#xD;&#xA;&#x9;userGenerator.toCloudProvider --> ned.IdealChannel --> cloudProvider.fromUserGenerator;"/>
      <parameter name="aCloudInfrastructure">
        <eAnnotations source="MTL">
          <details key="type" value="CloudInfrastructure"/>
        </eAnnotations>
      </parameter>
    </ownedModuleElement>
  </mtl:Module>
  <ecore:EPackage name="additions">
    <eClassifiers xsi:type="ecore:EClass" name="oclstdlib_String_Class">
      <eAnnotations source="http://www.eclipse.org/ocl/1.1.0/OCL">
        <references href="http://www.eclipse.org/ocl/1.1.0/oclstdlib.ecore#/0/String"/>
      </eAnnotations>
    </eClassifiers>
    <eClassifiers xsi:type="ecore:EClass" name="oclstdlib_Integer_Class">
      <eAnnotations source="http://www.eclipse.org/ocl/1.1.0/OCL">
        <references href="http://www.eclipse.org/ocl/1.1.0/oclstdlib.ecore#/0/Integer"/>
      </eAnnotations>
    </eClassifiers>
    <eClassifiers xsi:type="ecore:EClass" name="oclstdlib_Real_Class">
      <eAnnotations source="http://www.eclipse.org/ocl/1.1.0/OCL">
        <references href="http://www.eclipse.org/ocl/1.1.0/oclstdlib.ecore#/0/Real"/>
      </eAnnotations>
    </eClassifiers>
    <eClassifiers xsi:type="ecore:EClass" name="ecore_EObject_Class">
      <eAnnotations source="http://www.eclipse.org/ocl/1.1.0/OCL">
        <references href="http://www.eclipse.org/emf/2002/Ecore#//EObject"/>
      </eAnnotations>
      <eOperations name="generateNEDFile">
        <eAnnotations source="http://www.eclipse.org/ocl/1.1.0/OCL">
          <contents xsi:type="ocl.ecore:Constraint"/>
        </eAnnotations>
        <eAnnotations source="MTL" references="/0/generateNEDFile"/>
        <eType xsi:type="ocl.ecore:PrimitiveType" href="http://www.eclipse.org/ocl/1.1.0/oclstdlib.ecore#/0/String"/>
        <eParameters name="aCloudInfrastructure">
          <eType xsi:type="ocl.ecore:VoidType" href="http://www.eclipse.org/ocl/1.1.0/oclstdlib.ecore#/0/OclVoid"/>
        </eParameters>
      </eOperations>
      <eOperations name="generateHeaderNEDFile">
        <eAnnotations source="http://www.eclipse.org/ocl/1.1.0/OCL">
          <contents xsi:type="ocl.ecore:Constraint"/>
        </eAnnotations>
        <eAnnotations source="MTL" references="/0/generateHeaderNEDFile"/>
        <eType xsi:type="ocl.ecore:PrimitiveType" href="http://www.eclipse.org/ocl/1.1.0/oclstdlib.ecore#/0/String"/>
        <eParameters name="aCloudInfrastructure">
          <eType xsi:type="ocl.ecore:VoidType" href="http://www.eclipse.org/ocl/1.1.0/oclstdlib.ecore#/0/OclVoid"/>
        </eParameters>
      </eOperations>
      <eOperations name="generateDataCenter">
        <eAnnotations source="http://www.eclipse.org/ocl/1.1.0/OCL">
          <contents xsi:type="ocl.ecore:Constraint"/>
        </eAnnotations>
        <eAnnotations source="MTL" references="/0/generateDataCenter"/>
        <eType xsi:type="ocl.ecore:PrimitiveType" href="http://www.eclipse.org/ocl/1.1.0/oclstdlib.ecore#/0/String"/>
        <eParameters name="aDataCenterElement">
          <eType xsi:type="ocl.ecore:VoidType" href="http://www.eclipse.org/ocl/1.1.0/oclstdlib.ecore#/0/OclVoid"/>
        </eParameters>
      </eOperations>
      <eOperations name="generateRackElement">
        <eAnnotations source="http://www.eclipse.org/ocl/1.1.0/OCL">
          <contents xsi:type="ocl.ecore:Constraint"/>
        </eAnnotations>
        <eAnnotations source="MTL" references="/0/generateRackElement"/>
        <eType xsi:type="ocl.ecore:PrimitiveType" href="http://www.eclipse.org/ocl/1.1.0/oclstdlib.ecore#/0/String"/>
        <eParameters name="aRackElement">
          <eType xsi:type="ocl.ecore:VoidType" href="http://www.eclipse.org/ocl/1.1.0/oclstdlib.ecore#/0/OclVoid"/>
        </eParameters>
      </eOperations>
      <eOperations name="generateRackNetwork">
        <eAnnotations source="http://www.eclipse.org/ocl/1.1.0/OCL">
          <contents xsi:type="ocl.ecore:Constraint"/>
        </eAnnotations>
        <eAnnotations source="MTL" references="/0/generateRackNetwork"/>
        <eType xsi:type="ocl.ecore:PrimitiveType" href="http://www.eclipse.org/ocl/1.1.0/oclstdlib.ecore#/0/String"/>
        <eParameters name="aRack">
          <eType xsi:type="ocl.ecore:VoidType" href="http://www.eclipse.org/ocl/1.1.0/oclstdlib.ecore#/0/OclVoid"/>
        </eParameters>
      </eOperations>
      <eOperations name="generateDataCenterNetwork">
        <eAnnotations source="http://www.eclipse.org/ocl/1.1.0/OCL">
          <contents xsi:type="ocl.ecore:Constraint"/>
        </eAnnotations>
        <eAnnotations source="MTL" references="/0/generateDataCenterNetwork"/>
        <eType xsi:type="ocl.ecore:PrimitiveType" href="http://www.eclipse.org/ocl/1.1.0/oclstdlib.ecore#/0/String"/>
        <eParameters name="aDataCenter">
          <eType xsi:type="ocl.ecore:VoidType" href="http://www.eclipse.org/ocl/1.1.0/oclstdlib.ecore#/0/OclVoid"/>
        </eParameters>
      </eOperations>
      <eOperations name="generateRackComputingConnection">
        <eAnnotations source="http://www.eclipse.org/ocl/1.1.0/OCL">
          <contents xsi:type="ocl.ecore:Constraint"/>
        </eAnnotations>
        <eAnnotations source="MTL" references="/0/generateRackComputingConnection"/>
        <eType xsi:type="ocl.ecore:PrimitiveType" href="http://www.eclipse.org/ocl/1.1.0/oclstdlib.ecore#/0/String"/>
        <eParameters name="aRackElement">
          <eType xsi:type="ocl.ecore:VoidType" href="http://www.eclipse.org/ocl/1.1.0/oclstdlib.ecore#/0/OclVoid"/>
        </eParameters>
        <eParameters name="network">
          <eType xsi:type="ocl.ecore:VoidType" href="http://www.eclipse.org/ocl/1.1.0/oclstdlib.ecore#/0/OclVoid"/>
        </eParameters>
      </eOperations>
      <eOperations name="generateRackStorageConnection">
        <eAnnotations source="http://www.eclipse.org/ocl/1.1.0/OCL">
          <contents xsi:type="ocl.ecore:Constraint"/>
        </eAnnotations>
        <eAnnotations source="MTL" references="/0/generateRackStorageConnection"/>
        <eType xsi:type="ocl.ecore:PrimitiveType" href="http://www.eclipse.org/ocl/1.1.0/oclstdlib.ecore#/0/String"/>
        <eParameters name="aRackElement">
          <eType xsi:type="ocl.ecore:VoidType" href="http://www.eclipse.org/ocl/1.1.0/oclstdlib.ecore#/0/OclVoid"/>
        </eParameters>
        <eParameters name="network">
          <eType xsi:type="ocl.ecore:VoidType" href="http://www.eclipse.org/ocl/1.1.0/oclstdlib.ecore#/0/OclVoid"/>
        </eParameters>
      </eOperations>
      <eOperations name="generateScenario">
        <eAnnotations source="http://www.eclipse.org/ocl/1.1.0/OCL">
          <contents xsi:type="ocl.ecore:Constraint"/>
        </eAnnotations>
        <eAnnotations source="MTL" references="/0/generateScenario"/>
        <eType xsi:type="ocl.ecore:PrimitiveType" href="http://www.eclipse.org/ocl/1.1.0/oclstdlib.ecore#/0/String"/>
        <eParameters name="aCloudInfrastructure">
          <eType xsi:type="ocl.ecore:VoidType" href="http://www.eclipse.org/ocl/1.1.0/oclstdlib.ecore#/0/OclVoid"/>
        </eParameters>
      </eOperations>
      <eOperations name="generateScenarioDataCenter">
        <eAnnotations source="http://www.eclipse.org/ocl/1.1.0/OCL">
          <contents xsi:type="ocl.ecore:Constraint"/>
        </eAnnotations>
        <eAnnotations source="MTL" references="/0/generateScenarioDataCenter"/>
        <eType xsi:type="ocl.ecore:PrimitiveType" href="http://www.eclipse.org/ocl/1.1.0/oclstdlib.ecore#/0/String"/>
        <eParameters name="aDataCenterElement">
          <eType xsi:type="ocl.ecore:VoidType" href="http://www.eclipse.org/ocl/1.1.0/oclstdlib.ecore#/0/OclVoid"/>
        </eParameters>
      </eOperations>
      <eOperations name="generateScenarioCloudProvider">
        <eAnnotations source="http://www.eclipse.org/ocl/1.1.0/OCL">
          <contents xsi:type="ocl.ecore:Constraint"/>
        </eAnnotations>
        <eAnnotations source="MTL" references="/0/generateScenarioCloudProvider"/>
        <eType xsi:type="ocl.ecore:PrimitiveType" href="http://www.eclipse.org/ocl/1.1.0/oclstdlib.ecore#/0/String"/>
        <eParameters name="aCloudInfrastructure">
          <eType xsi:type="ocl.ecore:VoidType" href="http://www.eclipse.org/ocl/1.1.0/oclstdlib.ecore#/0/OclVoid"/>
        </eParameters>
      </eOperations>
      <eOperations name="generateScenarioUserGenerator">
        <eAnnotations source="http://www.eclipse.org/ocl/1.1.0/OCL">
          <contents xsi:type="ocl.ecore:Constraint"/>
        </eAnnotations>
        <eAnnotations source="MTL" references="/0/generateScenarioUserGenerator"/>
        <eType xsi:type="ocl.ecore:PrimitiveType" href="http://www.eclipse.org/ocl/1.1.0/oclstdlib.ecore#/0/String"/>
        <eParameters name="aCloudInfrastructure">
          <eType xsi:type="ocl.ecore:VoidType" href="http://www.eclipse.org/ocl/1.1.0/oclstdlib.ecore#/0/OclVoid"/>
        </eParameters>
      </eOperations>
      <eOperations name="generateScenarioConnections">
        <eAnnotations source="http://www.eclipse.org/ocl/1.1.0/OCL">
          <contents xsi:type="ocl.ecore:Constraint"/>
        </eAnnotations>
        <eAnnotations source="MTL" references="/0/generateScenarioConnections"/>
        <eType xsi:type="ocl.ecore:PrimitiveType" href="http://www.eclipse.org/ocl/1.1.0/oclstdlib.ecore#/0/String"/>
        <eParameters name="aCloudInfrastructure">
          <eType xsi:type="ocl.ecore:VoidType" href="http://www.eclipse.org/ocl/1.1.0/oclstdlib.ecore#/0/OclVoid"/>
        </eParameters>
      </eOperations>
    </eClassifiers>
    <eClassifiers xsi:type="ecore:EClass" name="oclstdlib_OclAny_Class">
      <eAnnotations source="http://www.eclipse.org/ocl/1.1.0/OCL">
        <references href="http://www.eclipse.org/ocl/1.1.0/oclstdlib.ecore#/0/OclAny"/>
      </eAnnotations>
    </eClassifiers>
    <eClassifiers xsi:type="ecore:EClass" name="oclstdlib_Collection(T)_Class">
      <eAnnotations source="http://www.eclipse.org/ocl/1.1.0/OCL">
        <references href="http://www.eclipse.org/ocl/1.1.0/oclstdlib.ecore#/0/Collection(T)"/>
      </eAnnotations>
    </eClassifiers>
    <eClassifiers xsi:type="ecore:EClass" name="oclstdlib_Sequence(T)_Class">
      <eAnnotations source="http://www.eclipse.org/ocl/1.1.0/OCL">
        <references href="http://www.eclipse.org/ocl/1.1.0/oclstdlib.ecore#/0/Sequence(T)"/>
      </eAnnotations>
    </eClassifiers>
    <eClassifiers xsi:type="ecore:EClass" name="oclstdlib_OrderedSet(T)_Class">
      <eAnnotations source="http://www.eclipse.org/ocl/1.1.0/OCL">
        <references href="http://www.eclipse.org/ocl/1.1.0/oclstdlib.ecore#/0/OrderedSet(T)"/>
      </eAnnotations>
    </eClassifiers>
  </ecore:EPackage>
  <ocl.ecore:Variable name="self">
    <eType xsi:type="ecore:EClass" href="http://www.eclipse.org/emf/2002/Ecore#//EObject"/>
  </ocl.ecore:Variable>
  <ocl.ecore:Variable name="self">
    <eType xsi:type="ocl.ecore:PrimitiveType" href="http://www.eclipse.org/ocl/1.1.0/oclstdlib.ecore#/0/String"/>
  </ocl.ecore:Variable>
  <ocl.ecore:Variable name="self">
    <eType xsi:type="ecore:EClass" href="http://www.eclipse.org/emf/2002/Ecore#//EObject"/>
  </ocl.ecore:Variable>
  <ocl.ecore:Variable name="self">
    <eType xsi:type="ecore:EClass" href="http://www.eclipse.org/emf/2002/Ecore#//EObject"/>
  </ocl.ecore:Variable>
  <ocl.ecore:Variable name="self">
    <eType xsi:type="ecore:EClass" href="http://www.eclipse.org/emf/2002/Ecore#//EObject"/>
  </ocl.ecore:Variable>
  <ocl.ecore:Variable name="self">
    <eType xsi:type="ecore:EClass" href="http://www.eclipse.org/emf/2002/Ecore#//EObject"/>
  </ocl.ecore:Variable>
  <ocl.ecore:Variable name="self">
    <eType xsi:type="ecore:EClass" href="http://www.eclipse.org/emf/2002/Ecore#//EObject"/>
  </ocl.ecore:Variable>
  <ocl.ecore:Variable name="self">
    <eType xsi:type="ecore:EClass" href="http://www.eclipse.org/emf/2002/Ecore#//EObject"/>
  </ocl.ecore:Variable>
  <ocl.ecore:Variable name="self">
    <eType xsi:type="ecore:EClass" href="http://www.eclipse.org/emf/2002/Ecore#//EObject"/>
  </ocl.ecore:Variable>
  <ocl.ecore:Variable name="self">
    <eType xsi:type="ecore:EClass" href="http://www.eclipse.org/emf/2002/Ecore#//EObject"/>
  </ocl.ecore:Variable>
  <ocl.ecore:Variable name="self">
    <eType xsi:type="ecore:EClass" href="http://www.eclipse.org/emf/2002/Ecore#//EObject"/>
  </ocl.ecore:Variable>
  <ocl.ecore:Variable name="self">
    <eType xsi:type="ecore:EClass" href="http://www.eclipse.org/emf/2002/Ecore#//EObject"/>
  </ocl.ecore:Variable>
  <ocl.ecore:Variable name="self">
    <eType xsi:type="ecore:EClass" href="http://www.eclipse.org/emf/2002/Ecore#//EObject"/>
  </ocl.ecore:Variable>
  <ocl.ecore:Variable name="self">
    <eType xsi:type="ecore:EClass" href="http://www.eclipse.org/emf/2002/Ecore#//EObject"/>
  </ocl.ecore:Variable>
  <ocl.ecore:Variable name="self">
    <eType xsi:type="ecore:EClass" href="http://www.eclipse.org/emf/2002/Ecore#//EObject"/>
  </ocl.ecore:Variable>
  <ocl.ecore:Variable name="self">
    <eType xsi:type="ecore:EClass" href="http://www.eclipse.org/emf/2002/Ecore#//EObject"/>
  </ocl.ecore:Variable>
  <ocl.ecore:Variable name="self">
    <eType xsi:type="ocl.ecore:PrimitiveType" href="http://www.eclipse.org/ocl/1.1.0/oclstdlib.ecore#/0/String"/>
  </ocl.ecore:Variable>
  <ocl.ecore:Variable name="self">
    <eType xsi:type="ecore:EClass" href="http://www.eclipse.org/emf/2002/Ecore#//EObject"/>
  </ocl.ecore:Variable>
  <ocl.ecore:Variable name="self">
    <eType xsi:type="ecore:EClass" href="http://www.eclipse.org/emf/2002/Ecore#//EObject"/>
  </ocl.ecore:Variable>
  <ocl.ecore:Variable name="self">
    <eType xsi:type="ecore:EClass" href="http://www.eclipse.org/emf/2002/Ecore#//EObject"/>
  </ocl.ecore:Variable>
  <ocl.ecore:Variable name="self">
    <eType xsi:type="ecore:EClass" href="http://www.eclipse.org/emf/2002/Ecore#//EObject"/>
  </ocl.ecore:Variable>
  <ocl.ecore:Variable name="self">
    <eType xsi:type="ecore:EClass" href="http://www.eclipse.org/emf/2002/Ecore#//EObject"/>
  </ocl.ecore:Variable>
  <ocl.ecore:Variable name="self">
    <eType xsi:type="ecore:EClass" href="http://www.eclipse.org/emf/2002/Ecore#//EObject"/>
  </ocl.ecore:Variable>
  <ocl.ecore:Variable name="self">
    <eType xsi:type="ecore:EClass" href="http://www.eclipse.org/emf/2002/Ecore#//EObject"/>
  </ocl.ecore:Variable>
  <ocl.ecore:Variable name="self">
    <eType xsi:type="ocl.ecore:PrimitiveType" href="http://www.eclipse.org/ocl/1.1.0/oclstdlib.ecore#/0/String"/>
  </ocl.ecore:Variable>
  <ocl.ecore:Variable name="self">
    <eType xsi:type="ecore:EClass" href="http://www.eclipse.org/emf/2002/Ecore#//EObject"/>
  </ocl.ecore:Variable>
  <ocl.ecore:Variable name="self">
    <eType xsi:type="ecore:EClass" href="http://www.eclipse.org/emf/2002/Ecore#//EObject"/>
  </ocl.ecore:Variable>
  <ocl.ecore:Variable name="self">
    <eType xsi:type="ecore:EClass" href="http://www.eclipse.org/emf/2002/Ecore#//EObject"/>
  </ocl.ecore:Variable>
  <ocl.ecore:Variable name="self">
    <eType xsi:type="ecore:EClass" href="http://www.eclipse.org/emf/2002/Ecore#//EObject"/>
  </ocl.ecore:Variable>
  <ocl.ecore:Variable name="self">
    <eType xsi:type="ecore:EClass" href="http://www.eclipse.org/emf/2002/Ecore#//EObject"/>
  </ocl.ecore:Variable>
  <ecore:EPackage name="collections">
    <eClassifiers xsi:type="ocl.ecore:SetType" instanceClassName="java.util.Set">
      <elementType xsi:type="ocl.ecore:InvalidType" href="http://www.eclipse.org/ocl/1.1.0/oclstdlib.ecore#/0/OclInvalid"/>
    </eClassifiers>
    <eClassifiers xsi:type="ocl.ecore:BagType" instanceClassName="org.eclipse.ocl.util.Bag">
      <elementType xsi:type="ocl.ecore:VoidType" href="http://www.eclipse.org/ocl/1.1.0/oclstdlib.ecore#/0/OclVoid"/>
    </eClassifiers>
    <eClassifiers xsi:type="ocl.ecore:SequenceType" instanceClassName="java.util.List">
      <elementType xsi:type="ocl.ecore:PrimitiveType" href="http://www.eclipse.org/ocl/1.1.0/oclstdlib.ecore#/0/Integer"/>
    </eClassifiers>
    <eClassifiers xsi:type="ocl.ecore:BagType" name="Bag(OclInvalid)" instanceClassName="org.eclipse.ocl.util.Bag">
      <elementType xsi:type="ocl.ecore:InvalidType" href="http://www.eclipse.org/ocl/1.1.0/oclstdlib.ecore#/0/OclInvalid"/>
    </eClassifiers>
  </ecore:EPackage>
  <ocl.ecore:Variable name="self">
    <eType xsi:type="ecore:EClass" href="http://www.eclipse.org/emf/2002/Ecore#//EObject"/>
  </ocl.ecore:Variable>
  <ocl.ecore:Variable name="self">
    <eType xsi:type="ecore:EClass" href="http://www.eclipse.org/emf/2002/Ecore#//EObject"/>
  </ocl.ecore:Variable>
  <ocl.ecore:Variable name="self">
    <eType xsi:type="ecore:EClass" href="http://www.eclipse.org/emf/2002/Ecore#//EObject"/>
  </ocl.ecore:Variable>
  <ocl.ecore:Variable name="self">
    <eType xsi:type="ecore:EClass" href="http://www.eclipse.org/emf/2002/Ecore#//EObject"/>
  </ocl.ecore:Variable>
  <ocl.ecore:Variable name="self">
    <eType xsi:type="ecore:EClass" href="http://www.eclipse.org/emf/2002/Ecore#//EObject"/>
  </ocl.ecore:Variable>
  <ocl.ecore:Variable name="self">
    <eType xsi:type="ecore:EClass" href="http://www.eclipse.org/emf/2002/Ecore#//EObject"/>
  </ocl.ecore:Variable>
  <ocl.ecore:Variable name="self">
    <eType xsi:type="ecore:EClass" href="http://www.eclipse.org/emf/2002/Ecore#//EObject"/>
  </ocl.ecore:Variable>
  <ocl.ecore:Variable name="self">
    <eType xsi:type="ecore:EClass" href="http://www.eclipse.org/emf/2002/Ecore#//EObject"/>
  </ocl.ecore:Variable>
  <ocl.ecore:Variable name="self">
    <eType xsi:type="ecore:EClass" href="http://www.eclipse.org/emf/2002/Ecore#//EObject"/>
  </ocl.ecore:Variable>
  <ocl.ecore:Variable name="self">
    <eType xsi:type="ecore:EClass" href="http://www.eclipse.org/emf/2002/Ecore#//EObject"/>
  </ocl.ecore:Variable>
  <ocl.ecore:Variable name="self">
    <eType xsi:type="ecore:EClass" href="http://www.eclipse.org/emf/2002/Ecore#//EObject"/>
  </ocl.ecore:Variable>
  <ocl.ecore:Variable name="self">
    <eType xsi:type="ecore:EClass" href="http://www.eclipse.org/emf/2002/Ecore#//EObject"/>
  </ocl.ecore:Variable>
  <ocl.ecore:Variable name="self">
    <eType xsi:type="ecore:EClass" href="http://www.eclipse.org/emf/2002/Ecore#//EObject"/>
  </ocl.ecore:Variable>
  <ocl.ecore:Variable name="self">
    <eType xsi:type="ecore:EClass" href="http://www.eclipse.org/emf/2002/Ecore#//EObject"/>
  </ocl.ecore:Variable>
  <ocl.ecore:Variable name="self">
    <eType xsi:type="ocl.ecore:PrimitiveType" href="http://www.eclipse.org/ocl/1.1.0/oclstdlib.ecore#/0/String"/>
  </ocl.ecore:Variable>
  <ocl.ecore:Variable name="self">
    <eType xsi:type="ecore:EClass" href="http://www.eclipse.org/emf/2002/Ecore#//EObject"/>
  </ocl.ecore:Variable>
  <ocl.ecore:Variable name="self">
    <eType xsi:type="ecore:EClass" href="http://www.eclipse.org/emf/2002/Ecore#//EObject"/>
  </ocl.ecore:Variable>
  <ocl.ecore:Variable name="self">
    <eType xsi:type="ecore:EClass" href="http://www.eclipse.org/emf/2002/Ecore#//EObject"/>
  </ocl.ecore:Variable>
  <ocl.ecore:Variable name="self">
    <eType xsi:type="ecore:EClass" href="http://www.eclipse.org/emf/2002/Ecore#//EObject"/>
  </ocl.ecore:Variable>
  <ocl.ecore:Variable name="self">
    <eType xsi:type="ecore:EClass" href="http://www.eclipse.org/emf/2002/Ecore#//EObject"/>
  </ocl.ecore:Variable>
  <ocl.ecore:Variable name="self">
    <eType xsi:type="ocl.ecore:PrimitiveType" href="http://www.eclipse.org/ocl/1.1.0/oclstdlib.ecore#/0/Integer"/>
  </ocl.ecore:Variable>
  <ocl.ecore:Variable name="self">
    <eType xsi:type="ecore:EClass" href="http://www.eclipse.org/emf/2002/Ecore#//EObject"/>
  </ocl.ecore:Variable>
  <ocl.ecore:Variable name="self">
    <eType xsi:type="ocl.ecore:PrimitiveType" href="http://www.eclipse.org/ocl/1.1.0/oclstdlib.ecore#/0/Integer"/>
  </ocl.ecore:Variable>
  <ocl.ecore:Variable name="self">
    <eType xsi:type="ecore:EClass" href="http://www.eclipse.org/emf/2002/Ecore#//EObject"/>
  </ocl.ecore:Variable>
  <ocl.ecore:Variable name="self">
    <eType xsi:type="ocl.ecore:PrimitiveType" href="http://www.eclipse.org/ocl/1.1.0/oclstdlib.ecore#/0/Integer"/>
  </ocl.ecore:Variable>
  <ocl.ecore:Variable name="self">
    <eType xsi:type="ocl.ecore:PrimitiveType" href="http://www.eclipse.org/ocl/1.1.0/oclstdlib.ecore#/0/Integer"/>
  </ocl.ecore:Variable>
  <ocl.ecore:Variable name="self">
    <eType xsi:type="ecore:EClass" href="http://www.eclipse.org/emf/2002/Ecore#//EObject"/>
  </ocl.ecore:Variable>
  <ocl.ecore:Variable name="i">
    <eType xsi:type="ocl.ecore:PrimitiveType" href="http://www.eclipse.org/ocl/1.1.0/oclstdlib.ecore#/0/Integer"/>
  </ocl.ecore:Variable>
  <ocl.ecore:Variable name="self">
    <eType xsi:type="ocl.ecore:PrimitiveType" href="http://www.eclipse.org/ocl/1.1.0/oclstdlib.ecore#/0/String"/>
  </ocl.ecore:Variable>
  <ocl.ecore:Variable name="self">
    <eType xsi:type="ecore:EClass" href="http://www.eclipse.org/emf/2002/Ecore#//EObject"/>
  </ocl.ecore:Variable>
  <ocl.ecore:Variable name="self">
    <eType xsi:type="ecore:EClass" href="http://www.eclipse.org/emf/2002/Ecore#//EObject"/>
  </ocl.ecore:Variable>
  <ocl.ecore:Variable name="self">
    <eType xsi:type="ecore:EClass" href="http://www.eclipse.org/emf/2002/Ecore#//EObject"/>
  </ocl.ecore:Variable>
  <ocl.ecore:Variable name="self">
    <eType xsi:type="ecore:EClass" href="http://www.eclipse.org/emf/2002/Ecore#//EObject"/>
  </ocl.ecore:Variable>
  <ocl.ecore:Variable name="self">
    <eType xsi:type="ecore:EClass" href="http://www.eclipse.org/emf/2002/Ecore#//EObject"/>
  </ocl.ecore:Variable>
  <ocl.ecore:Variable name="self">
    <eType xsi:type="ocl.ecore:PrimitiveType" href="http://www.eclipse.org/ocl/1.1.0/oclstdlib.ecore#/0/String"/>
  </ocl.ecore:Variable>
  <ocl.ecore:Variable name="self">
    <eType xsi:type="ecore:EClass" href="http://www.eclipse.org/emf/2002/Ecore#//EObject"/>
  </ocl.ecore:Variable>
  <ocl.ecore:Variable name="self">
    <eType xsi:type="ecore:EClass" href="http://www.eclipse.org/emf/2002/Ecore#//EObject"/>
  </ocl.ecore:Variable>
  <ocl.ecore:Variable name="self">
    <eType xsi:type="ecore:EClass" href="http://www.eclipse.org/emf/2002/Ecore#//EObject"/>
  </ocl.ecore:Variable>
  <ocl.ecore:Variable name="self">
    <eType xsi:type="ecore:EClass" href="http://www.eclipse.org/emf/2002/Ecore#//EObject"/>
  </ocl.ecore:Variable>
  <ocl.ecore:Variable name="self">
    <eType xsi:type="ecore:EClass" href="http://www.eclipse.org/emf/2002/Ecore#//EObject"/>
  </ocl.ecore:Variable>
  <ocl.ecore:Variable name="self">
    <eType xsi:type="ecore:EClass" href="http://www.eclipse.org/emf/2002/Ecore#//EObject"/>
  </ocl.ecore:Variable>
  <ocl.ecore:Variable name="self">
    <eType xsi:type="ecore:EClass" href="http://www.eclipse.org/emf/2002/Ecore#//EObject"/>
  </ocl.ecore:Variable>
  <ocl.ecore:Variable name="self">
    <eType xsi:type="ecore:EClass" href="http://www.eclipse.org/emf/2002/Ecore#//EObject"/>
  </ocl.ecore:Variable>
  <ocl.ecore:Variable name="self">
    <eType xsi:type="ecore:EClass" href="http://www.eclipse.org/emf/2002/Ecore#//EObject"/>
  </ocl.ecore:Variable>
  <ocl.ecore:Variable name="self">
    <eType xsi:type="ecore:EClass" href="http://www.eclipse.org/emf/2002/Ecore#//EObject"/>
  </ocl.ecore:Variable>
  <ocl.ecore:Variable name="self">
    <eType xsi:type="ecore:EClass" href="http://www.eclipse.org/emf/2002/Ecore#//EObject"/>
  </ocl.ecore:Variable>
  <ocl.ecore:Variable name="self">
    <eType xsi:type="ecore:EClass" href="http://www.eclipse.org/emf/2002/Ecore#//EObject"/>
  </ocl.ecore:Variable>
  <ocl.ecore:Variable name="self">
    <eType xsi:type="ecore:EClass" href="http://www.eclipse.org/emf/2002/Ecore#//EObject"/>
  </ocl.ecore:Variable>
  <ocl.ecore:Variable name="self">
    <eType xsi:type="ecore:EClass" href="http://www.eclipse.org/emf/2002/Ecore#//EObject"/>
  </ocl.ecore:Variable>
  <ocl.ecore:Variable name="self">
    <eType xsi:type="ecore:EClass" href="http://www.eclipse.org/emf/2002/Ecore#//EObject"/>
  </ocl.ecore:Variable>
  <ocl.ecore:Variable name="self">
    <eType xsi:type="ocl.ecore:PrimitiveType" href="http://www.eclipse.org/ocl/1.1.0/oclstdlib.ecore#/0/String"/>
  </ocl.ecore:Variable>
  <ocl.ecore:Variable name="self">
    <eType xsi:type="ecore:EClass" href="http://www.eclipse.org/emf/2002/Ecore#//EObject"/>
  </ocl.ecore:Variable>
  <ocl.ecore:Variable name="self">
    <eType xsi:type="ecore:EClass" href="http://www.eclipse.org/emf/2002/Ecore#//EObject"/>
  </ocl.ecore:Variable>
  <ocl.ecore:Variable name="self">
    <eType xsi:type="ecore:EClass" href="http://www.eclipse.org/emf/2002/Ecore#//EObject"/>
  </ocl.ecore:Variable>
  <ocl.ecore:Variable name="self">
    <eType xsi:type="ecore:EClass" href="http://www.eclipse.org/emf/2002/Ecore#//EObject"/>
  </ocl.ecore:Variable>
  <ocl.ecore:Variable name="self">
    <eType xsi:type="ecore:EClass" href="http://www.eclipse.org/emf/2002/Ecore#//EObject"/>
  </ocl.ecore:Variable>
  <ocl.ecore:Variable name="self">
    <eType xsi:type="ocl.ecore:PrimitiveType" href="http://www.eclipse.org/ocl/1.1.0/oclstdlib.ecore#/0/Integer"/>
  </ocl.ecore:Variable>
  <ocl.ecore:Variable name="self">
    <eType xsi:type="ecore:EClass" href="http://www.eclipse.org/emf/2002/Ecore#//EObject"/>
  </ocl.ecore:Variable>
  <ocl.ecore:Variable name="self">
    <eType xsi:type="ocl.ecore:PrimitiveType" href="http://www.eclipse.org/ocl/1.1.0/oclstdlib.ecore#/0/Integer"/>
  </ocl.ecore:Variable>
  <ocl.ecore:Variable name="self">
    <eType xsi:type="ecore:EClass" href="http://www.eclipse.org/emf/2002/Ecore#//EObject"/>
  </ocl.ecore:Variable>
  <ocl.ecore:Variable name="self">
    <eType xsi:type="ocl.ecore:PrimitiveType" href="http://www.eclipse.org/ocl/1.1.0/oclstdlib.ecore#/0/Integer"/>
  </ocl.ecore:Variable>
  <ocl.ecore:Variable name="self">
    <eType xsi:type="ocl.ecore:PrimitiveType" href="http://www.eclipse.org/ocl/1.1.0/oclstdlib.ecore#/0/Integer"/>
  </ocl.ecore:Variable>
  <ocl.ecore:Variable name="self">
    <eType xsi:type="ecore:EClass" href="http://www.eclipse.org/emf/2002/Ecore#//EObject"/>
  </ocl.ecore:Variable>
  <ocl.ecore:Variable name="self">
    <eType xsi:type="ocl.ecore:PrimitiveType" href="http://www.eclipse.org/ocl/1.1.0/oclstdlib.ecore#/0/Integer"/>
  </ocl.ecore:Variable>
  <ocl.ecore:Variable name="self">
    <eType xsi:type="ecore:EClass" href="http://www.eclipse.org/emf/2002/Ecore#//EObject"/>
  </ocl.ecore:Variable>
  <ocl.ecore:Variable name="self">
    <eType xsi:type="ocl.ecore:PrimitiveType" href="http://www.eclipse.org/ocl/1.1.0/oclstdlib.ecore#/0/Integer"/>
  </ocl.ecore:Variable>
  <ocl.ecore:Variable name="self">
    <eType xsi:type="ecore:EClass" href="http://www.eclipse.org/emf/2002/Ecore#//EObject"/>
  </ocl.ecore:Variable>
  <ocl.ecore:Variable name="self">
    <eType xsi:type="ocl.ecore:PrimitiveType" href="http://www.eclipse.org/ocl/1.1.0/oclstdlib.ecore#/0/Integer"/>
  </ocl.ecore:Variable>
  <ocl.ecore:Variable name="self">
    <eType xsi:type="ocl.ecore:PrimitiveType" href="http://www.eclipse.org/ocl/1.1.0/oclstdlib.ecore#/0/Integer"/>
  </ocl.ecore:Variable>
  <ocl.ecore:Variable name="self">
    <eType xsi:type="ecore:EClass" href="http://www.eclipse.org/emf/2002/Ecore#//EObject"/>
  </ocl.ecore:Variable>
  <ocl.ecore:Variable name="self">
    <eType xsi:type="ocl.ecore:PrimitiveType" href="http://www.eclipse.org/ocl/1.1.0/oclstdlib.ecore#/0/Integer"/>
  </ocl.ecore:Variable>
  <ocl.ecore:Variable name="self">
    <eType xsi:type="ecore:EClass" href="http://www.eclipse.org/emf/2002/Ecore#//EObject"/>
  </ocl.ecore:Variable>
  <ocl.ecore:Variable name="i">
    <eType xsi:type="ocl.ecore:PrimitiveType" href="http://www.eclipse.org/ocl/1.1.0/oclstdlib.ecore#/0/Integer"/>
  </ocl.ecore:Variable>
  <ocl.ecore:Variable name="self">
    <eType xsi:type="ecore:EClass" href="http://www.eclipse.org/emf/2002/Ecore#//EObject"/>
  </ocl.ecore:Variable>
  <ocl.ecore:Variable name="self">
    <eType xsi:type="ecore:EClass" href="http://www.eclipse.org/emf/2002/Ecore#//EObject"/>
  </ocl.ecore:Variable>
  <ocl.ecore:Variable name="self">
    <eType xsi:type="ecore:EClass" href="http://www.eclipse.org/emf/2002/Ecore#//EObject"/>
  </ocl.ecore:Variable>
  <ocl.ecore:Variable name="self">
    <eType xsi:type="ecore:EClass" href="http://www.eclipse.org/emf/2002/Ecore#//EObject"/>
  </ocl.ecore:Variable>
  <ocl.ecore:Variable name="self">
    <eType xsi:type="ocl.ecore:PrimitiveType" href="http://www.eclipse.org/ocl/1.1.0/oclstdlib.ecore#/0/String"/>
  </ocl.ecore:Variable>
  <ocl.ecore:Variable name="self">
    <eType xsi:type="ecore:EClass" href="http://www.eclipse.org/emf/2002/Ecore#//EObject"/>
  </ocl.ecore:Variable>
  <ocl.ecore:Variable name="self">
    <eType xsi:type="ecore:EClass" href="http://www.eclipse.org/emf/2002/Ecore#//EObject"/>
  </ocl.ecore:Variable>
  <ocl.ecore:Variable name="self">
    <eType xsi:type="ecore:EClass" href="http://www.eclipse.org/emf/2002/Ecore#//EObject"/>
  </ocl.ecore:Variable>
  <ocl.ecore:Variable name="self">
    <eType xsi:type="ecore:EClass" href="http://www.eclipse.org/emf/2002/Ecore#//EObject"/>
  </ocl.ecore:Variable>
  <ocl.ecore:Variable name="self">
    <eType xsi:type="ecore:EClass" href="http://www.eclipse.org/emf/2002/Ecore#//EObject"/>
  </ocl.ecore:Variable>
  <ocl.ecore:Variable name="self">
    <eType xsi:type="ocl.ecore:PrimitiveType" href="http://www.eclipse.org/ocl/1.1.0/oclstdlib.ecore#/0/Integer"/>
  </ocl.ecore:Variable>
  <ocl.ecore:Variable name="self">
    <eType xsi:type="ecore:EClass" href="http://www.eclipse.org/emf/2002/Ecore#//EObject"/>
  </ocl.ecore:Variable>
  <ocl.ecore:Variable name="self">
    <eType xsi:type="ocl.ecore:PrimitiveType" href="http://www.eclipse.org/ocl/1.1.0/oclstdlib.ecore#/0/Integer"/>
  </ocl.ecore:Variable>
  <ocl.ecore:Variable name="self">
    <eType xsi:type="ecore:EClass" href="http://www.eclipse.org/emf/2002/Ecore#//EObject"/>
  </ocl.ecore:Variable>
  <ocl.ecore:Variable name="self">
    <eType xsi:type="ocl.ecore:PrimitiveType" href="http://www.eclipse.org/ocl/1.1.0/oclstdlib.ecore#/0/Integer"/>
  </ocl.ecore:Variable>
  <ocl.ecore:Variable name="self">
    <eType xsi:type="ocl.ecore:PrimitiveType" href="http://www.eclipse.org/ocl/1.1.0/oclstdlib.ecore#/0/Integer"/>
  </ocl.ecore:Variable>
  <ocl.ecore:Variable name="self">
    <eType xsi:type="ecore:EClass" href="http://www.eclipse.org/emf/2002/Ecore#//EObject"/>
  </ocl.ecore:Variable>
  <ocl.ecore:Variable name="self">
    <eType xsi:type="ocl.ecore:PrimitiveType" href="http://www.eclipse.org/ocl/1.1.0/oclstdlib.ecore#/0/Integer"/>
  </ocl.ecore:Variable>
  <ocl.ecore:Variable name="self">
    <eType xsi:type="ecore:EClass" href="http://www.eclipse.org/emf/2002/Ecore#//EObject"/>
  </ocl.ecore:Variable>
  <ocl.ecore:Variable name="self">
    <eType xsi:type="ocl.ecore:PrimitiveType" href="http://www.eclipse.org/ocl/1.1.0/oclstdlib.ecore#/0/Integer"/>
  </ocl.ecore:Variable>
  <ocl.ecore:Variable name="self">
    <eType xsi:type="ecore:EClass" href="http://www.eclipse.org/emf/2002/Ecore#//EObject"/>
  </ocl.ecore:Variable>
  <ocl.ecore:Variable name="self">
    <eType xsi:type="ocl.ecore:PrimitiveType" href="http://www.eclipse.org/ocl/1.1.0/oclstdlib.ecore#/0/Integer"/>
  </ocl.ecore:Variable>
  <ocl.ecore:Variable name="self">
    <eType xsi:type="ocl.ecore:PrimitiveType" href="http://www.eclipse.org/ocl/1.1.0/oclstdlib.ecore#/0/Integer"/>
  </ocl.ecore:Variable>
  <ocl.ecore:Variable name="self">
    <eType xsi:type="ecore:EClass" href="http://www.eclipse.org/emf/2002/Ecore#//EObject"/>
  </ocl.ecore:Variable>
  <ocl.ecore:Variable name="self">
    <eType xsi:type="ocl.ecore:PrimitiveType" href="http://www.eclipse.org/ocl/1.1.0/oclstdlib.ecore#/0/Integer"/>
  </ocl.ecore:Variable>
  <ocl.ecore:Variable name="self">
    <eType xsi:type="ecore:EClass" href="http://www.eclipse.org/emf/2002/Ecore#//EObject"/>
  </ocl.ecore:Variable>
  <ocl.ecore:Variable name="i">
    <eType xsi:type="ocl.ecore:PrimitiveType" href="http://www.eclipse.org/ocl/1.1.0/oclstdlib.ecore#/0/Integer"/>
  </ocl.ecore:Variable>
  <ocl.ecore:Variable name="self">
    <eType xsi:type="ocl.ecore:PrimitiveType" href="http://www.eclipse.org/ocl/1.1.0/oclstdlib.ecore#/0/String"/>
  </ocl.ecore:Variable>
  <ocl.ecore:Variable name="self">
    <eType xsi:type="ecore:EClass" href="http://www.eclipse.org/emf/2002/Ecore#//EObject"/>
  </ocl.ecore:Variable>
  <ocl.ecore:Variable name="self">
    <eType xsi:type="ecore:EClass" href="http://www.eclipse.org/emf/2002/Ecore#//EObject"/>
  </ocl.ecore:Variable>
  <ocl.ecore:Variable name="self">
    <eType xsi:type="ecore:EClass" href="http://www.eclipse.org/emf/2002/Ecore#//EObject"/>
  </ocl.ecore:Variable>
  <ocl.ecore:Variable name="self">
    <eType xsi:type="ecore:EClass" href="http://www.eclipse.org/emf/2002/Ecore#//EObject"/>
  </ocl.ecore:Variable>
  <ocl.ecore:Variable name="self">
    <eType xsi:type="ecore:EClass" href="http://www.eclipse.org/emf/2002/Ecore#//EObject"/>
  </ocl.ecore:Variable>
  <ocl.ecore:Variable name="self">
    <eType xsi:type="ecore:EClass" href="http://www.eclipse.org/emf/2002/Ecore#//EObject"/>
  </ocl.ecore:Variable>
  <ocl.ecore:Variable name="self">
    <eType xsi:type="ecore:EClass" href="http://www.eclipse.org/emf/2002/Ecore#//EObject"/>
  </ocl.ecore:Variable>
  <ocl.ecore:Variable name="self">
    <eType xsi:type="ecore:EClass" href="http://www.eclipse.org/emf/2002/Ecore#//EObject"/>
  </ocl.ecore:Variable>
  <ocl.ecore:Variable name="self">
    <eType xsi:type="ecore:EClass" href="http://www.eclipse.org/emf/2002/Ecore#//EObject"/>
  </ocl.ecore:Variable>
  <ocl.ecore:Variable name="self">
    <eType xsi:type="ecore:EClass" href="http://www.eclipse.org/emf/2002/Ecore#//EObject"/>
  </ocl.ecore:Variable>
  <ocl.ecore:Variable name="self">
    <eType xsi:type="ecore:EClass" href="http://www.eclipse.org/emf/2002/Ecore#//EObject"/>
  </ocl.ecore:Variable>
  <ocl.ecore:Variable name="self">
    <eType xsi:type="ocl.ecore:PrimitiveType" href="http://www.eclipse.org/ocl/1.1.0/oclstdlib.ecore#/0/String"/>
  </ocl.ecore:Variable>
  <ocl.ecore:Variable name="self">
    <eType xsi:type="ecore:EClass" href="http://www.eclipse.org/emf/2002/Ecore#//EObject"/>
  </ocl.ecore:Variable>
  <ocl.ecore:Variable name="self">
    <eType xsi:type="ecore:EClass" href="http://www.eclipse.org/emf/2002/Ecore#//EObject"/>
  </ocl.ecore:Variable>
  <ocl.ecore:Variable name="self">
    <eType xsi:type="ecore:EClass" href="http://www.eclipse.org/emf/2002/Ecore#//EObject"/>
  </ocl.ecore:Variable>
  <ocl.ecore:Variable name="self">
    <eType xsi:type="ecore:EClass" href="http://www.eclipse.org/emf/2002/Ecore#//EObject"/>
  </ocl.ecore:Variable>
  <ocl.ecore:Variable name="self">
    <eType xsi:type="ecore:EClass" href="http://www.eclipse.org/emf/2002/Ecore#//EObject"/>
  </ocl.ecore:Variable>
  <ocl.ecore:Variable name="self">
    <eType xsi:type="ocl.ecore:PrimitiveType" href="http://www.eclipse.org/ocl/1.1.0/oclstdlib.ecore#/0/Integer"/>
  </ocl.ecore:Variable>
  <ocl.ecore:Variable name="self">
    <eType xsi:type="ecore:EClass" href="http://www.eclipse.org/emf/2002/Ecore#//EObject"/>
  </ocl.ecore:Variable>
  <ocl.ecore:Variable name="self">
    <eType xsi:type="ocl.ecore:PrimitiveType" href="http://www.eclipse.org/ocl/1.1.0/oclstdlib.ecore#/0/Integer"/>
  </ocl.ecore:Variable>
  <ocl.ecore:Variable name="self">
    <eType xsi:type="ocl.ecore:PrimitiveType" href="http://www.eclipse.org/ocl/1.1.0/oclstdlib.ecore#/0/Integer"/>
  </ocl.ecore:Variable>
  <ocl.ecore:Variable name="self">
    <eType xsi:type="ecore:EClass" href="http://www.eclipse.org/emf/2002/Ecore#//EObject"/>
  </ocl.ecore:Variable>
  <ocl.ecore:Variable name="self">
    <eType xsi:type="ocl.ecore:PrimitiveType" href="http://www.eclipse.org/ocl/1.1.0/oclstdlib.ecore#/0/Integer"/>
  </ocl.ecore:Variable>
  <ocl.ecore:Variable name="self">
    <eType xsi:type="ecore:EClass" href="http://www.eclipse.org/emf/2002/Ecore#//EObject"/>
  </ocl.ecore:Variable>
  <ocl.ecore:Variable name="i">
    <eType xsi:type="ocl.ecore:PrimitiveType" href="http://www.eclipse.org/ocl/1.1.0/oclstdlib.ecore#/0/Integer"/>
  </ocl.ecore:Variable>
  <ocl.ecore:Variable name="self">
    <eType xsi:type="ocl.ecore:PrimitiveType" href="http://www.eclipse.org/ocl/1.1.0/oclstdlib.ecore#/0/String"/>
  </ocl.ecore:Variable>
  <ocl.ecore:Variable name="self">
    <eType xsi:type="ecore:EClass" href="http://www.eclipse.org/emf/2002/Ecore#//EObject"/>
  </ocl.ecore:Variable>
  <ocl.ecore:Variable name="self">
    <eType xsi:type="ecore:EClass" href="http://www.eclipse.org/emf/2002/Ecore#//EObject"/>
  </ocl.ecore:Variable>
  <ocl.ecore:Variable name="self">
    <eType xsi:type="ecore:EClass" href="http://www.eclipse.org/emf/2002/Ecore#//EObject"/>
  </ocl.ecore:Variable>
  <ocl.ecore:Variable name="self">
    <eType xsi:type="ecore:EClass" href="http://www.eclipse.org/emf/2002/Ecore#//EObject"/>
  </ocl.ecore:Variable>
  <ocl.ecore:Variable name="self">
    <eType xsi:type="ecore:EClass" href="http://www.eclipse.org/emf/2002/Ecore#//EObject"/>
  </ocl.ecore:Variable>
  <ocl.ecore:Variable name="self">
    <eType xsi:type="ecore:EClass" href="http://www.eclipse.org/emf/2002/Ecore#//EObject"/>
  </ocl.ecore:Variable>
  <ocl.ecore:Variable name="self">
    <eType xsi:type="ecore:EClass" href="http://www.eclipse.org/emf/2002/Ecore#//EObject"/>
  </ocl.ecore:Variable>
  <ocl.ecore:Variable name="self">
    <eType xsi:type="ecore:EClass" href="http://www.eclipse.org/emf/2002/Ecore#//EObject"/>
  </ocl.ecore:Variable>
  <ocl.ecore:Variable name="self">
    <eType xsi:type="ecore:EClass" href="http://www.eclipse.org/emf/2002/Ecore#//EObject"/>
  </ocl.ecore:Variable>
  <ocl.ecore:Variable name="self">
    <eType xsi:type="ocl.ecore:PrimitiveType" href="http://www.eclipse.org/ocl/1.1.0/oclstdlib.ecore#/0/String"/>
  </ocl.ecore:Variable>
  <ocl.ecore:Variable name="self">
    <eType xsi:type="ecore:EClass" href="http://www.eclipse.org/emf/2002/Ecore#//EObject"/>
  </ocl.ecore:Variable>
  <ocl.ecore:Variable name="self">
    <eType xsi:type="ocl.ecore:PrimitiveType" href="http://www.eclipse.org/ocl/1.1.0/oclstdlib.ecore#/0/String"/>
  </ocl.ecore:Variable>
  <ocl.ecore:Variable name="self">
    <eType xsi:type="ecore:EClass" href="http://www.eclipse.org/emf/2002/Ecore#//EObject"/>
  </ocl.ecore:Variable>
  <ocl.ecore:Variable name="self">
    <eType xsi:type="ecore:EClass" href="http://www.eclipse.org/emf/2002/Ecore#//EObject"/>
  </ocl.ecore:Variable>
  <ocl.ecore:Variable name="self">
    <eType xsi:type="ecore:EClass" href="http://www.eclipse.org/emf/2002/Ecore#//EObject"/>
  </ocl.ecore:Variable>
  <ocl.ecore:Variable name="self">
    <eType xsi:type="ecore:EClass" href="http://www.eclipse.org/emf/2002/Ecore#//EObject"/>
  </ocl.ecore:Variable>
  <ocl.ecore:Variable name="self">
    <eType xsi:type="ecore:EClass" href="http://www.eclipse.org/emf/2002/Ecore#//EObject"/>
  </ocl.ecore:Variable>
  <ocl.ecore:Variable name="self">
    <eType xsi:type="ecore:EClass" href="http://www.eclipse.org/emf/2002/Ecore#//EObject"/>
  </ocl.ecore:Variable>
  <ocl.ecore:Variable name="self">
    <eType xsi:type="ecore:EClass" href="http://www.eclipse.org/emf/2002/Ecore#//EObject"/>
  </ocl.ecore:Variable>
  <ocl.ecore:Variable name="self">
    <eType xsi:type="ecore:EClass" href="http://www.eclipse.org/emf/2002/Ecore#//EObject"/>
  </ocl.ecore:Variable>
  <ocl.ecore:Variable name="self">
    <eType xsi:type="ecore:EClass" href="http://www.eclipse.org/emf/2002/Ecore#//EObject"/>
  </ocl.ecore:Variable>
  <ocl.ecore:Variable name="self">
    <eType xsi:type="ocl.ecore:PrimitiveType" href="http://www.eclipse.org/ocl/1.1.0/oclstdlib.ecore#/0/Integer"/>
  </ocl.ecore:Variable>
  <ocl.ecore:Variable name="self">
    <eType xsi:type="ecore:EClass" href="http://www.eclipse.org/emf/2002/Ecore#//EObject"/>
  </ocl.ecore:Variable>
  <ocl.ecore:Variable name="self">
    <eType xsi:type="ocl.ecore:PrimitiveType" href="http://www.eclipse.org/ocl/1.1.0/oclstdlib.ecore#/0/Integer"/>
  </ocl.ecore:Variable>
  <ocl.ecore:Variable name="self">
    <eType xsi:type="ecore:EClass" href="http://www.eclipse.org/emf/2002/Ecore#//EObject"/>
  </ocl.ecore:Variable>
  <ocl.ecore:Variable name="self">
    <eType xsi:type="ocl.ecore:PrimitiveType" href="http://www.eclipse.org/ocl/1.1.0/oclstdlib.ecore#/0/Integer"/>
  </ocl.ecore:Variable>
  <ocl.ecore:Variable name="self">
    <eType xsi:type="ocl.ecore:PrimitiveType" href="http://www.eclipse.org/ocl/1.1.0/oclstdlib.ecore#/0/Integer"/>
  </ocl.ecore:Variable>
  <ocl.ecore:Variable name="self">
    <eType xsi:type="ecore:EClass" href="http://www.eclipse.org/emf/2002/Ecore#//EObject"/>
  </ocl.ecore:Variable>
  <ocl.ecore:Variable name="self">
    <eType xsi:type="ocl.ecore:PrimitiveType" href="http://www.eclipse.org/ocl/1.1.0/oclstdlib.ecore#/0/Integer"/>
  </ocl.ecore:Variable>
  <ocl.ecore:Variable name="self">
    <eType xsi:type="ecore:EClass" href="http://www.eclipse.org/emf/2002/Ecore#//EObject"/>
  </ocl.ecore:Variable>
  <ocl.ecore:Variable name="self">
    <eType xsi:type="ocl.ecore:PrimitiveType" href="http://www.eclipse.org/ocl/1.1.0/oclstdlib.ecore#/0/Integer"/>
  </ocl.ecore:Variable>
  <ocl.ecore:Variable name="self">
    <eType xsi:type="ocl.ecore:PrimitiveType" href="http://www.eclipse.org/ocl/1.1.0/oclstdlib.ecore#/0/Integer"/>
  </ocl.ecore:Variable>
  <ocl.ecore:Variable name="self">
    <eType xsi:type="ecore:EClass" href="http://www.eclipse.org/emf/2002/Ecore#//EObject"/>
  </ocl.ecore:Variable>
  <ocl.ecore:Variable name="i">
    <eType xsi:type="ocl.ecore:PrimitiveType" href="http://www.eclipse.org/ocl/1.1.0/oclstdlib.ecore#/0/Integer"/>
  </ocl.ecore:Variable>
  <ocl.ecore:Variable name="i">
    <eType xsi:type="ocl.ecore:PrimitiveType" href="http://www.eclipse.org/ocl/1.1.0/oclstdlib.ecore#/0/Integer"/>
  </ocl.ecore:Variable>
  <ecore:EAnnotation source="positions">
    <eAnnotations source="positions.0" references="/0/generateNEDFile">
      <details key="start" value="203"/>
      <details key="end" value="643"/>
      <details key="line" value="5"/>
    </eAnnotations>
    <eAnnotations source="positions.1" references="/0/generateNEDFile/%">
      <details key="start" value="282"/>
      <details key="end" value="284"/>
      <details key="line" value="6"/>
    </eAnnotations>
    <eAnnotations source="positions.2" references="/0/generateNEDFile/%.1">
      <details key="start" value="284"/>
      <details key="end" value="630"/>
      <details key="line" value="7"/>
    </eAnnotations>
    <eAnnotations source="positions.3" references="/0/generateNEDFile/%.1/%">
      <details key="start" value="-1"/>
      <details key="end" value="-1"/>
      <details key="line" value="0"/>
    </eAnnotations>
    <eAnnotations source="positions.4" references="/0/generateNEDFile/%.1/%.1">
      <details key="start" value="409"/>
      <details key="end" value="411"/>
      <details key="line" value="9"/>
    </eAnnotations>
    <eAnnotations source="positions.5" references="/0/generateNEDFile/%.1/%.2">
      <details key="start" value="-1"/>
      <details key="end" value="-1"/>
      <details key="line" value="0"/>
    </eAnnotations>
    <eAnnotations source="positions.6" references="/0/generateNEDFile/%.1/%.3">
      <details key="start" value="474"/>
      <details key="end" value="476"/>
      <details key="line" value="10"/>
    </eAnnotations>
    <eAnnotations source="positions.7" references="/0/generateNEDFile/%.1/%.4">
      <details key="start" value="-1"/>
      <details key="end" value="-1"/>
      <details key="line" value="0"/>
    </eAnnotations>
    <eAnnotations source="positions.8" references="/0/generateNEDFile/%.1/%.5">
      <details key="start" value="518"/>
      <details key="end" value="520"/>
      <details key="line" value="11"/>
    </eAnnotations>
    <eAnnotations source="positions.9" references="/0/generateNEDFile/%.1/%.6">
      <details key="start" value="-1"/>
      <details key="end" value="-1"/>
      <details key="line" value="0"/>
    </eAnnotations>
    <eAnnotations source="positions.10" references="/0/generateNEDFile/%.1/%.7">
      <details key="start" value="621"/>
      <details key="end" value="623"/>
      <details key="line" value="12"/>
    </eAnnotations>
    <eAnnotations source="positions.11" references="/0/generateNEDFile/%.1/%.8">
      <details key="start" value="351"/>
      <details key="end" value="358"/>
      <details key="line" value="0"/>
    </eAnnotations>
    <eAnnotations source="positions.12" references="/0/generateNEDFile/aCloudInfrastructure">
      <details key="start" value="236"/>
      <details key="end" value="278"/>
      <details key="line" value="5"/>
    </eAnnotations>
    <eAnnotations source="positions.13" references="/0/generateHeaderNEDFile">
      <details key="start" value="647"/>
      <details key="end" value="1211"/>
      <details key="line" value="15"/>
    </eAnnotations>
    <eAnnotations source="positions.14" references="/0/generateHeaderNEDFile/%">
      <details key="start" value="732"/>
      <details key="end" value="760"/>
      <details key="line" value="16"/>
    </eAnnotations>
    <eAnnotations source="positions.15" references="/0/generateHeaderNEDFile/%.1">
      <details key="start" value="-1"/>
      <details key="end" value="-1"/>
      <details key="line" value="0"/>
    </eAnnotations>
    <eAnnotations source="positions.16" references="/0/generateHeaderNEDFile/%.2">
      <details key="start" value="803"/>
      <details key="end" value="1198"/>
      <details key="line" value="16"/>
    </eAnnotations>
    <eAnnotations source="positions.17" references="/0/generateHeaderNEDFile/aCloudInfrastructure">
      <details key="start" value="686"/>
      <details key="end" value="728"/>
      <details key="line" value="15"/>
    </eAnnotations>
    <eAnnotations source="positions.18" references="/0/generateDataCenter">
      <details key="start" value="1215"/>
      <details key="end" value="3997"/>
      <details key="line" value="28"/>
    </eAnnotations>
    <eAnnotations source="positions.19" references="/0/generateDataCenter/%">
      <details key="start" value="1338"/>
      <details key="end" value="1441"/>
      <details key="line" value="29"/>
    </eAnnotations>
    <eAnnotations source="positions.20" references="/0/generateDataCenter/%.1">
      <details key="start" value="-1"/>
      <details key="end" value="-1"/>
      <details key="line" value="0"/>
    </eAnnotations>
    <eAnnotations source="positions.21" references="/0/generateDataCenter/%.2">
      <details key="start" value="1497"/>
      <details key="end" value="1574"/>
      <details key="line" value="31"/>
    </eAnnotations>
    <eAnnotations source="positions.22" references="/0/generateDataCenter/%.3">
      <details key="start" value="-1"/>
      <details key="end" value="-1"/>
      <details key="line" value="0"/>
    </eAnnotations>
    <eAnnotations source="positions.23" references="/0/generateDataCenter/%.4">
      <details key="start" value="1630"/>
      <details key="end" value="2475"/>
      <details key="line" value="32"/>
    </eAnnotations>
    <eAnnotations source="positions.24" references="/0/generateDataCenter/%.5">
      <details key="start" value="-1"/>
      <details key="end" value="-1"/>
      <details key="line" value="0"/>
    </eAnnotations>
    <eAnnotations source="positions.25" references="/0/generateDataCenter/%.6">
      <details key="start" value="2591"/>
      <details key="end" value="2773"/>
      <details key="line" value="64"/>
    </eAnnotations>
    <eAnnotations source="positions.26" references="/0/generateDataCenter/%.7">
      <details key="start" value="-1"/>
      <details key="end" value="-1"/>
      <details key="line" value="0"/>
    </eAnnotations>
    <eAnnotations source="positions.27" references="/0/generateDataCenter/%.8">
      <details key="start" value="2887"/>
      <details key="end" value="3063"/>
      <details key="line" value="69"/>
    </eAnnotations>
    <eAnnotations source="positions.28" references="/0/generateDataCenter/%.9">
      <details key="start" value="-1"/>
      <details key="end" value="-1"/>
      <details key="line" value="0"/>
    </eAnnotations>
    <eAnnotations source="positions.29" references="/0/generateDataCenter/%.10">
      <details key="start" value="3127"/>
      <details key="end" value="3581"/>
      <details key="line" value="74"/>
    </eAnnotations>
    <eAnnotations source="positions.30" references="/0/generateDataCenter/%.11">
      <details key="start" value="-1"/>
      <details key="end" value="-1"/>
      <details key="line" value="0"/>
    </eAnnotations>
    <eAnnotations source="positions.31" references="/0/generateDataCenter/%.12">
      <details key="start" value="3750"/>
      <details key="end" value="3812"/>
      <details key="line" value="86"/>
    </eAnnotations>
    <eAnnotations source="positions.32" references="/0/generateDataCenter/%.13">
      <details key="start" value="-1"/>
      <details key="end" value="-1"/>
      <details key="line" value="0"/>
    </eAnnotations>
    <eAnnotations source="positions.33" references="/0/generateDataCenter/%.14">
      <details key="start" value="3977"/>
      <details key="end" value="3984"/>
      <details key="line" value="89"/>
    </eAnnotations>
    <eAnnotations source="positions.34" references="/0/generateDataCenter/aDataCenterElement">
      <details key="start" value="1251"/>
      <details key="end" value="1289"/>
      <details key="line" value="28"/>
    </eAnnotations>
    <eAnnotations source="positions.35" references="/0/generateRackElement">
      <details key="start" value="4001"/>
      <details key="end" value="4316"/>
      <details key="line" value="94"/>
    </eAnnotations>
    <eAnnotations source="positions.36" references="/0/generateRackElement/%">
      <details key="start" value="4101"/>
      <details key="end" value="4303"/>
      <details key="line" value="95"/>
    </eAnnotations>
    <eAnnotations source="positions.37" references="/0/generateRackElement/%/%">
      <details key="start" value="-1"/>
      <details key="end" value="-1"/>
      <details key="line" value="0"/>
    </eAnnotations>
    <eAnnotations source="positions.38" references="/0/generateRackElement/%/%.1">
      <details key="start" value="4230"/>
      <details key="end" value="4231"/>
      <details key="line" value="96"/>
    </eAnnotations>
    <eAnnotations source="positions.39" references="/0/generateRackElement/%/%.2">
      <details key="start" value="-1"/>
      <details key="end" value="-1"/>
      <details key="line" value="0"/>
    </eAnnotations>
    <eAnnotations source="positions.40" references="/0/generateRackElement/%/%.3">
      <details key="start" value="4275"/>
      <details key="end" value="4276"/>
      <details key="line" value="96"/>
    </eAnnotations>
    <eAnnotations source="positions.41" references="/0/generateRackElement/%/index">
      <details key="start" value="4277"/>
      <details key="end" value="4282"/>
      <details key="line" value="0"/>
    </eAnnotations>
    <eAnnotations source="positions.42" references="/0/generateRackElement/%/%.4">
      <details key="start" value="4284"/>
      <details key="end" value="4297"/>
      <details key="line" value="96"/>
    </eAnnotations>
    <eAnnotations source="positions.43" references="/0/generateRackElement/%/index.1">
      <details key="start" value="4107"/>
      <details key="end" value="4122"/>
      <details key="line" value="95"/>
    </eAnnotations>
    <eAnnotations source="positions.44" references="/0/generateRackElement/aRackElement">
      <details key="start" value="4038"/>
      <details key="end" value="4064"/>
      <details key="line" value="94"/>
    </eAnnotations>
    <eAnnotations source="positions.45" references="/0/generateRackNetwork">
      <details key="start" value="4320"/>
      <details key="end" value="4534"/>
      <details key="line" value="100"/>
    </eAnnotations>
    <eAnnotations source="positions.46" references="/0/generateRackNetwork/%">
      <details key="start" value="4373"/>
      <details key="end" value="4383"/>
      <details key="line" value="101"/>
    </eAnnotations>
    <eAnnotations source="positions.47" references="/0/generateRackNetwork/%.1">
      <details key="start" value="-1"/>
      <details key="end" value="-1"/>
      <details key="line" value="0"/>
    </eAnnotations>
    <eAnnotations source="positions.48" references="/0/generateRackNetwork/%.2">
      <details key="start" value="4411"/>
      <details key="end" value="4488"/>
      <details key="line" value="102"/>
    </eAnnotations>
    <eAnnotations source="positions.49" references="/0/generateRackNetwork/%.3">
      <details key="start" value="-1"/>
      <details key="end" value="-1"/>
      <details key="line" value="0"/>
    </eAnnotations>
    <eAnnotations source="positions.50" references="/0/generateRackNetwork/%.4">
      <details key="start" value="4519"/>
      <details key="end" value="4521"/>
      <details key="line" value="102"/>
    </eAnnotations>
    <eAnnotations source="positions.51" references="/0/generateRackNetwork/aRack">
      <details key="start" value="4357"/>
      <details key="end" value="4369"/>
      <details key="line" value="100"/>
    </eAnnotations>
    <eAnnotations source="positions.52" references="/0/generateDataCenterNetwork">
      <details key="start" value="4538"/>
      <details key="end" value="5190"/>
      <details key="line" value="105"/>
    </eAnnotations>
    <eAnnotations source="positions.53" references="/0/generateDataCenterNetwork/%">
      <details key="start" value="4609"/>
      <details key="end" value="4664"/>
      <details key="line" value="106"/>
    </eAnnotations>
    <eAnnotations source="positions.54" references="/0/generateDataCenterNetwork/%.1">
      <details key="start" value="4665"/>
      <details key="end" value="4668"/>
      <details key="line" value="0"/>
    </eAnnotations>
    <eAnnotations source="positions.55" references="/0/generateDataCenterNetwork/%.2">
      <details key="start" value="-1"/>
      <details key="end" value="-1"/>
      <details key="line" value="0"/>
    </eAnnotations>
    <eAnnotations source="positions.56" references="/0/generateDataCenterNetwork/%.3">
      <details key="start" value="4780"/>
      <details key="end" value="4783"/>
      <details key="line" value="0"/>
    </eAnnotations>
    <eAnnotations source="positions.57" references="/0/generateDataCenterNetwork/%.4">
      <details key="start" value="4785"/>
      <details key="end" value="4797"/>
      <details key="line" value="108"/>
    </eAnnotations>
    <eAnnotations source="positions.58" references="/0/generateDataCenterNetwork/%.5">
      <details key="start" value="-1"/>
      <details key="end" value="-1"/>
      <details key="line" value="0"/>
    </eAnnotations>
    <eAnnotations source="positions.59" references="/0/generateDataCenterNetwork/%.6">
      <details key="start" value="4914"/>
      <details key="end" value="4928"/>
      <details key="line" value="109"/>
    </eAnnotations>
    <eAnnotations source="positions.60" references="/0/generateDataCenterNetwork/%.7">
      <details key="start" value="-1"/>
      <details key="end" value="-1"/>
      <details key="line" value="0"/>
    </eAnnotations>
    <eAnnotations source="positions.61" references="/0/generateDataCenterNetwork/%.8">
      <details key="start" value="5043"/>
      <details key="end" value="5058"/>
      <details key="line" value="110"/>
    </eAnnotations>
    <eAnnotations source="positions.62" references="/0/generateDataCenterNetwork/%.9">
      <details key="start" value="-1"/>
      <details key="end" value="-1"/>
      <details key="line" value="0"/>
    </eAnnotations>
    <eAnnotations source="positions.63" references="/0/generateDataCenterNetwork/%.10">
      <details key="start" value="5173"/>
      <details key="end" value="5177"/>
      <details key="line" value="111"/>
    </eAnnotations>
    <eAnnotations source="positions.64" references="/0/generateDataCenterNetwork/aDataCenter">
      <details key="start" value="4581"/>
      <details key="end" value="4605"/>
      <details key="line" value="105"/>
    </eAnnotations>
    <eAnnotations source="positions.65" references="/0/generateRackComputingConnection">
      <details key="start" value="5194"/>
      <details key="end" value="5797"/>
      <details key="line" value="115"/>
    </eAnnotations>
    <eAnnotations source="positions.66" references="/0/generateRackComputingConnection/%">
      <details key="start" value="5328"/>
      <details key="end" value="5784"/>
      <details key="line" value="116"/>
    </eAnnotations>
    <eAnnotations source="positions.67" references="/0/generateRackComputingConnection/%/%">
      <details key="start" value="-1"/>
      <details key="end" value="-1"/>
      <details key="line" value="0"/>
    </eAnnotations>
    <eAnnotations source="positions.68" references="/0/generateRackComputingConnection/%/%.1">
      <details key="start" value="5457"/>
      <details key="end" value="5458"/>
      <details key="line" value="117"/>
    </eAnnotations>
    <eAnnotations source="positions.69" references="/0/generateRackComputingConnection/%/%.2">
      <details key="start" value="-1"/>
      <details key="end" value="-1"/>
      <details key="line" value="0"/>
    </eAnnotations>
    <eAnnotations source="positions.70" references="/0/generateRackComputingConnection/%/%.3">
      <details key="start" value="5502"/>
      <details key="end" value="5503"/>
      <details key="line" value="117"/>
    </eAnnotations>
    <eAnnotations source="positions.71" references="/0/generateRackComputingConnection/%/index">
      <details key="start" value="5504"/>
      <details key="end" value="5509"/>
      <details key="line" value="0"/>
    </eAnnotations>
    <eAnnotations source="positions.72" references="/0/generateRackComputingConnection/%/%.4">
      <details key="start" value="5511"/>
      <details key="end" value="5530"/>
      <details key="line" value="117"/>
    </eAnnotations>
    <eAnnotations source="positions.73" references="/0/generateRackComputingConnection/%/%.5">
      <details key="start" value="-1"/>
      <details key="end" value="-1"/>
      <details key="line" value="0"/>
    </eAnnotations>
    <eAnnotations source="positions.74" references="/0/generateRackComputingConnection/%/%.6">
      <details key="start" value="5555"/>
      <details key="end" value="5591"/>
      <details key="line" value="117"/>
    </eAnnotations>
    <eAnnotations source="positions.75" references="/0/generateRackComputingConnection/%/%.7">
      <details key="start" value="-1"/>
      <details key="end" value="-1"/>
      <details key="line" value="0"/>
    </eAnnotations>
    <eAnnotations source="positions.76" references="/0/generateRackComputingConnection/%/%.8">
      <details key="start" value="5644"/>
      <details key="end" value="5645"/>
      <details key="line" value="118"/>
    </eAnnotations>
    <eAnnotations source="positions.77" references="/0/generateRackComputingConnection/%/%.9">
      <details key="start" value="-1"/>
      <details key="end" value="-1"/>
      <details key="line" value="0"/>
    </eAnnotations>
    <eAnnotations source="positions.78" references="/0/generateRackComputingConnection/%/%.10">
      <details key="start" value="5689"/>
      <details key="end" value="5690"/>
      <details key="line" value="118"/>
    </eAnnotations>
    <eAnnotations source="positions.79" references="/0/generateRackComputingConnection/%/index.1">
      <details key="start" value="5691"/>
      <details key="end" value="5696"/>
      <details key="line" value="0"/>
    </eAnnotations>
    <eAnnotations source="positions.80" references="/0/generateRackComputingConnection/%/%.11">
      <details key="start" value="5698"/>
      <details key="end" value="5716"/>
      <details key="line" value="118"/>
    </eAnnotations>
    <eAnnotations source="positions.81" references="/0/generateRackComputingConnection/%/%.12">
      <details key="start" value="-1"/>
      <details key="end" value="-1"/>
      <details key="line" value="0"/>
    </eAnnotations>
    <eAnnotations source="positions.82" references="/0/generateRackComputingConnection/%/%.13">
      <details key="start" value="5741"/>
      <details key="end" value="5778"/>
      <details key="line" value="118"/>
    </eAnnotations>
    <eAnnotations source="positions.83" references="/0/generateRackComputingConnection/%/index.2">
      <details key="start" value="5334"/>
      <details key="end" value="5349"/>
      <details key="line" value="116"/>
    </eAnnotations>
    <eAnnotations source="positions.84" references="/0/generateRackComputingConnection/aRackElement">
      <details key="start" value="5243"/>
      <details key="end" value="5269"/>
      <details key="line" value="115"/>
    </eAnnotations>
    <eAnnotations source="positions.85" references="/0/generateRackComputingConnection/network">
      <details key="start" value="5271"/>
      <details key="end" value="5290"/>
      <details key="line" value="115"/>
    </eAnnotations>
    <eAnnotations source="positions.86" references="/0/generateRackStorageConnection">
      <details key="start" value="5801"/>
      <details key="end" value="6408"/>
      <details key="line" value="122"/>
    </eAnnotations>
    <eAnnotations source="positions.87" references="/0/generateRackStorageConnection/%">
      <details key="start" value="5933"/>
      <details key="end" value="6395"/>
      <details key="line" value="123"/>
    </eAnnotations>
    <eAnnotations source="positions.88" references="/0/generateRackStorageConnection/%/%">
      <details key="start" value="-1"/>
      <details key="end" value="-1"/>
      <details key="line" value="0"/>
    </eAnnotations>
    <eAnnotations source="positions.89" references="/0/generateRackStorageConnection/%/%.1">
      <details key="start" value="6062"/>
      <details key="end" value="6063"/>
      <details key="line" value="124"/>
    </eAnnotations>
    <eAnnotations source="positions.90" references="/0/generateRackStorageConnection/%/%.2">
      <details key="start" value="-1"/>
      <details key="end" value="-1"/>
      <details key="line" value="0"/>
    </eAnnotations>
    <eAnnotations source="positions.91" references="/0/generateRackStorageConnection/%/%.3">
      <details key="start" value="6107"/>
      <details key="end" value="6108"/>
      <details key="line" value="124"/>
    </eAnnotations>
    <eAnnotations source="positions.92" references="/0/generateRackStorageConnection/%/index">
      <details key="start" value="6109"/>
      <details key="end" value="6114"/>
      <details key="line" value="0"/>
    </eAnnotations>
    <eAnnotations source="positions.93" references="/0/generateRackStorageConnection/%/%.4">
      <details key="start" value="6116"/>
      <details key="end" value="6135"/>
      <details key="line" value="124"/>
    </eAnnotations>
    <eAnnotations source="positions.94" references="/0/generateRackStorageConnection/%/%.5">
      <details key="start" value="-1"/>
      <details key="end" value="-1"/>
      <details key="line" value="0"/>
    </eAnnotations>
    <eAnnotations source="positions.95" references="/0/generateRackStorageConnection/%/%.6">
      <details key="start" value="6160"/>
      <details key="end" value="6199"/>
      <details key="line" value="124"/>
    </eAnnotations>
    <eAnnotations source="positions.96" references="/0/generateRackStorageConnection/%/%.7">
      <details key="start" value="-1"/>
      <details key="end" value="-1"/>
      <details key="line" value="0"/>
    </eAnnotations>
    <eAnnotations source="positions.97" references="/0/generateRackStorageConnection/%/%.8">
      <details key="start" value="6252"/>
      <details key="end" value="6253"/>
      <details key="line" value="125"/>
    </eAnnotations>
    <eAnnotations source="positions.98" references="/0/generateRackStorageConnection/%/%.9">
      <details key="start" value="-1"/>
      <details key="end" value="-1"/>
      <details key="line" value="0"/>
    </eAnnotations>
    <eAnnotations source="positions.99" references="/0/generateRackStorageConnection/%/%.10">
      <details key="start" value="6297"/>
      <details key="end" value="6298"/>
      <details key="line" value="125"/>
    </eAnnotations>
    <eAnnotations source="positions.100" references="/0/generateRackStorageConnection/%/index.1">
      <details key="start" value="6299"/>
      <details key="end" value="6304"/>
      <details key="line" value="0"/>
    </eAnnotations>
    <eAnnotations source="positions.101" references="/0/generateRackStorageConnection/%/%.11">
      <details key="start" value="6306"/>
      <details key="end" value="6324"/>
      <details key="line" value="125"/>
    </eAnnotations>
    <eAnnotations source="positions.102" references="/0/generateRackStorageConnection/%/%.12">
      <details key="start" value="-1"/>
      <details key="end" value="-1"/>
      <details key="line" value="0"/>
    </eAnnotations>
    <eAnnotations source="positions.103" references="/0/generateRackStorageConnection/%/%.13">
      <details key="start" value="6349"/>
      <details key="end" value="6389"/>
      <details key="line" value="125"/>
    </eAnnotations>
    <eAnnotations source="positions.104" references="/0/generateRackStorageConnection/%/index.2">
      <details key="start" value="5939"/>
      <details key="end" value="5954"/>
      <details key="line" value="123"/>
    </eAnnotations>
    <eAnnotations source="positions.105" references="/0/generateRackStorageConnection/aRackElement">
      <details key="start" value="5848"/>
      <details key="end" value="5874"/>
      <details key="line" value="122"/>
    </eAnnotations>
    <eAnnotations source="positions.106" references="/0/generateRackStorageConnection/network">
      <details key="start" value="5876"/>
      <details key="end" value="5895"/>
      <details key="line" value="122"/>
    </eAnnotations>
    <eAnnotations source="positions.107" references="/0/generateScenario">
      <details key="start" value="6412"/>
      <details key="end" value="7457"/>
      <details key="line" value="129"/>
    </eAnnotations>
    <eAnnotations source="positions.108" references="/0/generateScenario/%">
      <details key="start" value="6492"/>
      <details key="end" value="6669"/>
      <details key="line" value="130"/>
    </eAnnotations>
    <eAnnotations source="positions.109" references="/0/generateScenario/%.1">
      <details key="start" value="-1"/>
      <details key="end" value="-1"/>
      <details key="line" value="0"/>
    </eAnnotations>
    <eAnnotations source="positions.110" references="/0/generateScenario/%.2">
      <details key="start" value="6712"/>
      <details key="end" value="7189"/>
      <details key="line" value="133"/>
    </eAnnotations>
    <eAnnotations source="positions.111" references="/0/generateScenario/%.3">
      <details key="start" value="-1"/>
      <details key="end" value="-1"/>
      <details key="line" value="0"/>
    </eAnnotations>
    <eAnnotations source="positions.112" references="/0/generateScenario/%.4">
      <details key="start" value="7260"/>
      <details key="end" value="7266"/>
      <details key="line" value="151"/>
    </eAnnotations>
    <eAnnotations source="positions.113" references="/0/generateScenario/%.5">
      <details key="start" value="-1"/>
      <details key="end" value="-1"/>
      <details key="line" value="0"/>
    </eAnnotations>
    <eAnnotations source="positions.114" references="/0/generateScenario/%.6">
      <details key="start" value="7321"/>
      <details key="end" value="7327"/>
      <details key="line" value="153"/>
    </eAnnotations>
    <eAnnotations source="positions.115" references="/0/generateScenario/%.7">
      <details key="start" value="-1"/>
      <details key="end" value="-1"/>
      <details key="line" value="0"/>
    </eAnnotations>
    <eAnnotations source="positions.116" references="/0/generateScenario/%.8">
      <details key="start" value="7382"/>
      <details key="end" value="7388"/>
      <details key="line" value="155"/>
    </eAnnotations>
    <eAnnotations source="positions.117" references="/0/generateScenario/%.9">
      <details key="start" value="-1"/>
      <details key="end" value="-1"/>
      <details key="line" value="0"/>
    </eAnnotations>
    <eAnnotations source="positions.118" references="/0/generateScenario/%.10">
      <details key="start" value="7441"/>
      <details key="end" value="7444"/>
      <details key="line" value="157"/>
    </eAnnotations>
    <eAnnotations source="positions.119" references="/0/generateScenario/aCloudInfrastructure">
      <details key="start" value="6446"/>
      <details key="end" value="6488"/>
      <details key="line" value="129"/>
    </eAnnotations>
    <eAnnotations source="positions.120" references="/0/generateScenarioDataCenter">
      <details key="start" value="7461"/>
      <details key="end" value="7879"/>
      <details key="line" value="160"/>
    </eAnnotations>
    <eAnnotations source="positions.121" references="/0/generateScenarioDataCenter/%">
      <details key="start" value="7547"/>
      <details key="end" value="7866"/>
      <details key="line" value="161"/>
    </eAnnotations>
    <eAnnotations source="positions.122" references="/0/generateScenarioDataCenter/%/%">
      <details key="start" value="7635"/>
      <details key="end" value="7638"/>
      <details key="line" value="162"/>
    </eAnnotations>
    <eAnnotations source="positions.123" references="/0/generateScenarioDataCenter/%/%.1">
      <details key="start" value="-1"/>
      <details key="end" value="-1"/>
      <details key="line" value="0"/>
    </eAnnotations>
    <eAnnotations source="positions.124" references="/0/generateScenarioDataCenter/%/%.2">
      <details key="start" value="7694"/>
      <details key="end" value="7695"/>
      <details key="line" value="162"/>
    </eAnnotations>
    <eAnnotations source="positions.125" references="/0/generateScenarioDataCenter/%/index">
      <details key="start" value="7696"/>
      <details key="end" value="7701"/>
      <details key="line" value="0"/>
    </eAnnotations>
    <eAnnotations source="positions.126" references="/0/generateScenarioDataCenter/%/%.3">
      <details key="start" value="7703"/>
      <details key="end" value="7704"/>
      <details key="line" value="162"/>
    </eAnnotations>
    <eAnnotations source="positions.127" references="/0/generateScenarioDataCenter/%/%.4">
      <details key="start" value="-1"/>
      <details key="end" value="-1"/>
      <details key="line" value="0"/>
    </eAnnotations>
    <eAnnotations source="positions.128" references="/0/generateScenarioDataCenter/%/%.5">
      <details key="start" value="7760"/>
      <details key="end" value="7860"/>
      <details key="line" value="162"/>
    </eAnnotations>
    <eAnnotations source="positions.129" references="/0/generateScenarioDataCenter/%/index.1">
      <details key="start" value="7553"/>
      <details key="end" value="7568"/>
      <details key="line" value="161"/>
    </eAnnotations>
    <eAnnotations source="positions.130" references="/0/generateScenarioDataCenter/aDataCenterElement">
      <details key="start" value="7505"/>
      <details key="end" value="7543"/>
      <details key="line" value="160"/>
    </eAnnotations>
    <eAnnotations source="positions.131" references="/0/generateScenarioCloudProvider">
      <details key="start" value="7883"/>
      <details key="end" value="8600"/>
      <details key="line" value="172"/>
    </eAnnotations>
    <eAnnotations source="positions.132" references="/0/generateScenarioCloudProvider/%">
      <details key="start" value="7976"/>
      <details key="end" value="8372"/>
      <details key="line" value="173"/>
    </eAnnotations>
    <eAnnotations source="positions.133" references="/0/generateScenarioCloudProvider/%.1">
      <details key="start" value="8373"/>
      <details key="end" value="8376"/>
      <details key="line" value="0"/>
    </eAnnotations>
    <eAnnotations source="positions.134" references="/0/generateScenarioCloudProvider/%.2">
      <details key="start" value="-1"/>
      <details key="end" value="-1"/>
      <details key="line" value="0"/>
    </eAnnotations>
    <eAnnotations source="positions.135" references="/0/generateScenarioCloudProvider/%.3">
      <details key="start" value="8464"/>
      <details key="end" value="8467"/>
      <details key="line" value="0"/>
    </eAnnotations>
    <eAnnotations source="positions.136" references="/0/generateScenarioCloudProvider/%.4">
      <details key="start" value="8469"/>
      <details key="end" value="8486"/>
      <details key="line" value="186"/>
    </eAnnotations>
    <eAnnotations source="positions.137" references="/0/generateScenarioCloudProvider/%.5">
      <details key="start" value="8487"/>
      <details key="end" value="8490"/>
      <details key="line" value="0"/>
    </eAnnotations>
    <eAnnotations source="positions.138" references="/0/generateScenarioCloudProvider/%.6">
      <details key="start" value="-1"/>
      <details key="end" value="-1"/>
      <details key="line" value="0"/>
    </eAnnotations>
    <eAnnotations source="positions.139" references="/0/generateScenarioCloudProvider/%.7">
      <details key="start" value="8578"/>
      <details key="end" value="8581"/>
      <details key="line" value="0"/>
    </eAnnotations>
    <eAnnotations source="positions.140" references="/0/generateScenarioCloudProvider/%.8">
      <details key="start" value="8583"/>
      <details key="end" value="8587"/>
      <details key="line" value="187"/>
    </eAnnotations>
    <eAnnotations source="positions.141" references="/0/generateScenarioCloudProvider/aCloudInfrastructure">
      <details key="start" value="7930"/>
      <details key="end" value="7972"/>
      <details key="line" value="172"/>
    </eAnnotations>
    <eAnnotations source="positions.142" references="/0/generateScenarioUserGenerator">
      <details key="start" value="8604"/>
      <details key="end" value="9032"/>
      <details key="line" value="191"/>
    </eAnnotations>
    <eAnnotations source="positions.143" references="/0/generateScenarioUserGenerator/%">
      <details key="start" value="8697"/>
      <details key="end" value="9019"/>
      <details key="line" value="192"/>
    </eAnnotations>
    <eAnnotations source="positions.144" references="/0/generateScenarioUserGenerator/aCloudInfrastructure">
      <details key="start" value="8651"/>
      <details key="end" value="8693"/>
      <details key="line" value="191"/>
    </eAnnotations>
    <eAnnotations source="positions.145" references="/0/generateScenarioConnections">
      <details key="start" value="9036"/>
      <details key="end" value="10159"/>
      <details key="line" value="205"/>
    </eAnnotations>
    <eAnnotations source="positions.146" references="/0/generateScenarioConnections/%">
      <details key="start" value="9127"/>
      <details key="end" value="9395"/>
      <details key="line" value="206"/>
    </eAnnotations>
    <eAnnotations source="positions.147" references="/0/generateScenarioConnections/%.1">
      <details key="start" value="9395"/>
      <details key="end" value="9964"/>
      <details key="line" value="212"/>
    </eAnnotations>
    <eAnnotations source="positions.148" references="/0/generateScenarioConnections/%.1/%">
      <details key="start" value="9486"/>
      <details key="end" value="9956"/>
      <details key="line" value="213"/>
    </eAnnotations>
    <eAnnotations source="positions.149" references="/0/generateScenarioConnections/%.1/%/%">
      <details key="start" value="9574"/>
      <details key="end" value="9619"/>
      <details key="line" value="214"/>
    </eAnnotations>
    <eAnnotations source="positions.150" references="/0/generateScenarioConnections/%.1/%/%.1">
      <details key="start" value="-1"/>
      <details key="end" value="-1"/>
      <details key="line" value="0"/>
    </eAnnotations>
    <eAnnotations source="positions.151" references="/0/generateScenarioConnections/%.1/%/%.2">
      <details key="start" value="9665"/>
      <details key="end" value="9675"/>
      <details key="line" value="214"/>
    </eAnnotations>
    <eAnnotations source="positions.152" references="/0/generateScenarioConnections/%.1/%/%.3">
      <details key="start" value="-1"/>
      <details key="end" value="-1"/>
      <details key="line" value="0"/>
    </eAnnotations>
    <eAnnotations source="positions.153" references="/0/generateScenarioConnections/%.1/%/%.4">
      <details key="start" value="9731"/>
      <details key="end" value="9732"/>
      <details key="line" value="214"/>
    </eAnnotations>
    <eAnnotations source="positions.154" references="/0/generateScenarioConnections/%.1/%/index">
      <details key="start" value="9733"/>
      <details key="end" value="9738"/>
      <details key="line" value="0"/>
    </eAnnotations>
    <eAnnotations source="positions.155" references="/0/generateScenarioConnections/%.1/%/%.5">
      <details key="start" value="9740"/>
      <details key="end" value="9808"/>
      <details key="line" value="214"/>
    </eAnnotations>
    <eAnnotations source="positions.156" references="/0/generateScenarioConnections/%.1/%/%.6">
      <details key="start" value="-1"/>
      <details key="end" value="-1"/>
      <details key="line" value="0"/>
    </eAnnotations>
    <eAnnotations source="positions.157" references="/0/generateScenarioConnections/%.1/%/%.7">
      <details key="start" value="9854"/>
      <details key="end" value="9864"/>
      <details key="line" value="215"/>
    </eAnnotations>
    <eAnnotations source="positions.158" references="/0/generateScenarioConnections/%.1/%/%.8">
      <details key="start" value="-1"/>
      <details key="end" value="-1"/>
      <details key="line" value="0"/>
    </eAnnotations>
    <eAnnotations source="positions.159" references="/0/generateScenarioConnections/%.1/%/%.9">
      <details key="start" value="9920"/>
      <details key="end" value="9921"/>
      <details key="line" value="215"/>
    </eAnnotations>
    <eAnnotations source="positions.160" references="/0/generateScenarioConnections/%.1/%/index.1">
      <details key="start" value="9922"/>
      <details key="end" value="9927"/>
      <details key="line" value="0"/>
    </eAnnotations>
    <eAnnotations source="positions.161" references="/0/generateScenarioConnections/%.1/%/%.10">
      <details key="start" value="9929"/>
      <details key="end" value="9949"/>
      <details key="line" value="215"/>
    </eAnnotations>
    <eAnnotations source="positions.162" references="/0/generateScenarioConnections/%.1/%/index.2">
      <details key="start" value="9492"/>
      <details key="end" value="9507"/>
      <details key="line" value="213"/>
    </eAnnotations>
    <eAnnotations source="positions.163" references="/0/generateScenarioConnections/%.1/aDataCenterElement">
      <details key="start" value="9401"/>
      <details key="end" value="9439"/>
      <details key="line" value="212"/>
    </eAnnotations>
    <eAnnotations source="positions.164" references="/0/generateScenarioConnections/%.2">
      <details key="start" value="9966"/>
      <details key="end" value="10146"/>
      <details key="line" value="218"/>
    </eAnnotations>
    <eAnnotations source="positions.165" references="/0/generateScenarioConnections/aCloudInfrastructure">
      <details key="start" value="9081"/>
      <details key="end" value="9123"/>
      <details key="line" value="205"/>
    </eAnnotations>
  </ecore:EAnnotation>
</xmi:XMI>
