# Supplementary material for: Profiling SLAs for cloud system infrastructures and user interactions
Source: PeerJ Comput Sci. 2021 May 12;7:e513. doi: 10.7717/peerj-cs.513 (PMC8157057; doi:10.7717/peerj-cs.513)
Supplement: Supplemental Information 2 — This is deployed as a Eclipse Plugin. The deployed tool with instructions to install it over Papyrus Eclipse is available at: https://www.dsi.uclm.es/cloud/modeling/uml2cloud/releases/2.1. [file peerj-cs-07-513-s002.zip › es.uclm.uml2cloud.m2t.simcan/bin/es/uclm/uml2cloud/m2t/simcan/files/generateRUNFile.mtl]

[comment encoding = UTF-8 /]
[module generateRUNFile('http://www.uclm.es/UML/profiles/UML2Cloud/2','http://www.eclipse.org/uml2/5.0.0/UML')]
[import es::uclm::uml2cloud::m2t::simcan::files::util /]

[template public generateRUNFile(aCloudInfrastructure : CloudInfrastructure)]
[file (aCloudInfrastructure.getFolderName()+'run', false, 'UTF-8')]
#!/bin/sh
../../src/SIMCAN-2.0 -n ../:../../src $*
[/file]
[/template]
