# Supplementary material for: Profiling SLAs for cloud system infrastructures and user interactions
Source: PeerJ Comput Sci. 2021 May 12;7:e513. doi: 10.7717/peerj-cs.513 (PMC8157057; doi:10.7717/peerj-cs.513)
Supplement: Supplemental Information 2 — This is deployed as a Eclipse Plugin. The deployed tool with instructions to install it over Papyrus Eclipse is available at: https://www.dsi.uclm.es/cloud/modeling/uml2cloud/releases/2.1. [file peerj-cs-07-513-s002.zip › es.uclm.uml2cloud.m2t.simcan/bin/es/uclm/uml2cloud/m2t/simcan/files/util.emtl]

<?xml version="1.0" encoding="UTF-8"?>
<xmi:XMI xmi:version="2.0" xmlns:xmi="http://www.omg.org/XMI" xmlns:xsi="http://www.w3.org/2001/XMLSchema-instance" xmlns:ecore="http://www.eclipse.org/emf/2002/Ecore" xmlns:mtl="http://www.eclipse.org/acceleo/mtl/3.0" xmlns:ocl.ecore="http://www.eclipse.org/ocl/1.1.0/Ecore">
  <mtl:Module name="util" nsURI="es::uclm::uml2cloud::m2t::simcan::files::util" startHeaderPosition="30" endHeaderPosition="588">
    <input/>
    <input>
      <takesTypesFrom href="http://www.eclipse.org/uml2/5.0.0/UML#/"/>
    </input>
    <ownedModuleElement xsi:type="mtl:Comment">
      <body startPosition="145" endPosition="590" value="[query public getEthernet(c : Set(Channel)) : String = Sequence(String){'DataCenterEth10M_channel','DataCenterEth100M_channel','DataCenterEth1G_channel','DataCenterEth10G_channel','DataCenterEth40G_channel','DataCenterEth100G_channel'}->at(Sequence(Channel){Channel::Ethernet10Mbps, Channel::Ethernet100Mbps, Channel::Ethernet1Gbps, Channel::Ethernet10Gbps, Channel::Ethernet40Gbps,Channel::Ethernet100Gbps}->indexOf(c->asSequence()->first()))/]"/>
    </ownedModuleElement>
    <ownedModuleElement xsi:type="mtl:Comment">
      <body startPosition="613" endPosition="817" value="[query public getDataCenters(aScenario : Scenario) : Sequence(DataCenter) = (aScenario.siblings(DataCenter)->select(d : DataCenter | aScenario.base_Package.packagedElement->includes(d.base_Component))) /]"/>
    </ownedModuleElement>
    <ownedModuleElement xsi:type="mtl:Query" name="getNodeType" visibility="Public">
      <eAnnotations source="MTL">
        <details key="type" value="Machine"/>
      </eAnnotations>
      <parameter name="aRack">
        <eAnnotations source="MTL">
          <details key="type" value="Rack"/>
        </eAnnotations>
      </parameter>
    </ownedModuleElement>
    <ownedModuleElement xsi:type="mtl:Query" name="getFolderName" visibility="Public">
      <parameter name="aCloudInfrastructure">
        <eAnnotations source="MTL">
          <details key="type" value="CloudInfrastructure"/>
        </eAnnotations>
      </parameter>
      <type xsi:type="ocl.ecore:PrimitiveType" href="http://www.eclipse.org/ocl/1.1.0/oclstdlib.ecore#/0/String"/>
    </ownedModuleElement>
    <ownedModuleElement xsi:type="mtl:Query" name="getTime" visibility="Public">
      <parameter name="time">
        <eAnnotations source="MTL">
          <details key="type" value="Time"/>
        </eAnnotations>
      </parameter>
      <type xsi:type="ocl.ecore:PrimitiveType" href="http://www.eclipse.org/ocl/1.1.0/oclstdlib.ecore#/0/String"/>
    </ownedModuleElement>
    <ownedModuleElement xsi:type="mtl:Query" name="getTimeUnitInHours" visibility="Public">
      <parameter name="timeUnit">
        <eAnnotations source="MTL">
          <details key="type" value="TimeUnit"/>
        </eAnnotations>
      </parameter>
      <type xsi:type="ocl.ecore:PrimitiveType" href="http://www.eclipse.org/ocl/1.1.0/oclstdlib.ecore#/0/Real"/>
    </ownedModuleElement>
    <ownedModuleElement xsi:type="mtl:Query" name="getTimeUnitInMinutes" visibility="Public">
      <parameter name="timeUnit">
        <eAnnotations source="MTL">
          <details key="type" value="TimeUnit"/>
        </eAnnotations>
      </parameter>
      <type xsi:type="ocl.ecore:PrimitiveType" href="http://www.eclipse.org/ocl/1.1.0/oclstdlib.ecore#/0/Real"/>
    </ownedModuleElement>
    <ownedModuleElement xsi:type="mtl:Query" name="getTimeUnitInSeconds" visibility="Public">
      <parameter name="timeUnit">
        <eAnnotations source="MTL">
          <details key="type" value="TimeUnit"/>
        </eAnnotations>
      </parameter>
      <type xsi:type="ocl.ecore:PrimitiveType" href="http://www.eclipse.org/ocl/1.1.0/oclstdlib.ecore#/0/Real"/>
    </ownedModuleElement>
    <ownedModuleElement xsi:type="mtl:Query" name="getHours" visibility="Public">
      <parameter name="time">
        <eAnnotations source="MTL">
          <details key="type" value="Time"/>
        </eAnnotations>
      </parameter>
      <type xsi:type="ocl.ecore:PrimitiveType" href="http://www.eclipse.org/ocl/1.1.0/oclstdlib.ecore#/0/Real"/>
    </ownedModuleElement>
    <ownedModuleElement xsi:type="mtl:Query" name="getSeconds" visibility="Public">
      <parameter name="time">
        <eAnnotations source="MTL">
          <details key="type" value="Time"/>
        </eAnnotations>
      </parameter>
      <type xsi:type="ocl.ecore:PrimitiveType" href="http://www.eclipse.org/ocl/1.1.0/oclstdlib.ecore#/0/Real"/>
    </ownedModuleElement>
    <ownedModuleElement xsi:type="mtl:Query" name="getBandwidth" visibility="Public">
      <parameter name="bandwidth">
        <eAnnotations source="MTL">
          <details key="type" value="Bandwidth"/>
        </eAnnotations>
      </parameter>
      <type xsi:type="ocl.ecore:PrimitiveType" href="http://www.eclipse.org/ocl/1.1.0/oclstdlib.ecore#/0/String"/>
    </ownedModuleElement>
    <ownedModuleElement xsi:type="mtl:Query" name="getSizeUnit" visibility="Public">
      <parameter name="sizeUnit">
        <eAnnotations source="MTL">
          <details key="type" value="SizeUnit"/>
        </eAnnotations>
      </parameter>
      <type xsi:type="ocl.ecore:PrimitiveType" href="http://www.eclipse.org/ocl/1.1.0/oclstdlib.ecore#/0/String"/>
    </ownedModuleElement>
    <ownedModuleElement xsi:type="mtl:Query" name="getSize" visibility="Public">
      <parameter name="size">
        <eAnnotations source="MTL">
          <details key="type" value="Size"/>
        </eAnnotations>
      </parameter>
      <type xsi:type="ocl.ecore:PrimitiveType" href="http://www.eclipse.org/ocl/1.1.0/oclstdlib.ecore#/0/String"/>
    </ownedModuleElement>
    <ownedModuleElement xsi:type="mtl:Query" name="getCapacity" visibility="Public">
      <parameter name="size">
        <eAnnotations source="MTL">
          <details key="type" value="Size"/>
        </eAnnotations>
      </parameter>
      <type xsi:type="ocl.ecore:PrimitiveType" href="http://www.eclipse.org/ocl/1.1.0/oclstdlib.ecore#/0/String"/>
    </ownedModuleElement>
    <ownedModuleElement xsi:type="mtl:Query" name="sizeToGB" visibility="Public">
      <parameter name="size">
        <eAnnotations source="MTL">
          <details key="type" value="Size"/>
        </eAnnotations>
      </parameter>
      <type xsi:type="ocl.ecore:PrimitiveType" href="http://www.eclipse.org/ocl/1.1.0/oclstdlib.ecore#/0/Real"/>
    </ownedModuleElement>
    <ownedModuleElement xsi:type="mtl:Query" name="getLatency" visibility="Public">
      <parameter name="latencies">
        <eAnnotations source="MTL">
          <details key="type" value="Set(Latency)"/>
        </eAnnotations>
      </parameter>
      <parameter name="name">
        <eType xsi:type="ocl.ecore:PrimitiveType" href="http://www.eclipse.org/ocl/1.1.0/oclstdlib.ecore#/0/String"/>
      </parameter>
      <type xsi:type="ocl.ecore:PrimitiveType" href="http://www.eclipse.org/ocl/1.1.0/oclstdlib.ecore#/0/String"/>
    </ownedModuleElement>
    <ownedModuleElement xsi:type="mtl:Query" name="getCostPerHour" visibility="Public">
      <parameter name="cost">
        <eAnnotations source="MTL">
          <details key="type" value="Cost"/>
        </eAnnotations>
      </parameter>
      <type xsi:type="ocl.ecore:PrimitiveType" href="http://www.eclipse.org/ocl/1.1.0/oclstdlib.ecore#/0/Real"/>
    </ownedModuleElement>
    <ownedModuleElement xsi:type="mtl:Query" name="getUserType" visibility="Public">
      <parameter name="aUser">
        <eAnnotations source="MTL">
          <details key="type" value="User"/>
        </eAnnotations>
      </parameter>
      <type xsi:type="ocl.ecore:PrimitiveType" href="http://www.eclipse.org/ocl/1.1.0/oclstdlib.ecore#/0/String"/>
    </ownedModuleElement>
    <ownedModuleElement xsi:type="mtl:Query" name="getReservedComputingMachines" visibility="Public">
      <parameter name="aDataCenter">
        <eAnnotations source="MTL">
          <details key="type" value="DataCenter"/>
        </eAnnotations>
      </parameter>
      <type xsi:type="ocl.ecore:PrimitiveType" href="http://www.eclipse.org/ocl/1.1.0/oclstdlib.ecore#/0/Integer"/>
    </ownedModuleElement>
  </mtl:Module>
  <ecore:EPackage name="additions">
    <eClassifiers xsi:type="ecore:EClass" name="oclstdlib_String_Class">
      <eAnnotations source="http://www.eclipse.org/ocl/1.1.0/OCL">
        <references href="http://www.eclipse.org/ocl/1.1.0/oclstdlib.ecore#/0/String"/>
      </eAnnotations>
    </eClassifiers>
    <eClassifiers xsi:type="ecore:EClass" name="oclstdlib_Integer_Class">
      <eAnnotations source="http://www.eclipse.org/ocl/1.1.0/OCL">
        <references href="http://www.eclipse.org/ocl/1.1.0/oclstdlib.ecore#/0/Integer"/>
      </eAnnotations>
    </eClassifiers>
    <eClassifiers xsi:type="ecore:EClass" name="oclstdlib_Real_Class">
      <eAnnotations source="http://www.eclipse.org/ocl/1.1.0/OCL">
        <references href="http://www.eclipse.org/ocl/1.1.0/oclstdlib.ecore#/0/Real"/>
      </eAnnotations>
    </eClassifiers>
    <eClassifiers xsi:type="ecore:EClass" name="ecore_EObject_Class">
      <eAnnotations source="http://www.eclipse.org/ocl/1.1.0/OCL">
        <references href="http://www.eclipse.org/emf/2002/Ecore#//EObject"/>
      </eAnnotations>
      <eOperations name="getNodeType">
        <eAnnotations source="http://www.eclipse.org/ocl/1.1.0/OCL">
          <contents xsi:type="ocl.ecore:Constraint"/>
        </eAnnotations>
        <eAnnotations source="MTL" references="/0/getNodeType"/>
        <eType xsi:type="ocl.ecore:VoidType" href="http://www.eclipse.org/ocl/1.1.0/oclstdlib.ecore#/0/OclVoid"/>
        <eParameters name="aRack">
          <eType xsi:type="ocl.ecore:VoidType" href="http://www.eclipse.org/ocl/1.1.0/oclstdlib.ecore#/0/OclVoid"/>
        </eParameters>
      </eOperations>
      <eOperations name="getFolderName">
        <eAnnotations source="http://www.eclipse.org/ocl/1.1.0/OCL">
          <contents xsi:type="ocl.ecore:Constraint"/>
        </eAnnotations>
        <eAnnotations source="MTL" references="/0/getFolderName"/>
        <eType xsi:type="ocl.ecore:PrimitiveType" href="http://www.eclipse.org/ocl/1.1.0/oclstdlib.ecore#/0/String"/>
        <eParameters name="aCloudInfrastructure">
          <eType xsi:type="ocl.ecore:VoidType" href="http://www.eclipse.org/ocl/1.1.0/oclstdlib.ecore#/0/OclVoid"/>
        </eParameters>
      </eOperations>
      <eOperations name="getTime">
        <eAnnotations source="http://www.eclipse.org/ocl/1.1.0/OCL">
          <contents xsi:type="ocl.ecore:Constraint"/>
        </eAnnotations>
        <eAnnotations source="MTL" references="/0/getTime"/>
        <eType xsi:type="ocl.ecore:PrimitiveType" href="http://www.eclipse.org/ocl/1.1.0/oclstdlib.ecore#/0/String"/>
        <eParameters name="time">
          <eType xsi:type="ocl.ecore:VoidType" href="http://www.eclipse.org/ocl/1.1.0/oclstdlib.ecore#/0/OclVoid"/>
        </eParameters>
      </eOperations>
      <eOperations name="getTimeUnitInHours">
        <eAnnotations source="http://www.eclipse.org/ocl/1.1.0/OCL">
          <contents xsi:type="ocl.ecore:Constraint"/>
        </eAnnotations>
        <eAnnotations source="MTL" references="/0/getTimeUnitInHours"/>
        <eType xsi:type="ocl.ecore:PrimitiveType" href="http://www.eclipse.org/ocl/1.1.0/oclstdlib.ecore#/0/Real"/>
        <eParameters name="timeUnit">
          <eType xsi:type="ocl.ecore:VoidType" href="http://www.eclipse.org/ocl/1.1.0/oclstdlib.ecore#/0/OclVoid"/>
        </eParameters>
      </eOperations>
      <eOperations name="getTimeUnitInMinutes">
        <eAnnotations source="http://www.eclipse.org/ocl/1.1.0/OCL">
          <contents xsi:type="ocl.ecore:Constraint"/>
        </eAnnotations>
        <eAnnotations source="MTL" references="/0/getTimeUnitInMinutes"/>
        <eType xsi:type="ocl.ecore:PrimitiveType" href="http://www.eclipse.org/ocl/1.1.0/oclstdlib.ecore#/0/Real"/>
        <eParameters name="timeUnit">
          <eType xsi:type="ocl.ecore:VoidType" href="http://www.eclipse.org/ocl/1.1.0/oclstdlib.ecore#/0/OclVoid"/>
        </eParameters>
      </eOperations>
      <eOperations name="getTimeUnitInSeconds">
        <eAnnotations source="http://www.eclipse.org/ocl/1.1.0/OCL">
          <contents xsi:type="ocl.ecore:Constraint"/>
        </eAnnotations>
        <eAnnotations source="MTL" references="/0/getTimeUnitInSeconds"/>
        <eType xsi:type="ocl.ecore:PrimitiveType" href="http://www.eclipse.org/ocl/1.1.0/oclstdlib.ecore#/0/Real"/>
        <eParameters name="timeUnit">
          <eType xsi:type="ocl.ecore:VoidType" href="http://www.eclipse.org/ocl/1.1.0/oclstdlib.ecore#/0/OclVoid"/>
        </eParameters>
      </eOperations>
      <eOperations name="getHours">
        <eAnnotations source="http://www.eclipse.org/ocl/1.1.0/OCL">
          <contents xsi:type="ocl.ecore:Constraint"/>
        </eAnnotations>
        <eAnnotations source="MTL" references="/0/getHours"/>
        <eType xsi:type="ocl.ecore:PrimitiveType" href="http://www.eclipse.org/ocl/1.1.0/oclstdlib.ecore#/0/Real"/>
        <eParameters name="time">
          <eType xsi:type="ocl.ecore:VoidType" href="http://www.eclipse.org/ocl/1.1.0/oclstdlib.ecore#/0/OclVoid"/>
        </eParameters>
      </eOperations>
      <eOperations name="getSeconds">
        <eAnnotations source="http://www.eclipse.org/ocl/1.1.0/OCL">
          <contents xsi:type="ocl.ecore:Constraint"/>
        </eAnnotations>
        <eAnnotations source="MTL" references="/0/getSeconds"/>
        <eType xsi:type="ocl.ecore:PrimitiveType" href="http://www.eclipse.org/ocl/1.1.0/oclstdlib.ecore#/0/Real"/>
        <eParameters name="time">
          <eType xsi:type="ocl.ecore:VoidType" href="http://www.eclipse.org/ocl/1.1.0/oclstdlib.ecore#/0/OclVoid"/>
        </eParameters>
      </eOperations>
      <eOperations name="getBandwidth">
        <eAnnotations source="http://www.eclipse.org/ocl/1.1.0/OCL">
          <contents xsi:type="ocl.ecore:Constraint"/>
        </eAnnotations>
        <eAnnotations source="MTL" references="/0/getBandwidth"/>
        <eType xsi:type="ocl.ecore:PrimitiveType" href="http://www.eclipse.org/ocl/1.1.0/oclstdlib.ecore#/0/String"/>
        <eParameters name="bandwidth">
          <eType xsi:type="ocl.ecore:VoidType" href="http://www.eclipse.org/ocl/1.1.0/oclstdlib.ecore#/0/OclVoid"/>
        </eParameters>
      </eOperations>
      <eOperations name="getSizeUnit">
        <eAnnotations source="http://www.eclipse.org/ocl/1.1.0/OCL">
          <contents xsi:type="ocl.ecore:Constraint"/>
        </eAnnotations>
        <eAnnotations source="MTL" references="/0/getSizeUnit"/>
        <eType xsi:type="ocl.ecore:PrimitiveType" href="http://www.eclipse.org/ocl/1.1.0/oclstdlib.ecore#/0/String"/>
        <eParameters name="sizeUnit">
          <eType xsi:type="ocl.ecore:VoidType" href="http://www.eclipse.org/ocl/1.1.0/oclstdlib.ecore#/0/OclVoid"/>
        </eParameters>
      </eOperations>
      <eOperations name="getSize">
        <eAnnotations source="http://www.eclipse.org/ocl/1.1.0/OCL">
          <contents xsi:type="ocl.ecore:Constraint"/>
        </eAnnotations>
        <eAnnotations source="MTL" references="/0/getSize"/>
        <eType xsi:type="ocl.ecore:PrimitiveType" href="http://www.eclipse.org/ocl/1.1.0/oclstdlib.ecore#/0/String"/>
        <eParameters name="size">
          <eType xsi:type="ocl.ecore:VoidType" href="http://www.eclipse.org/ocl/1.1.0/oclstdlib.ecore#/0/OclVoid"/>
        </eParameters>
      </eOperations>
      <eOperations name="getCapacity">
        <eAnnotations source="http://www.eclipse.org/ocl/1.1.0/OCL">
          <contents xsi:type="ocl.ecore:Constraint"/>
        </eAnnotations>
        <eAnnotations source="MTL" references="/0/getCapacity"/>
        <eType xsi:type="ocl.ecore:PrimitiveType" href="http://www.eclipse.org/ocl/1.1.0/oclstdlib.ecore#/0/String"/>
        <eParameters name="size">
          <eType xsi:type="ocl.ecore:VoidType" href="http://www.eclipse.org/ocl/1.1.0/oclstdlib.ecore#/0/OclVoid"/>
        </eParameters>
      </eOperations>
      <eOperations name="sizeToGB">
        <eAnnotations source="http://www.eclipse.org/ocl/1.1.0/OCL">
          <contents xsi:type="ocl.ecore:Constraint"/>
        </eAnnotations>
        <eAnnotations source="MTL" references="/0/sizeToGB"/>
        <eType xsi:type="ocl.ecore:PrimitiveType" href="http://www.eclipse.org/ocl/1.1.0/oclstdlib.ecore#/0/Real"/>
        <eParameters name="size">
          <eType xsi:type="ocl.ecore:VoidType" href="http://www.eclipse.org/ocl/1.1.0/oclstdlib.ecore#/0/OclVoid"/>
        </eParameters>
      </eOperations>
      <eOperations name="getLatency">
        <eAnnotations source="http://www.eclipse.org/ocl/1.1.0/OCL">
          <contents xsi:type="ocl.ecore:Constraint"/>
        </eAnnotations>
        <eAnnotations source="MTL" references="/0/getLatency"/>
        <eType xsi:type="ocl.ecore:PrimitiveType" href="http://www.eclipse.org/ocl/1.1.0/oclstdlib.ecore#/0/String"/>
        <eParameters name="latencies">
          <eType xsi:type="ocl.ecore:VoidType" href="http://www.eclipse.org/ocl/1.1.0/oclstdlib.ecore#/0/OclVoid"/>
        </eParameters>
        <eParameters name="name">
          <eType xsi:type="ocl.ecore:PrimitiveType" href="http://www.eclipse.org/ocl/1.1.0/oclstdlib.ecore#/0/String"/>
        </eParameters>
      </eOperations>
      <eOperations name="getCostPerHour">
        <eAnnotations source="http://www.eclipse.org/ocl/1.1.0/OCL">
          <contents xsi:type="ocl.ecore:Constraint"/>
        </eAnnotations>
        <eAnnotations source="MTL" references="/0/getCostPerHour"/>
        <eType xsi:type="ocl.ecore:PrimitiveType" href="http://www.eclipse.org/ocl/1.1.0/oclstdlib.ecore#/0/Real"/>
        <eParameters name="cost">
          <eType xsi:type="ocl.ecore:VoidType" href="http://www.eclipse.org/ocl/1.1.0/oclstdlib.ecore#/0/OclVoid"/>
        </eParameters>
      </eOperations>
      <eOperations name="getUserType">
        <eAnnotations source="http://www.eclipse.org/ocl/1.1.0/OCL">
          <contents xsi:type="ocl.ecore:Constraint"/>
        </eAnnotations>
        <eAnnotations source="MTL" references="/0/getUserType"/>
        <eType xsi:type="ocl.ecore:PrimitiveType" href="http://www.eclipse.org/ocl/1.1.0/oclstdlib.ecore#/0/String"/>
        <eParameters name="aUser">
          <eType xsi:type="ocl.ecore:VoidType" href="http://www.eclipse.org/ocl/1.1.0/oclstdlib.ecore#/0/OclVoid"/>
        </eParameters>
      </eOperations>
      <eOperations name="getReservedComputingMachines">
        <eAnnotations source="http://www.eclipse.org/ocl/1.1.0/OCL">
          <contents xsi:type="ocl.ecore:Constraint"/>
        </eAnnotations>
        <eAnnotations source="MTL" references="/0/getReservedComputingMachines"/>
        <eType xsi:type="ocl.ecore:PrimitiveType" href="http://www.eclipse.org/ocl/1.1.0/oclstdlib.ecore#/0/Integer"/>
        <eParameters name="aDataCenter">
          <eType xsi:type="ocl.ecore:VoidType" href="http://www.eclipse.org/ocl/1.1.0/oclstdlib.ecore#/0/OclVoid"/>
        </eParameters>
      </eOperations>
    </eClassifiers>
    <eClassifiers xsi:type="ecore:EClass" name="oclstdlib_OclAny_Class">
      <eAnnotations source="http://www.eclipse.org/ocl/1.1.0/OCL">
        <references href="http://www.eclipse.org/ocl/1.1.0/oclstdlib.ecore#/0/OclAny"/>
      </eAnnotations>
    </eClassifiers>
    <eClassifiers xsi:type="ecore:EClass" name="oclstdlib_Collection(T)_Class">
      <eAnnotations source="http://www.eclipse.org/ocl/1.1.0/OCL">
        <references href="http://www.eclipse.org/ocl/1.1.0/oclstdlib.ecore#/0/Collection(T)"/>
      </eAnnotations>
    </eClassifiers>
    <eClassifiers xsi:type="ecore:EClass" name="oclstdlib_Sequence(T)_Class">
      <eAnnotations source="http://www.eclipse.org/ocl/1.1.0/OCL">
        <references href="http://www.eclipse.org/ocl/1.1.0/oclstdlib.ecore#/0/Sequence(T)"/>
      </eAnnotations>
    </eClassifiers>
    <eClassifiers xsi:type="ecore:EClass" name="oclstdlib_OrderedSet(T)_Class">
      <eAnnotations source="http://www.eclipse.org/ocl/1.1.0/OCL">
        <references href="http://www.eclipse.org/ocl/1.1.0/oclstdlib.ecore#/0/OrderedSet(T)"/>
      </eAnnotations>
    </eClassifiers>
  </ecore:EPackage>
  <ocl.ecore:Variable name="self">
    <eType xsi:type="ecore:EClass" href="http://www.eclipse.org/emf/2002/Ecore#//EObject"/>
  </ocl.ecore:Variable>
  <ocl.ecore:Variable name="self">
    <eType xsi:type="ecore:EClass" href="http://www.eclipse.org/emf/2002/Ecore#//EObject"/>
  </ocl.ecore:Variable>
  <ocl.ecore:Variable name="self">
    <eType xsi:type="ecore:EClass" href="http://www.eclipse.org/emf/2002/Ecore#//EObject"/>
  </ocl.ecore:Variable>
  <ocl.ecore:Variable name="self">
    <eType xsi:type="ecore:EClass" href="http://www.eclipse.org/emf/2002/Ecore#//EObject"/>
  </ocl.ecore:Variable>
  <ocl.ecore:Variable name="self">
    <eType xsi:type="ecore:EClass" href="http://www.eclipse.org/emf/2002/Ecore#//EObject"/>
  </ocl.ecore:Variable>
  <ocl.ecore:Variable name="self">
    <eType xsi:type="ecore:EClass" href="http://www.eclipse.org/emf/2002/Ecore#//EObject"/>
  </ocl.ecore:Variable>
  <ocl.ecore:Variable name="self">
    <eType xsi:type="ecore:EClass" href="http://www.eclipse.org/emf/2002/Ecore#//EObject"/>
  </ocl.ecore:Variable>
  <ocl.ecore:Variable name="self">
    <eType xsi:type="ecore:EClass" href="http://www.eclipse.org/emf/2002/Ecore#//EObject"/>
  </ocl.ecore:Variable>
  <ocl.ecore:Variable name="self">
    <eType xsi:type="ecore:EClass" href="http://www.eclipse.org/emf/2002/Ecore#//EObject"/>
  </ocl.ecore:Variable>
  <ocl.ecore:Variable name="self">
    <eType xsi:type="ecore:EClass" href="http://www.eclipse.org/emf/2002/Ecore#//EObject"/>
  </ocl.ecore:Variable>
  <ocl.ecore:Variable name="self">
    <eType xsi:type="ecore:EClass" href="http://www.eclipse.org/emf/2002/Ecore#//EObject"/>
  </ocl.ecore:Variable>
  <ocl.ecore:Variable name="self">
    <eType xsi:type="ecore:EClass" href="http://www.eclipse.org/emf/2002/Ecore#//EObject"/>
  </ocl.ecore:Variable>
  <ocl.ecore:Variable name="self">
    <eType xsi:type="ecore:EClass" href="http://www.eclipse.org/emf/2002/Ecore#//EObject"/>
  </ocl.ecore:Variable>
  <ecore:EPackage name="collections">
    <eClassifiers xsi:type="ocl.ecore:SequenceType" name="Sequence(Real)" instanceClassName="java.util.List">
      <elementType xsi:type="ocl.ecore:PrimitiveType" href="http://www.eclipse.org/ocl/1.1.0/oclstdlib.ecore#/0/Real"/>
    </eClassifiers>
    <eClassifiers xsi:type="ocl.ecore:SequenceType" name="Sequence(OclInvalid)" instanceClassName="java.util.List">
      <elementType xsi:type="ocl.ecore:InvalidType" href="http://www.eclipse.org/ocl/1.1.0/oclstdlib.ecore#/0/OclInvalid"/>
    </eClassifiers>
    <eClassifiers xsi:type="ocl.ecore:SequenceType" name="Sequence(String)" instanceClassName="java.util.List">
      <elementType xsi:type="ocl.ecore:PrimitiveType" href="http://www.eclipse.org/ocl/1.1.0/oclstdlib.ecore#/0/String"/>
    </eClassifiers>
    <eClassifiers xsi:type="ocl.ecore:SetType" instanceClassName="java.util.Set"/>
    <eClassifiers xsi:type="ocl.ecore:SetType" instanceClassName="java.util.Set">
      <elementType xsi:type="ocl.ecore:InvalidType" href="http://www.eclipse.org/ocl/1.1.0/oclstdlib.ecore#/0/OclInvalid"/>
    </eClassifiers>
    <eClassifiers xsi:type="ocl.ecore:BagType" name="Bag(OclInvalid)" instanceClassName="org.eclipse.ocl.util.Bag">
      <elementType xsi:type="ocl.ecore:InvalidType" href="http://www.eclipse.org/ocl/1.1.0/oclstdlib.ecore#/0/OclInvalid"/>
    </eClassifiers>
  </ecore:EPackage>
  <ocl.ecore:Variable name="self">
    <eType xsi:type="ecore:EClass" href="http://www.eclipse.org/emf/2002/Ecore#//EObject"/>
  </ocl.ecore:Variable>
  <ocl.ecore:Variable name="self">
    <eType xsi:type="ecore:EClass" href="http://www.eclipse.org/emf/2002/Ecore#//EObject"/>
  </ocl.ecore:Variable>
  <ocl.ecore:Variable name="self">
    <eType xsi:type="ecore:EClass" href="http://www.eclipse.org/emf/2002/Ecore#//EObject"/>
  </ocl.ecore:Variable>
  <ocl.ecore:Variable name="self">
    <eType xsi:type="ecore:EClass" href="http://www.eclipse.org/emf/2002/Ecore#//EObject"/>
  </ocl.ecore:Variable>
  <ocl.ecore:Variable name="self">
    <eType xsi:type="ecore:EClass" href="http://www.eclipse.org/emf/2002/Ecore#//EObject"/>
  </ocl.ecore:Variable>
  <ocl.ecore:Variable name="self">
    <eType xsi:type="ecore:EClass" href="http://www.eclipse.org/emf/2002/Ecore#//EObject"/>
  </ocl.ecore:Variable>
  <ocl.ecore:Variable name="self">
    <eType xsi:type="ecore:EClass" href="http://www.eclipse.org/emf/2002/Ecore#//EObject"/>
  </ocl.ecore:Variable>
  <ocl.ecore:Variable name="self">
    <eType xsi:type="ecore:EClass" href="http://www.eclipse.org/emf/2002/Ecore#//EObject"/>
  </ocl.ecore:Variable>
  <ocl.ecore:Variable name="self">
    <eType xsi:type="ecore:EClass" href="http://www.eclipse.org/emf/2002/Ecore#//EObject"/>
  </ocl.ecore:Variable>
  <ocl.ecore:Variable name="self">
    <eType xsi:type="ecore:EClass" href="http://www.eclipse.org/emf/2002/Ecore#//EObject"/>
  </ocl.ecore:Variable>
  <ocl.ecore:Variable name="self">
    <eType xsi:type="ecore:EClass" href="http://www.eclipse.org/emf/2002/Ecore#//EObject"/>
  </ocl.ecore:Variable>
  <ocl.ecore:Variable name="self">
    <eType xsi:type="ecore:EClass" href="http://www.eclipse.org/emf/2002/Ecore#//EObject"/>
  </ocl.ecore:Variable>
  <ocl.ecore:Variable name="self">
    <eType xsi:type="ecore:EClass" href="http://www.eclipse.org/emf/2002/Ecore#//EObject"/>
  </ocl.ecore:Variable>
  <ocl.ecore:Variable name="self">
    <eType xsi:type="ecore:EClass" href="http://www.eclipse.org/emf/2002/Ecore#//EObject"/>
  </ocl.ecore:Variable>
  <ocl.ecore:Variable name="self">
    <eType xsi:type="ecore:EClass" href="http://www.eclipse.org/emf/2002/Ecore#//EObject"/>
  </ocl.ecore:Variable>
  <ocl.ecore:Variable name="self">
    <eType xsi:type="ecore:EClass" href="http://www.eclipse.org/emf/2002/Ecore#//EObject"/>
  </ocl.ecore:Variable>
  <ocl.ecore:Variable name="self">
    <eType xsi:type="ecore:EClass" href="http://www.eclipse.org/emf/2002/Ecore#//EObject"/>
  </ocl.ecore:Variable>
  <ocl.ecore:Variable name="self">
    <eType xsi:type="ecore:EClass" href="http://www.eclipse.org/emf/2002/Ecore#//EObject"/>
  </ocl.ecore:Variable>
  <ocl.ecore:Variable name="self">
    <eType xsi:type="ecore:EClass" href="http://www.eclipse.org/emf/2002/Ecore#//EObject"/>
  </ocl.ecore:Variable>
  <ocl.ecore:Variable name="self">
    <eType xsi:type="ecore:EClass" href="http://www.eclipse.org/emf/2002/Ecore#//EObject"/>
  </ocl.ecore:Variable>
  <ocl.ecore:Variable name="self">
    <eType xsi:type="ecore:EClass" href="http://www.eclipse.org/emf/2002/Ecore#//EObject"/>
  </ocl.ecore:Variable>
  <ocl.ecore:Variable name="self">
    <eType xsi:type="ecore:EClass" href="http://www.eclipse.org/emf/2002/Ecore#//EObject"/>
  </ocl.ecore:Variable>
  <ocl.ecore:Variable name="self">
    <eType xsi:type="ecore:EClass" href="http://www.eclipse.org/emf/2002/Ecore#//EObject"/>
  </ocl.ecore:Variable>
  <ocl.ecore:Variable name="self">
    <eType xsi:type="ecore:EClass" href="http://www.eclipse.org/emf/2002/Ecore#//EObject"/>
  </ocl.ecore:Variable>
  <ocl.ecore:Variable name="self">
    <eType xsi:type="ecore:EClass" href="http://www.eclipse.org/emf/2002/Ecore#//EObject"/>
  </ocl.ecore:Variable>
  <ocl.ecore:Variable name="self">
    <eType xsi:type="ecore:EClass" href="http://www.eclipse.org/emf/2002/Ecore#//EObject"/>
  </ocl.ecore:Variable>
  <ocl.ecore:Variable name="self">
    <eType xsi:type="ecore:EClass" href="http://www.eclipse.org/emf/2002/Ecore#//EObject"/>
  </ocl.ecore:Variable>
  <ocl.ecore:Variable name="self">
    <eType xsi:type="ecore:EClass" href="http://www.eclipse.org/emf/2002/Ecore#//EObject"/>
  </ocl.ecore:Variable>
  <ocl.ecore:Variable name="self">
    <eType xsi:type="ecore:EClass" href="http://www.eclipse.org/emf/2002/Ecore#//EObject"/>
  </ocl.ecore:Variable>
  <ocl.ecore:Variable name="self">
    <eType xsi:type="ecore:EClass" href="http://www.eclipse.org/emf/2002/Ecore#//EObject"/>
  </ocl.ecore:Variable>
  <ocl.ecore:Variable name="self">
    <eType xsi:type="ecore:EClass" href="http://www.eclipse.org/emf/2002/Ecore#//EObject"/>
  </ocl.ecore:Variable>
  <ocl.ecore:Variable name="self">
    <eType xsi:type="ecore:EClass" href="http://www.eclipse.org/emf/2002/Ecore#//EObject"/>
  </ocl.ecore:Variable>
  <ocl.ecore:Variable name="self">
    <eType xsi:type="ecore:EClass" href="http://www.eclipse.org/emf/2002/Ecore#//EObject"/>
  </ocl.ecore:Variable>
  <ocl.ecore:Variable name="self">
    <eType xsi:type="ecore:EClass" href="http://www.eclipse.org/emf/2002/Ecore#//EObject"/>
  </ocl.ecore:Variable>
  <ocl.ecore:Variable name="self">
    <eType xsi:type="ecore:EClass" href="http://www.eclipse.org/emf/2002/Ecore#//EObject"/>
  </ocl.ecore:Variable>
  <ocl.ecore:Variable name="self">
    <eType xsi:type="ecore:EClass" href="http://www.eclipse.org/emf/2002/Ecore#//EObject"/>
  </ocl.ecore:Variable>
  <ocl.ecore:Variable name="self">
    <eType xsi:type="ecore:EClass" href="http://www.eclipse.org/emf/2002/Ecore#//EObject"/>
  </ocl.ecore:Variable>
  <ocl.ecore:Variable name="self">
    <eType xsi:type="ecore:EClass" href="http://www.eclipse.org/emf/2002/Ecore#//EObject"/>
  </ocl.ecore:Variable>
  <ocl.ecore:Variable name="self">
    <eType xsi:type="ecore:EClass" href="http://www.eclipse.org/emf/2002/Ecore#//EObject"/>
  </ocl.ecore:Variable>
  <ocl.ecore:Variable name="self">
    <eType xsi:type="ecore:EClass" href="http://www.eclipse.org/emf/2002/Ecore#//EObject"/>
  </ocl.ecore:Variable>
  <ocl.ecore:Variable name="self">
    <eType xsi:type="ecore:EClass" href="http://www.eclipse.org/emf/2002/Ecore#//EObject"/>
  </ocl.ecore:Variable>
  <ocl.ecore:Variable name="self">
    <eType xsi:type="ecore:EClass" href="http://www.eclipse.org/emf/2002/Ecore#//EObject"/>
  </ocl.ecore:Variable>
  <ocl.ecore:Variable name="self">
    <eType xsi:type="ecore:EClass" href="http://www.eclipse.org/emf/2002/Ecore#//EObject"/>
  </ocl.ecore:Variable>
  <ocl.ecore:Variable name="self">
    <eType xsi:type="ecore:EClass" href="http://www.eclipse.org/emf/2002/Ecore#//EObject"/>
  </ocl.ecore:Variable>
  <ocl.ecore:Variable name="self">
    <eType xsi:type="ecore:EClass" href="http://www.eclipse.org/emf/2002/Ecore#//EObject"/>
  </ocl.ecore:Variable>
  <ocl.ecore:Variable name="self">
    <eType xsi:type="ecore:EClass" href="http://www.eclipse.org/emf/2002/Ecore#//EObject"/>
  </ocl.ecore:Variable>
  <ocl.ecore:Variable name="self">
    <eType xsi:type="ecore:EClass" href="http://www.eclipse.org/emf/2002/Ecore#//EObject"/>
  </ocl.ecore:Variable>
  <ocl.ecore:Variable name="self">
    <eType xsi:type="ecore:EClass" href="http://www.eclipse.org/emf/2002/Ecore#//EObject"/>
  </ocl.ecore:Variable>
  <ocl.ecore:Variable name="self">
    <eType xsi:type="ecore:EClass" href="http://www.eclipse.org/emf/2002/Ecore#//EObject"/>
  </ocl.ecore:Variable>
  <ocl.ecore:Variable name="self">
    <eType xsi:type="ecore:EClass" href="http://www.eclipse.org/emf/2002/Ecore#//EObject"/>
  </ocl.ecore:Variable>
  <ocl.ecore:Variable name="self">
    <eType xsi:type="ecore:EClass" href="http://www.eclipse.org/emf/2002/Ecore#//EObject"/>
  </ocl.ecore:Variable>
  <ocl.ecore:Variable name="self">
    <eType xsi:type="ecore:EClass" href="http://www.eclipse.org/emf/2002/Ecore#//EObject"/>
  </ocl.ecore:Variable>
  <ocl.ecore:Variable name="self">
    <eType xsi:type="ecore:EClass" href="http://www.eclipse.org/emf/2002/Ecore#//EObject"/>
  </ocl.ecore:Variable>
  <ocl.ecore:Variable name="self">
    <eType xsi:type="ecore:EClass" href="http://www.eclipse.org/emf/2002/Ecore#//EObject"/>
  </ocl.ecore:Variable>
  <ocl.ecore:Variable name="self">
    <eType xsi:type="ecore:EClass" href="http://www.eclipse.org/emf/2002/Ecore#//EObject"/>
  </ocl.ecore:Variable>
  <ocl.ecore:Variable name="self">
    <eType xsi:type="ecore:EClass" href="http://www.eclipse.org/emf/2002/Ecore#//EObject"/>
  </ocl.ecore:Variable>
  <ecore:EAnnotation source="positions">
    <eAnnotations source="positions.0" references="/0/%">
      <details key="start" value="136"/>
      <details key="end" value="600"/>
      <details key="line" value="0"/>
    </eAnnotations>
    <eAnnotations source="positions.1" references="/0/%.1">
      <details key="start" value="604"/>
      <details key="end" value="827"/>
      <details key="line" value="0"/>
    </eAnnotations>
    <eAnnotations source="positions.2" references="/0/getNodeType">
      <details key="start" value="831"/>
      <details key="end" value="1087"/>
      <details key="line" value="9"/>
    </eAnnotations>
    <eAnnotations source="positions.3" references="/0/getNodeType/aRack">
      <details key="start" value="857"/>
      <details key="end" value="869"/>
      <details key="line" value="9"/>
    </eAnnotations>
    <eAnnotations source="positions.4" references="/0/getFolderName">
      <details key="start" value="1091"/>
      <details key="end" value="1221"/>
      <details key="line" value="11"/>
    </eAnnotations>
    <eAnnotations source="positions.5" references="/0/getFolderName/aCloudInfrastructure">
      <details key="start" value="1119"/>
      <details key="end" value="1161"/>
      <details key="line" value="11"/>
    </eAnnotations>
    <eAnnotations source="positions.6" references="/0/getTime">
      <details key="start" value="1225"/>
      <details key="end" value="1304"/>
      <details key="line" value="13"/>
    </eAnnotations>
    <eAnnotations source="positions.7" references="/0/getTime/time">
      <details key="start" value="1247"/>
      <details key="end" value="1258"/>
      <details key="line" value="13"/>
    </eAnnotations>
    <eAnnotations source="positions.8" references="/0/getTimeUnitInHours">
      <details key="start" value="1308"/>
      <details key="end" value="1552"/>
      <details key="line" value="15"/>
    </eAnnotations>
    <eAnnotations source="positions.9" references="/0/getTimeUnitInHours/timeUnit">
      <details key="start" value="1341"/>
      <details key="end" value="1360"/>
      <details key="line" value="15"/>
    </eAnnotations>
    <eAnnotations source="positions.10" references="/0/getTimeUnitInMinutes">
      <details key="start" value="1556"/>
      <details key="end" value="1655"/>
      <details key="line" value="17"/>
    </eAnnotations>
    <eAnnotations source="positions.11" references="/0/getTimeUnitInMinutes/timeUnit">
      <details key="start" value="1591"/>
      <details key="end" value="1610"/>
      <details key="line" value="17"/>
    </eAnnotations>
    <eAnnotations source="positions.12" references="/0/getTimeUnitInSeconds">
      <details key="start" value="1659"/>
      <details key="end" value="1760"/>
      <details key="line" value="19"/>
    </eAnnotations>
    <eAnnotations source="positions.13" references="/0/getTimeUnitInSeconds/timeUnit">
      <details key="start" value="1694"/>
      <details key="end" value="1713"/>
      <details key="line" value="19"/>
    </eAnnotations>
    <eAnnotations source="positions.14" references="/0/getHours">
      <details key="start" value="1764"/>
      <details key="end" value="1852"/>
      <details key="line" value="21"/>
    </eAnnotations>
    <eAnnotations source="positions.15" references="/0/getHours/time">
      <details key="start" value="1787"/>
      <details key="end" value="1798"/>
      <details key="line" value="21"/>
    </eAnnotations>
    <eAnnotations source="positions.16" references="/0/getSeconds">
      <details key="start" value="1856"/>
      <details key="end" value="1948"/>
      <details key="line" value="23"/>
    </eAnnotations>
    <eAnnotations source="positions.17" references="/0/getSeconds/time">
      <details key="start" value="1881"/>
      <details key="end" value="1892"/>
      <details key="line" value="23"/>
    </eAnnotations>
    <eAnnotations source="positions.18" references="/0/getBandwidth">
      <details key="start" value="1952"/>
      <details key="end" value="2056"/>
      <details key="line" value="25"/>
    </eAnnotations>
    <eAnnotations source="positions.19" references="/0/getBandwidth/bandwidth">
      <details key="start" value="1979"/>
      <details key="end" value="2000"/>
      <details key="line" value="25"/>
    </eAnnotations>
    <eAnnotations source="positions.20" references="/0/getSizeUnit">
      <details key="start" value="2060"/>
      <details key="end" value="2272"/>
      <details key="line" value="27"/>
    </eAnnotations>
    <eAnnotations source="positions.21" references="/0/getSizeUnit/sizeUnit">
      <details key="start" value="2086"/>
      <details key="end" value="2105"/>
      <details key="line" value="27"/>
    </eAnnotations>
    <eAnnotations source="positions.22" references="/0/getSize">
      <details key="start" value="2276"/>
      <details key="end" value="2369"/>
      <details key="line" value="29"/>
    </eAnnotations>
    <eAnnotations source="positions.23" references="/0/getSize/size">
      <details key="start" value="2298"/>
      <details key="end" value="2309"/>
      <details key="line" value="29"/>
    </eAnnotations>
    <eAnnotations source="positions.24" references="/0/getCapacity">
      <details key="start" value="2373"/>
      <details key="end" value="2596"/>
      <details key="line" value="31"/>
    </eAnnotations>
    <eAnnotations source="positions.25" references="/0/getCapacity/size">
      <details key="start" value="2399"/>
      <details key="end" value="2410"/>
      <details key="line" value="31"/>
    </eAnnotations>
    <eAnnotations source="positions.26" references="/0/sizeToGB">
      <details key="start" value="2600"/>
      <details key="end" value="2813"/>
      <details key="line" value="33"/>
    </eAnnotations>
    <eAnnotations source="positions.27" references="/0/sizeToGB/size">
      <details key="start" value="2623"/>
      <details key="end" value="2634"/>
      <details key="line" value="33"/>
    </eAnnotations>
    <eAnnotations source="positions.28" references="/0/getLatency">
      <details key="start" value="2817"/>
      <details key="end" value="2983"/>
      <details key="line" value="35"/>
    </eAnnotations>
    <eAnnotations source="positions.29" references="/0/getLatency/latencies">
      <details key="start" value="2842"/>
      <details key="end" value="2866"/>
      <details key="line" value="35"/>
    </eAnnotations>
    <eAnnotations source="positions.30" references="/0/getLatency/name">
      <details key="start" value="2868"/>
      <details key="end" value="2881"/>
      <details key="line" value="35"/>
    </eAnnotations>
    <eAnnotations source="positions.31" references="/0/getCostPerHour">
      <details key="start" value="2987"/>
      <details key="end" value="3082"/>
      <details key="line" value="37"/>
    </eAnnotations>
    <eAnnotations source="positions.32" references="/0/getCostPerHour/cost">
      <details key="start" value="3016"/>
      <details key="end" value="3027"/>
      <details key="line" value="37"/>
    </eAnnotations>
    <eAnnotations source="positions.33" references="/0/getUserType">
      <details key="start" value="3086"/>
      <details key="end" value="3282"/>
      <details key="line" value="39"/>
    </eAnnotations>
    <eAnnotations source="positions.34" references="/0/getUserType/aUser">
      <details key="start" value="3112"/>
      <details key="end" value="3124"/>
      <details key="line" value="39"/>
    </eAnnotations>
    <eAnnotations source="positions.35" references="/0/getReservedComputingMachines">
      <details key="start" value="3286"/>
      <details key="end" value="3684"/>
      <details key="line" value="41"/>
    </eAnnotations>
    <eAnnotations source="positions.36" references="/0/getReservedComputingMachines/aDataCenter">
      <details key="start" value="3329"/>
      <details key="end" value="3353"/>
      <details key="line" value="41"/>
    </eAnnotations>
  </ecore:EAnnotation>
</xmi:XMI>
