# Supplementary material for: Profiling SLAs for cloud system infrastructures and user interactions
Source: PeerJ Comput Sci. 2021 May 12;7:e513. doi: 10.7717/peerj-cs.513 (PMC8157057; doi:10.7717/peerj-cs.513)
Supplement: Supplemental Information 2 — This is deployed as a Eclipse Plugin. The deployed tool with instructions to install it over Papyrus Eclipse is available at: https://www.dsi.uclm.es/cloud/modeling/uml2cloud/releases/2.1. [file peerj-cs-07-513-s002.zip › es.uclm.uml2cloud.m2t.simcan/bin/es/uclm/uml2cloud/m2t/simcan/main/generateSIMCANFiles.emtl]

<?xml version="1.0" encoding="UTF-8"?>
<xmi:XMI xmi:version="2.0" xmlns:xmi="http://www.omg.org/XMI" xmlns:xsi="http://www.w3.org/2001/XMLSchema-instance" xmlns:ecore="http://www.eclipse.org/emf/2002/Ecore" xmlns:mtl="http://www.eclipse.org/acceleo/mtl/3.0" xmlns:ocl.ecore="http://www.eclipse.org/ocl/1.1.0/Ecore">
  <mtl:Module name="generateSIMCANFiles" nsURI="es::uclm::uml2cloud::m2t::simcan::main::generateSIMCANFiles" startHeaderPosition="30" endHeaderPosition="212">
    <input>
      <takesTypesFrom href="http://www.eclipse.org/uml2/5.0.0/UML#/"/>
    </input>
    <input/>
    <imports href="platform:/resource/es.uclm.uml2cloud.m2t.simcan/bin/es/uclm/uml2cloud/m2t/simcan/files/generateNEDFile.emtl#/0"/>
    <imports href="platform:/resource/es.uclm.uml2cloud.m2t.simcan/bin/es/uclm/uml2cloud/m2t/simcan/files/generateINIFile.emtl#/0"/>
    <imports href="platform:/resource/es.uclm.uml2cloud.m2t.simcan/bin/es/uclm/uml2cloud/m2t/simcan/files/generateRUNFile.emtl#/0"/>
    <imports href="../unitTests/testSIMCANM2Ttransformation.emtl#/0"/>
    <ownedModuleElement xsi:type="mtl:Template" name="generateSIMCANFiles" visibility="Public" main="true">
      <body xsi:type="ocl.ecore:StringLiteralExp" stringSymbol="&#x9;"/>
      <body xsi:type="mtl:TemplateExpression"/>
      <body xsi:type="ocl.ecore:StringLiteralExp" stringSymbol="&#xD;&#xA;&#x9;"/>
      <body xsi:type="mtl:TemplateExpression"/>
      <body xsi:type="ocl.ecore:StringLiteralExp" stringSymbol="&#xD;&#xA;&#x9;"/>
      <body xsi:type="mtl:TemplateExpression"/>
      <body xsi:type="ocl.ecore:StringLiteralExp" stringSymbol="&#xD;&#xA;"/>
      <parameter name="aCloudInfrastructure">
        <eAnnotations source="MTL">
          <details key="type" value="CloudInfrastructure"/>
        </eAnnotations>
      </parameter>
    </ownedModuleElement>
  </mtl:Module>
  <ecore:EPackage name="additions">
    <eClassifiers xsi:type="ecore:EClass" name="oclstdlib_String_Class">
      <eAnnotations source="http://www.eclipse.org/ocl/1.1.0/OCL">
        <references href="http://www.eclipse.org/ocl/1.1.0/oclstdlib.ecore#/0/String"/>
      </eAnnotations>
    </eClassifiers>
    <eClassifiers xsi:type="ecore:EClass" name="oclstdlib_Integer_Class">
      <eAnnotations source="http://www.eclipse.org/ocl/1.1.0/OCL">
        <references href="http://www.eclipse.org/ocl/1.1.0/oclstdlib.ecore#/0/Integer"/>
      </eAnnotations>
    </eClassifiers>
    <eClassifiers xsi:type="ecore:EClass" name="oclstdlib_Real_Class">
      <eAnnotations source="http://www.eclipse.org/ocl/1.1.0/OCL">
        <references href="http://www.eclipse.org/ocl/1.1.0/oclstdlib.ecore#/0/Real"/>
      </eAnnotations>
    </eClassifiers>
    <eClassifiers xsi:type="ecore:EClass" name="ecore_EObject_Class">
      <eAnnotations source="http://www.eclipse.org/ocl/1.1.0/OCL">
        <references href="http://www.eclipse.org/emf/2002/Ecore#//EObject"/>
      </eAnnotations>
      <eOperations name="generateSIMCANFiles">
        <eAnnotations source="http://www.eclipse.org/ocl/1.1.0/OCL">
          <contents xsi:type="ocl.ecore:Constraint"/>
        </eAnnotations>
        <eAnnotations source="MTL" references="/0/generateSIMCANFiles"/>
        <eType xsi:type="ocl.ecore:PrimitiveType" href="http://www.eclipse.org/ocl/1.1.0/oclstdlib.ecore#/0/String"/>
        <eParameters name="aCloudInfrastructure">
          <eType xsi:type="ocl.ecore:VoidType" href="http://www.eclipse.org/ocl/1.1.0/oclstdlib.ecore#/0/OclVoid"/>
        </eParameters>
      </eOperations>
    </eClassifiers>
    <eClassifiers xsi:type="ecore:EClass" name="oclstdlib_OclAny_Class">
      <eAnnotations source="http://www.eclipse.org/ocl/1.1.0/OCL">
        <references href="http://www.eclipse.org/ocl/1.1.0/oclstdlib.ecore#/0/OclAny"/>
      </eAnnotations>
    </eClassifiers>
    <eClassifiers xsi:type="ecore:EClass" name="oclstdlib_Collection(T)_Class">
      <eAnnotations source="http://www.eclipse.org/ocl/1.1.0/OCL">
        <references href="http://www.eclipse.org/ocl/1.1.0/oclstdlib.ecore#/0/Collection(T)"/>
      </eAnnotations>
    </eClassifiers>
    <eClassifiers xsi:type="ecore:EClass" name="oclstdlib_Sequence(T)_Class">
      <eAnnotations source="http://www.eclipse.org/ocl/1.1.0/OCL">
        <references href="http://www.eclipse.org/ocl/1.1.0/oclstdlib.ecore#/0/Sequence(T)"/>
      </eAnnotations>
    </eClassifiers>
    <eClassifiers xsi:type="ecore:EClass" name="oclstdlib_OrderedSet(T)_Class">
      <eAnnotations source="http://www.eclipse.org/ocl/1.1.0/OCL">
        <references href="http://www.eclipse.org/ocl/1.1.0/oclstdlib.ecore#/0/OrderedSet(T)"/>
      </eAnnotations>
    </eClassifiers>
  </ecore:EPackage>
  <ocl.ecore:Variable name="self">
    <eType xsi:type="ecore:EClass" href="http://www.eclipse.org/emf/2002/Ecore#//EObject"/>
  </ocl.ecore:Variable>
  <ocl.ecore:Variable name="self">
    <eType xsi:type="ocl.ecore:PrimitiveType" href="http://www.eclipse.org/ocl/1.1.0/oclstdlib.ecore#/0/String"/>
  </ocl.ecore:Variable>
  <ocl.ecore:Variable name="self">
    <eType xsi:type="ecore:EClass" href="http://www.eclipse.org/emf/2002/Ecore#//EObject"/>
  </ocl.ecore:Variable>
  <ocl.ecore:Variable name="self">
    <eType xsi:type="ecore:EClass" href="http://www.eclipse.org/emf/2002/Ecore#//EObject"/>
  </ocl.ecore:Variable>
  <ocl.ecore:Variable name="self">
    <eType xsi:type="ecore:EClass" href="http://www.eclipse.org/emf/2002/Ecore#//EObject"/>
  </ocl.ecore:Variable>
  <ocl.ecore:Variable name="self">
    <eType xsi:type="ecore:EClass" href="http://www.eclipse.org/emf/2002/Ecore#//EObject"/>
  </ocl.ecore:Variable>
  <ocl.ecore:Variable name="self">
    <eType xsi:type="ecore:EClass" href="http://www.eclipse.org/emf/2002/Ecore#//EObject"/>
  </ocl.ecore:Variable>
  <ocl.ecore:Variable name="self">
    <eType xsi:type="ecore:EClass" href="http://www.eclipse.org/emf/2002/Ecore#//EObject"/>
  </ocl.ecore:Variable>
  <ocl.ecore:Variable name="self">
    <eType xsi:type="ecore:EClass" href="http://www.eclipse.org/emf/2002/Ecore#//EObject"/>
  </ocl.ecore:Variable>
  <ecore:EAnnotation source="positions">
    <eAnnotations source="positions.0" references="/0/generateSIMCANFiles">
      <details key="start" value="441"/>
      <details key="end" value="815"/>
      <details key="line" value="8"/>
    </eAnnotations>
    <eAnnotations source="positions.1" references="/0/generateSIMCANFiles/%">
      <details key="start" value="597"/>
      <details key="end" value="598"/>
      <details key="line" value="11"/>
    </eAnnotations>
    <eAnnotations source="positions.2" references="/0/generateSIMCANFiles/%.1">
      <details key="start" value="-1"/>
      <details key="end" value="-1"/>
      <details key="line" value="0"/>
    </eAnnotations>
    <eAnnotations source="positions.3" references="/0/generateSIMCANFiles/%.2">
      <details key="start" value="639"/>
      <details key="end" value="642"/>
      <details key="line" value="12"/>
    </eAnnotations>
    <eAnnotations source="positions.4" references="/0/generateSIMCANFiles/%.3">
      <details key="start" value="-1"/>
      <details key="end" value="-1"/>
      <details key="line" value="0"/>
    </eAnnotations>
    <eAnnotations source="positions.5" references="/0/generateSIMCANFiles/%.4">
      <details key="start" value="683"/>
      <details key="end" value="686"/>
      <details key="line" value="13"/>
    </eAnnotations>
    <eAnnotations source="positions.6" references="/0/generateSIMCANFiles/%.5">
      <details key="start" value="-1"/>
      <details key="end" value="-1"/>
      <details key="line" value="0"/>
    </eAnnotations>
    <eAnnotations source="positions.7" references="/0/generateSIMCANFiles/%.6">
      <details key="start" value="727"/>
      <details key="end" value="729"/>
      <details key="line" value="14"/>
    </eAnnotations>
    <eAnnotations source="positions.8" references="/0/generateSIMCANFiles/aCloudInfrastructure">
      <details key="start" value="478"/>
      <details key="end" value="520"/>
      <details key="line" value="8"/>
    </eAnnotations>
  </ecore:EAnnotation>
</xmi:XMI>
