# Supplementary material for: Profiling SLAs for cloud system infrastructures and user interactions
Source: PeerJ Comput Sci. 2021 May 12;7:e513. doi: 10.7717/peerj-cs.513 (PMC8157057; doi:10.7717/peerj-cs.513)
Supplement: Supplemental Information 2 — This is deployed as a Eclipse Plugin. The deployed tool with instructions to install it over Papyrus Eclipse is available at: https://www.dsi.uclm.es/cloud/modeling/uml2cloud/releases/2.1. [file peerj-cs-07-513-s002.zip › es.uclm.uml2cloud.m2t.simcan/bin/es/uclm/uml2cloud/m2t/simcan/main/generateSIMCANFiles.mtl]

[comment encoding = UTF-8 /]
[module generateSIMCANFiles('http://www.eclipse.org/uml2/5.0.0/UML','http://www.uclm.es/UML/profiles/UML2Cloud/2')]
[import es::uclm::uml2cloud::m2t::simcan::files::generateNEDFile /]
[import es::uclm::uml2cloud::m2t::simcan::files::generateINIFile /]
[import es::uclm::uml2cloud::m2t::simcan::files::generateRUNFile /]
[import es::uclm::uml2cloud::m2t::simcan::unitTests::testSIMCANM2Ttransformation /]

[template public generateSIMCANFiles(aCloudInfrastructure : CloudInfrastructure)]
[comment @main /]
	[comment Generar fichero ned para cada Scenario. /]
	[aCloudInfrastructure.generateNEDFile()/]
	[aCloudInfrastructure.generateINIFile()/]
	[aCloudInfrastructure.generateRUNFile()/]
[comment]	[aCloudInfrastructure.testSIMCANM2Ttransformation()/][/comment]
[/template]
