# Supplementary material for: Profiling SLAs for cloud system infrastructures and user interactions
Source: PeerJ Comput Sci. 2021 May 12;7:e513. doi: 10.7717/peerj-cs.513 (PMC8157057; doi:10.7717/peerj-cs.513)
Supplement: Supplemental Information 2 — This is deployed as a Eclipse Plugin. The deployed tool with instructions to install it over Papyrus Eclipse is available at: https://www.dsi.uclm.es/cloud/modeling/uml2cloud/releases/2.1. [file peerj-cs-07-513-s002.zip › es.uclm.uml2cloud.m2t.simcan/bin/es/uclm/uml2cloud/m2t/simcan/services/testService.emtl]

<?xml version="1.0" encoding="UTF-8"?>
<xmi:XMI xmi:version="2.0" xmlns:xmi="http://www.omg.org/XMI" xmlns:xsi="http://www.w3.org/2001/XMLSchema-instance" xmlns:ecore="http://www.eclipse.org/emf/2002/Ecore" xmlns:mtl="http://www.eclipse.org/acceleo/mtl/3.0" xmlns:ocl.ecore="http://www.eclipse.org/ocl/1.1.0/Ecore">
  <mtl:Module name="testService" nsURI="es::uclm::uml2cloud::m2t::simcan::services::testService" startHeaderPosition="29" endHeaderPosition="135">
    <input/>
    <input>
      <takesTypesFrom href="http://www.eclipse.org/uml2/5.0.0/UML#/"/>
    </input>
    <ownedModuleElement xsi:type="mtl:Query" name="matchRE" visibility="Public">
      <parameter name="arg0">
        <eType xsi:type="ocl.ecore:PrimitiveType" href="http://www.eclipse.org/ocl/1.1.0/oclstdlib.ecore#/0/String"/>
      </parameter>
      <parameter name="arg1">
        <eType xsi:type="ocl.ecore:PrimitiveType" href="http://www.eclipse.org/ocl/1.1.0/oclstdlib.ecore#/0/String"/>
      </parameter>
      <expression xsi:type="ocl.ecore:OperationCallExp" referredOperation="/1/oclstdlib_OclAny_Class/invoke">
        <eType xsi:type="ocl.ecore:AnyType" href="http://www.eclipse.org/ocl/1.1.0/oclstdlib.ecore#/0/OclAny"/>
        <source xsi:type="ocl.ecore:VariableExp" name="self" referredVariable="/5">
          <eType xsi:type="ocl.ecore:PrimitiveType" href="http://www.eclipse.org/ocl/1.1.0/oclstdlib.ecore#/0/String"/>
        </source>
        <argument xsi:type="ocl.ecore:StringLiteralExp" stringSymbol="es.uclm.uml2cloud.m2t.simcan.services.TestService">
          <eType xsi:type="ocl.ecore:PrimitiveType" href="http://www.eclipse.org/ocl/1.1.0/oclstdlib.ecore#/0/String"/>
        </argument>
        <argument xsi:type="ocl.ecore:StringLiteralExp" stringSymbol="matchRE(java.lang.String, java.lang.String)">
          <eType xsi:type="ocl.ecore:PrimitiveType" href="http://www.eclipse.org/ocl/1.1.0/oclstdlib.ecore#/0/String"/>
        </argument>
        <argument xsi:type="ocl.ecore:CollectionLiteralExp" eType="/4/Sequence(String)" kind="Sequence">
          <part xsi:type="ocl.ecore:CollectionItem">
            <eType xsi:type="ocl.ecore:PrimitiveType" href="http://www.eclipse.org/ocl/1.1.0/oclstdlib.ecore#/0/String"/>
            <item xsi:type="ocl.ecore:VariableExp" name="arg0" referredVariable="/0/matchRE/arg0">
              <eType xsi:type="ocl.ecore:PrimitiveType" href="http://www.eclipse.org/ocl/1.1.0/oclstdlib.ecore#/0/String"/>
            </item>
          </part>
          <part xsi:type="ocl.ecore:CollectionItem">
            <eType xsi:type="ocl.ecore:PrimitiveType" href="http://www.eclipse.org/ocl/1.1.0/oclstdlib.ecore#/0/String"/>
            <item xsi:type="ocl.ecore:VariableExp" name="arg1" referredVariable="/0/matchRE/arg1">
              <eType xsi:type="ocl.ecore:PrimitiveType" href="http://www.eclipse.org/ocl/1.1.0/oclstdlib.ecore#/0/String"/>
            </item>
          </part>
        </argument>
      </expression>
      <type xsi:type="ocl.ecore:PrimitiveType" href="http://www.eclipse.org/ocl/1.1.0/oclstdlib.ecore#/0/Boolean"/>
    </ownedModuleElement>
  </mtl:Module>
  <ecore:EPackage name="additions">
    <eClassifiers xsi:type="ecore:EClass" name="oclstdlib_String_Class">
      <eAnnotations source="http://www.eclipse.org/ocl/1.1.0/OCL">
        <references href="http://www.eclipse.org/ocl/1.1.0/oclstdlib.ecore#/0/String"/>
      </eAnnotations>
    </eClassifiers>
    <eClassifiers xsi:type="ecore:EClass" name="oclstdlib_Integer_Class">
      <eAnnotations source="http://www.eclipse.org/ocl/1.1.0/OCL">
        <references href="http://www.eclipse.org/ocl/1.1.0/oclstdlib.ecore#/0/Integer"/>
      </eAnnotations>
    </eClassifiers>
    <eClassifiers xsi:type="ecore:EClass" name="oclstdlib_Real_Class">
      <eAnnotations source="http://www.eclipse.org/ocl/1.1.0/OCL">
        <references href="http://www.eclipse.org/ocl/1.1.0/oclstdlib.ecore#/0/Real"/>
      </eAnnotations>
    </eClassifiers>
    <eClassifiers xsi:type="ecore:EClass" name="ecore_EObject_Class">
      <eAnnotations source="http://www.eclipse.org/ocl/1.1.0/OCL">
        <references href="http://www.eclipse.org/emf/2002/Ecore#//EObject"/>
      </eAnnotations>
      <eOperations name="matchRE">
        <eAnnotations source="http://www.eclipse.org/ocl/1.1.0/OCL">
          <contents xsi:type="ocl.ecore:Constraint"/>
        </eAnnotations>
        <eAnnotations source="MTL" references="/0/matchRE"/>
        <eType xsi:type="ocl.ecore:PrimitiveType" href="http://www.eclipse.org/ocl/1.1.0/oclstdlib.ecore#/0/Boolean"/>
        <eParameters name="arg0">
          <eType xsi:type="ocl.ecore:PrimitiveType" href="http://www.eclipse.org/ocl/1.1.0/oclstdlib.ecore#/0/String"/>
        </eParameters>
        <eParameters name="arg1">
          <eType xsi:type="ocl.ecore:PrimitiveType" href="http://www.eclipse.org/ocl/1.1.0/oclstdlib.ecore#/0/String"/>
        </eParameters>
      </eOperations>
    </eClassifiers>
    <eClassifiers xsi:type="ecore:EClass" name="oclstdlib_OclAny_Class">
      <eAnnotations source="http://www.eclipse.org/ocl/1.1.0/OCL">
        <references href="http://www.eclipse.org/ocl/1.1.0/oclstdlib.ecore#/0/OclAny"/>
      </eAnnotations>
      <eOperations name="invoke">
        <eAnnotations source="MTL non-standard"/>
        <eType xsi:type="ocl.ecore:AnyType" href="http://www.eclipse.org/ocl/1.1.0/oclstdlib.ecore#/0/OclAny"/>
        <eParameters name="class">
          <eType xsi:type="ocl.ecore:PrimitiveType" href="http://www.eclipse.org/ocl/1.1.0/oclstdlib.ecore#/0/String"/>
        </eParameters>
        <eParameters name="method">
          <eType xsi:type="ocl.ecore:PrimitiveType" href="http://www.eclipse.org/ocl/1.1.0/oclstdlib.ecore#/0/String"/>
        </eParameters>
        <eParameters name="arguments">
          <eType xsi:type="ocl.ecore:SequenceType" href="http://www.eclipse.org/acceleo/mtl/3.0/mtlnonstdlib.ecore#//Sequence(OclAny)"/>
        </eParameters>
      </eOperations>
    </eClassifiers>
    <eClassifiers xsi:type="ecore:EClass" name="oclstdlib_Collection(T)_Class">
      <eAnnotations source="http://www.eclipse.org/ocl/1.1.0/OCL">
        <references href="http://www.eclipse.org/ocl/1.1.0/oclstdlib.ecore#/0/Collection(T)"/>
      </eAnnotations>
    </eClassifiers>
    <eClassifiers xsi:type="ecore:EClass" name="oclstdlib_Sequence(T)_Class">
      <eAnnotations source="http://www.eclipse.org/ocl/1.1.0/OCL">
        <references href="http://www.eclipse.org/ocl/1.1.0/oclstdlib.ecore#/0/Sequence(T)"/>
      </eAnnotations>
    </eClassifiers>
    <eClassifiers xsi:type="ecore:EClass" name="oclstdlib_OrderedSet(T)_Class">
      <eAnnotations source="http://www.eclipse.org/ocl/1.1.0/OCL">
        <references href="http://www.eclipse.org/ocl/1.1.0/oclstdlib.ecore#/0/OrderedSet(T)"/>
      </eAnnotations>
    </eClassifiers>
  </ecore:EPackage>
  <ocl.ecore:Variable name="self">
    <eType xsi:type="ecore:EClass" href="http://www.eclipse.org/emf/2002/Ecore#//EObject"/>
  </ocl.ecore:Variable>
  <ocl.ecore:Variable name="self">
    <eType xsi:type="ocl.ecore:PrimitiveType" href="http://www.eclipse.org/ocl/1.1.0/oclstdlib.ecore#/0/String"/>
  </ocl.ecore:Variable>
  <ecore:EPackage name="collections">
    <eClassifiers xsi:type="ocl.ecore:SequenceType" name="Sequence(String)" instanceClassName="java.util.List">
      <elementType xsi:type="ocl.ecore:PrimitiveType" href="http://www.eclipse.org/ocl/1.1.0/oclstdlib.ecore#/0/String"/>
    </eClassifiers>
    <eClassifiers xsi:type="ocl.ecore:SequenceType" instanceClassName="java.util.List">
      <elementType xsi:type="ocl.ecore:AnyType" href="http://www.eclipse.org/ocl/1.1.0/oclstdlib.ecore#/0/OclAny"/>
    </eClassifiers>
  </ecore:EPackage>
  <ocl.ecore:Variable name="self">
    <eType xsi:type="ocl.ecore:PrimitiveType" href="http://www.eclipse.org/ocl/1.1.0/oclstdlib.ecore#/0/String"/>
  </ocl.ecore:Variable>
  <ocl.ecore:Variable name="self">
    <eType xsi:type="ecore:EClass" href="http://www.eclipse.org/emf/2002/Ecore#//EObject"/>
  </ocl.ecore:Variable>
  <ecore:EAnnotation source="positions">
    <eAnnotations source="positions.0" references="/0/matchRE">
      <details key="start" value="139"/>
      <details key="end" value="337"/>
      <details key="line" value="4"/>
    </eAnnotations>
    <eAnnotations source="positions.1" references="/0/matchRE/arg0">
      <details key="start" value="161"/>
      <details key="end" value="174"/>
      <details key="line" value="4"/>
    </eAnnotations>
    <eAnnotations source="positions.2" references="/0/matchRE/arg1">
      <details key="start" value="176"/>
      <details key="end" value="189"/>
      <details key="line" value="4"/>
    </eAnnotations>
    <eAnnotations source="positions.3" references="/0/matchRE/%">
      <details key="start" value="205"/>
      <details key="end" value="333"/>
      <details key="line" value="0"/>
    </eAnnotations>
    <eAnnotations source="positions.4" references="/0/matchRE/%/self">
      <details key="start" value="-1"/>
      <details key="end" value="-1"/>
      <details key="line" value="0"/>
    </eAnnotations>
    <eAnnotations source="positions.5" references="/0/matchRE/%/%">
      <details key="start" value="212"/>
      <details key="end" value="263"/>
      <details key="line" value="0"/>
    </eAnnotations>
    <eAnnotations source="positions.6" references="/0/matchRE/%/%.1">
      <details key="start" value="265"/>
      <details key="end" value="310"/>
      <details key="line" value="0"/>
    </eAnnotations>
    <eAnnotations source="positions.7" references="/0/matchRE/%/%.2">
      <details key="start" value="312"/>
      <details key="end" value="332"/>
      <details key="line" value="0"/>
    </eAnnotations>
    <eAnnotations source="positions.8" references="/0/matchRE/%/%.2/%/arg0">
      <details key="start" value="321"/>
      <details key="end" value="325"/>
      <details key="line" value="0"/>
    </eAnnotations>
    <eAnnotations source="positions.9" references="/0/matchRE/%/%.2/%.1/arg1">
      <details key="start" value="327"/>
      <details key="end" value="331"/>
      <details key="line" value="0"/>
    </eAnnotations>
  </ecore:EAnnotation>
</xmi:XMI>
