# Supplementary material for: Profiling SLAs for cloud system infrastructures and user interactions
Source: PeerJ Comput Sci. 2021 May 12;7:e513. doi: 10.7717/peerj-cs.513 (PMC8157057; doi:10.7717/peerj-cs.513)
Supplement: Supplemental Information 2 — This is deployed as a Eclipse Plugin. The deployed tool with instructions to install it over Papyrus Eclipse is available at: https://www.dsi.uclm.es/cloud/modeling/uml2cloud/releases/2.1. [file peerj-cs-07-513-s002.zip › es.uclm.uml2cloud.m2t.simcan/bin/es/uclm/uml2cloud/m2t/simcan/services/testService.mtl]

[comment encoding = UTF-8 /]
[module testService('http://www.uclm.es/UML/profiles/UML2Cloud/2','http://www.eclipse.org/uml2/5.0.0/UML')/]

[query public matchRE(arg0 : String, arg1 : String) : Boolean
	= invoke('es.uclm.uml2cloud.m2t.simcan.services.TestService', 'matchRE(java.lang.String, java.lang.String)', Sequence{arg0, arg1})
/]
