# Supplementary material for: Profiling SLAs for cloud system infrastructures and user interactions
Source: PeerJ Comput Sci. 2021 May 12;7:e513. doi: 10.7717/peerj-cs.513 (PMC8157057; doi:10.7717/peerj-cs.513)
Supplement: Supplemental Information 2 — This is deployed as a Eclipse Plugin. The deployed tool with instructions to install it over Papyrus Eclipse is available at: https://www.dsi.uclm.es/cloud/modeling/uml2cloud/releases/2.1. [file peerj-cs-07-513-s002.zip › es.uclm.uml2cloud.m2t.simcan/bin/es/uclm/uml2cloud/m2t/simcan/unitTests/testSIMCANM2Ttransformation.mtl]

[comment encoding = UTF-8 /]
[module testSIMCANM2Ttransformation('http://www.uclm.es/UML/profiles/UML2Cloud/2','http://www.eclipse.org/uml2/5.0.0/UML')/]
[import es::uclm::uml2cloud::m2t::simcan::files::generateNEDFile /]
[import es::uclm::uml2cloud::m2t::simcan::files::generateINIFile /]
[import es::uclm::uml2cloud::m2t::simcan::files::util /]
[import es::uclm::uml2cloud::m2t::simcan::services::testService /]

[template public testSIMCANM2Ttransformation(aCloudInfrastructure : CloudInfrastructure)]

[comment]	[file (aCloudInfrastructure.getFolder()+'unitTestResults.html', false, 'UTF-8')]
	<!DOCTYPE html>
	<html>
		<head>
			<meta charset="ISO-8859-1">
				<title>SIMCAN M2T Transformation Unit Tests</title>
		</head>
		<body>
			<table style="background-color:#CCFFCC;border-collapse:collapse;border:1px solid #FFCC00;color:#000000;width:100%" cellpadding="3" cellspacing="3" border="1" align="center"  >
				<tr>
			 		<td align="center" colspan="3">SIMCAN M2T Transformation Unit Tests</td>
				</tr>
				<tr>
					<td colspan="3"> File under test: generateNEDFile.mtl</td>
				</tr>
				[aCloudInfrastructure.testGenerateHeaderNEDFile()/]
				[aCloudInfrastructure.datacenterElements.dataCenterType.testGenerateDataCenter()/]
				[aCloudInfrastructure.datacenterElements.dataCenterType.rackElements.testGenerateRackElement()/]
				[aCloudInfrastructure.datacenterElements.dataCenterType.testGenerateDataCenterNetwork()/]
				[aCloudInfrastructure.datacenterElements.dataCenterType.rackElements.testGenerateRackConnection()/]
				[aCloudInfrastructure.testGenerateScenario()/]
				[aCloudInfrastructure.datacenterElements.dataCenterType.testGenerateScenarioDataCenter()/]
				[aCloudInfrastructure.testGenerateScenarioCloudProvider()/]
				[aCloudInfrastructure.testGenerateScenarioUserGenerator()/]
				[aCloudInfrastructure.testGenerateScenarioConnections()/]
			</table>
			<br>
			<table style="background-color:#CCFFCC;border-collapse:collapse;border:1px solid #FFCC00;color:#000000;width:100%" cellpadding="3" cellspacing="3" border="1" align="center"  >
				<tr>
			 		<td align="center" colspan="3">SIMCAN M2T Transformation Unit Tests</td>
				<tr>
					<td colspan="3"> File under test: generateINIFile.mtl</td>
				</tr>
				[aCloudInfrastructure.testGenerateHeaderINIFile()/]
				[aCloudInfrastructure.testGenerateCloudProviderConfiguration()/]
				[aCloudInfrastructure.siblings(DataCenter).testGenerateDataCenterConfiguration(aCloudInfrastructure.base_Component.name)/]
				[aCloudInfrastructure.siblings(Rack).testGenerateRackConfiguration(aCloudInfrastructure.base_Component.name)/]
				[aCloudInfrastructure.siblings(LocalApplication).testGenerateAppListLocalApplication()/]
				[aCloudInfrastructure.siblings(VM).testGenerateVmList()/]
				[aCloudInfrastructure.siblings(User).testGenerateUserList(aCloudInfrastructure)/]
				[aCloudInfrastructure.siblings(Execute).testGenerateExecuteList()/]
				[aCloudInfrastructure.siblings(Application).testGenerateApplicationInstantiationList()/]
				[aCloudInfrastructure.siblings(Request).testGenerateRequestList()/]
				[aCloudInfrastructure.siblings(VM).testGenerateVmInstantiationList()/]
				[aCloudInfrastructure.siblings(DataCenter).testGenerateDataCenterList()/]
				[aCloudInfrastructure.siblings(RackElement).testGenerateRackList()/]
			</table>
		</body>
	</html>
	[/file]
	
[/template]

[template public testGenerateHeaderNEDFile(aCloudInfrastructure : CloudInfrastructure)]
<tr>
	<td colspan="3"> Function under test: generateHeaderNEDFile(aCloudInfrastructure : CloudInfrastructure)</td>
</tr>
[printHeader()/]
<tr style="background-color :#FFFFFF">
	<td>[aCloudInfrastructure.base_Component.name/]</td>
	[if (matchRE('((\\s*\\/\\/.*[\\r\\n]+\\s*)+|\\s*)'
		+'package((\\s*\\/\\/.*[\\r\\n]+\\s*)+|\\s+)simcan2\\.simulations\\.'+aCloudInfrastructure.base_Component.name+'((\\s*\\/\\/.*[\\r\\n]+\\s*)+|\\s*);((\\s*\\/\\/.*[\\r\\n]+\\s*)+|\\s*)'
		+'import((\\s*\\/\\/.*[\\r\\n]+\\s*)+|\\s+)simcan2\\.Architecture\\.Nodes\\.Cloud\\.CloudBlade;((\\s*\\/\\/.*[\\r\\n]+\\s*)+|\\s*)'
		+'import((\\s*\\/\\/.*[\\r\\n]+\\s*)+|\\s+)simcan2\\.Architecture\\.Nodes.Cloud.CloudBoard;((\\s*\\/\\/.*[\\r\\n]+\\s*)+|\\s*)'
		+'import((\\s*\\/\\/.*[\\r\\n]+\\s*)+|\\s+)simcan2\\.Architecture\\.Nodes\\.Cloud\\.CloudRack;((\\s*\\/\\/.*[\\r\\n]+\\s*)+|\\s*)*'
		+'import((\\s*\\/\\/.*[\\r\\n]+\\s*)+|\\s+)simcan2\\.Management\\.CloudManagers\\.CloudDataCenterManagers\\.\\*\\.\\*;((\\s*\\/\\/.*[\\r\\n]+\\s*)+|\\s*)'
		+'import((\\s*\\/\\/.*[\\r\\n]+\\s*)+|\\s+)simcan2\\.Management\\.CloudManagers\\.CloudProviders\\.\\*\\.\\*;((\\s*\\/\\/.*[\\r\\n]+\\s*)+|\\s*)'
		+'import((\\s*\\/\\/.*[\\r\\n]+\\s*)+|\\s+)simcan2\\.Architecture\\.Network\\.DataCenterNetwork\\.\\*;((\\s*\\/\\/.*[\\r\\n]+\\s*)+|\\s*)'
		+'import((\\s*\\/\\/.*[\\r\\n]+\\s*)+|\\s+)simcan2\\.Management\\.UserGenerators\\.UserGenerator\\.\\*;((\\s*\\/\\/.*[\\r\\n]+\\s*)+|\\s*)'
		+'import((\\s*\\/\\/.*[\\r\\n]+\\s*)+|\\s+)simcan2\\.Management\\.UserGenerators\\.UserGeneratorBase\\.\\*;((\\s*\\/\\/.*[\\r\\n]+\\s*)+|\\s*)'
	,aCloudInfrastructure.generateHeaderNEDFile()))]
		<td style="background-color: green">OK</td>
		<td></td>
	[else]
		<td style="background-color: red">FAIL</td>
		<td>[aCloudInfrastructure.generateHeaderNEDFile()/]</td>
	[/if]
</tr>
[/template]

[template public testGenerateDataCenter(aDataCenter : DataCenter)]
<tr>
	<td colspan="3"> Function under test: generateDataCenter(aDataCenter : DataCenter)</td>
</tr>
[printHeader()/]
<tr style="background-color :#FFFFFF">
	<td>[aDataCenter.base_Component.name/]</td>
	[if (matchRE('((\\s*\\/\\/.*[\\r\\n]+\\s*)+|\\s*)'
		+'module((\\s*\\/\\/.*[\\r\\n]+\\s*)+|\\s+)'+aDataCenter.base_Component.name+'((\\s*\\/\\/.*[\\r\\n]+\\s*)+|\\s*)\\{((\\s*\\/\\/.*[\\r\\n]+\\s*)+|\\s*)'
			+'parameters((\\s*\\/\\/.*[\\r\\n]+\\s*)+|\\s*):((\\s*\\/\\/.*[\\r\\n]+\\s*)+|\\s*)'
				+'string((\\s*\\/\\/.*[\\r\\n]+\\s*)+|\\s+)appList((\\s*\\/\\/.*[\\r\\n]+\\s*)+|\\s*);((\\s*\\/\\/.*[\\r\\n]+\\s*)+|\\s*)'
				+'string((\\s*\\/\\/.*[\\r\\n]+\\s*)+|\\s+)vmList((\\s*\\/\\/.*[\\r\\n]+\\s*)+|\\s*);((\\s*\\/\\/.*[\\r\\n]+\\s*)+|\\s*)'
				+'string((\\s*\\/\\/.*[\\r\\n]+\\s*)+|\\s+)userList((\\s*\\/\\/.*[\\r\\n]+\\s*)+|\\s*);((\\s*\\/\\/.*[\\r\\n]+\\s*)+|\\s*)'
			+'gates((\\s*\\/\\/.*[\\r\\n]+\\s*)+|\\s*):((\\s*\\/\\/.*[\\r\\n]+\\s*)+|\\s*)'
				+'input((\\s*\\/\\/.*[\\r\\n]+\\s*)+|\\s+)fromCloudProvider((\\s*\\/\\/.*[\\r\\n]+\\s*)+|\\s*);((\\s*\\/\\/.*[\\r\\n]+\\s*)+|\\s*)'
				+'output((\\s*\\/\\/.*[\\r\\n]+\\s*)+|\\s+)toCloudProvider((\\s*\\/\\/.*[\\r\\n]+\\s*)+|\\s*);((\\s*\\/\\/.*[\\r\\n]+\\s*)+|\\s*)'
			+'submodules((\\s*\\/\\/.*[\\r\\n]+\\s*)+|\\s*):((\\s*\\/\\/.*[\\r\\n]+\\s*)+|\\s*)'
				+'dcManager((\\s*\\/\\/.*[\\r\\n]+\\s*)+|\\s*):((\\s*\\/\\/.*[\\r\\n]+\\s*)+|\\s*)CloudDataCenterManager((\\s*\\/\\/.*[\\r\\n]+\\s*)+|\\s*)\\{((\\s*\\/\\/.*[\\r\\n]+\\s*)+|\\s*)'
					+'parameters((\\s*\\/\\/.*[\\r\\n]+\\s*)+|\\s*):((\\s*\\/\\/.*[\\r\\n]+\\s*)+|\\s*)'
						+'appList((\\s*\\/\\/.*[\\r\\n]+\\s*)+|\\s*)=((\\s*\\/\\/.*[\\r\\n]+\\s*)+|\\s*)appList((\\s*\\/\\/.*[\\r\\n]+\\s*)+|\\s*);((\\s*\\/\\/.*[\\r\\n]+\\s*)+|\\s*)'
						+'vmList((\\s*\\/\\/.*[\\r\\n]+\\s*)+|\\s*)=((\\s*\\/\\/.*[\\r\\n]+\\s*)+|\\s*)vmList((\\s*\\/\\/.*[\\r\\n]+\\s*)+|\\s*);((\\s*\\/\\/.*[\\r\\n]+\\s*)+|\\s*)'
						+'userList((\\s*\\/\\/.*[\\r\\n]+\\s*)+|\\s*)=((\\s*\\/\\/.*[\\r\\n]+\\s*)+|\\s*)userList((\\s*\\/\\/.*[\\r\\n]+\\s*)+|\\s*);((\\s*\\/\\/.*[\\r\\n]+\\s*)+|\\s*)'
				+'\\}((\\s*\\/\\/.*[\\r\\n]+\\s*)+|\\s*)'
			+'[\\s\\S]*'
			+'connections((\\s*\\/\\/.*[\\r\\n]+\\s*)+|\\s+)allowunconnected((\\s*\\/\\/.*[\\r\\n]+\\s*)+|\\s*):((\\s*\\/\\/.*[\\r\\n]+\\s*)+|\\s*)'
				+'dcManager.out((\\s*\\/\\/.*[\\r\\n]+\\s*)+|\\s*)-->((\\s*\\/\\/.*[\\r\\n]+\\s*)+|\\s+)ned.IdealChannel((\\s*\\/\\/.*[\\r\\n]+\\s*)+|\\s*)-->((\\s*\\/\\/.*[\\r\\n]+\\s*)+|\\s+)toCloudProvider((\\s*\\/\\/.*[\\r\\n]+\\s*)+|\\s*);((\\s*\\/\\/.*[\\r\\n]+\\s*)+|\\s*)'
				+'dcManager.in((\\s*\\/\\/.*[\\r\\n]+\\s*)+|\\s*)<--((\\s*\\/\\/.*[\\r\\n]+\\s*)+|\\s+)ned.IdealChannel((\\s*\\/\\/.*[\\r\\n]+\\s*)+|\\s*)<--((\\s*\\/\\/.*[\\r\\n]+\\s*)+|\\s+)fromCloudProvider((\\s*\\/\\/.*[\\r\\n]+\\s*)+|\\s*);((\\s*\\/\\/.*[\\r\\n]+\\s*)+|\\s*)'
		+'[\\s\\S]*'
		+'\\}((\\s*\\/\\/.*[\\r\\n]+\\s*)+|\\s*)'
	,aDataCenter.generateDataCenter()))]
		<td style="background-color: green">OK</td>
		<td></td>
	[else]
		<td style="background-color: red">FAIL</td>
		<td>[aDataCenter.generateDataCenter()/]</td>
	[/if]
</tr>
[/template]

[template public testGenerateRackElement(aRackElement : RackElement)]
<tr>
	<td colspan="3"> Function under test: generateRackElement(aRackElement : RackElement)</td>
</tr>
[printHeader()/]
<tr style="background-color :#FFFFFF">
	<td>[aRackElement.rack.base_Component.name/]</td>
	[if (matchRE('((\\s*\\/\\/.*[\\r\\n]+\\s*)+|\\s*)'
		+'('
		+aRackElement.rack.eClass().name.toLowerFirst()+'_'+aRackElement.rack.base_Component.name+'_\\d+((\\s*\\/\\/.*[\\r\\n]+\\s*)+|\\s*):((\\s*\\/\\/.*[\\r\\n]+\\s*)+|\\s*)CloudRack((\\s*\\/\\/.*[\\r\\n]+\\s*)+|\\s*);((\\s*\\/\\/.*[\\r\\n]+\\s*)+|\\s*)'
		+'){'+aRackElement.instances+'}'
	,aRackElement.generateRackElement()))]
		<td style="background-color: green">OK</td>
		<td></td>
	[else]
		<td style="background-color: red">FAIL</td>
		<td>[aRackElement.generateRackElement()/]</td>
	[/if]
</tr>
[/template]

[template public testGenerateDataCenterNetwork(aDataCenter : DataCenter)]
<tr>
	<td colspan="3"> Function under test: generateDataCenterNetwork(aDataCenter : DataCenter)</td>
</tr>
[printHeader()/]
<tr style="background-color :#FFFFFF">
	<td>[aDataCenter.base_Component.name/]</td>
	[if (matchRE('((\\s*\\/\\/.*[\\r\\n]+\\s*)+|\\s*)'
		+'dataCenterNetwork((\\s*\\/\\/.*[\\r\\n]+\\s*)+|\\s*):((\\s*\\/\\/.*[\\r\\n]+\\s*)+|\\s*)DataCenterNetwork((\\s*\\/\\/.*[\\r\\n]+\\s*)+|\\s*)\\{((\\s*\\/\\/.*[\\r\\n]+\\s*)+|\\s*)'
			+'gates((\\s*\\/\\/.*[\\r\\n]+\\s*)+|\\s*):((\\s*\\/\\/.*[\\r\\n]+\\s*)+|\\s*)'
			+'inComm((\\s*\\/\\/.*[\\r\\n]+\\s*)+|\\s*)\\[((\\s*\\/\\/.*[\\r\\n]+\\s*)+|\\s*)'+aDataCenter.rackElements->select(rack.oclIsKindOf(RackCmp))->collectNested(instances)->sum()+'((\\s*\\/\\/.*[\\r\\n]+\\s*)+|\\s*)\\]((\\s*\\/\\/.*[\\r\\n]+\\s*)+|\\s*);((\\s*\\/\\/.*[\\r\\n]+\\s*)+|\\s*)'
			+'outComm((\\s*\\/\\/.*[\\r\\n]+\\s*)+|\\s*)\\[((\\s*\\/\\/.*[\\r\\n]+\\s*)+|\\s*)'+aDataCenter.rackElements->select(rack.oclIsKindOf(RackCmp))->collectNested(instances)->sum()+'((\\s*\\/\\/.*[\\r\\n]+\\s*)+|\\s*)\\]((\\s*\\/\\/.*[\\r\\n]+\\s*)+|\\s*);((\\s*\\/\\/.*[\\r\\n]+\\s*)+|\\s*)'
			+'inStorage((\\s*\\/\\/.*[\\r\\n]+\\s*)+|\\s*)\\[((\\s*\\/\\/.*[\\r\\n]+\\s*)+|\\s*)'+aDataCenter.rackElements->select(rack.oclIsKindOf(RackSto))->collectNested(instances)->sum()+'((\\s*\\/\\/.*[\\r\\n]+\\s*)+|\\s*)\\]((\\s*\\/\\/.*[\\r\\n]+\\s*)+|\\s*);((\\s*\\/\\/.*[\\r\\n]+\\s*)+|\\s*)'
			+'outStorage((\\s*\\/\\/.*[\\r\\n]+\\s*)+|\\s*)\\[((\\s*\\/\\/.*[\\r\\n]+\\s*)+|\\s*)'+aDataCenter.rackElements->select(rack.oclIsKindOf(RackSto))->collectNested(instances)->sum()+'((\\s*\\/\\/.*[\\r\\n]+\\s*)+|\\s*)\\]((\\s*\\/\\/.*[\\r\\n]+\\s*)+|\\s*);((\\s*\\/\\/.*[\\r\\n]+\\s*)+|\\s*)'
			+'\\}((\\s*\\/\\/.*[\\r\\n]+\\s*)+|\\s*)'
	,aDataCenter.generateDataCenterNetwork()))]
		<td style="background-color: green">OK</td>
		<td></td>
	[else]
		<td style="background-color: red">FAIL</td>
		<td>[aDataCenter.generateDataCenterNetwork()/]</td>
	[/if]
</tr>
[/template]

[template public testGenerateRackConnection(aRackElement : RackElement)]
<tr>
	<td colspan="3"> Function under test: generateRackConnection(aRackElement : RackElement)</td>
</tr>
[printHeader()/]
<tr style="background-color :#FFFFFF">
	<td>[aRackElement.rack.base_Component.name/]</td>
	[if (matchRE('((\\s*\\/\\/.*[\\r\\n]+\\s*)+|\\s*)'
		+'('
		+aRackElement.rack.eClass().name.toLowerFirst()+'_'+aRackElement.rack.base_Component.name+'_\\d+((\\s*\\/\\/.*[\\r\\n]+\\s*)+|\\s*).((\\s*\\/\\/.*[\\r\\n]+\\s*)+|\\s*)out((\\s*\\/\\/.*[\\r\\n]+\\s*)+|\\s*)-->((\\s*\\/\\/.*[\\r\\n]+\\s*)+|\\s+)'+aRackElement.dataCenter.network->getEthernet()+'((\\s*\\/\\/.*[\\r\\n]+\\s*)+|\\s*)-->((\\s*\\/\\/.*[\\r\\n]+\\s*)+|\\s+)dataCenterNetwork((\\s*\\/\\/.*[\\r\\n]+\\s*)+|\\s*).((\\s*\\/\\/.*[\\r\\n]+\\s*)+|\\s*)inComm((\\s*\\/\\/.*[\\r\\n]+\\s*)+|\\s*)\\+\\+((\\s*\\/\\/.*[\\r\\n]+\\s*)+|\\s*);((\\s*\\/\\/.*[\\r\\n]+\\s*)+|\\s*)'
		+aRackElement.rack.eClass().name.toLowerFirst()+'_'+aRackElement.rack.base_Component.name+'_\\d+((\\s*\\/\\/.*[\\r\\n]+\\s*)+|\\s*).((\\s*\\/\\/.*[\\r\\n]+\\s*)+|\\s*)in((\\s*\\/\\/.*[\\r\\n]+\\s*)+|\\s*)<--((\\s*\\/\\/.*[\\r\\n]+\\s*)+|\\s+)'+aRackElement.dataCenter.network->getEthernet()+'((\\s*\\/\\/.*[\\r\\n]+\\s*)+|\\s*)<--((\\s*\\/\\/.*[\\r\\n]+\\s*)+|\\s+)dataCenterNetwork((\\s*\\/\\/.*[\\r\\n]+\\s*)+|\\s*).((\\s*\\/\\/.*[\\r\\n]+\\s*)+|\\s*)outComm((\\s*\\/\\/.*[\\r\\n]+\\s*)+|\\s*)\\+\\+((\\s*\\/\\/.*[\\r\\n]+\\s*)+|\\s*);((\\s*\\/\\/.*[\\r\\n]+\\s*)+|\\s*)'
		+'){'+aRackElement.instances+'}'
	,aRackElement.generateRackConnection()))]
		<td style="background-color: green">OK</td>
		<td></td>
	[else]
		<td style="background-color: red">FAIL</td>

		<td>[aRackElement.generateRackConnection()/]</td>
	[/if]
</tr>
[/template]

[template public testGenerateScenario(aCloudInfrastructure : CloudInfrastructure)]
<tr>
	<td colspan="3"> Function under test: generateScenario(aCloudInfrastructure : CloudInfrastructure)</td>
</tr>
[printHeader()/]
<tr style="background-color :#FFFFFF">
	<td>[aCloudInfrastructure.base_Component.name/]</td>
	[if (matchRE('((\\s*\\/\\/.*[\\r\\n]+\\s*)+|\\s*)'
		+'network((\\s*\\/\\/.*[\\r\\n]+\\s*)+|\\s+)'+aCloudInfrastructure.base_Component.name+'((\\s*\\/\\/.*[\\r\\n]+\\s*)+|\\s*)\\{((\\s*\\/\\/.*[\\r\\n]+\\s*)+|\\s*)'
		+'parameters((\\s*\\/\\/.*[\\r\\n]+\\s*)+|\\s*):((\\s*\\/\\/.*[\\r\\n]+\\s*)+|\\s*)'
		+'string((\\s*\\/\\/.*[\\r\\n]+\\s*)+|\\s+)appList((\\s*\\/\\/.*[\\r\\n]+\\s*)+|\\s*);((\\s*\\/\\/.*[\\r\\n]+\\s*)+|\\s*)'
		+'string((\\s*\\/\\/.*[\\r\\n]+\\s*)+|\\s+)vmList((\\s*\\/\\/.*[\\r\\n]+\\s*)+|\\s*);((\\s*\\/\\/.*[\\r\\n]+\\s*)+|\\s*)'
		+'string((\\s*\\/\\/.*[\\r\\n]+\\s*)+|\\s+)userList((\\s*\\/\\/.*[\\r\\n]+\\s*)+|\\s*);((\\s*\\/\\/.*[\\r\\n]+\\s*)+|\\s*)'
		+'string((\\s*\\/\\/.*[\\r\\n]+\\s*)+|\\s+)dataCentersList((\\s*\\/\\/.*[\\r\\n]+\\s*)+|\\s*);((\\s*\\/\\/.*[\\r\\n]+\\s*)+|\\s*)'
		+'submodules((\\s*\\/\\/.*[\\r\\n]+\\s*)+|\\s*):((\\s*\\/\\/.*[\\r\\n]+\\s*)+|\\s*)'
		+'[\\s\\S]*'
		+'\\}((\\s*\\/\\/.*[\\r\\n]+\\s*)+|\\s*)'
	,aCloudInfrastructure.generateScenario()))]
		<td style="background-color: green">OK</td>
		<td></td>
	[else]
		<td style="background-color: red">FAIL</td>
		<td>[aCloudInfrastructure.generateScenario()/]</td>
	[/if]
</tr>
[/template]

[template public testGenerateScenarioDataCenter(aDataCenter : DataCenter)]
<tr>
	<td colspan="3"> Function under test: generateScenarioDataCenter(aDataCenter : DataCenter)</td>
</tr>
[printHeader()/]
<tr style="background-color :#FFFFFF">
	<td>[aDataCenter.base_Component.name/]</td>
	[if (matchRE('((\\s*\\/\\/.*[\\r\\n]+\\s*)+|\\s*)'
		+'dc_'+aDataCenter.base_Component.name+'((\\s*\\/\\/.*[\\r\\n]+\\s*)+|\\s*):((\\s*\\/\\/.*[\\r\\n]+\\s*)+|\\s*)'+aDataCenter.base_Component.name+'((\\s*\\/\\/.*[\\r\\n]+\\s*)+|\\s*)\\{((\\s*\\/\\/.*[\\r\\n]+\\s*)+|\\s*)'
		+'parameters((\\s*\\/\\/.*[\\r\\n]+\\s*)+|\\s*):((\\s*\\/\\/.*[\\r\\n]+\\s*)+|\\s*)'
		+'appList((\\s*\\/\\/.*[\\r\\n]+\\s*)+|\\s*)=((\\s*\\/\\/.*[\\r\\n]+\\s*)+|\\s*)appList((\\s*\\/\\/.*[\\r\\n]+\\s*)+|\\s*);((\\s*\\/\\/.*[\\r\\n]+\\s*)+|\\s*)'
		+'vmList((\\s*\\/\\/.*[\\r\\n]+\\s*)+|\\s*)=((\\s*\\/\\/.*[\\r\\n]+\\s*)+|\\s*)vmList((\\s*\\/\\/.*[\\r\\n]+\\s*)+|\\s*);((\\s*\\/\\/.*[\\r\\n]+\\s*)+|\\s*)'
		+'userList((\\s*\\/\\/.*[\\r\\n]+\\s*)+|\\s*)=((\\s*\\/\\/.*[\\r\\n]+\\s*)+|\\s*)userList((\\s*\\/\\/.*[\\r\\n]+\\s*)+|\\s*);((\\s*\\/\\/.*[\\r\\n]+\\s*)+|\\s*)'
		+'\\}((\\s*\\/\\/.*[\\r\\n]+\\s*)+|\\s*)'
	,aDataCenter.generateScenarioDataCenter()))]
		<td style="background-color: green">OK</td>
		<td></td>
	[else]
		<td style="background-color: red">FAIL</td>
		<td>[aDataCenter.generateScenarioDataCenter()/]</td>
	[/if]
</tr>
[/template]

[template public testGenerateScenarioCloudProvider(aCloudInfrastructure : CloudInfrastructure)]
<tr>
	<td colspan="3"> Function under test: generateScenarioCloudProvider(aCloudInfrastructure : CloudInfrastructure)</td>
</tr>
[printHeader()/]
<tr style="background-color :#FFFFFF">
	<td>[aCloudInfrastructure.base_Component.name/]</td>
	[if (matchRE('((\\s*\\/\\/.*[\\r\\n]+\\s*)+|\\s*)'
		+'cloudProvider((\\s*\\/\\/.*[\\r\\n]+\\s*)+|\\s*):((\\s*\\/\\/.*[\\r\\n]+\\s*)+|\\s*)'+aCloudInfrastructure.cloudProvider+'((\\s*\\/\\/.*[\\r\\n]+\\s*)+|\\s*)\\{((\\s*\\/\\/.*[\\r\\n]+\\s*)+|\\s*)'
		+'parameters((\\s*\\/\\/.*[\\r\\n]+\\s*)+|\\s*):((\\s*\\/\\/.*[\\r\\n]+\\s*)+|\\s*)'
		+'appList((\\s*\\/\\/.*[\\r\\n]+\\s*)+|\\s*)=((\\s*\\/\\/.*[\\r\\n]+\\s*)+|\\s*)appList((\\s*\\/\\/.*[\\r\\n]+\\s*)+|\\s*);((\\s*\\/\\/.*[\\r\\n]+\\s*)+|\\s*)'
		+'vmList((\\s*\\/\\/.*[\\r\\n]+\\s*)+|\\s*)=((\\s*\\/\\/.*[\\r\\n]+\\s*)+|\\s*)vmList((\\s*\\/\\/.*[\\r\\n]+\\s*)+|\\s*);((\\s*\\/\\/.*[\\r\\n]+\\s*)+|\\s*)'
		+'userList((\\s*\\/\\/.*[\\r\\n]+\\s*)+|\\s*)=((\\s*\\/\\/.*[\\r\\n]+\\s*)+|\\s*)userList((\\s*\\/\\/.*[\\r\\n]+\\s*)+|\\s*);((\\s*\\/\\/.*[\\r\\n]+\\s*)+|\\s*)'
		+'dataCentersList((\\s*\\/\\/.*[\\r\\n]+\\s*)+|\\s*)=((\\s*\\/\\/.*[\\r\\n]+\\s*)+|\\s*)dataCentersList((\\s*\\/\\/.*[\\r\\n]+\\s*)+|\\s*);((\\s*\\/\\/.*[\\r\\n]+\\s*)+|\\s*)'
		+'gates((\\s*\\/\\/.*[\\r\\n]+\\s*)+|\\s*):((\\s*\\/\\/.*[\\r\\n]+\\s*)+|\\s*)'
		+'fromDataCenter((\\s*\\/\\/.*[\\r\\n]+\\s*)+|\\s*)\\[((\\s*\\/\\/.*[\\r\\n]+\\s*)+|\\s*)'+aCloudInfrastructure.datacenterElements->size()+'((\\s*\\/\\/.*[\\r\\n]+\\s*)+|\\s*)\\]((\\s*\\/\\/.*[\\r\\n]+\\s*)+|\\s*);((\\s*\\/\\/.*[\\r\\n]+\\s*)+|\\s*)'	
		+'toDataCenter((\\s*\\/\\/.*[\\r\\n]+\\s*)+|\\s*)\\[((\\s*\\/\\/.*[\\r\\n]+\\s*)+|\\s*)'+aCloudInfrastructure.datacenterElements()->size()+'((\\s*\\/\\/.*[\\r\\n]+\\s*)+|\\s*)\\]((\\s*\\/\\/.*[\\r\\n]+\\s*)+|\\s*);((\\s*\\/\\/.*[\\r\\n]+\\s*)+|\\s*)'
		+'\\}((\\s*\\/\\/.*[\\r\\n]+\\s*)+|\\s*)'
	,aCloudInfrastructure.generateScenarioCloudProvider()))]
		<td style="background-color: green">OK</td>
		<td></td>
	[else]
		<td style="background-color: red">FAIL</td>
		<td>[aCloudInfrastructure.generateScenarioCloudProvider()/]</td>
	[/if]
</tr>
[/template]

[template public testGenerateScenarioUserGenerator(aCloudInfrastructure : CloudInfrastructure)]
<tr>
	<td colspan="3"> Function under test: testGenerateScenarioUserGenerator(aCloudInfrastructure : CloudInfrastructure)</td>
</tr>
[printHeader()/]
<tr style="background-color :#FFFFFF">
	<td>[aCloudInfrastructure.base_Component.name/]</td>
	[if (matchRE('((\\s*\\/\\/.*[\\r\\n]+\\s*)+|\\s*)'
		+'userGenerator((\\s*\\/\\/.*[\\r\\n]+\\s*)+|\\s*):((\\s*\\/\\/.*[\\r\\n]+\\s*)+|\\s*)UserGenerator((\\s*\\/\\/.*[\\r\\n]+\\s*)+|\\s*)\\{((\\s*\\/\\/.*[\\r\\n]+\\s*)+|\\s*)'
		+'parameters((\\s*\\/\\/.*[\\r\\n]+\\s*)+|\\s*):((\\s*\\/\\/.*[\\r\\n]+\\s*)+|\\s*)'
		+'appList((\\s*\\/\\/.*[\\r\\n]+\\s*)+|\\s*)=((\\s*\\/\\/.*[\\r\\n]+\\s*)+|\\s*)appList((\\s*\\/\\/.*[\\r\\n]+\\s*)+|\\s*);((\\s*\\/\\/.*[\\r\\n]+\\s*)+|\\s*)'
		+'vmList((\\s*\\/\\/.*[\\r\\n]+\\s*)+|\\s*)=((\\s*\\/\\/.*[\\r\\n]+\\s*)+|\\s*)vmList((\\s*\\/\\/.*[\\r\\n]+\\s*)+|\\s*);((\\s*\\/\\/.*[\\r\\n]+\\s*)+|\\s*)'
		+'userList((\\s*\\/\\/.*[\\r\\n]+\\s*)+|\\s*)=((\\s*\\/\\/.*[\\r\\n]+\\s*)+|\\s*)userList((\\s*\\/\\/.*[\\r\\n]+\\s*)+|\\s*);((\\s*\\/\\/.*[\\r\\n]+\\s*)+|\\s*)'
		+'\\}((\\s*\\/\\/.*[\\r\\n]+\\s*)+|\\s*)'
	,aCloudInfrastructure.generateScenarioUserGenerator()))]
		<td style="background-color: green">OK</td>
		<td></td>
	[else]
		<td style="background-color: red">FAIL</td>
		<td>[aCloudInfrastructure.generateScenarioUserGenerator()/]</td>
	[/if]
</tr>
[/template]

[template public testGenerateScenarioConnections(aCloudInfrastructure : CloudInfrastructure)]
<tr>
	<td colspan="3"> Function under test: generateScenarioConnections(aCloudInfrastructure : CloudInfrastructure)</td>
</tr>
[printHeader()/]
<tr style="background-color :#FFFFFF">
	<td>[aCloudInfrastructure.base_Component.name/]</td>
	[if (matchRE('((\\s*\\/\\/.*[\\r\\n]+\\s*)+|\\s*)'
		+'connections((\\s*\\/\\/.*[\\r\\n]+\\s*)+|\\s+)allowunconnected((\\s*\\/\\/.*[\\r\\n]+\\s*)+|\\s*):((\\s*\\/\\/.*[\\r\\n]+\\s*)+|\\s*)'
		+aCloudInfrastructure.datacenterElements.dataCenterType->collect( aDataCenter | ''
		+'systemManager((\\s*\\/\\/.*[\\r\\n]+\\s*)+|\\s*).((\\s*\\/\\/.*[\\r\\n]+\\s*)+|\\s*)toDataCenter((\\s*\\/\\/.*[\\r\\n]+\\s*)+|\\s*)\\+\\+((\\s*\\/\\/.*[\\r\\n]+\\s*)+|\\s*)-->((\\s*\\/\\/.*[\\r\\n]+\\s*)+|\\s+)ned.IdealChannel((\\s*\\/\\/.*[\\r\\n]+\\s*)+|\\s*)-->((\\s*\\/\\/.*[\\r\\n]+\\s*)+|\\s+)dc_+'+aDataCenter.base_Component.name+'_\\d+((\\s*\\/\\/.*[\\r\\n]+\\s*)+|\\s*).((\\s*\\/\\/.*[\\r\\n]+\\s*)+|\\s*)in((\\s*\\/\\/.*[\\r\\n]+\\s*)+|\\s*);((\\s*\\/\\/.*[\\r\\n]+\\s*)+|\\s*)'
		+'systemManager((\\s*\\/\\/.*[\\r\\n]+\\s*)+|\\s*).((\\s*\\/\\/.*[\\r\\n]+\\s*)+|\\s*)fromDataCenter((\\s*\\/\\/.*[\\r\\n]+\\s*)+|\\s*)\\+\\+((\\s*\\/\\/.*[\\r\\n]+\\s*)+|\\s*)<--((\\s*\\/\\/.*[\\r\\n]+\\s*)+|\\s+)ned.IdealChannel((\\s*\\/\\/.*[\\r\\n]+\\s*)+|\\s*)<--((\\s*\\/\\/.*[\\r\\n]+\\s*)+|\\s+)dc_+'+aDataCenter.base_Component.name+'_\\d+((\\s*\\/\\/.*[\\r\\n]+\\s*)+|\\s*).((\\s*\\/\\/.*[\\r\\n]+\\s*)+|\\s*)out((\\s*\\/\\/.*[\\r\\n]+\\s*)+|\\s*);((\\s*\\/\\/.*[\\r\\n]+\\s*)+|\\s*)'
		+'')
	,aCloudInfrastructure.generateScenarioConnections()))]
		<td style="background-color: green">OK</td>
		<td></td>
	[else]
		<td style="background-color: red">FAIL</td>
		<td>[aCloudInfrastructure.generateScenarioConnections()/]</td>
	[/if]
</tr>
[/template]

[template public testGenerateHeaderINIFile(aCloudInfrastructure : CloudInfrastructure)]
<tr>
	<td colspan="3"> Function under test: generateHeaderINIFile(aCloudInfrastructure : CloudInfrastructure)</td>
</tr>
[printHeader()/]
<tr style="background-color :#FFFFFF">
	<td>[aCloudInfrastructure.base_Component.name/]</td>
	[if (matchRE('((\\s*#.*[\\r\\n]+\\s*)+|\\s*)'
		+'\\[General\\]((\\s*#.*[\\r\\n]+\\s*)+|[\\r\\n]+\\s*)'
		+'network *= *'+aCloudInfrastructure.base_Component.name+'((\\s*#.*[\\r\\n]+\\s*)+|[\\r\\n]+\\s*)'
		+'cmdenv-express-mode *= *false((\\s*#.*[\\r\\n]+\\s*)+|[\\r\\n]+\\s*)'
		+'ned-path *= *\\.\\.\\/\\.\\.\\/src;\\.\\.\\/;((\\s*#.*[\\r\\n]+\\s*)+|[\\r\\n]+\\s*)'
		+'\\*\\*\\.systemManager\\.cmdenv-log-level *= *debug((\\s*#.*[\\r\\n]+\\s*)+|[\\r\\n]+\\s*)'
		+'\\*\\*\\.cmdenv-log-level *= *off((\\s*#.*[\\r\\n]+\\s*)+|[\\r\\n]+\\s*)'
		+'cmdenv-log-prefix *= *"\\(%t\\):\\[%l\\] %m  "((\\s*#.*[\\r\\n]+\\s*)+|[\\r\\n]+\\s*)'
		+'\\*\\*.bin-recording *= *false((\\s*#.*[\\r\\n]+\\s*)+|[\\r\\n]+\\s*)'
		+'\\*\\*.module-eventlog-recording *= *false((\\s*#.*[\\r\\n]+\\s*)+|[\\r\\n]+\\s*)'
		+'\\*\\*.scalar-recording *= *false((\\s*#.*[\\r\\n]+\\s*)+|[\\r\\n]+\\s*)'
		+'\\*\\*.statistic-recording *= *false((\\s*#.*[\\r\\n]+\\s*)+|[\\r\\n]+\\s*)'
		+'\\*\\*\\.vector-recording *= *false((\\s*#.*[\\r\\n]+\\s*)+|[\\r\\n]*\\s*)'
	,aCloudInfrastructure.generateHeaderINIFile()))]
		<td style="background-color: green">OK</td>
		<td></td>
	[else]
		<td style="background-color: red">FAIL</td>
		<td>[aCloudInfrastructure.generateHeaderINIFile()/]</td>
	[/if]
</tr>
[/template]

[template public testGenerateCloudProviderConfiguration(aCloudInfrastructure : CloudInfrastructure)]
<tr>
	<td colspan="3"> Function under test: generateCloudProviderConfiguration(aCloudInfrastructure : CloudInfrastructure)</td>
</tr>
[printHeader()/]
<tr style="background-color :#FFFFFF">
	<td>[aCloudInfrastructure.base_Component.name/]</td>
	[if (matchRE('((\\s*#.*[\\r\\n]+\\s*)+|\\s*)'
		+aCloudInfrastructure.base_Component.name+'\\.appList *= *"'+aCloudInfrastructure.siblings(Application)->size()+' [\\s\\S]*"((\\s*#.*[\\r\\n]+\\s*)+|[\\r\\n]+\\s*)'
		+aCloudInfrastructure.base_Component.name+'\\.vmList *= *"'+aCloudInfrastructure.siblings(VM)->size()+' [\\s\\S]*"((\\s*#.*[\\r\\n]+\\s*)+|[\\r\\n]+\\s*)'
		+aCloudInfrastructure.base_Component.name+'\\.userList *= *"'+aCloudInfrastructure.siblings(User)->size()+' [\\s\\S]*"((\\s*#.*[\\r\\n]+\\s*)+|[\\r\\n]+\\s*)'
		+aCloudInfrastructure.base_Component.name+'\\.dataCentersList *= *"'+aCloudInfrastructure.getDataCenters()->size()+' [\\s\\S]*"((\\s*#.*[\\r\\n]+\\s*)+|[\\r\\n]*\\s*)'
	,aCloudInfrastructure.generateCloudProviderConfiguration()))]
		<td style="background-color: green">OK</td>
		<td></td>
	[else]
		<td style="background-color: red">FAIL</td>
		<td>[aCloudInfrastructure.generateCloudProviderConfiguration()/]</td>
	[/if]
</tr>
[/template]

[template public testGenerateDataCenterConfiguration(aDataCenter : DataCenter, packageName : String)]
<tr>
	<td colspan="3"> Function under test: generateHeaderINIFile(aCloudInfrastructure : CloudInfrastructure)</td>
</tr>
[printHeader()/]
<tr style="background-color :#FFFFFF">
	<td>[aDataCenter.base_Component.name/]</td>
	[if (matchRE('((\\s*#.*[\\r\\n]+\\s*)+|\\s*)'
		+packageName+'\\.'+aDataCenter.base_Component.name+'\\.dcManager\\.dataCenterConfig *= *"'+aDataCenter.base_Component.name+' '+aDataCenter.rackElements->size()+' [\\s\\S]*'+aDataCenter.rackElements->size()+' [\\s\\S]*"((\\s*#.*[\\r\\n]+\\s*)+|[\\r\\n]+\\s*)'
		+'[\\s\\S]*'
	,aDataCenter.generateDataCenterConfiguration(packageName)))]
		<td style="background-color: green">OK</td>
		<td></td>
	[else]
		<td style="background-color: red">FAIL</td>
		<td>[aDataCenter.generateDataCenterConfiguration(packageName)/]</td>
	[/if]
</tr>
[/template]

[template public testGenerateRackConfiguration(aRack : Rack, packageName : String)]
<tr>
	<td colspan="3"> Function under test: generateHeaderINIFile(aCloudInfrastructure : CloudInfrastructure)</td>
</tr>
[printHeader()/]
<tr style="background-color :#FFFFFF">
	<td>[aRack.base_Component.name/]</td>
	[if (matchRE('((\\s*#.*[\\r\\n]+\\s*)+|\\s*)'
		+packageName+'\\.'+aRack.eClass().name.toLowerFirst()+'_'+aRack.base_Component.name+'_\\*\\.channelType *= *"'+aRack.commLink->getEthernet()+'"((\\s*#.*[\\r\\n]+\\s*)+|[\\r\\n]+\\s*)'
		+packageName+'\\.'+aRack.eClass().name.toLowerFirst()+'_'+aRack.base_Component.name+'_\\*\\.numBoards *= *'+aRack.boards+'((\\s*#.*[\\r\\n]+\\s*)+|[\\r\\n]+\\s*)'
		+packageName+'\\.'+aRack.eClass().name.toLowerFirst()+'_'+aRack.base_Component.name+'_\\*\\.bladesPerBoard *= *'+aRack.nodesPerBoard+'((\\s*#.*[\\r\\n]+\\s*)+|[\\r\\n]+\\s*)'
		+packageName+'\\.'+aRack.eClass().name.toLowerFirst()+'_'+aRack.base_Component.name+'_\\*\\.board\\[\\*\\]\\.blade\\[\\*\\]\\.staticAppAssignment *= *false((\\s*#.*[\\r\\n]+\\s*)+|[\\r\\n]+\\s*)'
		+packageName+'\\.'+aRack.eClass().name.toLowerFirst()+'_'+aRack.base_Component.name+'_\\*\\.board\\[\\*\\]\\.blade\\[\\*\\]\\.isVirtualHardware *= *true((\\s*#.*[\\r\\n]+\\s*)+|[\\r\\n]+\\s*)'
		+packageName+'\\.'+aRack.eClass().name.toLowerFirst()+'_'+aRack.base_Component.name+'_\\*\\.board\\[\\*\\]\\.blade\\[\\*\\]\\.maxUsers *= *2((\\s*#.*[\\r\\n]+\\s*)+|[\\r\\n]+\\s*)'
		+packageName+'\\.'+aRack.eClass().name.toLowerFirst()+'_'+aRack.base_Component.name+'_\\*\\.board\\[\\*\\]\\.blade\\[\\*\\]\\.maxVMs *= *2((\\s*#.*[\\r\\n]+\\s*)+|[\\r\\n]+\\s*)'
		+packageName+'\\.'+aRack.eClass().name.toLowerFirst()+'_'+aRack.base_Component.name+'_\\*\\.board\\[\\*\\]\\.blade\\[\\*\\]\\.numCpuCores *= *'+aRack.getNodeType().cpu.numberOfCores+'((\\s*#.*[\\r\\n]+\\s*)+|[\\r\\n]+\\s*)'
		+packageName+'\\.'+aRack.eClass().name.toLowerFirst()+'_'+aRack.base_Component.name+'_\\*\\.board\\[\\*\\]\\.blade\\[\\*\\]\\.cpu\\.cpuCore\\[\\*\\]\\.speed *= *'+aRack.getNodeType().cpu.speedMIPS+'((\\s*#.*[\\r\\n]+\\s*)+|[\\r\\n]+\\s*)'
		+packageName+'\\.'+aRack.eClass().name.toLowerFirst()+'_'+aRack.base_Component.name+'_\\*\\.board\\[\\*\\]\\.blade\\[\\*\\]\\.cpu\\.cpuCore\\[\\*\\]\\.tick *= *'+aRack.getNodeType().cpu.tickS+'s((\\s*#.*[\\r\\n]+\\s*)+|[\\r\\n]+\\s*)'
		+packageName+'\\.'+aRack.eClass().name.toLowerFirst()+'_'+aRack.base_Component.name+'_\\*\\.board\\[\\*\\]\\.blade\\[\\*\\]\\.appsVectors\\[\\*\\]\\.appModule\\[\\*\\]\\.userAppName *= *"DummyApplication"((\\s*#.*[\\r\\n]+\\s*)+|[\\r\\n]*\\s*)'
	,aRack.generateRackConfiguration(packageName)))]
		<td style="background-color: green">OK</td>
		<td></td>
	[else]
		<td style="background-color: red">FAIL</td>
		<td>[aRack.generateRackConfiguration(packageName)/]</td>
	[/if]
</tr>
[/template]

[template public testGenerateAppListLocalApplication(aApplication : LocalApplication)]
<tr>
	<td colspan="3"> Function under test: generateAppListLocalApplication(aApplication : LocalApplication)</td>
</tr>
[printHeader()/]
<tr style="background-color :#FFFFFF">
	<td>[aApplication.base_Component.name/]</td>
	[if (matchRE(''
		+aApplication.eClass().name+' '+aApplication.base_Component.name+' 6 inputDataSize int MiB '+aApplication.inputDataSizeMiB+' outputDataSize int MiB '+aApplication.outputDataSizeMiB+' inputFile string - '+aApplication.inputFile+' outputFile string - '+aApplication.outputFile+' MIs int - '+aApplication.MIs+' iterations int - '+aApplication.iterations+' '
	,aApplication.generateAppListLocalApplication()))]
		<td style="background-color: green">OK</td>
		<td></td>
	[else]
		<td style="background-color: red">FAIL</td>
		<td>[aApplication.generateAppListLocalApplication()/]</td>
	[/if]
</tr>
[/template]

[template public testGenerateVmList(aVM : VM)]
<tr>
	<td colspan="3"> Function under test: generateVmList(aVM : VM)</td>
</tr>
[printHeader()/]
<tr style="background-color :#FFFFFF">
	<td>[aVM.base_Component.name/]</td>
	[if (matchRE(''
		+aVM.base_Component.name+' '+aVM.costPerHour+' '+aVM.numberOfCores+' '+aVM.SCU+' '+aVM.diskGB+' '+aVM.memoryGB+' '
	,aVM.generateVmList()))]
		<td style="background-color: green">OK</td>
		<td></td>
	[else]
		<td style="background-color: red">FAIL</td>
		<td>[aVM.generateVmList()/]</td>
	[/if]
</tr>
[/template]

[template public testGenerateUserList(aUser : User, aCloudInfrastructure : CloudInfrastructure)]
<tr>
	<td colspan="3"> Function under test: generateUserList(aUser : User, aCloudInfrastructure : CloudInfrastructure)</td>
</tr>
[printHeader()/]
<tr style="background-color :#FFFFFF">
	<td>[aUser.base_Lifeline.name/]</td>
	[if (matchRE(''
		+aUser.base_Lifeline.name+' 1 [\\s\\S]*'
	,aUser.generateUserList()))]
		<td style="background-color: green">OK</td>
		<td></td>
	[else]
		<td style="background-color: red">FAIL</td>
		<td>[aUser.generateUserList()/]</td>
	[/if]
</tr>
[/template]

[template public testGenerateExecuteList(aExecute : Execute)]
<tr>
	<td colspan="3"> Function under test: generateExecuteList(aExecute : Execute)</td>
</tr>
[printHeader()/]
<tr style="background-color :#FFFFFF">
	<td>[aExecute.base_Message.name/] Execute</td>
	[if (matchRE(''
		+'1 [\\s\\S]*'
	,aExecute.generateExecuteList()))]
		<td style="background-color: green">OK</td>
		<td></td>
	[else]
		<td style="background-color: red">FAIL</td>
		<td>[aExecute.generateExecuteList()/]</td>
	[/if]
</tr>
[/template]

[template public testGenerateApplicationInstantiationList(aApplication : Application)]
<tr>
	<td colspan="3"> Function under test: generateApplicationInstantiationList(aApplicationInstantiation : ApplicationInstantiation)</td>
</tr>
[printHeader()/]
<tr style="background-color :#FFFFFF">
	<td>[aApplication.base_Component.name/] Instantiation</td>
	[if (matchRE(''
		+aApplication.base_Component.name+' 1'
	,aApplication.generateApplicationInstantiationList()))]
		<td style="background-color: green">OK</td>
		<td></td>
	[else]
		<td style="background-color: red">FAIL</td>
		<td>[aApplication.generateApplicationInstantiationList()/]</td>
	[/if]
</tr>
[/template]

[template public testGenerateRequestList(aRequest : Request)]
<tr>
	<td colspan="3"> Function under test: generateRequestList(aRequest : Request)</td>
</tr>
[printHeader()/]
<tr style="background-color :#FFFFFF">
	<td>[aRequest.base_Message.name/] Request</td>
	[if (matchRE(''
		+'1 [\\s\\S]*'
	,aRequest.generateRequestList()))]
		<td style="background-color: green">OK</td>
		<td></td>
	[else]
		<td style="background-color: red">FAIL</td>
		<td>[aRequest.generateRequestList()/]</td>
	[/if]
</tr>
[/template]

[template public testGenerateVmInstantiationList(aVM : VM)]
<tr>
	<td colspan="3"> Function under test: generateVmInstantiationList(aVMInstantiation : VMInstantiation)</td>
</tr>
[printHeader()/]
<tr style="background-color :#FFFFFF">
	<td>[aVM.base_Component.name/] Instantiation</td>
	[if (matchRE(''
		+aVM.base_Component.name+' 1'
	,aVM.generateVmInstantiationList()))]
		<td style="background-color: green">OK</td>
		<td></td>
	[else]
		<td style="background-color: red">FAIL</td>
		<td>[aVM.generateVmInstantiationList()/]</td>
	[/if]
</tr>
[/template]

[template public testGenerateDataCenterList(aDataCenter : DataCenter)]
<tr>
	<td colspan="3"> Function under test: generateDataCenterList(aDataCenter : DataCenter)</td>
</tr>
[printHeader()/]
<tr style="background-color :#FFFFFF">
	<td>[aDataCenter.base_Component.name/]</td>
	[if (matchRE(''
		+aDataCenter.base_Component.name+' '+aDataCenter.rackElements->size()+' [\\s\\S]*'+aDataCenter.rackElements->size()+' [\\s\\S]*'
	,aDataCenter.generateDataCenterList()))]
		<td style="background-color: green">OK</td>
		<td></td>
	[else]
		<td style="background-color: red">FAIL</td>
		<td>[aDataCenter.generateDataCenterList()/]</td>
	[/if]
</tr>
[/template]

[template public testGenerateRackList(aRackElement : RackElement)]
<tr>
	<td colspan="3"> Function under test: generateRackList(aRackElement : RackElement)</td>
</tr>
[printHeader()/]
<tr style="background-color :#FFFFFF">
	<td>[aRackElement.rack.base_Component.name/] Element</td>
	[if (matchRE(''
		+aRackElement.instances+' '+aRackElement.rack.base_Component.name+' '+aRackElement.rack.boards+' '+aRackElement.rack.nodesPerBoard+' '+aRackElement.rack.getNodeType().base_Component.name+' '+aRackElement.rack.getNodeType().storage.sizePerDeviceGB+' '+aRackElement.rack.getNodeType().memory.sizeGB+' '+aRackElement.rack.getNodeType().cpu.numberOfCores+' '+aRackElement.rack.getNodeType().cpu.speedMIPS
	,aRackElement.generateRackList()))]
		<td style="background-color: green">OK</td>
		<td></td>
	[else]
		<td style="background-color: red">FAIL</td>
		<td>[aRackElement.generateRackList()/]</td>
	[/if]
</tr>
[/template]

[template public testGenerateUserGeneratorConfiguration(aCloudInfrastructure : CloudInfrastructure)]
[printHeader()/]
<tr style="background-color :#FFFFFF">
	<td>[aCloudInfrastructure.base_Component.name/]</td>
	[if (matchRE('((\\s*#.*[\\r\\n]+\\s*)+|\\s*)'
		+aCloudInfrastructure.base_Component.name+'\\.userGenerator\\.maxStartTime_t1 *= *"'+aCloudInfrastructure.siblings(Request)->first().rentingTime+' [\\s\\S]*"((\\s*#.*[\\r\\n]+\\s*)+|[\\r\\n]+\\s*)'
		+aCloudInfrastructure.base_Component.name+'\\.userGenerator\\.nRentTime_t2 *= *"'+aCloudInfrastructure.siblings(Request)->first().rentingTime+' [\\s\\S]*"((\\s*#.*[\\r\\n]+\\s*)+|[\\r\\n]+\\s*)'
		+aCloudInfrastructure.base_Component.name+'\\.userGenerator\\.maxSubTime_t3 *= *"'+aCloudInfrastructure.siblings(Subscribe)->first().maxSubTime+' [\\s\\S]*"((\\s*#.*[\\r\\n]+\\s*)+|[\\r\\n]+\\s*)'
		+aCloudInfrastructure.base_Component.name+'\\.userGenerator\\.maxSubscriptionTime_t4 *= *"'+aCloudInfrastructure.siblings(Subscribe)->first().maxSubTime+' [\\s\\S]*"((\\s*#.*[\\r\\n]+\\s*)+|[\\r\\n]*\\s*)'
	,aCloudInfrastructure.generateCloudProviderConfiguration()))]
		<td style="background-color: green">OK</td>
		<td></td>
	[else]
		<td style="background-color: red">FAIL</td>
		<td>[aCloudInfrastructure.generateCloudProviderConfiguration()/]</td>
	[/if]
</tr>
[/template]

[template public printHeader(arg : OclAny)]
<tr>
	<td>Model Element</td>
	<td>Test Result</td>
	<td>Text Fragment</td>
</tr>[/comment]
[/template]
