# Supplementary material for: Profiling SLAs for cloud system infrastructures and user interactions
Source: PeerJ Comput Sci. 2021 May 12;7:e513. doi: 10.7717/peerj-cs.513 (PMC8157057; doi:10.7717/peerj-cs.513)
Supplement: Supplemental Information 2 — This is deployed as a Eclipse Plugin. The deployed tool with instructions to install it over Papyrus Eclipse is available at: https://www.dsi.uclm.es/cloud/modeling/uml2cloud/releases/2.1. [file peerj-cs-07-513-s002.zip › es.uclm.uml2cloud.m2t.simcan/build.acceleo]

<!-- ===================================================================== -->
<!-- Custom targets.                                                       -->
<!-- Set customBuildCallbacks = build.acceleo in your build.properties.    -->
<!-- ===================================================================== -->
<project name="Build Acceleo Module" default="noDefault">    
    <!-- ================================================================= -->
    <!-- Default target                                                    -->
    <!-- ================================================================= -->
    <target name="noDefault">
        <echo message="This file must be called with explicit targets" />
    </target>

    <!-- ================================================================= -->
    <!-- This will be called automatically after the compilation of each   -->
    <!-- Bundle... in dependency order.                                    -->
    <!-- ================================================================= -->
    <target name="post.compile.@dot">
        <acceleoCompiler 
            sourceFolder="${target.folder}"
            outputFolder="${target.folder}"
            dependencies=""
            binaryResource="false"
            packagesToRegister="">
        </acceleoCompiler>
    </target>    
</project>
