# Supplementary material for: Profiling SLAs for cloud system infrastructures and user interactions
Source: PeerJ Comput Sci. 2021 May 12;7:e513. doi: 10.7717/peerj-cs.513 (PMC8157057; doi:10.7717/peerj-cs.513)
Supplement: Supplemental Information 2 — This is deployed as a Eclipse Plugin. The deployed tool with instructions to install it over Papyrus Eclipse is available at: https://www.dsi.uclm.es/cloud/modeling/uml2cloud/releases/2.1. [file peerj-cs-07-513-s002.zip › es.uclm.uml2cloud.m2t.simcan/META-INF/MANIFEST.MF]

Manifest-Version: 1.0
Bundle-ManifestVersion: 2
Bundle-Name: Acceleo Simcan Module Runtime Plug-in
Bundle-SymbolicName: es.uclm.uml2cloud.m2t.simcan
Bundle-Version: 2.1.0.qualifier
Bundle-Activator: es.uclm.uml2cloud.m2t.simcan.Activator
Bundle-Vendor: Eclipse Modeling Project
Require-Bundle: org.eclipse.core.runtime,
 es.uclm.uml2cloud.profile;bundle-version="[2.1.0,3.0.0)",
 org.eclipse.uml2.uml,
 org.eclipse.emf.ecore,
 org.eclipse.emf.ecore.xmi,
 org.eclipse.ocl,
 org.eclipse.ocl.ecore,
 org.eclipse.acceleo.common;bundle-version="3.7.9",
 org.eclipse.acceleo.model;bundle-version="3.7.9",
 org.eclipse.acceleo.profiler;bundle-version="3.7.9",
 org.eclipse.acceleo.engine;bundle-version="3.7.9",
 com.google.guava,
 org.eclipse.emf.codegen,
 org.eclipse.emf.common,
 lpg.runtime.java
Bundle-RequiredExecutionEnvironment: JavaSE-1.8
Bundle-ActivationPolicy: lazy
Eclipse-LazyStart: true
Export-Package: es.uclm.uml2cloud.m2t.simcan,
 es.uclm.uml2cloud.m2t.simcan.main,
 es.uclm.uml2cloud.m2t.simcan.services,
 es.uclm.uml2cloud.m2t.simcan.unitTests
