# Supplementary material for: Profiling SLAs for cloud system infrastructures and user interactions
Source: PeerJ Comput Sci. 2021 May 12;7:e513. doi: 10.7717/peerj-cs.513 (PMC8157057; doi:10.7717/peerj-cs.513)
Supplement: Supplemental Information 2 — This is deployed as a Eclipse Plugin. The deployed tool with instructions to install it over Papyrus Eclipse is available at: https://www.dsi.uclm.es/cloud/modeling/uml2cloud/releases/2.1. [file peerj-cs-07-513-s002.zip › es.uclm.uml2cloud.m2t.simcan/src/es/uclm/uml2cloud/m2t/simcan/Activator.java]

/*******************************************************************************
 * Copyright (c) 2008, 2011 Obeo.
 * All rights reserved. This program and the accompanying materials
 * are made available under the terms of the Eclipse Public License v1.0
 * which accompanies this distribution, and is available at
 * http://www.eclipse.org/legal/epl-v10.html
 * 
 * Contributors:
 *     Obeo - initial API and implementation
 *******************************************************************************/
package es.uclm.uml2cloud.m2t.simcan;

import org.eclipse.core.runtime.Plugin;
import org.osgi.framework.BundleContext;

/**
 * The activator class controls the plug-in life cycle.
 */
public class Activator extends Plugin {

    /**
     * The plug-in ID.
     */
    public static final String PLUGIN_ID = "es.uclm.uml2cloud.m2t.simcan";

    /**
     * The shared instance.
     */
    private static Activator plugin;
    
    /**
     * The constructor.
     */
    public Activator() {
    }

    /**
     * {@inheritDoc}
     *
     * @see org.eclipse.core.runtime.Plugin#start(org.osgi.framework.BundleContext)
     */
    public void start(BundleContext context) throws Exception {
        super.start(context);
        plugin = this;
    }

    /**
     * {@inheritDoc}
     *
     * @see org.eclipse.core.runtime.Plugin#stop(org.osgi.framework.BundleContext)
     */
    public void stop(BundleContext context) throws Exception {
        plugin = null;
        super.stop(context);
    }

    /**
     * Returns the shared instance.
     *
     * @return the shared instance
     */
    public static Activator getDefault() {
        return plugin;
    }

}
